# Supplementary material for: CAG repeat expansion in the Huntington’s disease gene shapes linear and circular RNAs biogenesis
Source: PLoS Genet. 2023 Oct 13;19(10):e1010988. doi: 10.1371/journal.pgen.1010988 (PMC10617732; doi:10.1371/journal.pgen.1010988)
Supplement: S1 Table — The spreadsheets (n = 5) report the total description of the alternative splicing (AS) events observed in 1. the striatum (STR), 2. the cortex (CTX) and 3. liver. All data are calculated comparing Htt CAG expanded genotypes (Q80, Q92, Q111, Q140, Q175) to Q20 control (see methods). The GO terms and pathways enrichment for 4. AS events in the STR and 5. Skipped exon (SE) events in the STR are presented. (XLSX) [file pgen.1010988.s013.xlsx]

## Sheet: AS Events in STR
A3SS: Alternative 3' Splice Site
CAG_Length	Age	AS_Event	GeneID	geneSymbol	chr	strand	longExonStart_0base	longExonEnd	shortES	shortEE	flankingES	flankingEE	ID.1	IJC_SAMPLE_1	SJC_SAMPLE_1	IJC_SAMPLE_2	SJC_SAMPLE_2	IncFormLen	SkipFormLen	PValue	FDR	IncLevel1	IncLevel2	IncLevelDifference
Q80	2m	A3SS_JC	ENSMUSG00000086155.7	9430041J12Rik	chr7	-	4076214	4076344	4076214	4076284	4095457	4095586	3247	2,2,0,1,3,1,0,0	3,2,1,0,1,1,2,1	5,3,1,2,2,1,2,5	0,1,1,2,0,0,0,1	88	44	4.31707e-10	1.4527e-06	0.25,0.333,0.0,1.0,0.6,0.333,0.0,0.0	1.0,0.6,0.333,0.333,1.0,1.0,1.0,0.714	-0.433
Q80	2m	A3SS_JC	ENSMUSG00000028453.10	Fancg	chr4	-	43004743	43005033	43004743	43005008	43005210	43005277	3101	4,7,5,5,8,10,9,1	1,1,1,0,1,0,2,0	8,11,4,13,6,4,2,8	2,0,3,1,1,4,2,3	68	44	3.91357e-07	0.000658458	0.721,0.819,0.764,1.0,0.838,1.0,0.744,1.0	0.721,1.0,0.463,0.894,0.795,0.393,0.393,0.633	0.199
Q80	2m	A3SS_JCEC	ENSMUSG00000086155.7	9430041J12Rik	chr7	-	4076214	4076344	4076214	4076284	4095457	4095586	3247	2,2,0,1,3,1,0,0	3,2,1,0,1,1,2,1	5,3,1,2,2,1,2,5	0,1,1,2,0,0,0,1	104	44	9.68271e-10	1.63686e-06	0.22,0.297,0.0,1.0,0.559,0.297,0.0,0.0	1.0,0.559,0.297,0.297,1.0,1.0,1.0,0.679	-0.432
Q80	2m	A3SS_JCEC	ENSMUSG00000030590.15	Fam98c	chr7	-	29153321	29154535	29153321	29153489	29154615	29154693	4725	48,47,33,28,39,48,49,71	2,4,3,3,0,0,3,0	54,63,51,39,47,85,62,42	0,0,0,0,1,1,0,0	1090	44	4.0995e-11	1.38604e-07	0.492,0.322,0.307,0.274,1.0,1.0,0.397,1.0	1.0,1.0,1.0,1.0,0.655,0.774,1.0,1.0	-0.33
Q80	2m	A3SS_JCEC	ENSMUSG00000028758.12	Kif17	chr4	+	138277795	138278248	138278071	138278248	138274966	138275156	1659	44,48,46,34,30,31,35,2	5,1,2,0,2,2,1,0	22,37,26,27,38,3,4,37	0,0,0,0,1,0,1,1	320	44	3.09988e-05	0.0157941	0.548,0.868,0.76,1.0,0.673,0.681,0.828,1.0	1.0,1.0,1.0,1.0,0.839,1.0,0.355,0.836	-0.084
Q80	2m	A3SS_JCEC	ENSMUSG00000032064.17	Dixdc1	chr9	-	50682032	50682626	50682032	50682200	50683724	50683796	4116	54,33,39,54,39,47,57,4	0,1,2,1,0,0,0,0	55,47,51,45,57,7,3,67	2,2,1,0,2,1,0,5	470	44	3.27e-05	0.0157941	1.0,0.755,0.646,0.835,1.0,1.0,1.0,1.0	0.72,0.688,0.827,1.0,0.727,0.396,1.0,0.556	0.165
Q80	2m	A3SS_JCEC	ENSMUSG00000002781.19	Tmem143	chr7	+	45906917	45907112	45906946	45907112	45899631	45899736	3245	20,25,23,17,14,16,11,1	1,1,2,0,0,1,2,0	18,30,9,17,12,3,10,12	6,2,3,2,2,2,2,0	73	44	2.24407e-06	0.0018968	0.923,0.938,0.874,1.0,1.0,0.906,0.768,1.0	0.644,0.9,0.644,0.837,0.783,0.475,0.751,1.0	0.172
Q80	2m	A3SS_JCEC	ENSMUSG00000028453.10	Fancg	chr4	-	43004743	43005033	43004743	43005008	43005210	43005277	3101	4,7,5,5,8,10,9,1	1,1,1,0,1,0,2,0	8,11,4,13,6,4,2,8	2,0,3,1,1,4,2,3	69	44	3.95672e-07	0.000445922	0.718,0.817,0.761,1.0,0.836,1.0,0.742,1.0	0.718,1.0,0.46,0.892,0.793,0.389,0.389,0.63	0.2
Q80	2m	A3SS_JCEC	ENSMUSG00000037339.17	Fam53a	chr5	-	33600355	33608227	33600355	33600880	33610431	33610486	4322	33,27,29,32,29,32,34,4	0,0,1,0,0,0,0,0	30,37,31,43,31,22,27,43	1,0,1,0,2,2,0,0	7391	44	1.69474e-05	0.0114598	1.0,1.0,0.147,1.0,1.0,1.0,1.0,1.0	0.152,1.0,0.156,1.0,0.084,0.061,1.0,1.0	0.337
Q80	6m	A3SS_JC	ENSMUSG00000026227.11	2810459M11Rik	chr1	+	86048587	86048701	86048590	86048701	86045862	86046572	3294	0,2,1,0,0,3,0,1	3,6,5,5,6,10,8,6	3,0,3,2,5,1,5,3	4,2,12,7,6,3,7,11	46	44	3.35018e-06	0.0129987	0.0,0.242,0.161,0.0,0.0,0.223,0.0,0.138	0.418,0.0,0.193,0.215,0.444,0.242,0.406,0.207	-0.17
Q80	6m	A3SS_JC	ENSMUSG00000010453.12	Kansl3	chr1	-	36365481	36365652	36365481	36365585	36367768	36368034	4715	37,36,45,57,53,51,47,62	1,1,3,2,2,0,5,6	56,56,52,61,39,56,55,60	2,0,0,0,0,1,0,2	88	44	1.17332e-05	0.0227625	0.949,0.947,0.882,0.934,0.93,1.0,0.825,0.838	0.933,1.0,1.0,1.0,1.0,0.966,1.0,0.938	-0.066
Q80	6m	A3SS_JCEC	ENSMUSG00000006019.15	Dhx34	chr7	-	16217987	16219184	16217987	16218950	16221683	16221993	1715	3,1,5,2,4,5,11,6	2,2,1,1,1,2,0,1	2,3,3,2,4,6,6,5	0,0,1,1,0,0,1,0	278	44	3.72548e-09	1.44846e-05	0.192,0.073,0.442,0.24,0.388,0.284,1.0,0.487	1.0,1.0,0.322,0.24,1.0,1.0,0.487,1.0	-0.368
Q80	6m	A3SS_JCEC	ENSMUSG00000026227.11	2810459M11Rik	chr1	+	86048587	86048701	86048590	86048701	86045862	86046572	3294	0,2,1,0,0,3,0,1	3,6,5,5,6,10,8,6	3,0,3,2,5,1,5,3	4,2,12,7,6,3,7,11	47	44	3.26847e-06	0.00423594	0.0,0.238,0.158,0.0,0.0,0.219,0.0,0.135	0.412,0.0,0.19,0.211,0.438,0.238,0.401,0.203	-0.168
Q80	6m	A3SS_JCEC	ENSMUSG00000010453.12	Kansl3	chr1	-	36365481	36365652	36365481	36365585	36367768	36368034	4715	40,42,52,64,68,60,57,75	1,1,3,2,2,0,5,6	64,66,65,70,48,66,65,70	2,0,0,0,0,1,0,2	111	44	8.17738e-06	0.00794841	0.941,0.943,0.873,0.927,0.931,1.0,0.819,0.832	0.927,1.0,1.0,1.0,1.0,0.963,1.0,0.933	-0.07
Q80	6m	A3SS_JCEC	ENSMUSG00000037552.17	Plekhg2	chr7	-	28370237	28371042	28370237	28370497	28371114	28371245	4567	5,7,9,11,4,11,12,10	0,0,1,1,1,0,1,0	6,2,8,23,5,6,12,1	1,1,1,1,1,2,1,1	589	44	1.84726e-07	0.000359108	1.0,1.0,0.402,0.451,0.23,1.0,0.473,1.0	0.309,0.13,0.374,0.632,0.272,0.183,0.473,0.07	0.389
Q80	10m	A3SS_JC	ENSMUSG00000036304.13	Zdhhc23	chr16	-	43971398	43971566	43971398	43971557	43973467	43974166	2062	8,2,2,4,4,3,5,1	0,0,3,0,1,2,0,0	4,3,9,7,6,8,3,4	2,1,3,4,1,2,0,5	52	44	2.42326e-05	0.0301413	1.0,1.0,0.361,1.0,0.772,0.559,1.0,1.0	0.629,0.717,0.717,0.597,0.835,0.772,1.0,0.404	0.128
Q80	10m	A3SS_JC	ENSMUSG00000028108.15	Ecm1	chr3	-	95737012	95737057	95737012	95737054	95737632	95737713	2127	0,3,3,3,1,5,2,4	1,1,1,0,0,1,1,0	2,1,1,1,3,2,1,2	4,1,1,0,2,1,1,2	46	44	2.63167e-05	0.0301413	0.0,0.742,0.742,1.0,1.0,0.827,0.657,1.0	0.324,0.489,0.489,1.0,0.589,0.657,0.489,0.489	0.18
Q80	10m	A3SS_JC	ENSMUSG00000087380.7	2210408F21Rik	chr6	+	31328288	31328360	31328331	31328360	31277847	31277955	813	3,4,5,4,4,1,3,7	0,0,0,0,0,1,1,0	7,2,2,4,4,5,1,7	1,2,0,0,3,0,5,2	86	44	1.39877e-05	0.0301413	1.0,1.0,1.0,1.0,1.0,0.338,0.606,1.0	0.782,0.338,1.0,1.0,0.406,1.0,0.093,0.642	0.21
Q80	10m	A3SS_JCEC	ENSMUSG00000037339.17	Fam53a	chr5	-	33600355	33608227	33600355	33600880	33610431	33610486	4350	30,32,25,39,38,26,24,31	1,0,1,1,1,1,0,1	27,25,43,31,22,25,32,26	0,0,1,0,0,1,0,0	7391	44	5.30096e-06	0.00365766	0.152,1.0,0.13,0.188,0.184,0.134,1.0,0.156	1.0,1.0,0.204,1.0,1.0,0.13,1.0,1.0	-0.424
Q80	10m	A3SS_JCEC	ENSMUSG00000028034.15	Fubp1	chr3	+	152232394	152234570	152234523	152234570	152231876	152232022	1951	39,51,47,43,44,49,45,65	1,2,0,1,1,1,3,1	58,48,44,31,46,41,49,45	0,0,0,1,0,0,1,0	2173	44	5.44044e-07	0.000469238	0.441,0.341,1.0,0.465,0.471,0.498,0.233,0.568	1.0,1.0,1.0,0.386,1.0,1.0,0.498,1.0	-0.358
Q80	10m	A3SS_JCEC	ENSMUSG00000029283.17	Cdc7	chr5	+	106974600	106975660	106975484	106975660	106973776	106974020	2201	5,6,7,7,3,7,12,10	3,0,1,0,1,1,0,3	11,7,11,9,4,5,10,2	1,0,0,3,0,0,0,0	928	44	4.88536e-07	0.000469238	0.073,1.0,0.249,1.0,0.125,0.249,1.0,0.136	0.343,1.0,1.0,0.125,1.0,1.0,1.0,1.0	-0.329
Q80	10m	A3SS_JCEC	ENSMUSG00000036779.12	Papd5	chr8	+	88252385	88252573	88252526	88252573	88252181	88252285	2522	24,31,26,28,28,21,21,43	2,1,1,3,0,2,3,3	32,28,31,24,19,27,35,29	0,2,0,0,1,1,1,0	185	44	1.83047e-05	0.00766387	0.741,0.881,0.861,0.689,1.0,0.714,0.625,0.773	1.0,0.769,1.0,1.0,0.819,0.865,0.893,1.0	-0.133
Q80	10m	A3SS_JCEC	ENSMUSG00000023051.10	Tarbp2	chr15	+	102521120	102521213	102521137	102521213	102520474	102520577	2551	15,14,7,8,16,7,7,15	4,0,4,3,2,2,0,3	14,9,11,10,12,12,10,11	1,2,0,2,0,1,2,0	61	44	9.89308e-05	0.0243794	0.73,1.0,0.558,0.658,0.852,0.716,1.0,0.783	0.91,0.764,1.0,0.783,1.0,0.896,0.783,1.0	-0.105
Q80	10m	A3SS_JCEC	ENSMUSG00000022771.15	Ppil2	chr16	-	17086554	17087213	17086554	17087115	17088744	17088866	1337	19,32,34,25,30,27,42,46	2,2,1,1,3,1,2,4	33,18,36,38,34,28,31,25	1,2,0,0,1,0,0,1	142	44	2.22141e-05	0.00766387	0.746,0.832,0.913,0.886,0.756,0.893,0.867,0.781	0.911,0.736,1.0,1.0,0.913,1.0,1.0,0.886	-0.097
Q80	10m	A3SS_JCEC	ENSMUSG00000014850.15	Msh3	chr13	-	92351230	92351451	92351230	92351360	92353224	92353342	14	7,6,6,6,8,8,3,5	2,0,2,0,1,1,0,1	9,9,9,12,8,2,9,8	1,3,1,2,2,4,0,0	135	44	8.8074e-05	0.0233735	0.533,1.0,0.494,1.0,0.723,0.723,1.0,0.62	0.746,0.494,0.746,0.662,0.566,0.14,1.0,1.0	0.092
Q80	10m	A3SS_JCEC	ENSMUSG00000030465.19	Psd3	chr8	-	67908682	67908889	67908682	67908886	67960386	67960779	4478	9,7,6,11,2,9,3,5	0,0,0,0,0,0,1,1	12,6,7,7,9,9,14,10	3,1,0,1,1,3,2,3	47	44	5.28967e-05	0.0152078	1.0,1.0,1.0,1.0,1.0,1.0,0.737,0.824	0.789,0.849,1.0,0.868,0.894,0.737,0.868,0.757	0.1
Q80	10m	A3SS_JCEC	ENSMUSG00000036304.13	Zdhhc23	chr16	-	43971398	43971566	43971398	43971557	43973467	43974166	2062	8,2,2,4,4,3,5,1	0,0,3,0,1,2,0,0	4,3,9,7,6,8,3,4	2,1,3,4,1,2,0,5	53	44	2.47881e-05	0.00777445	1.0,1.0,0.356,1.0,0.769,0.555,1.0,1.0	0.624,0.714,0.714,0.592,0.833,0.769,1.0,0.399	0.129
Q80	10m	A3SS_JCEC	ENSMUSG00000028108.15	Ecm1	chr3	-	95737012	95737057	95737012	95737054	95737632	95737713	2127	0,3,3,3,1,5,2,4	1,1,1,0,0,1,1,0	2,1,1,1,3,2,1,2	4,1,1,0,2,1,1,2	47	44	2.21756e-05	0.00766387	0.0,0.737,0.737,1.0,1.0,0.824,0.652,1.0	0.319,0.484,0.484,1.0,0.584,0.652,0.484,0.484	0.182
Q80	10m	A3SS_JCEC	ENSMUSG00000087380.7	2210408F21Rik	chr6	+	31328288	31328360	31328331	31328360	31277847	31277955	813	3,4,5,4,4,1,3,7	0,0,0,0,0,1,1,0	7,2,2,4,4,5,1,7	1,2,0,0,3,0,5,2	87	44	1.32124e-05	0.00759715	1.0,1.0,1.0,1.0,1.0,0.336,0.603,1.0	0.78,0.336,1.0,1.0,0.403,1.0,0.092,0.639	0.211
Q80	10m	A3SS_JCEC	ENSMUSG00000026280.17	Atg4b	chr1	+	93775627	93778364	93778284	93778364	93775132	93775234	4126	63,70,64,72,59,63,65,66	1,0,1,0,0,1,0,1	79,68,58,66,56,62,74,77	1,2,0,1,1,1,1,3	2701	44	1.6823e-07	0.000290197	0.506,1.0,0.51,1.0,1.0,0.506,1.0,0.518	0.563,0.356,1.0,0.518,0.477,0.502,0.547,0.295	0.223
Q80	10m	A3SS_JCEC	ENSMUSG00000022255.15	Mtdh	chr15	+	34114023	34118110	34117879	34118110	34099483	34099585	2358	64,69,76,69,65,71,40,60	0,2,0,0,0,0,0,0	75,77,77,49,81,53,78,86	1,2,2,0,1,0,1,2	3900	44	1.64069e-05	0.00766387	1.0,0.28,1.0,1.0,1.0,1.0,1.0,1.0	0.458,0.303,0.303,1.0,0.477,1.0,0.468,0.327	0.368
Q80	10m	A3SS_JCEC	ENSMUSG00000035024.16	Ncapd3	chr9	+	27048154	27050369	27050296	27050369	27045904	27045992	4417	7,9,11,8,2,8,7,7	0,0,0,0,0,0,0,0	7,8,7,4,6,3,8,8	0,2,0,1,2,1,0,0	2186	44	1.343e-07	0.000290197	1.0,1.0,1.0,1.0,1.0,1.0,1.0,1.0	1.0,0.075,1.0,0.075,0.057,0.057,1.0,1.0	0.467
Q92	2m	A3SS_JC	ENSMUSG00000086155.7	9430041J12Rik	chr7	-	4076214	4076344	4076214	4076284	4095457	4095586	3241	4,3,2,1,1,1,0,0	0,0,2,2,2,1,1,1	5,3,1,2,2,1,2,5	0,1,1,2,0,0,0,1	88	44	4.9833e-06	0.0169034	1.0,1.0,0.333,0.2,0.2,0.333,0.0,0.0	1.0,0.6,0.333,0.333,1.0,1.0,1.0,0.714	-0.364
Q92	2m	A3SS_JC	ENSMUSG00000027282.17	Mtch2	chr2	+	90852815	90852866	90852839	90852866	90849597	90849704	2454	2,2,1,5,2,0,1,5	104,103,78,87,70,86,103,90	8,6,7,5,9,12,5,4	90,132,102,127,82,123,96,110	67	44	1.27698e-05	0.0216575	0.012,0.013,0.008,0.036,0.018,0.0,0.006,0.035	0.055,0.029,0.043,0.025,0.067,0.06,0.033,0.023	-0.026
Q92	2m	A3SS_JCEC	ENSMUSG00000073164.11	2410018L13Rik	chr12	-	22958351	22960254	22958351	22958457	22992787	22992848	319	2,4,6,6,1,3,4,1	2,0,0,0,1,0,2,1	11,5,4,2,4,0,3,1	0,0,0,0,0,1,0,0	1841	44	7.13827e-11	2.43058e-07	0.023,1.0,1.0,1.0,0.023,1.0,0.046,0.023	1.0,1.0,1.0,1.0,1.0,0.0,1.0,1.0	-0.361
Q92	2m	A3SS_JCEC	ENSMUSG00000086155.7	9430041J12Rik	chr7	-	4076214	4076344	4076214	4076284	4095457	4095586	3241	4,3,2,1,1,1,0,0	0,0,2,2,2,1,1,1	5,3,1,2,2,1,2,5	0,1,1,2,0,0,0,1	104	44	9.36192e-08	0.000159387	1.0,1.0,0.297,0.175,0.175,0.297,0.0,0.0	1.0,0.559,0.297,0.297,1.0,1.0,1.0,0.679	-0.361
Q92	2m	A3SS_JCEC	ENSMUSG00000037266.18	Rsrp1	chr4	+	134926025	134926818	134926734	134926818	134925776	134925821	3322	5,10,11,3,7,1,6,13	1,0,3,0,1,1,2,1	21,1,11,20,11,16,11,15	2,1,0,0,0,0,1,1	753	44	1.08198e-05	0.0105442	0.226,1.0,0.176,1.0,0.29,0.055,0.149,0.432	0.38,0.055,1.0,1.0,1.0,1.0,0.391,0.467	-0.246
Q92	2m	A3SS_JCEC	ENSMUSG00000032596.14	Uba7	chr9	+	107981389	107981581	107981517	107981581	107981203	107981296	4595	3,5,3,6,6,2,5,2	0,3,2,2,0,2,0,1	8,3,4,2,1,5,4,4	1,1,1,0,0,1,2,0	172	44	0.000102433	0.0317076	1.0,0.299,0.277,0.434,1.0,0.204,1.0,0.338	0.672,0.434,0.506,1.0,1.0,0.561,0.338,1.0	-0.12
Q92	2m	A3SS_JCEC	ENSMUSG00000027282.17	Mtch2	chr2	+	90852815	90852866	90852839	90852866	90849597	90849704	2454	2,2,1,5,2,0,1,5	104,103,78,87,70,86,103,90	8,6,7,5,9,12,5,4	90,132,102,127,82,123,96,110	68	44	1.27035e-05	0.0105442	0.012,0.012,0.008,0.036,0.018,0.0,0.006,0.035	0.054,0.029,0.043,0.025,0.066,0.059,0.033,0.023	-0.026
Q92	2m	A3SS_JCEC	ENSMUSG00000037339.17	Fam53a	chr5	-	33600355	33608227	33600355	33600880	33610431	33610486	4316	42,44,33,33,34,29,20,19	0,0,0,0,1,1,0,1	30,37,31,43,31,22,27,43	1,0,1,0,2,2,0,0	7391	44	1.93568e-05	0.010985	1.0,1.0,1.0,1.0,0.168,0.147,1.0,0.102	0.152,1.0,0.156,1.0,0.084,0.061,1.0,1.0	0.121
Q92	2m	A3SS_JCEC	ENSMUSG00000034570.12	Inpp5j	chr11	-	3494381	3495166	3494381	3494574	3495346	3495451	1928	101,113,98,93,85,88,123,116	3,2,1,0,0,2,0,0	92,130,77,119,89,146,115,75	2,5,3,2,0,3,5,2	636	44	3.79269e-05	0.0184487	0.7,0.796,0.871,1.0,1.0,0.753,1.0,1.0	0.761,0.643,0.64,0.805,1.0,0.771,0.614,0.722	0.146
Q92	2m	A3SS_JCEC	ENSMUSG00000038712.16	Fam63a	chr3	+	95282919	95283625	95283230	95283625	95282682	95282744	1926	26,13,11,21,19,18,3,4	1,1,0,1,1,0,0,0	8,23,14,11,16,3,3,13	2,1,2,1,0,0,0,5	355	44	6.79048e-05	0.0256906	0.763,0.617,1.0,0.722,0.702,1.0,1.0,1.0	0.331,0.74,0.465,0.577,1.0,1.0,1.0,0.244	0.181
Q92	2m	A3SS_JCEC	ENSMUSG00000032064.17	Dixdc1	chr9	-	50682032	50682626	50682032	50682200	50683724	50683796	4110	45,49,44,47,42,51,8,7	0,0,1,0,2,0,0,0	55,47,51,45,57,7,3,67	2,2,1,0,2,1,0,5	470	44	1.54835e-05	0.0105442	1.0,1.0,0.805,1.0,0.663,1.0,1.0,1.0	0.72,0.688,0.827,1.0,0.727,0.396,1.0,0.556	0.194
Q92	2m	A3SS_JCEC	ENSMUSG00000053819.16	Camk2d	chr3	+	126770784	126771846	126771773	126771846	126767513	126767579	1051	21,20,19,16,23,14,3,3	0,1,0,0,0,0,1,0	22,28,20,30,24,7,3,21	1,2,3,0,0,0,1,2	1033	44	6.16788e-05	0.0256906	1.0,0.46,1.0,1.0,1.0,1.0,0.113,1.0	0.484,0.374,0.221,1.0,1.0,1.0,0.113,0.309	0.259
Q92	2m	A3SS_JCEC	ENSMUSG00000029625.16	Cpsf4	chr5	+	145178757	145178928	145178783	145178928	145177229	145177302	2284	5,5,8,3,9,3,6,3	0,0,0,0,1,0,0,0	7,8,3,9,3,8,6,8	3,2,2,1,1,1,1,1	70	44	0.000121477	0.0344692	1.0,1.0,1.0,1.0,0.85,1.0,1.0,1.0	0.595,0.715,0.485,0.85,0.653,0.834,0.79,0.834	0.262
Q92	2m	A3SS_JCEC	ENSMUSG00000014850.15	Msh3	chr13	-	92351230	92351451	92351230	92351360	92353224	92353342	14	12,6,13,12,3,13,2,4	5,0,2,0,0,1,0,0	9,8,13,7,4,1,2,6	2,3,2,3,1,0,1,5	135	44	8.61842e-05	0.0293457	0.439,1.0,0.679,1.0,1.0,0.809,1.0,1.0	0.595,0.465,0.679,0.432,0.566,1.0,0.395,0.281	0.314
Q92	6m	A3SS_JC	ENSMUSG00000043262.16	Uevld	chr7	-	46940132	46940303	46940132	46940277	46943787	46943890	2460	7,2,1,4,4,1,7,4	3,3,1,1,1,1,4,0	10,6,7,10,6,9,7,5	0,0,0,1,1,1,0,2	69	44	1.23196e-06	0.00200718	0.598,0.298,0.389,0.718,0.718,0.389,0.527,1.0	1.0,1.0,1.0,0.864,0.793,0.852,1.0,0.615	-0.311
Q92	6m	A3SS_JC	ENSMUSG00000034656.17	Cacna1a	chr8	+	84537435	84537528	84537438	84537528	84536401	84536458	3078	0,0,1,1,0,0,1,0	1,2,7,5,6,4,6,4	2,1,3,4,0,1,4,1	3,3,2,5,6,7,3,5	46	44	1.63545e-07	0.000624416	0.0,0.0,0.12,0.161,0.0,0.0,0.138,0.0	0.389,0.242,0.589,0.433,0.0,0.12,0.561,0.161	-0.26
Q92	6m	A3SS_JC	ENSMUSG00000036022.15	Fam122b	chrX	-	53258956	53259021	53258956	53259018	53259840	53259926	933	1,0,0,0,1,1,0,0	3,7,7,1,7,5,5,7	0,1,0,1,2,6,2,2	9,4,4,6,5,3,2,7	46	44	5.9218e-05	0.0282618	0.242,0.0,0.0,0.0,0.12,0.161,0.0,0.0	0.0,0.193,0.0,0.138,0.277,0.657,0.489,0.215	-0.181
Q92	6m	A3SS_JC	ENSMUSG00000041180.13	Hectd2	chr19	+	36609255	36609423	36609264	36609423	36606385	36606474	3592	0,3,1,0,0,2,2,0	4,5,6,6,9,3,10,8	2,1,1,1,4,3,1,2	6,7,14,8,3,6,5,6	52	44	9.93288e-05	0.0379238	0.0,0.337,0.124,0.0,0.0,0.361,0.145,0.0	0.22,0.108,0.057,0.096,0.53,0.297,0.145,0.22	-0.088
Q92	6m	A3SS_JC	ENSMUSG00000021136.13	Smoc1	chr12	+	81150618	81150708	81150651	81150708	81137964	81138012	3992	1,0,0,1,2,0,1,0	4,9,4,6,8,6,6,8	3,5,2,0,3,2,0,2	6,12,11,2,6,10,7,4	76	44	5.89711e-05	0.0282618	0.126,0.0,0.0,0.088,0.126,0.0,0.088,0.0	0.224,0.194,0.095,0.0,0.224,0.104,0.0,0.224	-0.08
Q92	6m	A3SS_JC	ENSMUSG00000025665.16	Rps6ka6	chrX	-	111400207	111400284	111400207	111400269	111404677	111404839	1445	2,3,2,3,4,1,5,1	1,1,0,0,0,1,1,1	6,7,6,7,13,8,6,7	3,3,0,0,2,0,6,3	58	44	8.12328e-06	0.00516911	0.603,0.695,1.0,1.0,1.0,0.431,0.791,0.431	0.603,0.639,1.0,1.0,0.831,1.0,0.431,0.639	-0.024
Q92	6m	A3SS_JC	ENSMUSG00000026135.17	Zfp142	chr1	-	74579324	74579927	74579324	74579449	74585383	74585697	2122	11,13,12,13,21,16,12,16	0,1,0,1,1,0,0,1	19,18,12,15,16,21,26,21	0,1,3,1,1,3,2,3	88	44	0.00011155	0.0387179	1.0,0.867,1.0,0.867,0.913,1.0,1.0,0.889	1.0,0.9,0.667,0.882,0.889,0.778,0.867,0.778	0.097
Q92	6m	A3SS_JC	ENSMUSG00000052581.13	Lrrtm4	chr6	+	80019553	80019706	80019623	80019706	80018917	80019186	1136	3,6,4,5,3,4,3,1	2,1,0,1,0,0,1,1	3,3,3,6,6,7,6,4	1,2,1,5,0,2,2,2	88	44	8.94709e-05	0.0379238	0.429,0.75,1.0,0.714,1.0,1.0,0.6,0.333	0.6,0.429,0.6,0.375,1.0,0.636,0.6,0.5	0.136
Q92	6m	A3SS_JC	ENSMUSG00000026135.17	Zfp142	chr1	-	74579324	74579618	74579324	74579449	74585383	74585697	2121	8,10,11,5,14,12,5,11	0,1,0,1,1,0,0,1	12,14,9,8,9,7,10,12	0,1,3,1,1,3,2,3	88	44	8.08833e-06	0.00516911	1.0,0.833,1.0,0.714,0.875,1.0,1.0,0.846	1.0,0.875,0.6,0.8,0.818,0.538,0.714,0.667	0.157
Q92	6m	A3SS_JC	ENSMUSG00000113204.1	CT009718.4	chr13	-	74611263	74611387	74611263	74611321	74612723	74612948	1320	3,2,2,4,1,1,3,4	1,0,2,0,0,1,0,0	6,4,1,2,3,0,0,1	1,1,0,1,2,2,2,1	88	44	3.81795e-06	0.00364423	0.6,1.0,0.333,1.0,1.0,0.333,1.0,1.0	0.75,0.667,1.0,0.5,0.429,0.0,0.0,0.333	0.323
Q92	6m	A3SS_JC	ENSMUSG00000037552.17	Plekhg2	chr7	-	28370237	28371042	28370237	28370497	28371114	28371245	4550	1,1,2,1,0,2,2,1	0,1,0,2,1,0,1,0	0,0,0,1,0,0,0,0	1,1,1,1,1,2,1,1	88	44	1.57715e-06	0.00200718	1.0,0.333,1.0,0.2,0.0,1.0,0.5,1.0	0.0,0.0,0.0,0.333,0.0,0.0,0.0,0.0	0.588
Q92	6m	A3SS_JCEC	ENSMUSG00000043262.16	Uevld	chr7	-	46940132	46940303	46940132	46940277	46943787	46943890	2460	7,2,1,4,4,1,7,4	3,3,1,1,1,1,4,0	10,6,7,10,6,9,7,5	0,0,0,1,1,1,0,2	70	44	1.13782e-06	0.00108832	0.595,0.295,0.386,0.715,0.715,0.386,0.524,1.0	1.0,1.0,1.0,0.863,0.79,0.85,1.0,0.611	-0.312
Q92	6m	A3SS_JCEC	ENSMUSG00000034656.17	Cacna1a	chr8	+	84537435	84537528	84537438	84537528	84536401	84536458	3078	0,0,1,1,0,0,1,0	1,2,7,5,6,4,6,4	2,1,3,4,0,1,4,1	3,3,2,5,6,7,3,5	47	44	1.87881e-07	0.000393289	0.0,0.0,0.118,0.158,0.0,0.0,0.135,0.0	0.384,0.238,0.584,0.428,0.0,0.118,0.555,0.158	-0.257
Q92	6m	A3SS_JCEC	ENSMUSG00000006019.15	Dhx34	chr7	-	16217987	16219184	16217987	16218950	16221683	16221993	1709	7,5,3,5,6,1,3,4	0,0,0,1,2,1,4,2	2,3,3,2,4,6,6,5	0,0,1,1,0,0,1,0	278	44	6.50126e-06	0.00497476	1.0,1.0,1.0,0.442,0.322,0.137,0.106,0.24	1.0,1.0,0.322,0.24,1.0,1.0,0.487,1.0	-0.225
Q92	6m	A3SS_JCEC	ENSMUSG00000036022.15	Fam122b	chrX	-	53258956	53259021	53258956	53259018	53259840	53259926	933	1,0,0,0,1,1,0,0	3,7,7,1,7,5,5,7	0,1,0,1,2,6,2,2	9,4,4,6,5,3,2,7	47	44	6.58297e-05	0.0209887	0.238,0.0,0.0,0.0,0.118,0.158,0.0,0.0	0.0,0.19,0.0,0.135,0.272,0.652,0.484,0.211	-0.179
Q92	6m	A3SS_JCEC	ENSMUSG00000053819.16	Camk2d	chr3	+	126770784	126771846	126771773	126771846	126767513	126767579	1074	29,26,24,25,62,24,19,12	3,1,1,0,2,0,1,2	20,36,45,34,26,32,39,29	0,3,1,0,2,0,1,0	1033	44	4.96496e-05	0.0209887	0.292,0.525,0.506,1.0,0.569,1.0,0.447,0.204	1.0,0.338,0.657,1.0,0.356,1.0,0.624,1.0	-0.179
Q92	6m	A3SS_JCEC	ENSMUSG00000041180.13	Hectd2	chr19	+	36609255	36609423	36609264	36609423	36606385	36606474	3592	0,3,1,0,0,2,2,0	4,5,6,6,9,3,10,8	2,1,1,1,4,3,1,2	6,7,14,8,3,6,5,6	53	44	9.46697e-05	0.027862	0.0,0.332,0.122,0.0,0.0,0.356,0.142,0.0	0.217,0.106,0.056,0.094,0.525,0.293,0.142,0.217	-0.087
Q92	6m	A3SS_JCEC	ENSMUSG00000021136.13	Smoc1	chr12	+	81150618	81150708	81150651	81150708	81137964	81138012	3992	1,0,0,1,2,0,1,0	4,9,4,6,8,6,6,8	3,5,2,0,3,2,0,2	6,12,11,2,6,10,7,4	77	44	6.17554e-05	0.0209887	0.125,0.0,0.0,0.087,0.125,0.0,0.087,0.0	0.222,0.192,0.094,0.0,0.222,0.103,0.0,0.222	-0.079
Q92	6m	A3SS_JCEC	ENSMUSG00000025665.16	Rps6ka6	chrX	-	111400207	111400284	111400207	111400269	111404677	111404839	1445	2,3,2,3,4,1,5,1	1,1,0,0,0,1,1,1	6,7,6,7,13,8,6,7	3,3,0,0,2,0,6,3	59	44	0.000114393	0.028711	0.599,0.691,1.0,1.0,1.0,0.427,0.789,0.427	0.599,0.635,1.0,1.0,0.829,1.0,0.427,0.635	-0.024
Q92	6m	A3SS_JCEC	ENSMUSG00000025498.15	Irf7	chr7	-	141264492	141264655	141264492	141264559	141264724	141264783	1256	5,8,6,2,2,4,6,2	2,5,2,0,0,1,2,0	7,8,4,13,5,1,4,3	0,0,1,3,0,1,1,1	140	44	0.000120067	0.028711	0.44,0.335,0.485,1.0,1.0,0.557,0.485,1.0	1.0,1.0,0.557,0.577,1.0,0.239,0.557,0.485	-0.014
Q92	6m	A3SS_JCEC	ENSMUSG00000053332.13	Gas5	chr1	+	161037287	161037547	161037504	161037547	161036819	161036852	2000	450,419,437,487,468,352,333,375	1,3,0,1,0,4,3,4	574,445,509,455,415,472,467,425	10,3,2,7,4,3,8,6	261	44	0.000175384	0.0394718	0.987,0.959,1.0,0.988,1.0,0.937,0.949,0.94	0.906,0.962,0.977,0.916,0.946,0.964,0.908,0.923	0.032
Q92	6m	A3SS_JCEC	ENSMUSG00000041936.18	Agrn	chr4	-	156167776	156168569	156167776	156167809	156168732	156168820	592	216,273,224,204,272,217,238,230	1,0,2,0,1,0,0,0	321,309,292,322,308,288,368,284	2,2,2,2,0,2,3,3	804	44	0.000116023	0.028711	0.922,1.0,0.86,1.0,0.937,1.0,1.0,1.0	0.898,0.894,0.889,0.898,1.0,0.887,0.87,0.838	0.068
Q92	6m	A3SS_JCEC	ENSMUSG00000026135.17	Zfp142	chr1	-	74579324	74579927	74579324	74579449	74585383	74585697	2122	83,98,65,74,106,80,78,75	0,1,0,1,1,0,0,1	106,94,89,99,80,115,129,118	0,1,3,1,1,3,2,3	522	44	5.63702e-05	0.0209887	1.0,0.892,1.0,0.862,0.899,1.0,1.0,0.863	1.0,0.888,0.714,0.893,0.871,0.764,0.845,0.768	0.097
Q92	6m	A3SS_JCEC	ENSMUSG00000026135.17	Zfp142	chr1	-	74579324	74579618	74579324	74579449	74585383	74585697	2121	30,32,29,24,44,30,29,31	0,1,0,1,1,0,0,1	43,39,39,38,29,32,39,41	0,1,3,1,1,3,2,3	213	44	3.27001e-05	0.0178729	1.0,0.869,1.0,0.832,0.901,1.0,1.0,0.865	1.0,0.89,0.729,0.887,0.857,0.688,0.801,0.738	0.11
Q92	6m	A3SS_JCEC	ENSMUSG00000052581.13	Lrrtm4	chr6	+	80019553	80019706	80019623	80019706	80018917	80019186	1136	5,9,7,7,4,7,6,4	2,1,0,1,0,0,1,1	7,6,3,10,6,10,10,7	1,2,1,5,0,2,2,2	114	44	5.17143e-05	0.0209887	0.491,0.776,1.0,0.73,1.0,1.0,0.698,0.607	0.73,0.537,0.537,0.436,1.0,0.659,0.659,0.575	0.146
Q92	6m	A3SS_JCEC	ENSMUSG00000030598.15	Fbxo17	chr7	+	28737338	28738144	28737664	28738144	28736067	28736203	2252	5,9,4,8,9,6,10,4	0,0,0,0,0,1,1,2	7,7,5,9,6,4,9,8	0,2,3,2,1,1,0,3	370	44	2.05588e-07	0.000393289	1.0,1.0,1.0,1.0,1.0,0.416,0.543,0.192	1.0,0.294,0.165,0.349,0.416,0.322,1.0,0.241	0.296
Q92	6m	A3SS_JCEC	ENSMUSG00000113204.1	CT009718.4	chr13	-	74611263	74611387	74611263	74611321	74612723	74612948	1320	3,2,2,4,1,2,4,5	1,0,2,0,0,1,0,0	7,4,1,4,3,0,0,1	1,1,0,1,2,2,2,1	110	44	8.22548e-07	0.00104902	0.545,1.0,0.286,1.0,1.0,0.444,1.0,1.0	0.737,0.615,1.0,0.615,0.375,0.0,0.0,0.286	0.331
Q92	6m	A3SS_JCEC	ENSMUSG00000037552.17	Plekhg2	chr7	-	28370237	28371042	28370237	28370497	28371114	28371245	4550	11,5,14,8,6,13,11,9	0,1,0,2,1,0,1,0	6,2,8,23,5,6,12,1	1,1,1,1,1,2,1,1	589	44	2.95799e-05	0.0178729	1.0,0.272,1.0,0.23,0.309,1.0,0.451,1.0	0.309,0.13,0.374,0.632,0.272,0.183,0.473,0.07	0.352
Q92	10m	A3SS_JC	ENSMUSG00000040842.17	Szrd1	chr4	-	141118526	141118781	141118526	141118778	141139691	141139775	2838	4,4,9,9,8,4,6,3	2,2,2,4,0,2,2,1	9,6,6,3,4,3,6,7	1,0,1,1,1,0,1,0	46	44	2.34716e-05	0.0145284	0.657,0.657,0.811,0.683,1.0,0.657,0.742,0.742	0.896,1.0,0.852,0.742,0.793,1.0,0.852,1.0	-0.148
Q92	10m	A3SS_JC	ENSMUSG00000001082.12	Mfsd10	chr5	-	34635608	34635767	34635608	34635742	34636020	34636124	1901	10,16,21,13,13,16,12,7	1,0,6,0,4,6,4,2	15,18,21,15,12,10,12,17	2,1,1,0,1,0,2,1	68	44	1.22992e-05	0.0120065	0.866,1.0,0.694,1.0,0.678,0.633,0.66,0.694	0.829,0.921,0.931,1.0,0.886,1.0,0.795,0.917	-0.132
Q92	10m	A3SS_JC	ENSMUSG00000027710.14	Acad9	chr3	+	36087719	36087799	36087759	36087799	36085413	36085542	4359	11,21,20,29,28,15,24,22	2,2,3,2,3,3,1,2	17,21,34,26,26,22,16,22	1,0,2,0,0,2,1,0	83	44	1.40263e-05	0.0120065	0.745,0.848,0.779,0.885,0.832,0.726,0.927,0.854	0.9,1.0,0.9,1.0,1.0,0.854,0.895,1.0	-0.119
Q92	10m	A3SS_JC	ENSMUSG00000033439.12	Trmt13	chr3	-	116588471	116588639	116588471	116588524	116589490	116589597	326	9,10,6,8,8,10,8,10	2,2,2,0,0,0,0,0	9,4,8,5,12,5,7,7	0,1,2,1,5,0,5,0	88	44	2.54586e-05	0.0145284	0.692,0.714,0.6,1.0,1.0,1.0,1.0,1.0	1.0,0.667,0.667,0.714,0.545,1.0,0.412,1.0	0.125
Q92	10m	A3SS_JC	ENSMUSG00000000976.13	Heatr6	chr11	+	83777237	83777362	83777256	83777362	83776613	83776736	3048	11,17,9,17,13,14,16,20	0,1,0,0,1,2,1,0	18,21,8,20,15,14,19,27	5,0,5,2,2,1,6,0	62	44	2.04535e-07	0.000700329	1.0,0.923,1.0,1.0,0.902,0.832,0.919,1.0	0.719,1.0,0.532,0.876,0.842,0.909,0.692,1.0	0.126
Q92	10m	A3SS_JC	ENSMUSG00000021706.14	Zfyve16	chr13	-	92508121	92508346	92508121	92508291	92508890	92509046	4526	8,14,7,6,12,13,11,8	1,0,0,0,1,1,2,1	9,9,9,8,13,14,6,10	1,2,1,2,3,1,4,0	88	44	0.000160379	0.0499215	0.8,1.0,1.0,1.0,0.857,0.867,0.733,0.8	0.818,0.692,0.818,0.667,0.684,0.875,0.429,1.0	0.134
Q92	10m	A3SS_JC	ENSMUSG00000027088.10	Phospho2	chr2	+	69792336	69792491	69792372	69792491	69790285	69790321	1077	18,19,20,16,19,30,24,14	0,1,0,2,1,1,0,2	11,15,22,13,13,7,11,15	2,3,2,1,3,1,2,2	79	44	5.56428e-05	0.0212419	1.0,0.914,1.0,0.817,0.914,0.944,1.0,0.796	0.754,0.736,0.86,0.879,0.707,0.796,0.754,0.807	0.136
Q92	10m	A3SS_JC	ENSMUSG00000004040.16	Stat3	chr11	-	100889477	100889590	100889477	100889540	100889885	100889928	184	36,48,38,34,31,40,53,39	5,2,0,1,4,4,3,1	26,36,36,20,17,26,27,32	7,2,7,7,3,3,5,7	88	44	5.58345e-05	0.0212419	0.783,0.923,1.0,0.944,0.795,0.833,0.898,0.951	0.65,0.9,0.72,0.588,0.739,0.813,0.73,0.696	0.161
Q92	10m	A3SS_JC	ENSMUSG00000014418.16	Hps5	chr7	-	46778020	46778199	46778020	46778100	46779071	46779160	4328	3,2,6,2,2,7,4,5	0,1,1,1,0,2,0,1	5,8,4,4,8,4,2,4	3,2,1,1,2,2,1,1	88	44	9.9565e-05	0.0340911	1.0,0.5,0.75,0.5,1.0,0.636,1.0,0.714	0.455,0.667,0.667,0.667,0.667,0.5,0.5,0.667	0.164
Q92	10m	A3SS_JC	ENSMUSG00000036304.13	Zdhhc23	chr16	-	43971398	43971566	43971398	43971557	43973467	43974166	2062	9,5,4,9,5,4,3,6	1,1,3,0,0,0,0,1	4,3,9,7,6,8,3,4	2,1,3,4,1,2,0,5	52	44	8.95269e-07	0.0015327	0.884,0.809,0.53,1.0,1.0,1.0,1.0,0.835	0.629,0.717,0.717,0.597,0.835,0.772,1.0,0.404	0.173
Q92	10m	A3SS_JC	ENSMUSG00000041180.13	Hectd2	chr19	+	36601428	36601528	36601431	36601528	36599595	36599719	3542	3,5,0,3,2,3,6,4	2,0,1,3,1,1,5,3	3,4,0,2,1,0,0,1	7,6,3,4,2,3,1,6	46	44	4.54245e-05	0.0212419	0.589,1.0,0.0,0.489,0.657,0.742,0.534,0.561	0.291,0.389,0.0,0.324,0.324,0.0,0.0,0.138	0.388
Q92	10m	A3SS_JCEC	ENSMUSG00000029283.17	Cdc7	chr5	+	106974600	106975660	106975484	106975660	106973776	106974020	2200	4,8,3,7,6,8,6,8	1,0,0,3,2,1,2,1	11,7,11,9,4,5,10,2	1,0,0,3,0,0,0,0	928	44	2.64904e-06	0.00227486	0.159,1.0,1.0,0.1,0.125,0.275,0.125,0.275	0.343,1.0,1.0,0.125,1.0,1.0,1.0,1.0	-0.426
Q92	10m	A3SS_JCEC	ENSMUSG00000086155.7	9430041J12Rik	chr7	-	4076214	4076344	4076214	4076284	4095457	4095586	3251	1,4,0,2,2,0,3,6	3,1,1,0,1,1,1,1	1,6,6,5,5,1,3,2	0,0,1,2,1,0,1,1	104	44	0.000258148	0.0417872	0.124,0.629,0.0,1.0,0.458,0.0,0.559,0.717	1.0,1.0,0.717,0.514,0.679,1.0,0.559,0.458	-0.305
Q92	10m	A3SS_JCEC	ENSMUSG00000030979.13	Uros	chr7	-	133690507	133691166	133690507	133690593	133697668	133697743	3523	26,30,28,32,24,31,34,21	0,3,2,1,0,1,3,1	20,23,37,24,16,23,27,21	0,0,1,1,0,0,0,0	617	44	1.74174e-05	0.00664762	1.0,0.416,0.5,0.695,1.0,0.689,0.447,0.6	1.0,1.0,0.725,0.631,1.0,1.0,1.0,1.0	-0.251
Q92	10m	A3SS_JCEC	ENSMUSG00000027667.13	Zfp639	chr3	+	32515283	32517139	32517028	32517139	32514383	32514454	2577	20,27,19,24,19,27,22,19	0,3,1,2,0,0,3,0	22,26,22,23,20,25,35,37	1,0,0,0,0,0,1,1	1789	44	4.41256e-05	0.0122166	1.0,0.181,0.318,0.228,1.0,1.0,0.153,1.0	0.351,1.0,1.0,1.0,1.0,1.0,0.463,0.476	-0.176
Q92	10m	A3SS_JCEC	ENSMUSG00000040842.17	Szrd1	chr4	-	141118526	141118781	141118526	141118778	141139691	141139775	2838	4,4,9,9,8,4,6,3	2,2,2,4,0,2,2,1	9,6,6,3,4,3,6,7	1,0,1,1,1,0,1,0	47	44	2.11668e-05	0.00677503	0.652,0.652,0.808,0.678,1.0,0.652,0.737,0.737	0.894,1.0,0.849,0.737,0.789,1.0,0.849,1.0	-0.15
Q92	10m	A3SS_JCEC	ENSMUSG00000023051.10	Tarbp2	chr15	+	102521120	102521213	102521137	102521213	102520474	102520577	2547	12,9,14,4,8,9,17,8	4,2,1,3,1,1,3,4	14,9,11,10,12,12,10,11	1,2,0,2,0,1,2,0	61	44	0.000301163	0.044978	0.684,0.764,0.91,0.49,0.852,0.867,0.803,0.591	0.91,0.764,1.0,0.783,1.0,0.896,0.783,1.0	-0.147
Q92	10m	A3SS_JCEC	ENSMUSG00000001082.12	Mfsd10	chr5	-	34635608	34635767	34635608	34635742	34636020	34636124	1901	10,16,21,13,13,16,12,7	1,0,6,0,4,6,4,2	15,18,21,15,12,10,12,17	2,1,1,0,1,0,2,1	69	44	1.27063e-05	0.00664629	0.864,1.0,0.691,1.0,0.675,0.63,0.657,0.691	0.827,0.92,0.931,1.0,0.884,1.0,0.793,0.916	-0.133
Q92	10m	A3SS_JCEC	ENSMUSG00000005687.14	Bcas2	chr3	+	103175618	103177419	103177338	103177419	103174339	103174501	114	89,122,109,89,113,108,100,91	2,2,0,2,1,2,4,0	111,90,106,89,81,95,94,91	1,1,0,0,0,2,0,3	1764	44	5.87947e-05	0.0125627	0.526,0.603,1.0,0.526,0.738,0.574,0.384,1.0	0.735,0.692,1.0,1.0,1.0,0.542,1.0,0.431	-0.131
Q92	10m	A3SS_JCEC	ENSMUSG00000027710.14	Acad9	chr3	+	36087719	36087799	36087759	36087799	36085413	36085542	4359	11,21,20,29,28,15,24,22	2,2,3,2,3,3,1,2	17,21,34,26,26,22,16,22	1,0,2,0,0,2,1,0	84	44	1.35441e-05	0.00664629	0.742,0.846,0.777,0.884,0.83,0.724,0.926,0.852	0.899,1.0,0.899,1.0,1.0,0.852,0.893,1.0	-0.12
Q92	10m	A3SS_JCEC	ENSMUSG00000036779.12	Papd5	chr8	+	88252385	88252573	88252526	88252573	88252181	88252285	2518	29,31,43,38,29,26,38,30	0,2,2,3,2,4,1,1	32,28,31,24,19,27,35,29	0,2,0,0,1,1,1,0	185	44	5.77848e-05	0.0125627	1.0,0.787,0.836,0.751,0.775,0.607,0.9,0.877	1.0,0.769,1.0,1.0,0.819,0.865,0.893,1.0	-0.102
Q92	10m	A3SS_JCEC	ENSMUSG00000038712.16	Fam63a	chr3	+	95282919	95283625	95283230	95283625	95282682	95282744	1940	23,26,8,13,15,19,12,11	1,3,0,0,2,2,1,2	19,10,14,6,18,14,17,16	2,1,1,0,0,2,0,1	355	44	8.6431e-05	0.0164939	0.74,0.518,1.0,1.0,0.482,0.541,0.598,0.405	0.541,0.553,0.634,1.0,1.0,0.465,1.0,0.665	-0.072
Q92	10m	A3SS_JCEC	ENSMUSG00000000976.13	Heatr6	chr11	+	83777237	83777362	83777256	83777362	83776613	83776736	3048	11,17,9,17,13,14,16,20	0,1,0,0,1,2,1,0	18,21,8,20,15,14,19,27	5,0,5,2,2,1,6,0	63	44	1.93743e-07	0.000332753	1.0,0.922,1.0,1.0,0.901,0.83,0.918,1.0	0.715,1.0,0.528,0.875,0.84,0.907,0.689,1.0	0.127
Q92	10m	A3SS_JCEC	ENSMUSG00000027088.10	Phospho2	chr2	+	69792336	69792491	69792372	69792491	69790285	69790321	1077	18,19,20,16,19,30,24,14	0,1,0,2,1,1,0,2	11,15,22,13,13,7,11,15	2,3,2,1,3,1,2,2	80	44	5.42783e-05	0.0125627	1.0,0.913,1.0,0.815,0.913,0.943,1.0,0.794	0.752,0.733,0.858,0.877,0.704,0.794,0.752,0.805	0.138
Q92	10m	A3SS_JCEC	ENSMUSG00000021706.14	Zfyve16	chr13	-	92508121	92508346	92508121	92508291	92508890	92509046	4526	8,14,7,6,12,13,11,8	1,0,0,0,1,1,2,1	9,9,9,8,13,14,6,10	1,2,1,2,3,1,4,0	99	44	0.00010967	0.0188358	0.78,1.0,1.0,1.0,0.842,0.852,0.71,0.78	0.8,0.667,0.8,0.64,0.658,0.862,0.4,1.0	0.142
Q92	10m	A3SS_JCEC	ENSMUSG00000033439.12	Trmt13	chr3	-	116588471	116588639	116588471	116588524	116589490	116589597	326	9,10,6,8,8,10,8,10	2,2,2,0,0,0,0,0	9,4,8,5,12,5,7,7	0,1,2,1,5,0,5,0	159	44	1.72833e-05	0.00664762	0.555,0.58,0.454,1.0,1.0,1.0,1.0,1.0	1.0,0.525,0.525,0.58,0.399,1.0,0.279,1.0	0.16
Q92	10m	A3SS_JCEC	ENSMUSG00000004040.16	Stat3	chr11	-	100889477	100889590	100889477	100889540	100889885	100889928	184	36,48,38,34,31,40,53,39	5,2,0,1,4,4,3,1	26,36,36,20,17,26,27,32	7,2,7,7,3,3,5,7	94	44	6.21734e-05	0.0125627	0.771,0.918,1.0,0.941,0.784,0.824,0.892,0.948	0.635,0.894,0.707,0.572,0.726,0.802,0.717,0.682	0.168
Q92	10m	A3SS_JCEC	ENSMUSG00000036304.13	Zdhhc23	chr16	-	43971398	43971566	43971398	43971557	43973467	43974166	2062	9,5,4,9,5,4,3,6	1,1,3,0,0,0,0,1	4,3,9,7,6,8,3,4	2,1,3,4,1,2,0,5	53	44	9.35377e-07	0.00107101	0.882,0.806,0.525,1.0,1.0,1.0,1.0,0.833	0.624,0.714,0.714,0.592,0.833,0.769,1.0,0.399	0.175
Q92	10m	A3SS_JCEC	ENSMUSG00000026207.16	Speg	chr1	+	75384033	75384068	75384038	75384068	75383136	75383179	1586	4,4,11,1,1,4,8,4	2,0,0,2,2,0,0,2	1,4,6,7,2,3,5,7	2,2,5,2,1,3,8,2	49	44	0.000331072	0.0473846	0.642,1.0,1.0,0.31,0.31,1.0,1.0,0.642	0.31,0.642,0.519,0.759,0.642,0.473,0.359,0.759	0.18
Q92	10m	A3SS_JCEC	ENSMUSG00000030590.15	Fam98c	chr7	-	29153321	29154535	29153321	29153489	29154615	29154693	4741	41,38,52,48,49,36,49,38	0,0,2,0,0,0,1,2	42,40,42,41,41,37,43,43	1,2,1,2,3,0,0,1	1090	44	0.000267633	0.0417872	1.0,1.0,0.512,1.0,1.0,1.0,0.664,0.434	0.629,0.447,0.629,0.453,0.356,1.0,1.0,0.634	0.183
Q92	10m	A3SS_JCEC	ENSMUSG00000014418.16	Hps5	chr7	-	46778020	46778199	46778020	46778100	46779071	46779160	4328	3,2,6,2,2,7,4,5	0,1,1,1,0,2,0,1	5,8,4,4,8,4,2,4	3,2,1,1,2,2,1,1	143	44	0.000101744	0.0183943	1.0,0.381,0.649,0.381,1.0,0.519,1.0,0.606	0.339,0.552,0.552,0.552,0.552,0.381,0.381,0.552	0.209
Q92	10m	A3SS_JCEC	ENSMUSG00000022255.15	Mtdh	chr15	+	34114023	34118110	34117879	34118110	34099483	34099585	2356	69,81,78,72,75,69,77,78	0,2,0,0,1,0,0,1	75,77,77,49,81,53,78,86	1,2,2,0,1,0,1,2	3900	44	2.16959e-05	0.00677503	1.0,0.314,1.0,1.0,0.458,1.0,1.0,0.468	0.458,0.303,0.303,1.0,0.477,1.0,0.468,0.327	0.238
Q92	10m	A3SS_JCEC	ENSMUSG00000026280.17	Atg4b	chr1	+	93775627	93778364	93778284	93778364	93775132	93775234	4115	70,92,67,88,72,79,84,76	0,3,0,1,0,0,1,0	79,68,58,66,56,62,74,77	1,2,0,1,1,1,1,3	2701	44	3.81779e-06	0.00262282	1.0,0.333,1.0,0.589,1.0,1.0,0.578,1.0	0.563,0.356,1.0,0.518,0.477,0.502,0.547,0.295	0.28
Q92	10m	A3SS_JCEC	ENSMUSG00000035024.16	Ncapd3	chr9	+	27048154	27050369	27050296	27050369	27045904	27045992	4408	8,8,3,8,6,9,10,4	0,0,0,0,0,0,1,0	7,8,7,4,6,3,8,8	0,2,0,1,2,1,0,0	2186	44	1.31291e-07	0.000332753	1.0,1.0,1.0,1.0,1.0,1.0,0.168,1.0	1.0,0.075,1.0,0.075,0.057,0.057,1.0,1.0	0.363
Q92	10m	A3SS_JCEC	ENSMUSG00000041180.13	Hectd2	chr19	+	36601428	36601528	36601431	36601528	36599595	36599719	3542	3,5,0,3,2,3,6,4	2,0,1,3,1,1,5,3	3,4,0,2,1,0,0,1	7,6,3,4,2,3,1,6	47	44	4.62344e-05	0.0122166	0.584,1.0,0.0,0.484,0.652,0.737,0.529,0.555	0.286,0.384,0.0,0.319,0.319,0.0,0.0,0.135	0.387
Q111	2m	A3SS_JC	ENSMUSG00000021504.14	B4galt7	chr13	+	55604019	55604382	55604119	55604382	55600064	55600192	828	7,2,8,4,10,9,1,6	3,1,2,3,2,1,2,2	6,7,4,5,6,5,1,7	3,1,0,2,0,0,0,1	88	44	7.21915e-05	0.0274809	0.538,0.5,0.667,0.4,0.714,0.818,0.2,0.6	0.5,0.778,1.0,0.556,1.0,1.0,1.0,0.778	-0.272
Q111	2m	A3SS_JC	ENSMUSG00000029822.15	Osbpl3	chr6	-	50336214	50336345	50336214	50336329	50344873	50345030	3091	13,9,12,12,12,18,5,10	4,2,2,3,2,1,3,3	6,19,8,21,12,2,2,10	1,2,0,1,0,0,0,1	59	44	1.90026e-08	6.5103e-05	0.708,0.77,0.817,0.749,0.817,0.931,0.554,0.713	0.817,0.876,1.0,0.94,1.0,1.0,1.0,0.882	-0.182
Q111	2m	A3SS_JC	ENSMUSG00000033434.15	Gtpbp6	chr5	-	110106652	110106783	110106652	110106742	110106869	110106940	2288	10,9,5,6,6,1,6,11	0,4,0,3,0,2,4,2	13,13,4,5,6,5,7,10	0,0,0,1,2,1,0,1	84	44	2.21598e-05	0.0189798	1.0,0.541,1.0,0.512,1.0,0.208,0.44,0.742	1.0,1.0,1.0,0.724,0.611,0.724,1.0,0.84	-0.182
Q111	2m	A3SS_JC	ENSMUSG00000051169.14	Rpusd3	chr6	-	113416306	113416446	113416306	113416432	113416788	113416912	1550	6,16,12,15,13,7,13,7	2,4,1,1,5,1,5,0	14,14,7,8,13,22,8,9	0,3,0,1,3,1,0,0	57	44	4.1413e-05	0.0234384	0.698,0.755,0.903,0.921,0.667,0.844,0.667,1.0	1.0,0.783,1.0,0.861,0.77,0.944,1.0,1.0	-0.113
Q111	2m	A3SS_JC	ENSMUSG00000070366.5	Plpp4	chr7	+	129323362	129323487	129323397	129323487	129321488	129321552	81	4,6,7,13,9,13,5,6	0,2,0,1,1,3,3,5	6,9,8,3,4,3,12,7	1,1,0,0,2,0,1,2	78	44	4.76887e-05	0.0234384	1.0,0.629,1.0,0.88,0.835,0.71,0.485,0.404	0.772,0.835,1.0,1.0,0.53,1.0,0.871,0.664	-0.091
Q111	2m	A3SS_JC	ENSMUSG00000006930.15	Hap1	chr11	-	100351417	100351552	100351417	100351525	100351842	100351905	3945	51,46,58,69,64,68,57,82	7,4,4,6,4,5,4,6	92,117,84,52,81,25,18,110	2,1,2,4,2,0,0,6	70	44	4.78894e-05	0.0234384	0.821,0.878,0.901,0.878,0.91,0.895,0.9,0.896	0.967,0.987,0.964,0.891,0.962,1.0,1.0,0.92	-0.077
Q111	2m	A3SS_JC	ENSMUSG00000027088.10	Phospho2	chr2	+	69792336	69792491	69792372	69792491	69790285	69790321	1082	15,17,9,18,10,19,8,20	2,0,0,0,1,0,0,1	20,16,13,11,18,4,5,14	0,3,1,3,2,3,0,3	79	44	1.01096e-05	0.0173177	0.807,1.0,1.0,1.0,0.848,1.0,1.0,0.918	1.0,0.748,0.879,0.671,0.834,0.426,1.0,0.722	0.162
Q111	2m	A3SS_JC	ENSMUSG00000025193.14	Cutc	chr19	+	43762872	43763006	43762902	43763006	43760688	43760724	2046	13,13,5,6,6,8,10,15	0,2,0,1,0,0,0,3	10,7,8,5,4,16,6,9	1,4,1,1,1,5,2,1	73	44	1.64769e-05	0.0188166	1.0,0.797,1.0,0.783,1.0,1.0,1.0,0.751	0.858,0.513,0.828,0.751,0.707,0.659,0.644,0.844	0.191
Q111	2m	A3SS_JC	ENSMUSG00000033249.10	Hsf4	chr8	+	105272705	105272933	105272809	105272933	105272459	105272584	1985	8,2,3,8,9,6,6,3	2,0,0,1,1,0,1,0	3,4,8,1,5,7,5,2	0,3,1,1,0,1,4,2	88	44	7.09438e-05	0.0274809	0.667,1.0,1.0,0.8,0.818,1.0,0.75,1.0	1.0,0.4,0.8,0.333,1.0,0.778,0.385,0.333	0.251
Q111	2m	A3SS_JCEC	ENSMUSG00000042396.10	Rbm7	chr9	-	48488700	48490938	48488700	48489988	48493406	48493494	4255	40,51,36,48,34,54,46,65	4,0,0,0,2,2,4,2	48,73,43,44,47,39,42,45	0,1,1,0,0,1,0,1	994	44	1.08357e-08	2.97575e-05	0.307,1.0,1.0,1.0,0.429,0.544,0.337,0.59	1.0,0.764,0.656,1.0,1.0,0.633,1.0,0.666	-0.189
Q111	2m	A3SS_JCEC	ENSMUSG00000029822.15	Osbpl3	chr6	-	50336214	50336345	50336214	50336329	50344873	50345030	3091	13,9,12,12,12,18,5,10	4,2,2,3,2,1,3,3	6,19,8,21,12,2,2,10	1,2,0,1,0,0,0,1	60	44	1.73109e-08	2.97575e-05	0.704,0.767,0.815,0.746,0.815,0.93,0.55,0.71	0.815,0.874,1.0,0.939,1.0,1.0,1.0,0.88	-0.184
Q111	2m	A3SS_JCEC	ENSMUSG00000033434.15	Gtpbp6	chr5	-	110106652	110106783	110106652	110106742	110106869	110106940	2288	10,9,5,6,6,1,6,11	0,4,0,3,0,2,4,2	13,13,4,5,6,5,7,10	0,0,0,1,2,1,0,1	85	44	2.12976e-05	0.00915266	1.0,0.538,1.0,0.509,1.0,0.206,0.437,0.74	1.0,1.0,1.0,0.721,0.608,0.721,1.0,0.838	-0.182
Q111	2m	A3SS_JCEC	ENSMUSG00000051169.14	Rpusd3	chr6	-	113416306	113416446	113416306	113416432	113416788	113416912	1550	6,16,12,15,13,7,13,7	2,4,1,1,5,1,5,0	14,14,7,8,13,22,8,9	0,3,0,1,3,1,0,0	58	44	4.34042e-05	0.0147727	0.695,0.752,0.901,0.919,0.664,0.842,0.664,1.0	1.0,0.78,1.0,0.859,0.767,0.943,1.0,1.0	-0.114
Q111	2m	A3SS_JCEC	ENSMUSG00000070366.5	Plpp4	chr7	+	129323362	129323487	129323397	129323487	129321488	129321552	81	4,6,7,13,9,13,5,6	0,2,0,1,1,3,3,5	6,9,8,3,4,3,12,7	1,1,0,0,2,0,1,2	79	44	5.15627e-05	0.0147727	1.0,0.626,1.0,0.879,0.834,0.707,0.481,0.401	0.77,0.834,1.0,1.0,0.527,1.0,0.87,0.661	-0.092
Q111	2m	A3SS_JCEC	ENSMUSG00000006930.15	Hap1	chr11	-	100351417	100351552	100351417	100351525	100351842	100351905	3945	51,46,58,69,64,68,57,82	7,4,4,6,4,5,4,6	92,117,84,52,81,25,18,110	2,1,2,4,2,0,0,6	71	44	4.7916e-05	0.0147727	0.819,0.877,0.9,0.877,0.908,0.894,0.898,0.894	0.966,0.986,0.963,0.89,0.962,1.0,1.0,0.919	-0.077
Q111	2m	A3SS_JCEC	ENSMUSG00000000759.14	Tubgcp3	chr8	-	12648620	12649822	12648620	12648787	12650153	12650222	3754	28,9,19,34,24,27,16,34	0,1,0,0,2,0,2,0	20,34,20,22,18,9,4,18	2,0,3,3,1,0,0,1	1079	44	2.54851e-05	0.00973529	1.0,0.268,1.0,1.0,0.329,1.0,0.246,1.0	0.29,1.0,0.214,0.23,0.423,1.0,1.0,0.423	0.158
Q111	2m	A3SS_JCEC	ENSMUSG00000027088.10	Phospho2	chr2	+	69792336	69792491	69792372	69792491	69790285	69790321	1082	15,17,9,18,10,19,8,20	2,0,0,0,1,0,0,1	20,16,13,11,18,4,5,14	0,3,1,3,2,3,0,3	80	44	9.33075e-06	0.00641583	0.805,1.0,1.0,1.0,0.846,1.0,1.0,0.917	1.0,0.746,0.877,0.669,0.832,0.423,1.0,0.72	0.163
Q111	2m	A3SS_JCEC	ENSMUSG00000021541.13	Trpc7	chr13	-	56782510	56782591	56782510	56782588	56783622	56783844	1657	1,4,2,4,4,4,4,1	0,1,1,0,1,0,0,3	5,3,5,3,7,11,7,0	2,5,1,1,4,1,1,1	47	44	0.000174136	0.0427629	1.0,0.789,0.652,1.0,0.789,1.0,1.0,0.238	0.701,0.36,0.824,0.737,0.621,0.911,0.868,0.0	0.181
Q111	2m	A3SS_JCEC	ENSMUSG00000025193.14	Cutc	chr19	+	43762872	43763006	43762902	43763006	43760688	43760724	2046	13,13,5,6,6,8,10,15	0,2,0,1,0,0,0,3	10,7,8,5,4,16,6,9	1,4,1,1,1,5,2,1	74	44	1.58473e-05	0.00832356	1.0,0.794,1.0,0.781,1.0,1.0,1.0,0.748	0.856,0.51,0.826,0.748,0.704,0.655,0.641,0.843	0.193
Q111	2m	A3SS_JCEC	ENSMUSG00000033249.10	Hsf4	chr8	+	105272705	105272933	105272809	105272933	105272459	105272584	1985	8,3,3,9,10,6,8,3	2,0,0,1,1,0,1,0	4,6,8,1,6,7,5,3	0,3,1,1,0,1,4,2	148	44	7.29598e-06	0.0062709	0.543,1.0,1.0,0.728,0.748,1.0,0.704,1.0	1.0,0.373,0.704,0.229,1.0,0.675,0.271,0.308	0.27
Q111	2m	A3SS_JCEC	ENSMUSG00000021235.13	Coq6	chr12	+	84368142	84368709	84368585	84368709	84366884	84367019	210	12,21,12,13,9,22,7,8	1,2,0,0,0,1,0,1	16,18,12,5,7,10,14,15	1,1,1,3,2,1,1,1	487	44	1.1137e-06	0.0012763	0.52,0.487,1.0,1.0,1.0,0.665,1.0,0.42	0.591,0.619,0.52,0.131,0.24,0.475,0.558,0.575	0.298
Q111	2m	A3SS_JCEC	ENSMUSG00000053819.16	Camk2d	chr3	+	126770784	126771846	126771773	126771846	126767513	126767579	1057	16,7,17,26,33,24,11,29	0,0,0,0,0,2,0,1	22,28,20,30,24,7,3,21	1,2,3,0,0,0,1,2	1033	44	6.7119e-05	0.0177504	1.0,1.0,1.0,1.0,1.0,0.338,1.0,0.553	0.484,0.374,0.221,1.0,1.0,1.0,0.113,0.309	0.299
Q111	2m	A3SS_JCEC	ENSMUSG00000037339.17	Fam53a	chr5	-	33600355	33608227	33600355	33600880	33610431	33610486	4329	31,35,29,31,27,31,26,39	0,1,0,0,0,0,0,0	30,37,31,43,31,22,27,43	1,0,1,0,2,2,0,0	7391	44	1.69473e-05	0.00832356	1.0,0.172,1.0,1.0,1.0,1.0,1.0,1.0	0.152,1.0,0.156,1.0,0.084,0.061,1.0,1.0	0.34
Q111	6m	A3SS_JC	ENSMUSG00000038412.8	Higd1a	chr9	-	121852490	121852609	121852490	121852605	121856449	121856585	208	3,4,1,1,2,2,11,1	1,2,1,2,2,3,1,0	2,1,2,4,2,1,3,2	0,1,0,0,1,0,0,0	47	44	3.91685e-05	0.0151464	0.737,0.652,0.484,0.319,0.484,0.384,0.911,1.0	1.0,0.484,1.0,1.0,0.652,1.0,1.0,1.0	-0.271
Q111	6m	A3SS_JC	ENSMUSG00000025498.15	Irf7	chr7	-	141264492	141264655	141264492	141264559	141264724	141264783	1261	2,4,3,1,2,2,2,3	3,1,0,1,3,6,3,0	4,5,4,10,4,1,3,3	0,0,1,3,0,1,1,1	88	44	2.61501e-05	0.0126403	0.25,0.667,1.0,0.333,0.25,0.143,0.25,1.0	1.0,1.0,0.667,0.625,1.0,0.333,0.6,0.6	-0.241
Q111	6m	A3SS_JC	ENSMUSG00000022587.14	Ly6e	chr15	+	74955482	74955717	74955566	74955717	74955050	74955335	1370	8,9,4,8,9,3,4,5	1,1,2,3,3,0,1,2	3,6,4,4,2,2,10,11	2,0,1,0,0,0,1,1	88	44	3.741e-05	0.0151464	0.8,0.818,0.5,0.571,0.6,1.0,0.667,0.556	0.429,1.0,0.667,1.0,1.0,1.0,0.833,0.846	-0.158
Q111	6m	A3SS_JC	ENSMUSG00000030889.14	Vwa3a	chr7	+	120804896	120805541	120804918	120805541	120804473	120804539	4045	2,1,1,1,0,2,0,1	1,3,1,0,3,0,3,1	1,2,1,2,4,0,1,2	0,1,1,1,0,1,2,0	65	44	9.00953e-06	0.00626213	0.575,0.184,0.404,1.0,0.0,1.0,0.0,0.404	1.0,0.575,0.404,0.575,1.0,0.0,0.253,1.0	-0.155
Q111	6m	A3SS_JC	ENSMUSG00000049658.13	Bdp1	chr13	-	100093413	100093545	100093413	100093542	100097537	100097597	2980	4,10,7,5,3,7,4,2	0,5,1,2,1,1,2,2	6,6,6,6,3,4,10,5	0,1,1,0,0,1,0,2	46	44	8.88007e-05	0.024528	1.0,0.657,0.87,0.705,0.742,0.87,0.657,0.489	1.0,0.852,0.852,1.0,1.0,0.793,1.0,0.705	-0.151
Q111	6m	A3SS_JC	ENSMUSG00000074733.14	Zfp950	chr19	-	61118226	61118350	61118226	61118347	61127006	61127067	657	4,4,3,5,11,2,1,3	0,2,2,0,6,1,1,2	10,3,4,3,4,5,4,2	0,1,0,0,3,0,2,1	46	44	8.26683e-05	0.024528	1.0,0.657,0.589,1.0,0.637,0.657,0.489,0.589	1.0,0.742,1.0,1.0,0.561,1.0,0.657,0.657	-0.125
Q111	6m	A3SS_JC	ENSMUSG00000028641.16	P3h1	chr4	+	119241661	119241804	119241682	119241804	119241481	119241534	2758	0,1,0,1,1,2,1,0	6,12,8,6,9,6,11,11	4,4,1,2,2,1,1,4	7,11,5,9,6,8,9,6	64	44	9.71626e-06	0.00626213	0.0,0.054,0.0,0.103,0.071,0.186,0.059,0.0	0.282,0.2,0.121,0.133,0.186,0.079,0.071,0.314	-0.114
Q111	6m	A3SS_JC	ENSMUSG00000021136.13	Smoc1	chr12	+	81150618	81150708	81150651	81150708	81137964	81138012	4014	1,1,0,0,2,0,2,0	11,9,11,10,5,17,9,16	3,5,2,0,3,2,0,2	6,12,11,2,6,10,7,4	76	44	5.68305e-05	0.0183136	0.05,0.06,0.0,0.0,0.188,0.0,0.114,0.0	0.224,0.194,0.095,0.0,0.224,0.104,0.0,0.224	-0.082
Q111	6m	A3SS_JC	ENSMUSG00000010453.12	Kansl3	chr1	-	36365481	36365652	36365481	36365585	36367768	36368034	4722	59,47,74,53,46,58,81,68	4,2,4,1,1,2,3,2	56,56,52,61,39,56,55,60	2,0,0,0,0,1,0,2	88	44	0.000160602	0.0414033	0.881,0.922,0.902,0.964,0.958,0.935,0.931,0.944	0.933,1.0,1.0,1.0,1.0,0.966,1.0,0.938	-0.05
Q111	6m	A3SS_JC	ENSMUSG00000033419.15	Snap91	chr9	-	86781569	86781719	86781569	86781704	86783299	86783434	869	48,51,46,44,48,47,59,46	98,122,116,109,107,117,110,104	35,32,25,26,23,31,47,33	121,89,128,142,92,122,129,114	58	44	2.27054e-06	0.00292672	0.271,0.241,0.231,0.234,0.254,0.234,0.289,0.251	0.18,0.214,0.129,0.122,0.159,0.162,0.217,0.18	0.08
Q111	6m	A3SS_JC	ENSMUSG00000031342.17	Gpm6b	chrX	+	166385390	166388988	166386951	166388988	166383934	166384000	3361	1170,1153,1152,1116,1145,1081,1127,977	322,440,377,385,431,444,460,442	1064,1126,1125,1073,912,1213,1192,1161	583,582,566,613,663,728,543,672	88	44	4.51983e-12	1.74782e-08	0.645,0.567,0.604,0.592,0.571,0.549,0.551,0.525	0.477,0.492,0.498,0.467,0.408,0.454,0.523,0.463	0.103
Q111	6m	A3SS_JC	ENSMUSG00000039988.14	Ankrd13c	chr3	+	157972999	157975294	157975227	157975294	157972231	157972317	690	59,47,54,51,49,51,50,40	1,3,2,2,3,2,2,2	26,39,38,39,47,39,38,41	5,7,6,2,4,3,6,5	88	44	5.1253e-05	0.0180177	0.967,0.887,0.931,0.927,0.891,0.927,0.926,0.909	0.722,0.736,0.76,0.907,0.855,0.867,0.76,0.804	0.119
Q111	6m	A3SS_JC	ENSMUSG00000020865.16	Abcc3	chr11	-	94359828	94359943	94359828	94359940	94361171	94361349	2982	2,2,6,2,1,2,2,1	0,2,0,2,0,1,0,1	4,1,2,2,1,1,1,5	1,3,3,4,1,3,0,2	46	44	4.84569e-06	0.00468457	1.0,0.489,1.0,0.489,1.0,0.657,1.0,0.489	0.793,0.242,0.389,0.324,0.489,0.242,1.0,0.705	0.242
Q111	6m	A3SS_JC	ENSMUSG00000113204.1	CT009718.4	chr13	-	74611263	74611387	74611263	74611321	74612723	74612948	1326	4,2,2,2,5,2,3,3	0,1,0,3,1,1,0,0	6,4,1,2,3,0,0,1	1,1,0,1,2,2,2,1	88	44	2.44935e-05	0.0126403	1.0,0.5,1.0,0.25,0.714,0.5,1.0,1.0	0.75,0.667,1.0,0.5,0.429,0.0,0.0,0.333	0.286
Q111	6m	A3SS_JC	ENSMUSG00000030598.15	Fbxo17	chr7	+	28737338	28738144	28737664	28738144	28736067	28736203	2264	2,2,4,2,2,4,1,2	0,2,0,0,0,2,1,0	5,1,2,2,1,1,2,0	0,2,3,2,1,1,0,3	88	44	4.09747e-08	7.92246e-05	1.0,0.333,1.0,1.0,1.0,0.5,0.333,1.0	1.0,0.2,0.25,0.333,0.333,0.333,1.0,0.0	0.34
Q111	6m	A3SS_JCEC	ENSMUSG00000038412.8	Higd1a	chr9	-	121852490	121852609	121852490	121852605	121856449	121856585	208	3,4,1,1,2,2,11,1	1,2,1,2,2,3,1,0	2,1,2,4,2,1,3,2	0,1,0,0,1,0,0,0	48	44	3.40298e-05	0.0146593	0.733,0.647,0.478,0.314,0.478,0.379,0.91,1.0	1.0,0.478,1.0,1.0,0.647,1.0,1.0,1.0	-0.273
Q111	6m	A3SS_JCEC	ENSMUSG00000006019.15	Dhx34	chr7	-	16217987	16219184	16217987	16218950	16221683	16221993	1720	5,4,3,6,6,7,2,3	1,4,0,1,2,2,0,1	2,3,3,2,4,6,6,5	0,0,1,1,0,0,1,0	278	44	2.47751e-08	4.80265e-05	0.442,0.137,1.0,0.487,0.322,0.356,1.0,0.322	1.0,1.0,0.322,0.24,1.0,1.0,0.487,1.0	-0.248
Q111	6m	A3SS_JCEC	ENSMUSG00000030889.14	Vwa3a	chr7	+	120804896	120805541	120804918	120805541	120804473	120804539	4045	2,1,1,1,0,2,0,1	1,3,1,0,3,0,3,1	1,2,1,2,4,0,1,2	0,1,1,1,0,1,2,0	66	44	1.00348e-05	0.00492377	0.571,0.182,0.4,1.0,0.0,1.0,0.0,0.4	1.0,0.571,0.4,0.571,1.0,0.0,0.25,1.0	-0.155
Q111	6m	A3SS_JCEC	ENSMUSG00000049658.13	Bdp1	chr13	-	100093413	100093545	100093413	100093542	100097537	100097597	2980	4,10,7,5,3,7,4,2	0,5,1,2,1,1,2,2	6,6,6,6,3,4,10,5	0,1,1,0,0,1,0,2	47	44	8.0391e-05	0.025973	1.0,0.652,0.868,0.701,0.737,0.868,0.652,0.484	1.0,0.849,0.849,1.0,1.0,0.789,1.0,0.701	-0.153
Q111	6m	A3SS_JCEC	ENSMUSG00000074733.14	Zfp950	chr19	-	61118226	61118350	61118226	61118347	61127006	61127067	657	4,4,3,5,11,2,1,3	0,2,2,0,6,1,1,2	10,3,4,3,4,5,4,2	0,1,0,0,3,0,2,1	47	44	7.69793e-05	0.025973	1.0,0.652,0.584,1.0,0.632,0.652,0.484,0.584	1.0,0.737,1.0,1.0,0.555,1.0,0.652,0.652	-0.126
Q111	6m	A3SS_JCEC	ENSMUSG00000028641.16	P3h1	chr4	+	119241661	119241804	119241682	119241804	119241481	119241534	2758	0,1,0,1,1,2,1,0	6,12,8,6,9,6,11,11	4,4,1,2,2,1,1,4	7,11,5,9,6,8,9,6	65	44	1.01599e-05	0.00492377	0.0,0.053,0.0,0.101,0.07,0.184,0.058,0.0	0.279,0.198,0.119,0.131,0.184,0.078,0.07,0.311	-0.113
Q111	6m	A3SS_JCEC	ENSMUSG00000022587.14	Ly6e	chr15	+	74955482	74955717	74955566	74955717	74955050	74955335	1370	15,17,10,16,22,14,12,14	1,1,2,3,3,0,1,2	9,7,6,10,5,3,19,16	2,0,1,0,0,0,1,1	128	44	0.000152218	0.0393433	0.838,0.854,0.632,0.647,0.716,1.0,0.805,0.706	0.607,1.0,0.673,1.0,1.0,1.0,0.867,0.846	-0.099
Q111	6m	A3SS_JCEC	ENSMUSG00000044550.11	Tceal3	chrX	+	136667059	136667190	136667123	136667190	136594201	136594250	73	25,16,20,25,20,28,16,21	5,4,1,3,1,4,2,0	23,16,14,19,16,23,12,18	1,3,0,1,0,0,1,2	108	44	0.0001429	0.0393433	0.671,0.62,0.891,0.772,0.891,0.74,0.765,1.0	0.904,0.685,1.0,0.886,1.0,1.0,0.83,0.786	-0.093
Q111	6m	A3SS_JCEC	ENSMUSG00000021136.13	Smoc1	chr12	+	81150618	81150708	81150651	81150708	81137964	81138012	4014	1,1,0,0,2,0,2,0	11,9,11,10,5,17,9,16	3,5,2,0,3,2,0,2	6,12,11,2,6,10,7,4	77	44	5.95528e-05	0.0230886	0.049,0.06,0.0,0.0,0.186,0.0,0.113,0.0	0.222,0.192,0.094,0.0,0.222,0.103,0.0,0.222	-0.081
Q111	6m	A3SS_JCEC	ENSMUSG00000002963.17	Pnkp	chr7	+	44859722	44859945	44859887	44859945	44858452	44858749	3043	81,67,72,60,63,68,58,69	2,1,2,1,2,2,2,1	58,65,63,80,57,74,68,60	0,0,1,2,0,1,0,0	209	44	0.000166453	0.0403337	0.895,0.934,0.883,0.927,0.869,0.877,0.859,0.936	1.0,1.0,0.93,0.894,1.0,0.94,1.0,1.0	-0.073
Q111	6m	A3SS_JCEC	ENSMUSG00000010453.12	Kansl3	chr1	-	36365481	36365652	36365481	36365585	36367768	36368034	4722	68,62,84,70,55,70,92,81	4,2,4,1,1,2,3,2	64,66,65,70,48,66,65,70	2,0,0,0,0,1,0,2	111	44	0.000117076	0.0349157	0.871,0.925,0.893,0.965,0.956,0.933,0.924,0.941	0.927,1.0,1.0,1.0,1.0,0.963,1.0,0.933	-0.052
Q111	6m	A3SS_JCEC	ENSMUSG00000033419.15	Snap91	chr9	-	86781569	86781719	86781569	86781704	86783299	86783434	869	48,51,46,44,48,47,59,46	98,122,116,109,107,117,110,104	35,32,25,26,23,31,47,33	121,89,128,142,92,122,129,114	59	44	2.19928e-06	0.00213165	0.268,0.238,0.228,0.231,0.251,0.231,0.286,0.248	0.177,0.211,0.127,0.12,0.157,0.159,0.214,0.178	0.08
Q111	6m	A3SS_JCEC	ENSMUSG00000031342.17	Gpm6b	chrX	+	166385390	166388988	166386951	166388988	166383934	166384000	3361	10653,11776,11728,10525,10451,11308,11336,9645	322,440,377,385,431,444,460,442	10396,11386,10961,10755,9702,12036,11295,11238	583,582,566,613,663,728,543,672	1605	44	3.05533e-13	1.18455e-09	0.476,0.423,0.46,0.428,0.399,0.411,0.403,0.374	0.328,0.349,0.347,0.325,0.286,0.312,0.363,0.314	0.094
Q111	6m	A3SS_JCEC	ENSMUSG00000020865.16	Abcc3	chr11	-	94359828	94359943	94359828	94359940	94361171	94361349	2982	2,2,6,2,1,2,2,1	0,2,0,2,0,1,0,1	4,1,2,2,1,1,1,5	1,3,3,4,1,3,0,2	47	44	4.94885e-06	0.00319778	1.0,0.484,1.0,0.484,1.0,0.652,1.0,0.484	0.789,0.238,0.384,0.319,0.484,0.238,1.0,0.701	0.244
Q111	6m	A3SS_JCEC	ENSMUSG00000030598.15	Fbxo17	chr7	+	28737338	28738144	28737664	28738144	28736067	28736203	2264	10,5,11,11,6,10,7,9	0,2,0,0,0,2,1,0	7,7,5,9,6,4,9,8	0,2,3,2,1,1,0,3	370	44	4.81173e-06	0.00319778	1.0,0.229,1.0,1.0,1.0,0.373,0.454,1.0	1.0,0.294,0.165,0.349,0.416,0.322,1.0,0.241	0.284
Q111	6m	A3SS_JCEC	ENSMUSG00000113204.1	CT009718.4	chr13	-	74611263	74611387	74611263	74611321	74612723	74612948	1326	5,4,3,2,5,3,4,3	0,1,0,3,1,1,0,0	7,4,1,4,3,0,0,1	1,1,0,1,2,2,2,1	110	44	2.06952e-06	0.00213165	1.0,0.615,1.0,0.211,0.667,0.545,1.0,1.0	0.737,0.615,1.0,0.615,0.375,0.0,0.0,0.286	0.301
Q111	10m	A3SS_JC	ENSMUSG00000040842.17	Szrd1	chr4	-	141118526	141118781	141118526	141118778	141139691	141139775	2845	8,7,6,8,6,4,9,6	2,0,4,1,3,1,3,2	9,6,6,3,4,3,6,7	1,0,1,1,1,0,1,0	46	44	1.77621e-05	0.0122381	0.793,1.0,0.589,0.884,0.657,0.793,0.742,0.742	0.896,1.0,0.852,0.742,0.793,1.0,0.852,1.0	-0.117
Q111	10m	A3SS_JC	ENSMUSG00000019856.14	Fam184a	chr10	-	53635231	53635897	53635231	53635434	53638176	53638281	3987	3,1,0,1,2,0,2,0	13,9,8,11,12,10,11,11	1,6,2,5,3,1,3,3	9,13,14,8,8,8,4,8	88	44	3.78759e-05	0.0169903	0.103,0.053,0.0,0.043,0.077,0.0,0.083,0.0	0.053,0.187,0.067,0.238,0.158,0.059,0.273,0.158	-0.104
Q111	10m	A3SS_JC	ENSMUSG00000036779.12	Papd5	chr8	+	88252385	88252573	88252526	88252573	88252181	88252285	2522	44,25,29,31,26,41,46,34	2,4,1,2,1,4,3,2	32,28,31,23,18,27,35,28	0,2,0,0,1,1,1,0	88	44	1.58269e-05	0.0122381	0.917,0.758,0.935,0.886,0.929,0.837,0.885,0.895	1.0,0.875,1.0,1.0,0.9,0.931,0.946,1.0	-0.076
Q111	10m	A3SS_JC	ENSMUSG00000026159.13	Agfg1	chr1	+	82883180	82883361	82883243	82883361	82882227	82882437	3066	43,36,44,51,36,46,50,52	4,0,2,5,2,3,1,2	40,40,46,40,29,38,47,56	2,0,0,0,2,0,1,0	88	44	3.56651e-05	0.0169903	0.843,1.0,0.917,0.836,0.9,0.885,0.962,0.929	0.909,1.0,1.0,1.0,0.879,1.0,0.959,1.0	-0.059
Q111	10m	A3SS_JC	ENSMUSG00000005506.16	Celf1	chr2	+	91006619	91006695	91006631	91006695	91004700	91004862	4739	70,42,68,91,45,76,77,71	1,3,4,7,6,7,12,4	77,60,62,65,47,67,72,77	0,2,1,2,3,1,3,4	55	44	3.9455e-05	0.0169903	0.982,0.918,0.932,0.912,0.857,0.897,0.837,0.934	1.0,0.96,0.98,0.963,0.926,0.982,0.95,0.939	-0.054
Q111	10m	A3SS_JC	ENSMUSG00000033419.15	Snap91	chr9	-	86781569	86781719	86781569	86781704	86783299	86783434	846	17,18,29,29,22,37,31,18	86,67,70,80,68,87,79,80	17,21,12,14,11,10,23,17	94,88,76,74,72,82,73,101	58	44	6.26915e-05	0.0239969	0.13,0.169,0.239,0.216,0.197,0.244,0.229,0.146	0.121,0.153,0.107,0.126,0.104,0.085,0.193,0.113	0.071
Q111	10m	A3SS_JC	ENSMUSG00000030465.19	Psd3	chr8	-	67908682	67908889	67908682	67908886	67960386	67960779	4477	10,4,9,3,9,25,13,10	0,0,1,1,0,1,0,0	12,6,7,7,9,9,14,10	3,1,0,1,1,3,2,3	46	44	8.6907e-05	0.0299395	1.0,1.0,0.896,0.742,1.0,0.96,1.0,1.0	0.793,0.852,1.0,0.87,0.896,0.742,0.87,0.761	0.102
Q111	10m	A3SS_JC	ENSMUSG00000031342.17	Gpm6b	chrX	+	166385390	166388988	166386951	166388988	166383934	166384000	3308	543,540,567,617,404,572,690,526	240,245,207,285,283,246,253,211	564,529,602,501,532,463,565,612	334,400,441,383,351,366,362,349	88	44	3.66138e-09	1.13523e-05	0.531,0.524,0.578,0.52,0.416,0.538,0.577,0.555	0.458,0.398,0.406,0.395,0.431,0.387,0.438,0.467	0.107
Q111	10m	A3SS_JC	ENSMUSG00000028522.16	Mier1	chr4	+	103118238	103118315	103118241	103118315	103115559	103115660	2697	8,2,5,2,4,8,6,2	1,1,0,0,1,3,1,0	7,5,1,5,3,1,5,7	4,0,5,5,1,3,4,4	46	44	1.11703e-06	0.00128273	0.884,0.657,1.0,1.0,0.793,0.718,0.852,1.0	0.626,1.0,0.161,0.489,0.742,0.242,0.545,0.626	0.309
Q111	10m	A3SS_JC	ENSMUSG00000019737.14	Syne4	chr7	+	30316229	30316373	30316294	30316373	30315261	30315400	88	4,1,6,5,0,3,7,4	0,0,2,0,1,0,0,1	2,5,4,3,1,5,1,3	2,1,2,3,3,0,1,4	88	44	6.5906e-09	1.13523e-05	1.0,1.0,0.6,1.0,0.0,1.0,1.0,0.667	0.333,0.714,0.5,0.333,0.143,1.0,0.333,0.273	0.33
Q111	10m	A3SS_JCEC	ENSMUSG00000028034.15	Fubp1	chr3	+	152232394	152234570	152234523	152234570	152231876	152232022	1952	59,60,57,48,64,52,60,50	1,1,1,5,1,2,1,3	58,48,44,31,46,41,49,45	0,0,0,1,0,0,1,0	2173	44	3.48199e-12	6.02385e-09	0.544,0.549,0.536,0.163,0.564,0.345,0.549,0.252	1.0,1.0,1.0,0.386,1.0,1.0,0.498,1.0	-0.423
Q111	10m	A3SS_JCEC	ENSMUSG00000029283.17	Cdc7	chr5	+	106974600	106975660	106975484	106975660	106973776	106974020	2201	7,6,9,11,6,11,16,3	4,1,0,1,2,1,2,0	11,7,11,9,4,5,10,2	1,0,0,3,0,0,0,0	928	44	4.04283e-06	0.00155424	0.077,0.221,1.0,0.343,0.125,0.343,0.275,1.0	0.343,1.0,1.0,0.125,1.0,1.0,1.0,1.0	-0.386
Q111	10m	A3SS_JCEC	ENSMUSG00000036502.14	Tmem255a	chrX	-	38224580	38225125	38224580	38224669	38233102	38233192	2847	11,14,16,11,8,9,12,10	1,2,1,1,1,0,3,1	15,6,13,11,14,6,37,5	0,0,1,0,0,0,1,2	500	44	1.59765e-06	0.000789694	0.492,0.381,0.585,0.492,0.413,1.0,0.26,0.468	1.0,1.0,0.534,1.0,1.0,1.0,0.765,0.18	-0.298
Q111	10m	A3SS_JCEC	ENSMUSG00000067825.11	Pex26	chr6	+	121193511	121196185	121193514	121196185	121190100	121190247	2623	8,16,8,17,8,4,11,11	4,5,2,2,3,2,2,4	15,11,8,8,9,8,12,9	0,0,2,1,1,1,2,1	47	44	2.77919e-05	0.00686857	0.652,0.75,0.789,0.888,0.714,0.652,0.837,0.72	1.0,1.0,0.789,0.882,0.894,0.882,0.849,0.894	-0.149
Q111	10m	A3SS_JCEC	ENSMUSG00000036779.12	Papd5	chr8	+	88252385	88252573	88252526	88252573	88252181	88252285	2522	44,25,29,31,27,43,46,34	2,4,1,2,1,4,3,2	32,28,31,24,19,27,35,29	0,2,0,0,1,1,1,0	185	44	1.05775e-06	0.000762766	0.84,0.598,0.873,0.787,0.865,0.719,0.785,0.802	1.0,0.769,1.0,1.0,0.819,0.865,0.893,1.0	-0.135
Q111	10m	A3SS_JCEC	ENSMUSG00000066456.14	Hmgn3	chr9	-	83109947	83111106	83109947	83110429	83112219	83112270	3548	141,153,132,125,125,140,139,117	3,3,0,1,1,1,1,5	89,97,121,90,93,90,98,114	0,0,1,0,0,0,1,1	721	44	6.22834e-06	0.00215501	0.741,0.757,1.0,0.884,0.884,0.895,0.895,0.588	1.0,1.0,0.881,1.0,1.0,1.0,0.857,0.874	-0.121
Q111	10m	A3SS_JCEC	ENSMUSG00000040842.17	Szrd1	chr4	-	141118526	141118781	141118526	141118778	141139691	141139775	2845	8,7,6,8,6,4,9,6	2,0,4,1,3,1,3,2	9,6,6,3,4,3,6,7	1,0,1,1,1,0,1,0	47	44	1.62467e-05	0.00468445	0.789,1.0,0.584,0.882,0.652,0.789,0.737,0.737	0.894,1.0,0.849,0.737,0.789,1.0,0.849,1.0	-0.118
Q111	10m	A3SS_JCEC	ENSMUSG00000026159.13	Agfg1	chr1	+	82883180	82883361	82883243	82883361	82882227	82882437	3066	43,36,44,51,36,46,50,52	4,0,2,5,2,3,1,2	40,40,46,40,29,38,47,56	2,0,0,0,2,0,1,0	107	44	1.47984e-05	0.00465477	0.816,1.0,0.9,0.807,0.881,0.863,0.954,0.914	0.892,1.0,1.0,1.0,0.856,1.0,0.951,1.0	-0.071
Q111	10m	A3SS_JCEC	ENSMUSG00000005506.16	Celf1	chr2	+	91006619	91006695	91006631	91006695	91004700	91004862	4739	70,42,68,91,45,76,77,71	1,3,4,7,6,7,12,4	77,60,62,65,47,67,72,77	0,2,1,2,3,1,3,4	56	44	3.96757e-05	0.00915187	0.982,0.917,0.93,0.911,0.855,0.895,0.834,0.933	1.0,0.959,0.98,0.962,0.925,0.981,0.95,0.938	-0.055
Q111	10m	A3SS_JCEC	ENSMUSG00000031278.12	Acsl4	chrX	-	142351378	142351908	142351378	142351618	142360386	142360436	2370	16,14,11,16,16,26,15,14	2,0,2,1,0,4,1,1	18,11,7,11,9,16,18,17	0,2,1,1,1,0,2,1	334	44	0.000175486	0.0337323	0.513,1.0,0.42,0.678,1.0,0.461,0.664,0.648	1.0,0.42,0.48,0.592,0.542,1.0,0.542,0.691	0.015
Q111	10m	A3SS_JCEC	ENSMUSG00000031342.17	Gpm6b	chrX	+	166385390	166388988	166386951	166388988	166383934	166384000	3308	577,565,600,647,428,606,727,550	240,245,207,285,283,246,253,211	590,544,643,525,562,477,586,651	334,400,441,383,351,366,362,349	1605	44	1.25011e-12	4.32538e-09	0.062,0.059,0.074,0.059,0.04,0.063,0.073,0.067	0.046,0.036,0.038,0.036,0.042,0.034,0.042,0.049	0.022
Q111	10m	A3SS_JCEC	ENSMUSG00000033419.15	Snap91	chr9	-	86781569	86781719	86781569	86781704	86783299	86783434	846	17,18,29,29,22,37,31,18	86,67,70,80,68,87,79,80	17,21,12,14,11,10,23,17	94,88,76,74,72,82,73,101	59	44	6.13856e-05	0.0132746	0.128,0.167,0.236,0.213,0.194,0.241,0.226,0.144	0.119,0.151,0.105,0.124,0.102,0.083,0.19,0.112	0.07
Q111	10m	A3SS_JCEC	ENSMUSG00000030465.19	Psd3	chr8	-	67908682	67908889	67908682	67908886	67960386	67960779	4477	10,4,9,3,9,25,13,10	0,0,1,1,0,1,0,0	12,6,7,7,9,9,14,10	3,1,0,1,1,3,2,3	47	44	7.57082e-05	0.0154089	1.0,1.0,0.894,0.737,1.0,0.959,1.0,1.0	0.789,0.849,1.0,0.868,0.894,0.737,0.868,0.757	0.104
Q111	10m	A3SS_JCEC	ENSMUSG00000035024.16	Ncapd3	chr9	+	27048154	27050369	27050296	27050369	27045904	27045992	4416	11,6,9,4,4,8,10,6	2,0,0,0,0,2,0,0	7,8,7,4,6,3,8,8	0,2,0,1,2,1,0,0	2186	44	1.32272e-06	0.000762766	0.1,1.0,1.0,1.0,1.0,0.075,1.0,1.0	1.0,0.075,1.0,0.075,0.057,0.057,1.0,1.0	0.239
Q111	10m	A3SS_JCEC	ENSMUSG00000073422.10	H2-Ke6	chr17	-	34026032	34026470	34026032	34026225	34026850	34026935	1558	4,3,4,3,1,15,4,6	0,0,1,1,2,0,0,0	3,0,4,2,2,3,4,1	0,2,1,1,1,1,1,0	289	44	2.19125e-05	0.0058321	1.0,1.0,0.378,0.314,0.071,1.0,1.0,1.0	1.0,0.0,0.378,0.233,0.233,0.314,0.378,1.0	0.278
Q111	10m	A3SS_JCEC	ENSMUSG00000028522.16	Mier1	chr4	+	103118238	103118315	103118241	103118315	103115559	103115660	2697	8,2,5,2,4,8,6,2	1,1,0,0,1,3,1,0	7,5,1,5,3,1,5,7	4,0,5,5,1,3,4,4	47	44	1.13795e-06	0.000762766	0.882,0.652,1.0,1.0,0.789,0.714,0.849,1.0	0.621,1.0,0.158,0.484,0.737,0.238,0.539,0.621	0.311
Q111	10m	A3SS_JCEC	ENSMUSG00000026280.17	Atg4b	chr1	+	93775627	93778364	93778284	93778364	93775132	93775234	4125	91,83,91,94,80,90,85,78	0,0,0,2,0,1,0,0	79,68,58,66,56,62,74,77	1,2,0,1,1,1,1,3	2701	44	2.50084e-06	0.00108161	1.0,1.0,1.0,0.434,1.0,0.595,1.0,1.0	0.563,0.356,1.0,0.518,0.477,0.502,0.547,0.295	0.346
Q111	10m	A3SS_JCEC	ENSMUSG00000019737.14	Syne4	chr7	+	30316229	30316373	30316294	30316373	30315261	30315400	88	4,1,6,5,0,3,7,4	0,0,2,0,1,0,0,1	2,5,4,3,1,5,1,3	2,1,2,3,3,0,1,4	109	44	7.54413e-09	8.70089e-06	1.0,1.0,0.548,1.0,0.0,1.0,1.0,0.618	0.288,0.669,0.447,0.288,0.119,1.0,0.288,0.232	0.354
Q140	2m	A3SS_JC	ENSMUSG00000073422.10	H2-Ke6	chr17	-	34026032	34026470	34026032	34026225	34026850	34026935	1553	1,3,2,4,1,1,5,1	1,0,1,2,1,3,1,1	3,2,4,4,2,4,2,2	0,1,2,1,0,0,0,0	88	44	2.94461e-05	0.0169699	0.333,1.0,0.5,0.5,0.333,0.143,0.714,0.333	1.0,0.5,0.5,0.667,1.0,1.0,1.0,1.0	-0.351
Q140	2m	A3SS_JC	ENSMUSG00000086155.7	9430041J12Rik	chr7	-	4076214	4076344	4076214	4076284	4095457	4095586	3246	5,1,1,4,1,3,2,1	2,1,0,1,1,1,2,3	5,3,1,2,2,1,2,5	0,1,1,2,0,0,0,1	88	44	3.45079e-06	0.0059043	0.556,0.333,1.0,0.667,0.333,0.6,0.333,0.143	1.0,0.6,0.333,0.333,1.0,1.0,1.0,0.714	-0.252
Q140	2m	A3SS_JC	ENSMUSG00000051169.14	Rpusd3	chr6	-	113416306	113416446	113416306	113416432	113416788	113416912	1550	8,7,6,10,7,12,5,8	3,0,3,1,1,1,4,3	14,14,7,8,13,22,8,9	0,3,0,1,3,1,0,0	57	44	1.39502e-05	0.0119344	0.673,1.0,0.607,0.885,0.844,0.903,0.491,0.673	1.0,0.783,1.0,0.861,0.77,0.944,1.0,1.0	-0.16
Q140	2m	A3SS_JC	ENSMUSG00000029822.15	Osbpl3	chr6	-	50336214	50336345	50336214	50336329	50344873	50345030	3087	11,9,13,14,9,10,18,7	3,2,1,0,1,4,2,3	6,19,8,21,12,2,2,10	1,2,0,1,0,0,0,1	59	44	2.97544e-05	0.0169699	0.732,0.77,0.906,1.0,0.87,0.651,0.87,0.635	0.817,0.876,1.0,0.94,1.0,1.0,1.0,0.882	-0.135
Q140	2m	A3SS_JC	ENSMUSG00000039328.11	Rnf122	chr8	+	31128251	31128334	31128254	31128334	31125165	31125207	2706	10,5,7,14,4,12,12,3	1,0,2,1,1,0,1,1	11,16,7,10,8,10,11,8	2,5,3,1,3,8,3,2	46	44	2.34533e-06	0.0059043	0.905,1.0,0.77,0.931,0.793,1.0,0.92,0.742	0.84,0.754,0.691,0.905,0.718,0.545,0.778,0.793	0.13
Q140	2m	A3SS_JC	ENSMUSG00000002781.19	Tmem143	chr7	+	45906917	45907112	45906946	45907112	45899631	45899736	3244	13,19,29,15,19,20,15,25	1,2,2,0,0,0,2,1	18,30,9,17,12,3,10,12	6,2,3,2,2,2,2,0	72	44	9.21502e-06	0.0105113	0.888,0.853,0.899,1.0,1.0,1.0,0.821,0.939	0.647,0.902,0.647,0.839,0.786,0.478,0.753,1.0	0.169
Q140	2m	A3SS_JCEC	ENSMUSG00000033773.14	Rpap2	chr5	+	107641782	107642922	107641953	107642922	107633062	107633131	2414	5,1,6,2,8,6,0,2	0,1,0,1,3,2,1,1	2,5,2,1,5,4,4,2	0,1,0,0,1,0,1,0	215	44	1.94462e-05	0.00743709	1.0,0.17,1.0,0.29,0.353,0.38,0.0,0.29	1.0,0.506,1.0,1.0,0.506,1.0,0.45,1.0	-0.372
Q140	2m	A3SS_JCEC	ENSMUSG00000073422.10	H2-Ke6	chr17	-	34026032	34026470	34026032	34026225	34026850	34026935	1553	4,6,6,8,7,1,12,1	1,0,1,2,1,3,1,1	6,8,7,7,4,6,4,5	0,1,2,1,0,0,0,0	289	44	2.41906e-08	8.32639e-05	0.378,1.0,0.477,0.378,0.516,0.048,0.646,0.132	1.0,0.549,0.348,0.516,1.0,1.0,1.0,1.0	-0.355
Q140	2m	A3SS_JCEC	ENSMUSG00000086155.7	9430041J12Rik	chr7	-	4076214	4076344	4076214	4076284	4095457	4095586	3246	5,1,1,4,1,3,2,1	2,1,0,1,1,1,2,3	5,3,1,2,2,1,2,5	0,1,1,2,0,0,0,1	104	44	1.82715e-07	0.000314453	0.514,0.297,1.0,0.629,0.297,0.559,0.297,0.124	1.0,0.559,0.297,0.297,1.0,1.0,1.0,0.679	-0.264
Q140	2m	A3SS_JCEC	ENSMUSG00000087380.7	2210408F21Rik	chr6	+	31328288	31328360	31328331	31328360	31277847	31277955	823	3,6,3,6,4,2,5,2	1,1,0,0,3,2,3,2	2,9,1,2,3,11,9,1	2,0,0,0,0,3,1,0	87	44	0.000164874	0.0436536	0.603,0.752,1.0,1.0,0.403,0.336,0.457,0.336	0.336,1.0,1.0,1.0,1.0,0.65,0.82,1.0	-0.24
Q140	2m	A3SS_JCEC	ENSMUSG00000020866.17	Cacna1g	chr11	-	94416625	94416704	94416625	94416655	94416840	94416911	486	9,3,11,12,25,10,16,7	4,1,1,2,2,3,2,2	6,15,14,25,9,3,2,10	2,1,4,0,0,0,0,0	93	44	0.000197264	0.0452655	0.516,0.587,0.839,0.739,0.855,0.612,0.791,0.623	0.587,0.876,0.623,1.0,1.0,1.0,1.0,1.0	-0.191
Q140	2m	A3SS_JCEC	ENSMUSG00000051169.14	Rpusd3	chr6	-	113416306	113416446	113416306	113416432	113416788	113416912	1550	8,7,6,10,7,12,5,8	3,0,3,1,1,1,4,3	14,14,7,8,13,22,8,9	0,3,0,1,3,1,0,0	58	44	1.42475e-05	0.00700569	0.669,1.0,0.603,0.884,0.842,0.901,0.487,0.669	1.0,0.78,1.0,0.859,0.767,0.943,1.0,1.0	-0.162
Q140	2m	A3SS_JCEC	ENSMUSG00000029822.15	Osbpl3	chr6	-	50336214	50336345	50336214	50336329	50344873	50345030	3087	11,9,13,14,9,10,18,7	3,2,1,0,1,4,2,3	6,19,8,21,12,2,2,10	1,2,0,1,0,0,0,1	60	44	2.75673e-05	0.00948867	0.729,0.767,0.905,1.0,0.868,0.647,0.868,0.631	0.815,0.874,1.0,0.939,1.0,1.0,1.0,0.88	-0.137
Q140	2m	A3SS_JCEC	ENSMUSG00000037266.18	Rsrp1	chr4	+	134926025	134926818	134926734	134926818	134925776	134925821	3326	13,5,18,33,8,23,5,20	3,3,0,2,0,1,1,0	21,1,11,20,11,16,11,15	2,1,0,0,0,0,1,1	753	44	0.00012565	0.0360407	0.202,0.089,1.0,0.491,1.0,0.573,0.226,1.0	0.38,0.055,1.0,1.0,1.0,1.0,0.391,0.467	-0.089
Q140	2m	A3SS_JCEC	ENSMUSG00000029505.17	Ep400	chr5	-	110668549	110668745	110668549	110668724	110670874	110671096	2325	22,17,24,20,25,31,17,14	3,1,1,0,3,0,0,1	32,31,25,16,16,10,6,21	2,2,0,2,7,7,1,1	65	44	0.000193008	0.0452655	0.832,0.92,0.942,1.0,0.849,1.0,1.0,0.905	0.915,0.913,1.0,0.844,0.607,0.492,0.802,0.934	0.118
Q140	2m	A3SS_JCEC	ENSMUSG00000000759.14	Tubgcp3	chr8	-	12648620	12649822	12648620	12648787	12650153	12650222	3754	27,26,21,12,26,27,11,16	0,1,0,1,0,2,0,1	20,34,20,22,18,9,4,18	2,0,3,3,1,0,0,1	1079	44	9.18886e-06	0.00531415	1.0,0.515,1.0,0.329,1.0,0.355,1.0,0.395	0.29,1.0,0.214,0.23,0.423,1.0,1.0,0.423	0.127
Q140	2m	A3SS_JCEC	ENSMUSG00000039328.11	Rnf122	chr8	+	31128251	31128334	31128254	31128334	31125165	31125207	2706	10,5,7,14,4,12,12,3	1,0,2,1,1,0,1,1	11,16,7,10,8,10,11,8	2,5,3,1,3,8,3,2	47	44	2.34239e-06	0.00254351	0.903,1.0,0.766,0.929,0.789,1.0,0.918,0.737	0.837,0.75,0.686,0.903,0.714,0.539,0.774,0.789	0.131
Q140	2m	A3SS_JCEC	ENSMUSG00000002781.19	Tmem143	chr7	+	45906917	45907112	45906946	45907112	45899631	45899736	3244	13,19,29,15,19,20,15,25	1,2,2,0,0,0,2,1	18,30,9,17,12,3,10,12	6,2,3,2,2,2,2,0	73	44	9.26348e-06	0.00531415	0.887,0.851,0.897,1.0,1.0,1.0,0.819,0.938	0.644,0.9,0.644,0.837,0.783,0.475,0.751,1.0	0.17
Q140	2m	A3SS_JCEC	ENSMUSG00000038712.16	Fam63a	chr3	+	95282919	95283625	95283230	95283625	95282682	95282744	1937	14,17,9,14,12,25,25,12	0,0,0,2,0,1,0,0	8,23,14,11,16,3,3,13	2,1,2,1,0,0,0,5	355	44	5.55365e-05	0.0173779	1.0,1.0,1.0,0.465,1.0,0.756,1.0,1.0	0.331,0.74,0.465,0.577,1.0,1.0,1.0,0.244	0.233
Q140	2m	A3SS_JCEC	ENSMUSG00000021235.13	Coq6	chr12	+	84368142	84368709	84368585	84368709	84366884	84367019	209	16,11,9,12,16,11,17,13	0,2,0,2,0,0,0,1	16,18,12,5,7,10,14,15	1,1,1,3,2,1,1,1	487	44	2.95585e-06	0.00254351	1.0,0.332,1.0,0.352,1.0,1.0,1.0,0.54	0.591,0.619,0.52,0.131,0.24,0.475,0.558,0.575	0.314
Q140	2m	A3SS_JCEC	ENSMUSG00000037339.17	Fam53a	chr5	-	33600355	33608227	33600355	33600880	33610431	33610486	4328	31,35,33,39,37,51,39,32	0,0,0,0,0,0,0,1	30,37,31,43,31,22,27,43	1,0,1,0,2,2,0,0	7391	44	1.69474e-05	0.00729161	1.0,1.0,1.0,1.0,1.0,1.0,1.0,0.16	0.152,1.0,0.156,1.0,0.084,0.061,1.0,1.0	0.338
Q140	6m	A3SS_JC	ENSMUSG00000025498.15	Irf7	chr7	-	141264492	141264655	141264492	141264559	141264724	141264783	1257	4,0,2,1,2,7,3,6	2,1,3,4,2,2,1,0	4,5,4,10,4,1,3,3	0,0,1,3,0,1,1,1	88	44	2.95304e-05	0.0081103	0.5,0.0,0.25,0.111,0.333,0.636,0.6,1.0	1.0,1.0,0.667,0.625,1.0,0.333,0.6,0.6	-0.299
Q140	6m	A3SS_JC	ENSMUSG00000028184.12	Adgrl2	chr3	-	148820972	148821054	148820972	148821025	148822954	148823051	2440	3,7,4,5,8,3,2,2	1,3,3,1,1,3,0,1	3,5,4,2,6,5,3,9	2,0,0,0,2,0,0,0	72	44	4.60074e-06	0.00196554	0.647,0.588,0.449,0.753,0.83,0.379,1.0,0.55	0.478,1.0,1.0,1.0,0.647,1.0,1.0,1.0	-0.241
Q140	6m	A3SS_JC	ENSMUSG00000026648.18	Dclre1c	chr2	+	3437001	3437090	3437029	3437090	3436437	3436493	1477	8,1,5,2,3,0,9,1	1,1,4,1,1,2,1,2	2,3,2,2,3,4,3,1	2,1,0,1,1,0,0,1	71	44	0.000165281	0.0352631	0.832,0.383,0.437,0.553,0.65,0.0,0.848,0.237	0.383,0.65,1.0,0.553,0.65,1.0,1.0,0.383	-0.21
Q140	6m	A3SS_JC	ENSMUSG00000049658.13	Bdp1	chr13	-	100093413	100093545	100093413	100093542	100097537	100097597	2964	4,5,12,3,6,3,3,4	2,5,3,3,3,1,0,1	6,6,6,6,3,4,10,5	0,1,1,0,0,1,0,2	46	44	5.79195e-09	1.1135e-05	0.657,0.489,0.793,0.489,0.657,0.742,1.0,0.793	1.0,0.852,0.852,1.0,1.0,0.793,1.0,0.705	-0.198
Q140	6m	A3SS_JC	ENSMUSG00000035722.15	Abca7	chr10	+	80007299	80007451	80007323	80007451	80007135	80007228	1248	7,10,11,13,14,7,14,11	3,1,1,3,3,0,2,3	6,6,4,9,11,15,8,10	2,0,0,0,0,1,0,0	67	44	8.86294e-07	0.000567967	0.605,0.868,0.878,0.74,0.754,1.0,0.821,0.707	0.663,1.0,1.0,1.0,1.0,0.908,1.0,1.0	-0.15
Q140	6m	A3SS_JC	ENSMUSG00000025420.13	Katnal2	chr18	-	76978429	76978672	76978429	76978532	76979998	76980161	689	3,2,3,1,1,1,0,0	11,4,20,9,11,7,7,15	2,5,7,2,2,4,7,4	9,8,8,10,3,12,8,12	88	44	6.3646e-06	0.00222472	0.12,0.2,0.07,0.053,0.043,0.067,0.0,0.0	0.1,0.238,0.304,0.091,0.25,0.143,0.304,0.143	-0.128
Q140	6m	A3SS_JC	ENSMUSG00000053819.16	Camk2d	chr3	+	126770784	126771846	126771773	126771846	126767513	126767579	1073	29,28,26,18,21,19,18,16	2,4,4,1,2,3,1,2	14,21,34,24,17,19,23,18	0,3,1,0,2,0,1,0	88	44	6.12616e-05	0.0157034	0.879,0.778,0.765,0.9,0.84,0.76,0.9,0.8	1.0,0.778,0.944,1.0,0.81,1.0,0.92,1.0	-0.104
Q140	6m	A3SS_JC	ENSMUSG00000044550.11	Tceal3	chrX	+	136667059	136667190	136667123	136667190	136594201	136594250	72	15,12,19,14,19,15,10,18	2,1,3,4,0,1,0,6	19,11,11,15,10,17,9,13	1,3,0,1,0,0,1,2	88	44	0.000240497	0.0440338	0.789,0.857,0.76,0.636,1.0,0.882,1.0,0.6	0.905,0.647,1.0,0.882,1.0,1.0,0.818,0.765	-0.062
Q140	6m	A3SS_JC	ENSMUSG00000001441.13	Npepps	chr11	-	97236064	97236221	97236064	97236169	97238093	97238258	1485	5,4,6,8,5,8,7,8	164,180,217,190,179,182,183,194	7,19,8,15,15,10,12,14	173,168,212,185,183,214,194,192	88	44	0.000105153	0.0237831	0.015,0.011,0.014,0.021,0.014,0.022,0.019,0.02	0.02,0.054,0.019,0.039,0.039,0.023,0.03,0.035	-0.015
Q140	6m	A3SS_JC	ENSMUSG00000067629.11	Syngap1	chr17	+	26959401	26959845	26959608	26959845	26958076	26958221	4679	40,38,51,34,28,33,46,55	100,100,136,92,103,94,128,117	19,44,25,36,47,24,58,50	155,133,152,144,142,166,170,142	88	44	0.000174252	0.0352631	0.167,0.16,0.158,0.156,0.12,0.149,0.152,0.19	0.058,0.142,0.076,0.111,0.142,0.067,0.146,0.15	0.045
Q140	6m	A3SS_JC	ENSMUSG00000025409.14	Mbd6	chr10	-	127283024	127283162	127283024	127283088	127283391	127283444	4193	30,37,42,36,32,37,43,36	84,72,89,80,78,77,83,79	32,16,16,30,25,25,24,30	96,88,127,76,87,100,93,91	88	44	1.53169e-06	0.000841338	0.152,0.204,0.191,0.184,0.17,0.194,0.206,0.186	0.143,0.083,0.059,0.165,0.126,0.111,0.114,0.142	0.068
Q140	6m	A3SS_JC	ENSMUSG00000030689.15	Ino80e	chr7	-	126857225	126857342	126857225	126857291	126857675	126857787	2999	70,57,52,75,60,48,58,63	2,1,3,1,3,0,2,2	45,50,64,57,54,71,54,67	8,4,7,3,4,8,3,5	88	44	5.25075e-06	0.00201891	0.946,0.966,0.897,0.974,0.909,1.0,0.935,0.94	0.738,0.862,0.821,0.905,0.871,0.816,0.9,0.87	0.098
Q140	6m	A3SS_JC	ENSMUSG00000031342.17	Gpm6b	chrX	+	166385390	166388988	166386951	166388988	166383934	166384000	3343	1049,1018,1055,1032,868,896,939,970	327,308,445,405,333,314,443,359	1064,1126,1125,1073,912,1213,1192,1161	583,582,566,613,663,728,543,672	88	44	1.0304e-11	3.96188e-08	0.616,0.623,0.542,0.56,0.566,0.588,0.515,0.575	0.477,0.492,0.498,0.467,0.408,0.454,0.523,0.463	0.1
Q140	6m	A3SS_JC	ENSMUSG00000057378.15	Ryr3	chr2	-	112860322	112860531	112860322	112860528	112861792	112861940	1185	12,6,9,9,14,14,15,12	0,1,0,2,1,0,0,2	19,18,23,16,21,21,16,27	3,3,4,4,2,2,6,8	46	44	4.34391e-07	0.000334046	1.0,0.852,1.0,0.811,0.931,1.0,1.0,0.852	0.858,0.852,0.846,0.793,0.909,0.909,0.718,0.763	0.1
Q140	6m	A3SS_JC	ENSMUSG00000061751.15	Kalrn	chr16	-	34220055	34220274	34220055	34220247	34227026	34227146	2230	65,48,63,50,50,39,56,48	72,47,85,81,75,50,61,52	50,30,44,53,40,38,57,70	90,80,81,89,108,91,103,135	70	44	2.65715e-06	0.00127709	0.362,0.391,0.318,0.28,0.295,0.329,0.366,0.367	0.259,0.191,0.255,0.272,0.189,0.208,0.258,0.246	0.104
Q140	6m	A3SS_JC	ENSMUSG00000026135.17	Zfp142	chr1	-	74579324	74579927	74579324	74579449	74585383	74585697	2118	14,24,13,21,8,17,23,19	1,1,0,0,0,1,0,1	19,18,12,15,16,21,26,21	0,1,3,1,1,3,2,3	88	44	9.93768e-05	0.0237831	0.875,0.923,1.0,1.0,1.0,0.895,1.0,0.905	1.0,0.9,0.667,0.882,0.889,0.778,0.867,0.778	0.105
Q140	6m	A3SS_JC	ENSMUSG00000033419.15	Snap91	chr9	-	86781569	86781719	86781569	86781704	86783299	86783434	868	45,33,54,47,45,55,52,69	99,105,113,84,79,144,88,86	35,32,25,26,23,31,47,33	121,89,128,142,92,122,129,114	58	44	5.52131e-08	7.07648e-05	0.256,0.193,0.266,0.298,0.302,0.225,0.31,0.378	0.18,0.214,0.129,0.122,0.159,0.162,0.217,0.18	0.108
Q140	6m	A3SS_JC	ENSMUSG00000058498.12	Rnf207	chr4	-	152313878	152313947	152313878	152313915	152314035	152314108	2304	13,10,12,6,7,9,8,10	0,0,0,2,0,1,0,0	10,11,7,8,12,5,15,8	1,3,0,1,1,3,4,0	75	44	0.000189333	0.0363993	1.0,1.0,1.0,0.638,1.0,0.841,1.0,1.0	0.854,0.683,1.0,0.824,0.876,0.494,0.688,1.0	0.133
Q140	6m	A3SS_JC	ENSMUSG00000030231.11	Plekha5	chr6	+	140593554	140597110	140596248	140597110	140591627	140591764	208	96,80,102,71,92,91,81,84	40,37,58,56,41,40,52,58	101,71,77,79,76,66,75,69	72,80,68,66,92,84,69,69	88	44	3.90581e-07	0.000334046	0.545,0.519,0.468,0.388,0.529,0.532,0.438,0.42	0.412,0.307,0.362,0.374,0.292,0.282,0.352,0.333	0.141
Q140	6m	A3SS_JC	ENSMUSG00000026135.17	Zfp142	chr1	-	74579324	74579618	74579324	74579449	74585383	74585697	2117	6,12,5,9,3,9,12,11	1,1,0,0,0,1,0,1	12,14,9,8,9,7,10,12	0,1,3,1,1,3,2,3	88	44	8.69648e-06	0.00257215	0.75,0.857,1.0,1.0,1.0,0.818,1.0,0.846	1.0,0.875,0.6,0.8,0.818,0.538,0.714,0.667	0.157
Q140	6m	A3SS_JC	ENSMUSG00000030598.15	Fbxo17	chr7	+	28737338	28738144	28737664	28738144	28736067	28736203	2249	2,1,1,2,2,6,1,1	0,0,3,0,0,2,1,0	5,1,2,2,1,1,2,0	0,2,3,2,1,1,0,3	88	44	8.10463e-06	0.00257215	1.0,1.0,0.143,1.0,1.0,0.6,0.333,1.0	1.0,0.2,0.25,0.333,0.333,0.333,1.0,0.0	0.328
Q140	6m	A3SS_JCEC	ENSMUSG00000053819.16	Camk2d	chr3	+	126770784	126771846	126771773	126771846	126767513	126767579	1073	46,39,36,29,34,35,28,26	2,4,4,1,2,3,1,2	20,36,45,34,26,32,39,29	0,3,1,0,2,0,1,0	1033	44	0.000293234	0.0490976	0.495,0.293,0.277,0.553,0.42,0.332,0.544,0.356	1.0,0.338,0.657,1.0,0.356,1.0,0.624,1.0	-0.338
Q140	6m	A3SS_JCEC	ENSMUSG00000025498.15	Irf7	chr7	-	141264492	141264655	141264492	141264559	141264724	141264783	1257	5,1,4,2,2,10,3,7	2,1,3,4,2,2,1,0	7,8,4,13,5,1,4,3	0,0,1,3,0,1,1,1	140	44	9.88535e-05	0.0223932	0.44,0.239,0.295,0.136,0.239,0.611,0.485,1.0	1.0,1.0,0.557,0.577,1.0,0.239,0.557,0.485	-0.246
Q140	6m	A3SS_JCEC	ENSMUSG00000028184.12	Adgrl2	chr3	-	148820972	148821054	148820972	148821025	148822954	148823051	2440	3,7,4,5,8,3,2,2	1,3,3,1,1,3,0,1	3,5,4,2,6,5,3,9	2,0,0,0,2,0,0,0	73	44	4.18923e-06	0.00230467	0.644,0.584,0.446,0.751,0.828,0.376,1.0,0.547	0.475,1.0,1.0,1.0,0.644,1.0,1.0,1.0	-0.243
Q140	6m	A3SS_JCEC	ENSMUSG00000026648.18	Dclre1c	chr2	+	3437001	3437090	3437029	3437090	3436437	3436493	1477	8,1,5,2,3,0,9,1	1,1,4,1,1,2,1,2	2,3,2,2,3,4,3,1	2,1,0,1,1,0,0,1	72	44	0.000160908	0.0300214	0.83,0.379,0.433,0.55,0.647,0.0,0.846,0.234	0.379,0.647,1.0,0.55,0.647,1.0,1.0,0.379	-0.21
Q140	6m	A3SS_JCEC	ENSMUSG00000049658.13	Bdp1	chr13	-	100093413	100093545	100093413	100093542	100097537	100097597	2964	4,5,12,3,6,3,3,4	2,5,3,3,3,1,0,1	6,6,6,6,3,4,10,5	0,1,1,0,0,1,0,2	47	44	5.59982e-09	1.07825e-05	0.652,0.484,0.789,0.484,0.652,0.737,1.0,0.789	1.0,0.849,0.849,1.0,1.0,0.789,1.0,0.701	-0.2
Q140	6m	A3SS_JCEC	ENSMUSG00000032827.15	Ppp1r9a	chr6	+	5134638	5134932	5134688	5134932	5134016	5134174	4835	1,1,1,1,0,0,2,0	3,3,6,4,3,2,2,6	4,2,2,1,1,1,4,4	4,5,3,2,2,3,3,2	94	44	7.16555e-06	0.00306606	0.135,0.135,0.072,0.105,0.0,0.0,0.319,0.0	0.319,0.158,0.238,0.19,0.19,0.135,0.384,0.484	-0.166
Q140	6m	A3SS_JCEC	ENSMUSG00000035722.15	Abca7	chr10	+	80007299	80007451	80007323	80007451	80007135	80007228	1248	7,10,11,13,14,7,14,11	3,1,1,3,3,0,2,3	6,6,4,9,11,15,8,10	2,0,0,0,0,1,0,0	68	44	8.14166e-07	0.000627071	0.602,0.866,0.877,0.737,0.751,1.0,0.819,0.703	0.66,1.0,1.0,1.0,1.0,0.907,1.0,1.0	-0.151
Q140	6m	A3SS_JCEC	ENSMUSG00000044550.11	Tceal3	chrX	+	136667059	136667190	136667123	136667190	136594201	136594250	72	20,13,20,17,26,19,14,28	2,1,3,4,0,1,0,6	23,16,14,19,16,23,12,18	1,3,0,1,0,0,1,2	108	44	0.000159869	0.0300214	0.803,0.841,0.731,0.634,1.0,0.886,1.0,0.655	0.904,0.685,1.0,0.886,1.0,1.0,0.83,0.786	-0.068
Q140	6m	A3SS_JCEC	ENSMUSG00000001441.13	Npepps	chr11	-	97236064	97236221	97236064	97236169	97238093	97238258	1485	5,5,6,8,5,9,7,9	164,180,217,190,179,182,183,194	8,20,9,17,16,11,13,16	173,168,212,185,183,214,194,192	96	44	2.41186e-05	0.00774007	0.014,0.013,0.013,0.019,0.013,0.022,0.017,0.021	0.021,0.052,0.019,0.04,0.039,0.023,0.03,0.037	-0.016
Q140	6m	A3SS_JCEC	ENSMUSG00000025576.17	Rbfox3	chr11	-	118491154	118492638	118491154	118491241	118494149	118494228	335	490,416,434,516,470,340,440,481	341,333,411,395,329,294,404,385	480,426,429,439,394,410,505,434	472,441,439,429,448,439,507,406	1441	44	0.000155253	0.0300214	0.042,0.037,0.031,0.038,0.042,0.034,0.032,0.037	0.03,0.029,0.029,0.03,0.026,0.028,0.03,0.032	0.007
Q140	6m	A3SS_JCEC	ENSMUSG00000067629.11	Syngap1	chr17	+	26959401	26959845	26959608	26959845	26958076	26958221	4679	146,126,186,133,108,130,172,196	100,100,136,92,103,94,128,117	111,161,134,158,147,121,221,183	155,133,152,144,142,166,170,142	251	44	0.00016371	0.0300214	0.204,0.181,0.193,0.202,0.155,0.195,0.191,0.227	0.112,0.175,0.134,0.161,0.154,0.113,0.186,0.184	0.041
Q140	6m	A3SS_JCEC	ENSMUSG00000030231.11	Plekha5	chr6	+	140593554	140597110	140596248	140597110	140591627	140591764	208	700,711,878,725,712,613,765,731	40,37,58,56,41,40,52,58	872,868,844,723,821,807,826,791	72,80,68,66,92,84,69,69	2738	44	7.44105e-05	0.0191037	0.219,0.236,0.196,0.172,0.218,0.198,0.191,0.168	0.163,0.148,0.166,0.15,0.125,0.134,0.161,0.156	0.049
Q140	6m	A3SS_JCEC	ENSMUSG00000025409.14	Mbd6	chr10	-	127283024	127283162	127283024	127283088	127283391	127283444	4193	34,44,47,45,38,46,50,40	84,72,89,80,78,77,83,79	42,23,21,37,32,30,29,36	96,88,127,76,87,100,93,91	118	44	1.0187e-05	0.00392303	0.131,0.186,0.165,0.173,0.154,0.182,0.183,0.159	0.14,0.089,0.058,0.154,0.121,0.101,0.104,0.129	0.055
Q140	6m	A3SS_JCEC	ENSMUSG00000022960.12	Donson	chr16	-	91686166	91686370	91686166	91686249	91687794	91687875	3042	50,50,65,55,38,48,66,47	1,2,0,1,0,0,1,0	67,51,56,77,59,54,66,44	5,4,3,2,1,0,1,2	165	44	2.10192e-05	0.00735862	0.93,0.87,1.0,0.936,1.0,1.0,0.946,1.0	0.781,0.773,0.833,0.911,0.94,1.0,0.946,0.854	0.081
Q140	6m	A3SS_JCEC	ENSMUSG00000031342.17	Gpm6b	chrX	+	166385390	166388988	166386951	166388988	166383934	166384000	3343	9676,9331,10656,9133,8297,8660,9326,8970	327,308,445,405,333,314,443,359	10396,11386,10961,10755,9702,12036,11295,11238	583,582,566,613,663,728,543,672	1605	44	1.33637e-10	5.14636e-07	0.448,0.454,0.396,0.382,0.406,0.431,0.366,0.407	0.328,0.349,0.347,0.325,0.286,0.312,0.363,0.314	0.083
Q140	6m	A3SS_JCEC	ENSMUSG00000030689.15	Ino80e	chr7	-	126857225	126857342	126857225	126857291	126857675	126857787	2999	73,59,54,77,62,53,58,68	2,1,3,1,3,0,2,2	47,52,67,63,55,74,59,70	8,4,7,3,4,8,3,5	95	44	6.08102e-06	0.00292725	0.944,0.965,0.893,0.973,0.905,1.0,0.931,0.94	0.731,0.858,0.816,0.907,0.864,0.811,0.901,0.866	0.1
Q140	6m	A3SS_JCEC	ENSMUSG00000057378.15	Ryr3	chr2	-	112860322	112860531	112860322	112860528	112861792	112861940	1185	12,6,9,9,14,14,15,12	0,1,0,2,1,0,0,2	19,18,23,16,21,21,16,27	3,3,4,4,2,2,6,8	47	44	4.2e-07	0.000404355	1.0,0.849,1.0,0.808,0.929,1.0,1.0,0.849	0.856,0.849,0.843,0.789,0.908,0.908,0.714,0.76	0.101
Q140	6m	A3SS_JCEC	ENSMUSG00000061751.15	Kalrn	chr16	-	34220055	34220274	34220055	34220247	34227026	34227146	2230	65,48,63,50,50,39,56,48	72,47,85,81,75,50,61,52	50,30,44,53,40,38,57,70	90,80,81,89,108,91,103,135	71	44	2.62503e-06	0.00168483	0.359,0.388,0.315,0.277,0.292,0.326,0.363,0.364	0.256,0.189,0.252,0.27,0.187,0.206,0.255,0.243	0.103
Q140	6m	A3SS_JCEC	ENSMUSG00000026135.17	Zfp142	chr1	-	74579324	74579927	74579324	74579449	74585383	74585697	2118	84,118,102,95,87,103,118,102	1,1,0,0,0,1,0,1	106,94,89,99,80,115,129,118	0,1,3,1,1,3,2,3	522	44	4.84387e-05	0.0133241	0.876,0.909,1.0,1.0,1.0,0.897,1.0,0.896	1.0,0.888,0.714,0.893,0.871,0.764,0.845,0.768	0.104
Q140	6m	A3SS_JCEC	ENSMUSG00000033419.15	Snap91	chr9	-	86781569	86781719	86781569	86781704	86783299	86783434	868	45,33,54,47,45,55,52,69	99,105,113,84,79,144,88,86	35,32,25,26,23,31,47,33	121,89,128,142,92,122,129,114	59	44	5.03443e-08	6.46252e-05	0.253,0.19,0.263,0.294,0.298,0.222,0.306,0.374	0.177,0.211,0.127,0.12,0.157,0.159,0.214,0.178	0.107
Q140	6m	A3SS_JCEC	ENSMUSG00000026135.17	Zfp142	chr1	-	74579324	74579618	74579324	74579449	74585383	74585697	2117	27,35,28,27,26,34,35,41	1,1,0,0,0,1,0,1	43,39,39,38,29,32,39,41	0,1,3,1,1,3,2,3	213	44	3.17806e-05	0.0094144	0.848,0.878,1.0,1.0,1.0,0.875,1.0,0.894	1.0,0.89,0.729,0.887,0.857,0.688,0.801,0.738	0.113
Q140	6m	A3SS_JCEC	ENSMUSG00000058498.12	Rnf207	chr4	-	152313878	152313947	152313878	152313915	152314035	152314108	2304	13,10,12,6,7,9,8,10	0,0,0,2,0,1,0,0	10,11,7,8,12,5,15,8	1,3,0,1,1,3,4,0	76	44	0.000173773	0.0304182	1.0,1.0,1.0,0.635,1.0,0.839,1.0,1.0	0.853,0.68,1.0,0.822,0.874,0.491,0.685,1.0	0.134
Q140	6m	A3SS_JCEC	ENSMUSG00000030598.15	Fbxo17	chr7	+	28737338	28738144	28737664	28738144	28736067	28736203	2249	8,2,6,15,7,16,7,6	0,0,3,0,0,2,1,0	7,7,5,9,6,4,9,8	0,2,3,2,1,1,0,3	370	44	8.14897e-05	0.0196135	1.0,1.0,0.192,1.0,1.0,0.488,0.454,1.0	1.0,0.294,0.165,0.349,0.416,0.322,1.0,0.241	0.293
Q140	10m	A3SS_JC	ENSMUSG00000035722.15	Abca7	chr10	+	80007299	80007451	80007323	80007451	80007135	80007228	1229	3,3,3,2,6,4,5,9	0,0,2,3,0,3,3,2	4,3,2,3,2,1,4,7	0,0,0,0,0,0,2,0	67	44	8.8729e-06	0.00610278	1.0,1.0,0.496,0.304,1.0,0.467,0.523,0.747	1.0,1.0,1.0,1.0,1.0,1.0,0.568,1.0	-0.254
Q140	10m	A3SS_JC	ENSMUSG00000039307.16	Hexdc	chr11	+	121220863	121221161	121221082	121221161	121219840	121219923	1884	31,28,25,28,34,34,28,33	11,6,13,6,8,9,10,8	38,48,27,43,29,37,40,52	3,3,9,5,2,5,7,4	88	44	0.000135617	0.0418441	0.585,0.7,0.49,0.7,0.68,0.654,0.583,0.673	0.864,0.889,0.6,0.811,0.879,0.787,0.741,0.867	-0.172
Q140	10m	A3SS_JC	ENSMUSG00000033434.15	Gtpbp6	chr5	-	110106652	110106783	110106652	110106742	110106869	110106940	2300	5,8,6,5,7,11,12,10	4,0,1,4,2,1,1,1	7,6,8,8,3,3,2,5	1,1,0,1,0,1,1,0	84	44	4.88877e-05	0.0240178	0.396,1.0,0.759,0.396,0.647,0.852,0.863,0.84	0.786,0.759,1.0,0.807,1.0,0.611,0.512,1.0	-0.09
Q140	10m	A3SS_JC	ENSMUSG00000033419.15	Snap91	chr9	-	86781569	86781719	86781569	86781704	86783299	86783434	849	26,25,27,24,25,37,15,28	64,71,102,88,67,70,89,86	17,21,12,14,11,10,23,17	94,88,76,74,72,82,73,101	58	44	7.04076e-05	0.0302665	0.236,0.211,0.167,0.171,0.221,0.286,0.113,0.198	0.121,0.153,0.107,0.126,0.104,0.085,0.193,0.113	0.075
Q140	10m	A3SS_JC	ENSMUSG00000031342.17	Gpm6b	chrX	+	166385390	166388988	166386951	166388988	166383934	166384000	3315	388,534,574,488,524,450,517,370	181,191,225,221,266,237,199,262	564,529,602,501,532,463,565,612	334,400,441,383,351,366,362,349	88	44	4.26697e-07	0.000489137	0.517,0.583,0.561,0.525,0.496,0.487,0.565,0.414	0.458,0.398,0.406,0.395,0.431,0.387,0.438,0.467	0.096
Q140	10m	A3SS_JC	ENSMUSG00000039328.11	Rnf122	chr8	+	31128251	31128334	31128254	31128334	31125165	31125207	2726	10,5,4,9,10,11,12,6	0,1,1,1,0,2,0,1	7,6,8,8,1,6,6,7	2,0,1,3,0,2,2,5	46	44	9.90263e-05	0.0353678	1.0,0.827,0.793,0.896,1.0,0.84,1.0,0.852	0.77,1.0,0.884,0.718,1.0,0.742,0.742,0.572	0.098
Q140	10m	A3SS_JC	ENSMUSG00000000134.17	Tfe3	chrX	+	7766554	7766855	7766619	7766855	7765506	7765620	4111	9,14,15,25,14,17,12,13	1,0,0,0,1,1,1,0	15,13,18,27,23,17,13,7	3,2,3,4,0,1,1,1	88	44	1.32624e-05	0.00760155	0.818,1.0,1.0,1.0,0.875,0.895,0.857,1.0	0.714,0.765,0.75,0.771,1.0,0.895,0.867,0.778	0.113
Q140	10m	A3SS_JC	ENSMUSG00000099481.6	Xndc1	chr7	+	102071186	102071361	102071218	102071361	102069896	102069991	1230	11,10,15,8,12,10,14,10	2,2,0,0,0,2,0,2	11,7,5,16,8,14,14,6	0,1,4,2,3,0,3,2	75	44	0.000102843	0.0353678	0.763,0.746,1.0,1.0,1.0,0.746,1.0,0.746	1.0,0.804,0.423,0.824,0.61,1.0,0.732,0.638	0.121
Q140	10m	A3SS_JC	ENSMUSG00000020672.14	Sntg2	chr12	-	30307326	30307383	30307326	30307378	30312535	30312673	4252	2,4,2,3,2,5,2,1	0,0,0,1,0,0,1,1	7,1,10,2,5,2,6,6	1,1,3,1,1,2,4,2	48	44	1.04895e-06	0.000901838	1.0,1.0,1.0,0.733,1.0,1.0,0.647,0.478	0.865,0.478,0.753,0.647,0.821,0.478,0.579,0.733	0.188
Q140	10m	A3SS_JC	ENSMUSG00000032966.14	Fkbp1a	chr2	+	151543905	151544140	151544012	151544140	151542817	151542865	1624	6,5,2,4,2,7,1,8	1,0,0,2,2,0,0,1	3,3,5,6,6,2,2,3	1,3,0,2,1,1,1,3	88	44	0.00014601	0.0418441	0.75,1.0,1.0,0.5,0.333,1.0,1.0,0.8	0.6,0.333,1.0,0.6,0.75,0.5,0.5,0.333	0.221
Q140	10m	A3SS_JC	ENSMUSG00000019737.14	Syne4	chr7	+	30316229	30316373	30316294	30316373	30315261	30315400	93	2,1,3,2,3,2,1,3	0,0,0,0,1,0,1,1	2,5,4,3,1,5,1,3	2,1,2,3,3,0,1,4	88	44	3.78741e-12	1.30249e-08	1.0,1.0,1.0,1.0,0.6,1.0,0.333,0.6	0.333,0.714,0.5,0.333,0.143,1.0,0.333,0.273	0.363
Q140	10m	A3SS_JC	ENSMUSG00000000134.17	Tfe3	chrX	+	7766573	7766855	7766619	7766855	7765506	7765620	4112	4,3,4,4,3,6,2,1	1,0,0,0,1,1,1,0	6,1,2,2,5,3,0,8	3,2,3,4,0,1,1,1	88	44	3.0363e-10	5.22092e-07	0.667,1.0,1.0,1.0,0.6,0.75,0.5,1.0	0.5,0.2,0.25,0.2,1.0,0.6,0.0,0.8	0.371
Q140	10m	A3SS_JCEC	ENSMUSG00000035722.15	Abca7	chr10	+	80007299	80007451	80007323	80007451	80007135	80007228	1229	3,3,3,2,6,4,5,9	0,0,2,3,0,3,3,2	4,3,2,3,2,1,4,7	0,0,0,0,0,0,2,0	68	44	8.14514e-06	0.00351666	1.0,1.0,0.493,0.301,1.0,0.463,0.519,0.744	1.0,1.0,1.0,1.0,1.0,1.0,0.564,1.0	-0.256
Q140	10m	A3SS_JCEC	ENSMUSG00000030512.13	Snrpa1	chr7	+	66069423	66070665	66070589	66070665	66069166	66069213	634	83,53,67,62,79,50,62,78	4,0,0,2,2,1,2,2	64,59,83,66,83,55,70,72	0,0,0,1,0,2,0,4	1210	44	2.21933e-05	0.00817363	0.43,1.0,1.0,0.53,0.59,0.645,0.53,0.586	1.0,1.0,1.0,0.706,1.0,0.5,1.0,0.396	-0.161
Q140	10m	A3SS_JCEC	ENSMUSG00000033434.15	Gtpbp6	chr5	-	110106652	110106783	110106652	110106742	110106869	110106940	2300	5,8,6,5,7,11,12,10	4,0,1,4,2,1,1,1	7,6,8,8,3,3,2,5	1,1,0,1,0,1,1,0	85	44	4.69732e-05	0.0135205	0.393,1.0,0.756,0.393,0.644,0.851,0.861,0.838	0.784,0.756,1.0,0.805,1.0,0.608,0.509,1.0	-0.091
Q140	10m	A3SS_JCEC	ENSMUSG00000038695.13	Josd2	chr7	+	44470858	44471307	44471112	44471307	44470411	44470537	3890	8,8,14,16,16,12,16,18	59,47,50,45,64,46,59,65	24,18,24,8,21,20,20,27	33,60,56,50,45,46,37,46	298	44	0.00014792	0.0283842	0.02,0.025,0.04,0.05,0.036,0.037,0.038,0.039	0.097,0.042,0.06,0.023,0.064,0.06,0.074,0.08	-0.027
Q140	10m	A3SS_JCEC	ENSMUSG00000026825.17	Dnm1	chr2	-	32308470	32309637	32308470	32309064	32312126	32312342	1885	19,16,16,18,21,16,22,20	36,33,24,32,29,32,40,37	7,9,8,14,10,8,11,7	29,30,35,34,39,20,31,28	617	44	0.000116213	0.0236116	0.036,0.033,0.045,0.039,0.049,0.034,0.038,0.037	0.017,0.021,0.016,0.029,0.018,0.028,0.025,0.018	0.017
Q140	10m	A3SS_JCEC	ENSMUSG00000031342.17	Gpm6b	chrX	+	166385390	166388988	166386951	166388988	166383934	166384000	3315	406,550,592,506,550,486,555,392	181,191,225,221,266,237,199,262	590,544,643,525,562,477,586,651	334,400,441,383,351,366,362,349	1605	44	5.62175e-10	6.47251e-07	0.058,0.073,0.067,0.059,0.054,0.053,0.071,0.039	0.046,0.036,0.038,0.036,0.042,0.034,0.042,0.049	0.019
Q140	10m	A3SS_JCEC	ENSMUSG00000033419.15	Snap91	chr9	-	86781569	86781719	86781569	86781704	86783299	86783434	849	26,25,27,24,25,37,15,28	64,71,102,88,67,70,89,86	17,21,12,14,11,10,23,17	94,88,76,74,72,82,73,101	59	44	6.86737e-05	0.0169428	0.233,0.208,0.165,0.169,0.218,0.283,0.112,0.195	0.119,0.151,0.105,0.124,0.102,0.083,0.19,0.112	0.075
Q140	10m	A3SS_JCEC	ENSMUSG00000021504.14	B4galt7	chr13	+	55604019	55604382	55604119	55604382	55600064	55600192	823	9,12,9,3,8,16,10,10	2,1,1,2,1,1,0,0	4,5,7,8,8,5,9,7	0,1,2,2,2,0,4,1	144	44	4.3888e-05	0.0135205	0.579,0.786,0.733,0.314,0.71,0.83,1.0,1.0	1.0,0.604,0.517,0.55,0.55,1.0,0.407,0.681	0.08
Q140	10m	A3SS_JCEC	ENSMUSG00000039328.11	Rnf122	chr8	+	31128251	31128334	31128254	31128334	31125165	31125207	2726	10,5,4,9,10,11,12,6	0,1,1,1,0,2,0,1	7,6,8,8,1,6,6,7	2,0,1,3,0,2,2,5	47	44	9.24081e-05	0.0212785	1.0,0.824,0.789,0.894,1.0,0.837,1.0,0.849	0.766,1.0,0.882,0.714,1.0,0.737,0.737,0.567	0.099
Q140	10m	A3SS_JCEC	ENSMUSG00000099481.6	Xndc1	chr7	+	102071186	102071361	102071218	102071361	102069896	102069991	1230	11,10,15,8,12,10,14,10	2,2,0,0,0,2,0,2	11,7,5,16,8,14,14,6	0,1,4,2,3,0,3,2	76	44	0.000108946	0.0235187	0.761,0.743,1.0,1.0,1.0,0.743,1.0,0.743	1.0,0.802,0.42,0.822,0.607,1.0,0.73,0.635	0.122
Q140	10m	A3SS_JCEC	ENSMUSG00000000134.17	Tfe3	chrX	+	7766554	7766855	7766619	7766855	7765506	7765620	4111	9,14,15,25,14,17,12,13	1,0,0,0,1,1,1,0	15,13,18,27,23,17,13,7	3,2,3,4,0,1,1,1	109	44	4.53957e-06	0.00261328	0.784,1.0,1.0,1.0,0.85,0.873,0.829,1.0	0.669,0.724,0.708,0.732,1.0,0.873,0.84,0.739	0.131
Q140	10m	A3SS_JCEC	ENSMUSG00000020672.14	Sntg2	chr12	-	30307326	30307383	30307326	30307378	30312535	30312673	4252	2,4,2,3,2,5,2,1	0,0,0,1,0,0,1,1	7,1,10,2,5,2,6,6	1,1,3,1,1,2,4,2	49	44	9.29093e-07	0.000641818	1.0,1.0,1.0,0.729,1.0,1.0,0.642,0.473	0.863,0.473,0.75,0.642,0.818,0.473,0.574,0.729	0.19
Q140	10m	A3SS_JCEC	ENSMUSG00000022255.15	Mtdh	chr15	+	34114023	34118110	34117879	34118110	34099483	34099585	2365	59,67,83,70,69,72,73,64	0,0,0,1,1,0,0,2	75,77,77,49,81,53,78,86	1,2,2,0,1,0,1,2	3900	44	2.36643e-05	0.00817363	1.0,1.0,1.0,0.441,0.438,1.0,1.0,0.265	0.458,0.303,0.303,1.0,0.477,1.0,0.468,0.327	0.226
Q140	10m	A3SS_JCEC	ENSMUSG00000073422.10	H2-Ke6	chr17	-	34026032	34026470	34026032	34026225	34026850	34026935	1562	3,2,5,2,4,2,1,4	1,0,0,1,0,0,2,0	3,0,4,2,2,3,4,1	0,2,1,1,1,1,1,0	289	44	7.12878e-06	0.00351666	0.314,1.0,1.0,0.233,1.0,1.0,0.071,1.0	1.0,0.0,0.378,0.233,0.233,0.314,0.378,1.0	0.26
Q140	10m	A3SS_JCEC	ENSMUSG00000032966.14	Fkbp1a	chr2	+	151543905	151544140	151544012	151544140	151542817	151542865	1624	6,5,2,4,2,8,1,8	1,0,0,2,2,0,0,1	3,3,5,6,6,2,2,3	1,3,0,2,1,1,1,3	151	44	6.84135e-05	0.0169428	0.636,1.0,1.0,0.368,0.226,1.0,1.0,0.7	0.466,0.226,1.0,0.466,0.636,0.368,0.368,0.226	0.272
Q140	10m	A3SS_JCEC	ENSMUSG00000000134.17	Tfe3	chrX	+	7766573	7766855	7766619	7766855	7765506	7765620	4112	4,3,4,4,3,6,2,1	1,0,0,0,1,1,1,0	6,1,2,2,5,3,0,8	3,2,3,4,0,1,1,1	90	44	2.28777e-10	6.47251e-07	0.662,1.0,1.0,1.0,0.595,0.746,0.494,1.0	0.494,0.196,0.246,0.196,1.0,0.595,0.0,0.796	0.372
Q140	10m	A3SS_JCEC	ENSMUSG00000019737.14	Syne4	chr7	+	30316229	30316373	30316294	30316373	30315261	30315400	93	2,1,3,2,3,2,1,3	0,0,0,0,1,0,1,1	2,5,4,3,1,5,1,3	2,1,2,3,3,0,1,4	109	44	5.51922e-10	6.47251e-07	1.0,1.0,1.0,1.0,0.548,1.0,0.288,0.548	0.288,0.669,0.447,0.288,0.119,1.0,0.288,0.232	0.382
Q140	10m	A3SS_JCEC	ENSMUSG00000035024.16	Ncapd3	chr9	+	27048154	27050369	27050296	27050369	27045904	27045992	4420	3,5,3,10,6,9,7,8	0,0,0,0,0,0,0,0	7,8,7,4,6,3,8,8	0,2,0,1,2,1,0,0	2186	44	1.34297e-07	0.000115966	1.0,1.0,1.0,1.0,1.0,1.0,1.0,1.0	1.0,0.075,1.0,0.075,0.057,0.057,1.0,1.0	0.467
Q175	2m	A3SS_JC	ENSMUSG00000086155.7	9430041J12Rik	chr7	-	4076214	4076344	4076214	4076284	4095457	4095586	3252	3,1,3,4,5,2,1,1	1,1,1,1,2,4,0,2	5,3,1,2,2,1,2,5	0,1,1,2,0,0,0,1	88	44	3.70001e-06	0.00855596	0.6,0.333,0.6,0.667,0.556,0.2,1.0,0.2	1.0,0.6,0.333,0.333,1.0,1.0,1.0,0.714	-0.228
Q175	2m	A3SS_JC	ENSMUSG00000001844.10	Zdhhc4	chr5	-	143324131	143324398	143324131	143324310	143324884	143324958	3176	4,2,2,6,1,5,2,6	16,18,24,11,13,13,21,10	11,8,6,7,4,15,4,6	10,17,15,8,12,10,16,9	88	44	0.000126428	0.045509	0.111,0.053,0.04,0.214,0.037,0.161,0.045,0.231	0.355,0.19,0.167,0.304,0.143,0.429,0.111,0.25	-0.132
Q175	2m	A3SS_JC	ENSMUSG00000029283.17	Cdc7	chr5	+	106979294	106979444	106979315	106979444	106976629	106976712	2201	14,8,7,10,11,13,10,13	3,3,2,2,0,2,2,0	6,15,11,3,5,5,4,11	0,0,1,1,0,0,0,2	64	44	0.000133067	0.045509	0.762,0.647,0.706,0.775,1.0,0.817,0.775,1.0	1.0,1.0,0.883,0.673,1.0,1.0,1.0,0.791	-0.108
Q175	2m	A3SS_JC	ENSMUSG00000042826.13	Fgf11	chr11	-	69798563	69798762	69798563	69798678	69799351	69799455	4493	33,29,33,49,35,46,36,39	5,2,3,3,4,4,1,9	46,62,31,36,26,6,19,31	2,3,1,2,1,0,0,1	88	44	6.88163e-05	0.0392253	0.767,0.879,0.846,0.891,0.814,0.852,0.947,0.684	0.92,0.912,0.939,0.9,0.929,1.0,1.0,0.939	-0.107
Q175	2m	A3SS_JC	ENSMUSG00000026825.17	Dnm1	chr2	-	32308470	32310487	32308470	32309637	32312126	32312342	1879	95,96,91,123,69,71,126,70	13,16,3,7,7,7,9,5	96,116,83,107,81,135,122,74	3,4,3,2,2,8,7,4	88	44	0.000111733	0.045509	0.785,0.75,0.938,0.898,0.831,0.835,0.875,0.875	0.941,0.935,0.933,0.964,0.953,0.894,0.897,0.902	-0.079
Q175	2m	A3SS_JC	ENSMUSG00000042396.10	Rbm7	chr9	-	48488700	48490938	48488700	48489988	48493406	48493494	4257	45,60,46,44,44,43,35,56	0,3,6,3,1,2,0,3	48,73,43,44,47,39,42,45	0,1,1,0,0,1,0,1	88	44	5.38076e-05	0.0368044	1.0,0.909,0.793,0.88,0.957,0.915,1.0,0.903	1.0,0.973,0.956,1.0,1.0,0.951,1.0,0.957	-0.06
Q175	2m	A3SS_JC	ENSMUSG00000026825.17	Dnm1	chr2	-	32308470	32309637	32308470	32309064	32312126	32312342	1877	14,16,3,7,7,7,9,5	57,70,41,89,48,46,51,53	3,4,3,2,2,8,7,4	55,88,55,46,62,104,112,49	88	44	5.00349e-06	0.00855596	0.109,0.103,0.035,0.038,0.068,0.071,0.081,0.045	0.027,0.022,0.027,0.021,0.016,0.037,0.03,0.039	0.041
Q175	2m	A3SS_JC	ENSMUSG00000030894.5	Tpp1	chr7	-	105750179	105751729	105750179	105750330	105751981	105752053	1092	49,68,38,41,36,48,39,46	3,3,1,1,2,1,0,0	58,59,55,47,33,9,13,37	4,6,5,4,7,1,0,2	88	44	4.04319e-05	0.0345693	0.891,0.919,0.95,0.953,0.9,0.96,1.0,1.0	0.879,0.831,0.846,0.855,0.702,0.818,1.0,0.902	0.093
Q175	2m	A3SS_JC	ENSMUSG00000099481.6	Xndc1	chr7	+	102071186	102071361	102071218	102071361	102069896	102069991	1234	12,14,9,10,10,9,10,17	0,2,1,3,0,1,1,0	10,5,11,23,7,1,3,11	1,5,2,4,1,0,0,3	75	44	9.27742e-05	0.0453268	1.0,0.804,0.841,0.662,1.0,0.841,0.854,1.0	0.854,0.37,0.763,0.771,0.804,1.0,1.0,0.683	0.095
Q175	2m	A3SS_JC	ENSMUSG00000009292.18	Trpm2	chr10	-	77930535	77930657	77930535	77930654	77932134	77932348	3265	2,2,2,0,2,3,1,4	9,11,5,14,4,9,13,8	1,1,1,0,0,0,0,2	10,11,11,14,15,2,2,12	46	44	3.73415e-05	0.0345693	0.175,0.148,0.277,0.0,0.324,0.242,0.069,0.324	0.087,0.08,0.08,0.0,0.0,0.0,0.0,0.138	0.147
Q175	2m	A3SS_JCEC	ENSMUSG00000038695.13	Josd2	chr7	+	44470858	44471307	44471233	44471307	44470411	44470537	3867	17,28,20,27,32,22,23,9	1,3,1,2,3,2,1,2	23,31,12,18,19,28,34,19	2,1,0,0,0,1,0,2	419	44	9.71029e-06	0.0111053	0.641,0.495,0.677,0.586,0.528,0.536,0.707,0.321	0.547,0.765,1.0,1.0,1.0,0.746,1.0,0.499	-0.258
Q175	2m	A3SS_JCEC	ENSMUSG00000042396.10	Rbm7	chr9	-	48488700	48490938	48488700	48489988	48493406	48493494	4257	45,60,46,45,44,43,37,56	0,3,6,3,1,2,0,3	48,73,43,44,47,39,42,45	0,1,1,0,0,1,0,1	994	44	2.95474e-09	1.01377e-05	1.0,0.47,0.253,0.399,0.661,0.488,1.0,0.452	1.0,0.764,0.656,1.0,1.0,0.633,1.0,0.666	-0.25
Q175	2m	A3SS_JCEC	ENSMUSG00000086155.7	9430041J12Rik	chr7	-	4076214	4076344	4076214	4076284	4095457	4095586	3252	3,1,3,4,5,2,1,1	1,1,1,1,2,4,0,2	5,3,1,2,2,1,2,5	0,1,1,2,0,0,0,1	104	44	6.40835e-08	0.000109935	0.559,0.297,0.559,0.629,0.514,0.175,1.0,0.175	1.0,0.559,0.297,0.297,1.0,1.0,1.0,0.679	-0.241
Q175	2m	A3SS_JCEC	ENSMUSG00000043557.15	Mdga1	chr17	-	29832912	29833021	29832912	29832969	29833221	29833352	3766	10,7,9,7,10,5,6,7	2,4,3,0,1,0,1,1	7,8,5,3,10,5,2,9	2,0,0,1,0,0,0,0	96	44	0.000178586	0.0437663	0.696,0.445,0.579,1.0,0.821,1.0,0.733,0.762	0.616,1.0,1.0,0.579,1.0,1.0,1.0,1.0	-0.145
Q175	2m	A3SS_JCEC	ENSMUSG00000042826.13	Fgf11	chr11	-	69798563	69798762	69798563	69798678	69799351	69799455	4493	33,29,33,49,35,46,36,39	5,2,3,3,4,4,1,9	46,63,31,36,26,6,19,31	2,3,1,2,1,0,0,1	128	44	7.43785e-05	0.0231993	0.694,0.833,0.791,0.849,0.75,0.798,0.925,0.598	0.888,0.878,0.914,0.861,0.899,1.0,1.0,0.914	-0.14
Q175	2m	A3SS_JCEC	ENSMUSG00000029283.17	Cdc7	chr5	+	106979294	106979444	106979315	106979444	106976629	106976712	2201	14,8,7,10,11,13,10,13	3,3,2,2,0,2,2,0	6,15,11,3,5,5,4,11	0,0,1,1,0,0,0,2	65	44	0.000121513	0.0320701	0.76,0.644,0.703,0.772,1.0,0.815,0.772,1.0	1.0,1.0,0.882,0.67,1.0,1.0,1.0,0.788	-0.109
Q175	2m	A3SS_JCEC	ENSMUSG00000001844.10	Zdhhc4	chr5	-	143324131	143324398	143324131	143324310	143324884	143324958	3176	4,2,2,6,1,5,2,6	16,18,24,11,13,13,21,10	11,8,6,7,4,15,4,6	10,17,15,8,12,10,16,9	132	44	5.54285e-05	0.0211306	0.077,0.036,0.027,0.154,0.025,0.114,0.031,0.167	0.268,0.136,0.118,0.226,0.1,0.333,0.077,0.182	-0.101
Q175	2m	A3SS_JCEC	ENSMUSG00000036138.16	Acaa1a	chr9	+	119344465	119346568	119346469	119346568	119344172	119344252	3992	81,94,100,102,68,70,71,72	0,2,2,2,0,5,0,2	79,98,81,72,90,40,56,60	1,0,1,0,0,2,1,1	2048	44	2.69181e-05	0.0153927	1.0,0.502,0.518,0.523,1.0,0.231,1.0,0.436	0.629,1.0,0.635,1.0,1.0,0.301,0.546,0.563	-0.058
Q175	2m	A3SS_JCEC	ENSMUSG00000029060.17	Mib2	chr4	-	155655251	155655439	155655251	155655270	155655521	155656305	97	56,69,57,96,51,48,36,52	1,2,2,0,0,2,1,0	44,81,49,31,61,111,111,32	1,3,4,0,2,3,6,3	213	44	2.48794e-05	0.0153927	0.92,0.877,0.855,1.0,1.0,0.832,0.881,1.0	0.901,0.848,0.717,1.0,0.863,0.884,0.793,0.688	0.084
Q175	2m	A3SS_JCEC	ENSMUSG00000099481.6	Xndc1	chr7	+	102071186	102071361	102071218	102071361	102069896	102069991	1234	12,14,9,10,10,9,10,17	0,2,1,3,0,1,1,0	10,5,11,23,7,1,3,11	1,5,2,4,1,0,0,3	76	44	9.82657e-05	0.0280958	1.0,0.802,0.839,0.659,1.0,0.839,0.853,1.0	0.853,0.367,0.761,0.769,0.802,1.0,1.0,0.68	0.095
Q175	2m	A3SS_JCEC	ENSMUSG00000009292.18	Trpm2	chr10	-	77930535	77930657	77930535	77930654	77932134	77932348	3265	2,2,2,0,2,3,1,4	9,11,5,14,4,9,13,8	1,1,1,0,0,0,0,2	10,11,11,14,15,2,2,12	47	44	4.12866e-05	0.0179467	0.172,0.145,0.272,0.0,0.319,0.238,0.067,0.319	0.086,0.078,0.078,0.0,0.0,0.0,0.0,0.135	0.144
Q175	2m	A3SS_JCEC	ENSMUSG00000032064.17	Dixdc1	chr9	-	50682032	50682626	50682032	50682200	50683724	50683796	4122	45,61,61,47,36,34,47,52	0,0,0,0,0,1,0,2	55,47,51,45,57,7,3,67	2,2,1,0,2,1,0,5	470	44	2.13869e-05	0.0153927	1.0,1.0,1.0,1.0,1.0,0.761,1.0,0.709	0.72,0.688,0.827,1.0,0.727,0.396,1.0,0.556	0.195
Q175	2m	A3SS_JCEC	ENSMUSG00000037339.17	Fam53a	chr5	-	33600355	33608227	33600355	33600880	33610431	33610486	4330	37,41,19,38,27,33,31,48	0,0,0,3,0,0,0,1	30,37,31,43,31,22,27,43	1,0,1,0,2,2,0,0	7391	44	6.7259e-05	0.0230766	1.0,1.0,1.0,0.07,1.0,1.0,1.0,0.222	0.152,1.0,0.156,1.0,0.084,0.061,1.0,1.0	0.23
Q175	2m	A3SS_JCEC	ENSMUSG00000053819.16	Camk2d	chr3	+	126770784	126771846	126771773	126771846	126767513	126767579	1059	15,28,25,9,8,16,22,22	0,0,0,0,0,1,0,1	22,28,20,30,24,7,3,21	1,2,3,0,0,0,1,2	1033	44	4.1846e-05	0.0179467	1.0,1.0,1.0,1.0,1.0,0.405,1.0,0.484	0.484,0.374,0.221,1.0,1.0,1.0,0.113,0.309	0.298
Q175	6m	A3SS_JC	ENSMUSG00000064036.15	Mro	chr18	+	73873220	73873406	73873223	73873406	73869953	73870047	64	1,0,7,0,1,3,2,5	2,1,2,1,0,3,3,3	2,2,3,5,2,2,1,2	0,0,1,2,0,2,1,1	46	44	0.000389298	0.0456069	0.324,0.0,0.77,0.0,1.0,0.489,0.389,0.615	1.0,1.0,0.742,0.705,1.0,0.489,0.489,0.657	-0.312
Q175	6m	A3SS_JC	ENSMUSG00000017418.13	Arl5b	chr2	+	15069836	15069967	15069857	15069967	15068138	15068199	2154	0,2,1,3,1,2,3,3	1,0,2,2,2,1,2,3	0,2,2,4,1,3,2,1	1,1,0,1,0,1,1,0	64	44	1.36085e-06	0.000657633	0.0,1.0,0.256,0.508,0.256,0.579,0.508,0.407	0.0,0.579,1.0,0.733,1.0,0.673,0.579,1.0	-0.256
Q175	6m	A3SS_JC	ENSMUSG00000025498.15	Irf7	chr7	-	141264492	141264655	141264492	141264559	141264724	141264783	1258	4,5,3,10,4,4,4,7	2,6,5,4,1,3,1,2	4,5,4,10,4,1,3,3	0,0,1,3,0,1,1,1	88	44	2.60672e-05	0.00719271	0.5,0.294,0.231,0.556,0.667,0.4,0.667,0.636	1.0,1.0,0.667,0.625,1.0,0.333,0.6,0.6	-0.234
Q175	6m	A3SS_JC	ENSMUSG00000017724.14	Etv4	chr11	-	101774080	101774245	101774080	101774227	101775317	101775444	4890	11,8,12,15,7,11,6,9	6,7,6,8,7,3,6,5	14,9,8,11,5,9,13,19	0,2,3,1,3,3,2,3	61	44	0.000156056	0.026231	0.569,0.452,0.591,0.575,0.419,0.726,0.419,0.565	1.0,0.764,0.658,0.888,0.546,0.684,0.824,0.82	-0.234
Q175	6m	A3SS_JC	ENSMUSG00000034656.17	Cacna1a	chr8	+	84537435	84537528	84537438	84537528	84536401	84536458	3087	1,0,0,0,0,1,3,2	6,2,9,4,3,8,4,8	2,1,3,4,0,1,4,1	3,3,2,5,6,7,3,5	46	44	6.75252e-06	0.0023732	0.138,0.0,0.0,0.0,0.0,0.107,0.418,0.193	0.389,0.242,0.589,0.433,0.0,0.12,0.561,0.161	-0.205
Q175	6m	A3SS_JC	ENSMUSG00000033703.9	Fuk	chr8	-	110889675	110889838	110889675	110889740	110890175	110890346	3617	2,5,6,2,1,3,5,2	13,10,17,14,6,13,13,8	3,9,9,5,5,5,7,10	11,7,6,17,5,12,3,8	88	44	0.000346692	0.0456069	0.071,0.2,0.15,0.067,0.077,0.103,0.161,0.111	0.12,0.391,0.429,0.128,0.333,0.172,0.538,0.385	-0.194
Q175	6m	A3SS_JC	ENSMUSG00000044550.11	Tceal3	chrX	+	136667059	136667190	136667123	136667190	136594201	136594250	71	14,14,17,18,14,15,22,12	1,5,4,1,5,4,2,6	19,11,11,15,10,17,9,13	1,3,0,1,0,0,1,2	88	44	1.65839e-05	0.00493179	0.875,0.583,0.68,0.9,0.583,0.652,0.846,0.5	0.905,0.647,1.0,0.882,1.0,1.0,0.818,0.765	-0.175
Q175	6m	A3SS_JC	ENSMUSG00000043262.16	Uevld	chr7	-	46940132	46940303	46940132	46940277	46943787	46943890	2473	5,4,8,4,11,7,8,9	2,1,2,2,3,1,1,0	10,6,7,10,6,9,7,5	0,0,0,1,1,1,0,2	69	44	0.000378866	0.0456069	0.615,0.718,0.718,0.561,0.7,0.817,0.836,1.0	1.0,1.0,1.0,0.864,0.793,0.852,1.0,0.615	-0.145
Q175	6m	A3SS_JC	ENSMUSG00000035722.15	Abca7	chr10	+	80007299	80007451	80007323	80007451	80007135	80007228	1249	14,15,10,13,14,9,18,17	4,1,0,2,2,4,3,2	6,6,4,9,11,15,8,10	2,0,0,0,0,1,0,0	67	44	5.30584e-07	0.000293034	0.697,0.908,1.0,0.81,0.821,0.596,0.798,0.848	0.663,1.0,1.0,1.0,1.0,0.908,1.0,1.0	-0.137
Q175	6m	A3SS_JC	ENSMUSG00000049658.13	Bdp1	chr13	-	100093413	100093545	100093413	100093542	100097537	100097597	2971	11,3,6,10,7,8,7,4	6,1,2,0,3,1,1,2	6,6,6,6,3,4,10,5	0,1,1,0,0,1,0,2	46	44	3.03344e-05	0.00732954	0.637,0.742,0.742,1.0,0.691,0.884,0.87,0.657	1.0,0.852,0.852,1.0,1.0,0.793,1.0,0.705	-0.122
Q175	6m	A3SS_JC	ENSMUSG00000037692.14	Ahdc1	chr4	+	133060661	133060892	133060675	133060892	133055012	133055203	3865	1,1,0,1,1,0,0,0	8,7,7,7,6,16,10,6	2,0,0,1,2,3,1,5	7,12,1,6,7,10,6,3	57	44	0.000375064	0.0456069	0.088,0.099,0.0,0.099,0.114,0.0,0.0,0.0	0.181,0.0,0.0,0.114,0.181,0.188,0.114,0.563	-0.118
Q175	6m	A3SS_JC	ENSMUSG00000034165.16	Ccnd3	chr17	+	47593608	47593852	47593653	47593852	47578708	47578792	793	4,3,12,10,7,5,9,15	2,3,2,1,2,0,1,3	1,3,4,6,7,1,5,7	0,0,3,1,0,1,0,0	88	44	1.2254e-05	0.00394784	0.5,0.333,0.75,0.833,0.636,1.0,0.818,0.714	1.0,1.0,0.4,0.75,1.0,0.333,1.0,1.0	-0.112
Q175	6m	A3SS_JC	ENSMUSG00000036893.17	Ehmt1	chr2	-	24863771	24863929	24863771	24863905	24877454	24877626	3779	12,19,15,12,14,15,11,14	1,3,3,2,3,0,0,2	23,10,14,17,15,17,18,18	2,0,0,0,2,0,0,0	67	44	0.00011495	0.0233894	0.887,0.806,0.767,0.798,0.754,1.0,1.0,0.821	0.883,1.0,1.0,1.0,0.831,1.0,1.0,1.0	-0.11
Q175	6m	A3SS_JC	ENSMUSG00000017418.13	Arl5b	chr2	+	15069819	15069967	15069857	15069967	15068138	15068199	2153	12,9,16,11,7,6,14,10	1,0,2,2,2,1,2,3	5,6,18,15,11,17,10,7	1,1,0,1,0,1,1,0	81	44	0.000133346	0.0257757	0.867,1.0,0.813,0.749,0.655,0.765,0.792,0.644	0.731,0.765,1.0,0.891,1.0,0.902,0.845,1.0	-0.106
Q175	6m	A3SS_JC	ENSMUSG00000016477.18	E2f3	chr13	-	29918575	29918795	29918575	29918777	29920113	29920225	865	32,22,40,24,20,34,31,19	6,4,5,5,5,3,3,4	17,26,24,31,14,20,17,26	2,2,0,1,1,2,1,2	61	44	0.000153176	0.026231	0.794,0.799,0.852,0.776,0.743,0.891,0.882,0.774	0.86,0.904,1.0,0.957,0.91,0.878,0.925,0.904	-0.103
Q175	6m	A3SS_JC	ENSMUSG00000026798.10	Coq4	chr2	+	29795380	29795510	29795383	29795510	29790456	29790559	4179	22,20,25,24,19,22,26,21	5,6,1,3,4,5,7,4	17,28,22,21,21,26,23,22	3,3,1,3,0,1,2,1	46	44	0.000415331	0.0472255	0.808,0.761,0.96,0.884,0.82,0.808,0.78,0.834	0.844,0.899,0.955,0.87,1.0,0.961,0.917,0.955	-0.093
Q175	6m	A3SS_JC	ENSMUSG00000027088.10	Phospho2	chr2	+	69792336	69792491	69792372	69792491	69790285	69790321	1099	29,32,40,32,28,50,38,21	3,4,3,3,2,4,3,2	27,24,28,39,32,32,33,29	3,1,3,0,0,1,0,1	79	44	0.000239875	0.0331198	0.843,0.817,0.881,0.856,0.886,0.874,0.876,0.854	0.834,0.93,0.839,1.0,1.0,0.947,1.0,0.942	-0.076
Q175	6m	A3SS_JC	ENSMUSG00000025915.14	Sgk3	chr1	+	9885988	9886142	9886046	9886142	9885666	9885753	164	2,2,10,5,3,3,8,3	41,44,29,46,31,40,40,31	5,9,12,11,9,10,10,12	46,35,51,38,30,39,29,44	88	44	0.000178259	0.0287145	0.024,0.022,0.147,0.052,0.046,0.036,0.091,0.046	0.052,0.114,0.105,0.126,0.13,0.114,0.147,0.12	-0.056
Q175	6m	A3SS_JC	ENSMUSG00000044320.14	1700001O22Rik	chr2	-	30797867	30798028	30797867	30797980	30800723	30800816	629	0,1,0,0,1,0,1,0	4,10,7,4,9,11,11,13	1,3,0,5,4,3,4,1	21,27,19,19,18,24,24,10	88	44	0.000189579	0.0293165	0.0,0.048,0.0,0.0,0.053,0.0,0.043,0.0	0.023,0.053,0.0,0.116,0.1,0.059,0.077,0.048	-0.042
Q175	6m	A3SS_JC	ENSMUSG00000020486.18	Sept4	chr11	+	87589955	87590055	87590008	87590055	87589655	87589818	4553	975,1202,1084,895,1039,1097,1259,1092	135,120,124,125,100,120,140,127	963,979,928,934,856,924,1009,970	99,91,105,82,63,68,102,66	88	44	0.000366079	0.0456069	0.783,0.834,0.814,0.782,0.839,0.82,0.818,0.811	0.829,0.843,0.815,0.851,0.872,0.872,0.832,0.88	-0.037
Q175	6m	A3SS_JC	ENSMUSG00000025266.11	Gnl3l	chrX	-	151014020	151014150	151014020	151014089	151017200	151017322	1347	3,1,4,2,1,4,3,4	108,100,120,97,101,112,98,89	3,5,3,9,5,8,8,5	77,95,85,101,61,82,81,97	88	44	0.000107178	0.0230194	0.014,0.005,0.016,0.01,0.005,0.018,0.015,0.022	0.019,0.026,0.017,0.043,0.039,0.047,0.047,0.025	-0.02
Q175	6m	A3SS_JC	ENSMUSG00000019590.16	Cyb561	chr11	-	105935751	105935953	105935751	105935909	105936181	105936285	4020	8,5,1,3,4,4,7,5	41,35,45,40,42,42,30,44	3,1,0,1,2,1,5,0	29,35,28,31,44,31,47,28	87	44	0.000220901	0.0316297	0.09,0.067,0.011,0.037,0.046,0.046,0.106,0.054	0.05,0.014,0.0,0.016,0.022,0.016,0.051,0.0	0.036
Q175	6m	A3SS_JC	ENSMUSG00000002107.18	Celf2	chr2	-	6604023	6607961	6604023	6604182	6615687	6615822	4042	166,175,173,159,173,179,176,163	1,0,1,2,0,6,6,4	177,164,141,163,170,128,191,180	11,9,4,4,10,2,9,4	88	44	6.35522e-06	0.0023732	0.988,1.0,0.989,0.975,1.0,0.937,0.936,0.953	0.889,0.901,0.946,0.953,0.895,0.97,0.914,0.957	0.044
Q175	6m	A3SS_JC	ENSMUSG00000024160.16	Spsb3	chr17	+	24891304	24892149	24891359	24892149	24891010	24891136	4030	15,23,23,21,12,15,15,21	56,78,65,65,59,81,58,63	20,9,16,9,7,11,10,9	75,86,81,44,78,66,86,63	88	44	0.000155476	0.026231	0.118,0.128,0.15,0.139,0.092,0.085,0.115,0.143	0.118,0.05,0.09,0.093,0.043,0.077,0.055,0.067	0.047
Q175	6m	A3SS_JC	ENSMUSG00000033419.15	Snap91	chr9	-	86781569	86781719	86781569	86781704	86783299	86783434	866	55,44,54,43,62,58,61,65	96,126,104,113,108,146,113,129	35,32,25,26,23,31,47,33	121,89,128,142,92,122,129,114	58	44	5.1308e-08	3.96713e-05	0.303,0.209,0.283,0.224,0.303,0.232,0.291,0.277	0.18,0.214,0.129,0.122,0.159,0.162,0.217,0.18	0.095
Q175	6m	A3SS_JC	ENSMUSG00000026135.17	Zfp142	chr1	-	74579324	74579927	74579324	74579449	74585383	74585697	2128	16,9,22,17,25,29,15,11	0,0,1,0,0,3,0,1	19,18,12,15,16,21,26,21	0,1,3,1,1,3,2,3	88	44	0.000218697	0.0316297	1.0,1.0,0.917,1.0,1.0,0.829,1.0,0.846	1.0,0.9,0.667,0.882,0.889,0.778,0.867,0.778	0.104
Q175	6m	A3SS_JC	ENSMUSG00000025646.8	Atrip	chr9	-	109061109	109061201	109061109	109061198	109061531	109061668	2210	14,21,27,19,18,24,24,22	1,1,0,0,2,0,0,0	15,10,17,16,18,15,21,17	4,3,2,2,1,3,3,2	46	44	2.86454e-07	0.000184572	0.931,0.953,1.0,1.0,0.896,1.0,1.0,1.0	0.782,0.761,0.89,0.884,0.945,0.827,0.87,0.89	0.116
Q175	6m	A3SS_JC	ENSMUSG00000020865.16	Abcc3	chr11	-	94359828	94359943	94359828	94359940	94361171	94361349	2973	7,1,3,6,2,5,1,0	0,1,0,0,2,0,4,1	4,1,2,2,1,1,1,5	1,3,3,4,1,3,0,2	46	44	0.000436199	0.0481813	1.0,0.489,1.0,1.0,0.489,1.0,0.193,0.0	0.793,0.242,0.389,0.324,0.489,0.242,1.0,0.705	0.123
Q175	6m	A3SS_JC	ENSMUSG00000031342.17	Gpm6b	chrX	+	166385390	166388988	166386951	166388988	166383934	166384000	3345	977,1109,1091,1037,1040,1073,1223,1071	354,341,390,325,335,433,386,340	1064,1126,1125,1073,912,1213,1192,1161	583,582,566,613,663,728,543,672	88	44	0	0	0.58,0.619,0.583,0.615,0.608,0.553,0.613,0.612	0.477,0.492,0.498,0.467,0.408,0.454,0.523,0.463	0.125
Q175	6m	A3SS_JC	ENSMUSG00000061751.15	Kalrn	chr16	-	34220055	34220274	34220055	34220247	34227026	34227146	2240	50,41,73,78,55,67,77,64	64,60,86,66,59,66,65,67	50,30,44,53,40,38,57,70	90,80,81,89,108,91,103,135	70	44	4.41168e-10	5.68518e-07	0.329,0.3,0.348,0.426,0.369,0.39,0.427,0.375	0.259,0.191,0.255,0.272,0.189,0.208,0.258,0.246	0.136
Q175	6m	A3SS_JC	ENSMUSG00000030231.11	Plekha5	chr6	+	140593554	140597110	140596248	140597110	140591627	140591764	205	107,108,105,86,89,92,105,83	41,40,63,43,52,69,49,47	101,71,77,79,76,66,75,69	72,80,68,66,92,84,69,69	88	44	2.06372e-08	1.99458e-05	0.566,0.574,0.455,0.5,0.461,0.4,0.517,0.469	0.412,0.307,0.362,0.374,0.292,0.282,0.352,0.333	0.153
Q175	6m	A3SS_JC	ENSMUSG00000037266.18	Rsrp1	chr4	+	134926025	134926818	134926734	134926818	134925292	134925432	3380	419,418,267,244,360,328,424,276	191,329,328,285,277,362,208,210	255,268,237,237,186,154,179,134	274,424,321,335,347,452,319,261	88	44	1.77132e-10	3.42397e-07	0.523,0.388,0.289,0.3,0.394,0.312,0.505,0.397	0.318,0.24,0.27,0.261,0.211,0.146,0.219,0.204	0.155
Q175	6m	A3SS_JC	ENSMUSG00000026135.17	Zfp142	chr1	-	74579324	74579618	74579324	74579449	74585383	74585697	2127	8,8,15,9,13,20,7,7	0,0,1,0,0,3,0,1	12,14,9,8,9,7,10,12	0,1,3,1,1,3,2,3	88	44	2.79076e-05	0.00719271	1.0,1.0,0.882,1.0,1.0,0.769,1.0,0.778	1.0,0.875,0.6,0.8,0.818,0.538,0.714,0.667	0.177
Q175	6m	A3SS_JC	ENSMUSG00000037552.17	Plekhg2	chr7	-	28370237	28370497	28370237	28370494	28371114	28371245	4559	1,4,0,3,1,2,1,1	0,0,1,1,0,2,2,0	1,1,1,2,2,2,1,1	0,3,2,2,4,1,3,2	46	44	6.44556e-06	0.0023732	1.0,1.0,0.0,0.742,1.0,0.489,0.324,1.0	1.0,0.242,0.324,0.489,0.324,0.657,0.242,0.324	0.244
Q175	6m	A3SS_JC	ENSMUSG00000006154.13	Eps8l1	chr7	+	4470182	4470432	4470282	4470432	4469880	4470042	3002	3,4,4,3,4,3,2,5	5,3,2,4,1,1,0,0	1,1,2,2,0,0,3,1	1,3,4,3,3,2,2,3	88	44	8.63522e-05	0.0196375	0.231,0.4,0.5,0.273,0.667,0.6,1.0,1.0	0.333,0.143,0.2,0.25,0.0,0.0,0.429,0.143	0.397
Q175	6m	A3SS_JCEC	ENSMUSG00000108841.1	Frmpd2	chr14	+	33570809	33572014	33571735	33572014	33565765	33566109	2671	13,6,3,2,5,11,11,4	0,0,0,2,1,1,2,2	14,3,8,15,4,2,8,4	2,0,0,0,0,0,0,0	970	44	1.28017e-08	1.24016e-05	1.0,1.0,1.0,0.043,0.185,0.333,0.2,0.083	0.241,1.0,1.0,1.0,1.0,1.0,1.0,1.0	-0.425
Q175	6m	A3SS_JCEC	ENSMUSG00000064036.15	Mro	chr18	+	73873220	73873406	73873223	73873406	73869953	73870047	64	1,0,7,0,1,3,2,5	2,1,2,1,0,3,3,3	2,2,3,5,2,2,1,2	0,0,1,2,0,2,1,1	47	44	0.000353448	0.0380447	0.319,0.0,0.766,0.0,1.0,0.484,0.384,0.609	1.0,1.0,0.737,0.701,1.0,0.484,0.484,0.652	-0.312
Q175	6m	A3SS_JCEC	ENSMUSG00000017418.13	Arl5b	chr2	+	15069836	15069967	15069857	15069967	15068138	15068199	2154	0,2,1,3,1,2,3,3	1,0,2,2,2,1,2,3	0,2,2,4,1,3,2,1	1,1,0,1,0,1,1,0	65	44	1.26116e-06	0.000542998	0.0,1.0,0.253,0.504,0.253,0.575,0.504,0.404	0.0,0.575,1.0,0.73,1.0,0.67,0.575,1.0	-0.257
Q175	6m	A3SS_JCEC	ENSMUSG00000017724.14	Etv4	chr11	-	101774080	101774245	101774080	101774227	101775317	101775444	4890	11,8,12,15,7,11,6,9	6,7,6,8,7,3,6,5	14,9,8,11,5,9,13,19	0,2,3,1,3,3,2,3	62	44	0.000161696	0.0232063	0.565,0.448,0.587,0.571,0.415,0.722,0.415,0.561	1.0,0.762,0.654,0.886,0.542,0.68,0.822,0.818	-0.235
Q175	6m	A3SS_JCEC	ENSMUSG00000034656.17	Cacna1a	chr8	+	84537435	84537528	84537438	84537528	84536401	84536458	3087	1,0,0,0,0,1,3,2	6,2,9,4,3,8,4,8	2,1,3,4,0,1,4,1	3,3,2,5,6,7,3,5	47	44	6.23426e-06	0.00229443	0.135,0.0,0.0,0.0,0.0,0.105,0.412,0.19	0.384,0.238,0.584,0.428,0.0,0.118,0.555,0.158	-0.203
Q175	6m	A3SS_JCEC	ENSMUSG00000025498.15	Irf7	chr7	-	141264492	141264655	141264492	141264559	141264724	141264783	1258	4,5,5,14,8,7,8,9	2,6,5,4,1,3,1,2	7,8,4,13,5,1,4,3	0,0,1,3,0,1,1,1	140	44	0.000149383	0.0230378	0.386,0.208,0.239,0.524,0.715,0.423,0.715,0.586	1.0,1.0,0.557,0.577,1.0,0.239,0.557,0.485	-0.202
Q175	6m	A3SS_JCEC	ENSMUSG00000032827.15	Ppp1r9a	chr6	+	5134638	5134932	5134688	5134932	5134016	5134174	4839	3,1,1,2,0,0,1,1	3,4,8,7,6,5,9,7	4,2,2,1,1,1,4,4	4,5,3,2,2,3,3,2	94	44	0.000149739	0.0230378	0.319,0.105,0.055,0.118,0.0,0.0,0.049,0.063	0.319,0.158,0.238,0.19,0.19,0.135,0.384,0.484	-0.174
Q175	6m	A3SS_JCEC	ENSMUSG00000044550.11	Tceal3	chrX	+	136667059	136667190	136667123	136667190	136594201	136594250	71	17,18,27,20,19,24,34,17	1,5,4,1,5,4,2,6	23,16,14,19,16,23,12,18	1,3,0,1,0,0,1,2	108	44	1.47244e-05	0.00475474	0.874,0.595,0.733,0.891,0.608,0.71,0.874,0.536	0.904,0.685,1.0,0.886,1.0,1.0,0.83,0.786	-0.159
Q175	6m	A3SS_JCEC	ENSMUSG00000006019.15	Dhx34	chr7	-	16217987	16219184	16217987	16218950	16221683	16221993	1714	7,4,2,3,6,9,1,11	2,0,3,0,0,4,2,0	2,3,3,2,4,6,6,5	0,0,1,1,0,0,1,0	278	44	1.9095e-05	0.00531134	0.356,1.0,0.095,1.0,1.0,0.263,0.073,1.0	1.0,1.0,0.322,0.24,1.0,1.0,0.487,1.0	-0.158
Q175	6m	A3SS_JCEC	ENSMUSG00000043262.16	Uevld	chr7	-	46940132	46940303	46940132	46940277	46943787	46943890	2473	5,4,8,4,11,7,8,9	2,1,2,2,3,1,1,0	10,6,7,10,6,9,7,5	0,0,0,1,1,1,0,2	70	44	0.000353255	0.0380447	0.611,0.715,0.715,0.557,0.697,0.815,0.834,1.0	1.0,1.0,1.0,0.863,0.79,0.85,1.0,0.611	-0.146
Q175	6m	A3SS_JCEC	ENSMUSG00000035722.15	Abca7	chr10	+	80007299	80007451	80007323	80007451	80007135	80007228	1249	14,15,10,13,14,9,18,17	4,1,0,2,2,4,3,2	6,6,4,9,11,15,8,10	2,0,0,0,0,1,0,0	68	44	4.90201e-07	0.000271361	0.694,0.907,1.0,0.808,0.819,0.593,0.795,0.846	0.66,1.0,1.0,1.0,1.0,0.907,1.0,1.0	-0.138
Q175	6m	A3SS_JCEC	ENSMUSG00000049658.13	Bdp1	chr13	-	100093413	100093545	100093413	100093542	100097537	100097597	2971	11,3,6,10,7,8,7,4	6,1,2,0,3,1,1,2	6,6,6,6,3,4,10,5	0,1,1,0,0,1,0,2	47	44	2.80171e-05	0.00723776	0.632,0.737,0.737,1.0,0.686,0.882,0.868,0.652	1.0,0.849,0.849,1.0,1.0,0.789,1.0,0.701	-0.124
Q175	6m	A3SS_JCEC	ENSMUSG00000037692.14	Ahdc1	chr4	+	133060661	133060892	133060675	133060892	133055012	133055203	3865	1,1,0,1,1,0,0,0	8,7,7,7,6,16,10,6	2,0,0,1,2,3,1,5	7,12,1,6,7,10,6,3	58	44	0.000413705	0.040999	0.087,0.098,0.0,0.098,0.112,0.0,0.0,0.0	0.178,0.0,0.0,0.112,0.178,0.185,0.112,0.558	-0.116
Q175	6m	A3SS_JCEC	ENSMUSG00000034165.16	Ccnd3	chr17	+	47593608	47593852	47593653	47593852	47578708	47578792	793	4,3,12,10,7,5,9,15	2,3,2,1,2,0,1,3	1,3,4,6,7,1,5,7	0,0,3,1,0,1,0,0	89	44	0.00014342	0.0230378	0.497,0.331,0.748,0.832,0.634,1.0,0.816,0.712	1.0,1.0,0.397,0.748,1.0,0.331,1.0,1.0	-0.113
Q175	6m	A3SS_JCEC	ENSMUSG00000036893.17	Ehmt1	chr2	-	24863771	24863929	24863771	24863905	24877454	24877626	3779	12,19,15,12,14,15,11,14	1,3,3,2,3,0,0,2	23,10,14,17,15,17,18,18	2,0,0,0,2,0,0,0	68	44	0.000106534	0.0209052	0.886,0.804,0.764,0.795,0.751,1.0,1.0,0.819	0.882,1.0,1.0,1.0,0.829,1.0,1.0,1.0	-0.112
Q175	6m	A3SS_JCEC	ENSMUSG00000017418.13	Arl5b	chr2	+	15069819	15069967	15069857	15069967	15068138	15068199	2153	12,9,16,11,7,6,14,10	1,0,2,2,2,1,2,3	5,6,18,15,11,17,10,7	1,1,0,1,0,1,1,0	82	44	0.000126592	0.0222974	0.866,1.0,0.811,0.747,0.653,0.763,0.79,0.641	0.728,0.763,1.0,0.889,1.0,0.901,0.843,1.0	-0.107
Q175	6m	A3SS_JCEC	ENSMUSG00000016477.18	E2f3	chr13	-	29918575	29918795	29918575	29918777	29920113	29920225	865	32,22,40,24,20,34,31,19	6,4,5,5,5,3,3,4	17,26,24,31,14,20,17,26	2,2,0,1,1,2,1,2	62	44	0.000154576	0.0230378	0.791,0.796,0.85,0.773,0.739,0.889,0.88,0.771	0.858,0.902,1.0,0.957,0.909,0.876,0.923,0.902	-0.105
Q175	6m	A3SS_JCEC	ENSMUSG00000026798.10	Coq4	chr2	+	29795380	29795510	29795383	29795510	29790456	29790559	4179	22,20,25,24,19,22,26,21	5,6,1,3,4,5,7,4	17,28,22,21,21,26,23,22	3,3,1,3,0,1,2,1	47	44	0.000258941	0.0334466	0.805,0.757,0.959,0.882,0.816,0.805,0.777,0.831	0.841,0.897,0.954,0.868,1.0,0.961,0.915,0.954	-0.095
Q175	6m	A3SS_JCEC	ENSMUSG00000026959.13	Grin1	chr2	-	25291180	25292484	25291180	25292128	25295791	25295937	4856	655,598,716,697,545,632,753,763	61,57,70,84,69,69,105,84	779,656,774,642,673,617,782,810	63,51,60,67,45,50,58,52	400	44	1.91894e-05	0.00531134	0.542,0.536,0.529,0.477,0.465,0.502,0.441,0.5	0.576,0.586,0.587,0.513,0.622,0.576,0.597,0.631	-0.087
Q175	6m	A3SS_JCEC	ENSMUSG00000027088.10	Phospho2	chr2	+	69792336	69792491	69792372	69792491	69790285	69790321	1099	29,32,40,32,28,50,38,21	3,4,3,3,2,4,3,2	27,24,28,39,32,32,33,29	3,1,3,0,0,1,0,1	80	44	0.000241873	0.0323192	0.842,0.815,0.88,0.854,0.885,0.873,0.874,0.852	0.832,0.93,0.837,1.0,1.0,0.946,1.0,0.941	-0.076
Q175	6m	A3SS_JCEC	ENSMUSG00000053819.16	Camk2d	chr3	+	126770784	126771846	126771773	126771846	126767513	126767579	1072	42,52,53,38,51,62,53,43	0,1,1,1,5,2,0,1	20,36,45,34,26,32,39,29	0,3,1,0,2,0,1,0	1033	44	0.000369942	0.0387439	1.0,0.689,0.693,0.618,0.303,0.569,1.0,0.647	1.0,0.338,0.657,1.0,0.356,1.0,0.624,1.0	-0.057
Q175	6m	A3SS_JCEC	ENSMUSG00000089832.8	Shkbp1	chr7	-	27351979	27352128	27351979	27352070	27352594	27352756	959	2,3,3,3,3,3,1,0	24,17,24,22,25,33,21,25	9,4,5,5,6,12,6,6	31,33,39,22,19,32,36,42	102	44	0.000300412	0.036378	0.035,0.071,0.051,0.056,0.049,0.038,0.02,0.0	0.111,0.05,0.052,0.089,0.12,0.139,0.067,0.058	-0.046
Q175	6m	A3SS_JCEC	ENSMUSG00000044320.14	1700001O22Rik	chr2	-	30797867	30798028	30797867	30797980	30800723	30800816	629	0,1,0,0,1,0,1,0	4,10,7,4,9,11,11,13	2,3,0,5,4,3,4,1	21,27,19,19,18,24,24,10	92	44	0.000113293	0.0209052	0.0,0.046,0.0,0.0,0.05,0.0,0.042,0.0	0.044,0.05,0.0,0.112,0.096,0.056,0.074,0.046	-0.043
Q175	6m	A3SS_JCEC	ENSMUSG00000020486.18	Sept4	chr11	+	87589955	87590055	87590008	87590055	87589655	87589818	4553	994,1225,1107,919,1058,1114,1296,1109	135,120,124,125,100,120,140,127	983,995,949,962,876,954,1037,996	99,91,105,82,63,68,102,66	97	44	0.000292055	0.036378	0.77,0.822,0.802,0.769,0.828,0.808,0.808,0.798	0.818,0.832,0.804,0.842,0.863,0.864,0.822,0.873	-0.039
Q175	6m	A3SS_JCEC	ENSMUSG00000055692.18	Tmem191c	chr16	+	17276961	17277250	17277193	17277250	17276633	17276887	2442	668,728,660,668,583,686,660,603	13,7,9,3,7,8,6,6	761,754,754,764,629,690,778,733	8,2,9,5,1,4,2,1	276	44	0.000400348	0.0408249	0.891,0.943,0.921,0.973,0.93,0.932,0.946,0.941	0.938,0.984,0.93,0.961,0.99,0.965,0.984,0.992	-0.033
Q175	6m	A3SS_JCEC	ENSMUSG00000025266.11	Gnl3l	chrX	-	151014020	151014150	151014020	151014089	151017200	151017322	1347	3,1,5,4,1,5,3,4	108,100,120,97,101,112,98,89	3,5,3,10,5,8,8,7	77,95,85,101,61,82,81,97	105	44	0.000340283	0.0380447	0.012,0.004,0.017,0.017,0.004,0.018,0.013,0.018	0.016,0.022,0.015,0.04,0.033,0.039,0.04,0.029	-0.016
Q175	6m	A3SS_JCEC	ENSMUSG00000025576.17	Rbfox3	chr11	-	118491154	118492638	118491154	118491241	118494149	118494228	333	511,449,564,435,437,461,595,480	416,373,442,399,375,426,419,377	480,426,429,439,394,410,505,434	472,441,439,429,448,439,507,406	1441	44	0.000494695	0.0467547	0.036,0.035,0.038,0.032,0.034,0.032,0.042,0.037	0.03,0.029,0.029,0.03,0.026,0.028,0.03,0.032	0.007
Q175	6m	A3SS_JCEC	ENSMUSG00000019590.16	Cyb561	chr11	-	105935751	105935953	105935751	105935909	105936181	105936285	4020	8,5,1,3,4,4,7,5	41,35,45,40,42,42,30,44	3,1,0,1,2,1,5,0	29,35,28,31,44,31,47,28	88	44	0.000220915	0.0305731	0.089,0.067,0.011,0.036,0.045,0.045,0.104,0.054	0.049,0.014,0.0,0.016,0.022,0.016,0.051,0.0	0.035
Q175	6m	A3SS_JCEC	ENSMUSG00000024160.16	Spsb3	chr17	+	24891304	24892149	24891359	24892149	24891010	24891136	4030	18,27,24,23,17,18,19,23	56,78,65,65,59,81,58,63	22,10,20,11,9,11,12,10	75,86,81,44,78,66,86,63	99	44	5.01531e-05	0.0121465	0.125,0.133,0.141,0.136,0.114,0.09,0.127,0.14	0.115,0.049,0.099,0.1,0.049,0.069,0.058,0.066	0.05
Q175	6m	A3SS_JCEC	ENSMUSG00000030231.11	Plekha5	chr6	+	140593554	140597110	140596248	140597110	140591627	140591764	205	842,794,800,791,692,696,850,718	41,40,63,43,52,69,49,47	872,868,844,723,821,807,826,791	72,80,68,66,92,84,69,69	2738	44	9.06649e-05	0.0195181	0.248,0.242,0.169,0.228,0.176,0.139,0.218,0.197	0.163,0.148,0.166,0.15,0.125,0.134,0.161,0.156	0.052
Q175	6m	A3SS_JCEC	ENSMUSG00000033419.15	Snap91	chr9	-	86781569	86781719	86781569	86781704	86783299	86783434	866	55,44,54,43,62,58,61,65	96,126,104,113,108,146,113,129	35,32,25,26,23,31,47,33	121,89,128,142,92,122,129,114	59	44	4.74932e-08	3.68072e-05	0.299,0.207,0.279,0.221,0.3,0.229,0.287,0.273	0.177,0.211,0.127,0.12,0.157,0.159,0.214,0.178	0.094
Q175	6m	A3SS_JCEC	ENSMUSG00000026135.17	Zfp142	chr1	-	74579324	74579927	74579324	74579449	74585383	74585697	2128	110,93,124,124,130,122,131,96	0,0,1,0,0,3,0,1	106,94,89,99,80,115,129,118	0,1,3,1,1,3,2,3	522	44	0.00011152	0.0209052	1.0,1.0,0.913,1.0,1.0,0.774,1.0,0.89	1.0,0.888,0.714,0.893,0.871,0.764,0.845,0.768	0.104
Q175	6m	A3SS_JCEC	ENSMUSG00000031342.17	Gpm6b	chrX	+	166385390	166388988	166386951	166388988	166383934	166384000	3345	9962,10534,10044,9357,10638,10923,11921,9346	354,341,390,325,335,433,386,340	10396,11386,10961,10755,9702,12036,11295,11238	583,582,566,613,663,728,543,672	1605	44	0	0	0.435,0.459,0.414,0.441,0.465,0.409,0.458,0.43	0.328,0.349,0.347,0.325,0.286,0.312,0.363,0.314	0.111
Q175	6m	A3SS_JCEC	ENSMUSG00000026135.17	Zfp142	chr1	-	74579324	74579618	74579324	74579449	74585383	74585697	2127	34,36,42,42,38,45,35,28	0,0,1,0,0,3,0,1	43,39,39,38,29,32,39,41	0,1,3,1,1,3,2,3	213	44	8.62732e-05	0.0195181	1.0,1.0,0.897,1.0,1.0,0.756,1.0,0.853	1.0,0.89,0.729,0.887,0.857,0.688,0.801,0.738	0.115
Q175	6m	A3SS_JCEC	ENSMUSG00000025646.8	Atrip	chr9	-	109061109	109061201	109061109	109061198	109061531	109061668	2210	14,21,27,19,18,24,24,22	1,1,0,0,2,0,0,0	15,10,17,16,18,15,21,17	4,3,2,2,1,3,3,2	47	44	2.52158e-07	0.000162852	0.929,0.952,1.0,1.0,0.894,1.0,1.0,1.0	0.778,0.757,0.888,0.882,0.944,0.824,0.868,0.888	0.118
Q175	6m	A3SS_JCEC	ENSMUSG00000020865.16	Abcc3	chr11	-	94359828	94359943	94359828	94359940	94361171	94361349	2973	7,1,3,6,2,5,1,0	0,1,0,0,2,0,4,1	4,1,2,2,1,1,1,5	1,3,3,4,1,3,0,2	47	44	0.000423215	0.040999	1.0,0.484,1.0,1.0,0.484,1.0,0.19,0.0	0.789,0.238,0.384,0.319,0.484,0.238,1.0,0.701	0.126
Q175	6m	A3SS_JCEC	ENSMUSG00000061751.15	Kalrn	chr16	-	34220055	34220274	34220055	34220247	34227026	34227146	2240	50,41,73,78,55,67,77,64	64,60,86,66,59,66,65,67	50,30,44,53,40,38,57,70	90,80,81,89,108,91,103,135	71	44	4.28816e-10	8.30831e-07	0.326,0.297,0.345,0.423,0.366,0.386,0.423,0.372	0.256,0.189,0.252,0.27,0.187,0.206,0.255,0.243	0.135
Q175	6m	A3SS_JCEC	ENSMUSG00000037266.18	Rsrp1	chr4	+	134926025	134926818	134926734	134926818	134925292	134925432	3380	5111,4794,4220,3621,4167,3923,5712,4212	191,329,328,285,277,362,208,210	3556,3242,3291,3177,2316,1890,2632,2163	274,424,321,335,347,452,319,261	753	44	2.21166e-09	2.85673e-06	0.61,0.46,0.429,0.426,0.468,0.388,0.616,0.54	0.431,0.309,0.375,0.357,0.281,0.196,0.325,0.326	0.167
Q175	6m	A3SS_JCEC	ENSMUSG00000037552.17	Plekhg2	chr7	-	28370237	28370497	28370237	28370494	28371114	28371245	4559	1,4,0,3,1,2,1,1	0,0,1,1,0,2,2,0	1,1,1,2,2,2,1,1	0,3,2,2,4,1,3,2	47	44	6.51322e-06	0.00229443	1.0,1.0,0.0,0.737,1.0,0.484,0.319,1.0	1.0,0.238,0.319,0.484,0.319,0.652,0.238,0.319	0.246
Q175	6m	A3SS_JCEC	ENSMUSG00000113204.1	CT009718.4	chr13	-	74611263	74611387	74611263	74611321	74612723	74612948	1323	5,4,5,6,5,5,3,4	1,1,0,1,1,0,1,2	7,4,1,4,3,0,0,1	1,1,0,1,2,2,2,1	110	44	6.05073e-07	0.000293082	0.667,0.615,1.0,0.706,0.667,1.0,0.545,0.444	0.737,0.615,1.0,0.615,0.375,0.0,0.0,0.286	0.252
Q175	6m	A3SS_JCEC	ENSMUSG00000037552.17	Plekhg2	chr7	-	28370237	28371042	28370237	28370494	28371114	28371245	4560	9,5,15,23,14,3,11,4	0,0,1,1,0,2,2,0	6,2,8,24,6,6,12,1	0,3,2,2,4,1,3,2	592	44	0.000341839	0.0380447	1.0,1.0,0.527,0.631,1.0,0.1,0.29,1.0	1.0,0.047,0.229,0.471,0.1,0.308,0.229,0.036	0.391
Q175	10m	A3SS_JC	ENSMUSG00000033857.12	Engase	chr11	+	118479085	118479287	118479089	118479287	118478882	118478953	1311	4,3,3,1,3,2,3,2	2,0,1,2,2,3,2,0	2,2,3,3,8,4,3,1	0,0,1,0,2,0,0,0	47	44	4.60055e-05	0.0198801	0.652,1.0,0.737,0.319,0.584,0.384,0.584,1.0	1.0,1.0,0.737,1.0,0.789,1.0,1.0,1.0	-0.283
Q175	10m	A3SS_JC	ENSMUSG00000042508.16	Dmtf1	chr5	-	9126539	9126802	9126539	9126643	9127956	9128108	802	1,8,1,5,4,8,8,3	2,2,1,0,1,0,5,3	6,5,5,2,4,7,5,5	0,0,2,0,0,1,3,1	88	44	6.76171e-05	0.0233752	0.2,0.667,0.333,1.0,0.667,1.0,0.444,0.333	1.0,1.0,0.556,1.0,1.0,0.778,0.455,0.714	-0.232
Q175	10m	A3SS_JC	ENSMUSG00000023051.10	Tarbp2	chr15	+	102521120	102521213	102521137	102521213	102520474	102520577	2557	12,11,9,10,19,13,11,11	3,3,2,5,3,1,3,2	14,9,11,10,12,12,10,11	1,2,0,2,0,1,2,0	60	44	0.00011137	0.0320837	0.746,0.729,0.767,0.595,0.823,0.905,0.729,0.801	0.911,0.767,1.0,0.786,1.0,0.898,0.786,1.0	-0.132
Q175	10m	A3SS_JC	ENSMUSG00000054434.14	Tmem120b	chr5	+	123101610	123101684	123101624	123101684	123099836	123099953	3083	0,0,0,3,1,1,0,0	6,2,11,7,10,8,4,3	0,1,1,5,2,1,2,5	8,7,5,7,7,7,8,6	57	44	2.61238e-05	0.0129014	0.0,0.0,0.0,0.249,0.072,0.088,0.0,0.0	0.0,0.099,0.134,0.355,0.181,0.099,0.162,0.391	-0.126
Q175	10m	A3SS_JC	ENSMUSG00000000339.14	Rtca	chr3	-	116504344	116504468	116504344	116504446	116506834	116506978	3178	51,45,48,35,58,59,37,53	8,15,4,15,8,10,11,8	42,49,39,41,24,55,45,43	2,1,3,5,6,1,5,3	65	44	1.99691e-05	0.0115055	0.812,0.67,0.89,0.612,0.831,0.8,0.695,0.818	0.934,0.971,0.898,0.847,0.73,0.974,0.859,0.907	-0.124
Q175	10m	A3SS_JC	ENSMUSG00000034467.7	Dynlrb2	chr8	+	116515679	116515915	116515708	116515915	116514797	116514965	4252	4,4,12,6,6,4,7,6	1,4,0,1,1,0,6,1	1,9,3,1,10,2,3,8	0,0,1,0,1,0,2,1	72	44	0.000142687	0.035062	0.71,0.379,1.0,0.786,0.786,1.0,0.416,0.786	1.0,1.0,0.647,1.0,0.859,1.0,0.478,0.83	-0.119
Q175	10m	A3SS_JC	ENSMUSG00000034675.17	Dbn1	chr13	-	55476145	55476773	55476145	55476316	55477550	55477680	1190	111,92,116,93,128,107,129,83	15,20,13,16,32,20,27,20	104,148,98,115,108,92,124,113	11,10,8,17,7,9,12,19	88	44	5.53026e-05	0.0212423	0.787,0.697,0.817,0.744,0.667,0.728,0.705,0.675	0.825,0.881,0.86,0.772,0.885,0.836,0.838,0.748	-0.103
Q175	10m	A3SS_JC	ENSMUSG00000034949.18	Zfr2	chr10	+	81242769	81243795	81243649	81243795	81241994	81242174	4155	21,31,22,18,21,10,23,13	0,2,5,2,1,0,5,1	13,22,26,20,17,16,29,20	1,1,0,0,1,0,0,0	88	44	6.72456e-06	0.00722766	1.0,0.886,0.688,0.818,0.913,1.0,0.697,0.867	0.867,0.917,1.0,1.0,0.895,1.0,1.0,1.0	-0.101
Q175	10m	A3SS_JC	ENSMUSG00000014402.15	Tsg101	chr7	-	46908904	46908991	46908904	46908963	46910744	46910810	3697	15,15,27,25,12,22,11,25	2,1,3,3,2,0,1,2	13,11,16,14,12,11,12,12	0,1,0,0,0,1,1,0	71	44	0.000123642	0.0328793	0.823,0.903,0.848,0.838,0.788,1.0,0.872,0.886	1.0,0.872,1.0,1.0,1.0,0.872,0.881,1.0	-0.083
Q175	10m	A3SS_JC	ENSMUSG00000022771.15	Ppil2	chr16	-	17086554	17087213	17086554	17087115	17088744	17088866	1339	34,21,35,23,39,30,34,23	3,3,0,2,6,1,1,0	33,18,32,38,34,28,31,24	1,2,0,0,1,0,0,1	88	44	0.000152135	0.035062	0.85,0.778,1.0,0.852,0.765,0.938,0.944,1.0	0.943,0.818,1.0,1.0,0.944,1.0,1.0,0.923	-0.063
Q175	10m	A3SS_JC	ENSMUSG00000020486.18	Sept4	chr11	+	87589955	87590055	87590008	87590055	87589655	87589818	4519	588,494,526,550,726,513,659,717	113,112,106,118,103,96,142,128	463,472,494,446,474,531,507,617	79,56,64,75,72,58,81,73	88	44	1.77902e-05	0.0115055	0.722,0.688,0.713,0.7,0.779,0.728,0.699,0.737	0.746,0.808,0.794,0.748,0.767,0.821,0.758,0.809	-0.061
Q175	10m	A3SS_JC	ENSMUSG00000033808.16	Tmem87a	chr2	-	120360038	120360094	120360038	120360091	120362878	120362940	2302	44,39,35,45,64,35,39,38	2,1,0,1,1,2,4,0	37,44,37,34,24,34,26,45	2,6,2,8,2,3,1,4	46	44	9.81082e-05	0.0308327	0.955,0.974,1.0,0.977,0.984,0.944,0.903,1.0	0.947,0.875,0.947,0.803,0.92,0.916,0.961,0.915	0.057
Q175	10m	A3SS_JC	ENSMUSG00000031342.17	Gpm6b	chrX	+	166385390	166388988	166386951	166388988	166383934	166384000	3319	553,496,470,435,554,503,411,487	283,166,286,234,263,283,230,222	564,529,602,501,532,463,565,612	334,400,441,383,351,366,362,349	88	44	8.36292e-06	0.00722766	0.494,0.599,0.451,0.482,0.513,0.471,0.472,0.523	0.458,0.398,0.406,0.395,0.431,0.387,0.438,0.467	0.078
Q175	10m	A3SS_JC	ENSMUSG00000033419.15	Snap91	chr9	-	86781569	86781719	86781569	86781704	86783299	86783434	844	22,23,22,26,39,30,27,34	83,81,98,61,79,72,71,57	17,21,12,14,11,10,23,17	94,88,76,74,72,82,73,101	58	44	9.75215e-07	0.00168566	0.167,0.177,0.146,0.244,0.272,0.24,0.224,0.312	0.121,0.153,0.107,0.126,0.104,0.085,0.193,0.113	0.098
Q175	10m	A3SS_JC	ENSMUSG00000036304.13	Zdhhc23	chr16	-	43971398	43971566	43971398	43971557	43973467	43974166	2066	8,4,11,3,8,11,4,4	0,0,2,1,0,1,0,1	4,3,9,7,6,8,3,4	2,1,3,4,1,2,0,5	52	44	5.13843e-09	1.77635e-05	1.0,1.0,0.823,0.717,1.0,0.903,1.0,0.772	0.629,0.717,0.717,0.597,0.835,0.772,1.0,0.404	0.193
Q175	10m	A3SS_JCEC	ENSMUSG00000034949.18	Zfr2	chr10	+	81242769	81243795	81243649	81243795	81241994	81242174	4155	23,31,22,18,21,10,23,13	0,2,5,2,1,0,5,1	14,22,26,20,17,16,29,20	1,1,0,0,1,0,0,0	924	44	5.07986e-10	1.76373e-06	1.0,0.425,0.173,0.3,0.5,1.0,0.18,0.382	0.4,0.512,1.0,1.0,0.447,1.0,1.0,1.0	-0.3
Q175	10m	A3SS_JCEC	ENSMUSG00000033857.12	Engase	chr11	+	118479085	118479287	118479089	118479287	118478882	118478953	1311	4,3,3,1,3,2,3,2	2,0,1,2,2,3,2,0	2,2,3,3,8,4,3,1	0,0,1,0,2,0,0,0	48	44	3.9307e-05	0.00946611	0.647,1.0,0.733,0.314,0.579,0.379,0.579,1.0	1.0,1.0,0.733,1.0,0.786,1.0,1.0,1.0	-0.286
Q175	10m	A3SS_JCEC	ENSMUSG00000029017.13	Pmpcb	chr5	+	21743378	21746090	21745977	21746090	21742757	21742956	3632	74,74,75,73,99,80,86,87	1,1,3,1,0,0,3,1	66,59,67,61,65,77,66,73	0,1,0,0,0,1,0,0	2643	44	2.32027e-05	0.00732362	0.552,0.552,0.294,0.549,1.0,1.0,0.323,0.592	1.0,0.496,1.0,1.0,1.0,0.562,1.0,1.0	-0.275
Q175	10m	A3SS_JCEC	ENSMUSG00000024799.14	Tm7sf2	chr19	-	6066498	6066693	6066498	6066563	6066967	6067022	1711	8,9,12,8,25,12,19,11	3,1,2,1,0,1,1,3	6,13,9,8,12,9,13,7	0,2,3,0,0,0,0,0	174	44	0.00017137	0.0283332	0.403,0.695,0.603,0.669,1.0,0.752,0.828,0.481	1.0,0.622,0.431,1.0,1.0,1.0,1.0,1.0	-0.203
Q175	10m	A3SS_JCEC	ENSMUSG00000021235.13	Coq6	chr12	+	84368142	84368709	84368585	84368709	84366884	84367019	206	18,14,19,11,16,15,14,15	3,1,0,1,3,1,0,3	17,19,21,8,9,13,11,16	0,0,0,3,1,1,0,0	487	44	6.51458e-07	0.000452373	0.352,0.558,1.0,0.498,0.325,0.575,1.0,0.311	1.0,1.0,1.0,0.194,0.448,0.54,1.0,1.0	-0.195
Q175	10m	A3SS_JCEC	ENSMUSG00000042508.16	Dmtf1	chr5	-	9126539	9126749	9126539	9126643	9127956	9128108	801	12,15,19,14,16,15,13,15	2,2,1,0,1,0,5,3	22,14,27,22,13,24,23,20	0,0,2,0,0,1,3,1	150	44	2.60808e-06	0.00129361	0.638,0.688,0.848,1.0,0.824,1.0,0.433,0.595	1.0,1.0,0.798,1.0,1.0,0.876,0.692,0.854	-0.149
Q175	10m	A3SS_JCEC	ENSMUSG00000023051.10	Tarbp2	chr15	+	102521120	102521213	102521137	102521213	102520474	102520577	2557	12,11,9,10,19,13,11,11	3,3,2,5,3,1,3,2	14,9,11,10,12,12,10,11	1,2,0,2,0,1,2,0	61	44	0.000111624	0.021343	0.743,0.726,0.764,0.591,0.82,0.904,0.726,0.799	0.91,0.764,1.0,0.783,1.0,0.896,0.783,1.0	-0.133
Q175	10m	A3SS_JCEC	ENSMUSG00000000339.14	Rtca	chr3	-	116504344	116504468	116504344	116504446	116506834	116506978	3178	51,45,48,35,58,59,37,53	8,15,4,15,8,10,11,8	42,49,39,41,24,55,45,43	2,1,3,5,6,1,5,3	66	44	2.10294e-05	0.00730141	0.81,0.667,0.889,0.609,0.829,0.797,0.692,0.815	0.933,0.97,0.897,0.845,0.727,0.973,0.857,0.905	-0.125
Q175	10m	A3SS_JCEC	ENSMUSG00000054434.14	Tmem120b	chr5	+	123101610	123101684	123101624	123101684	123099836	123099953	3083	0,0,0,3,1,1,0,0	6,2,11,7,10,8,4,3	0,1,1,5,2,1,2,5	8,7,5,7,7,7,8,6	58	44	2.80859e-05	0.00812619	0.0,0.0,0.0,0.245,0.071,0.087,0.0,0.0	0.0,0.098,0.132,0.351,0.178,0.098,0.159,0.387	-0.125
Q175	10m	A3SS_JCEC	ENSMUSG00000034467.7	Dynlrb2	chr8	+	116515679	116515915	116515708	116515915	116514797	116514965	4252	4,4,12,6,6,4,7,6	1,4,0,1,1,0,6,1	1,9,3,1,10,2,3,8	0,0,1,0,1,0,2,1	73	44	0.000137707	0.023906	0.707,0.376,1.0,0.783,0.783,1.0,0.413,0.783	1.0,1.0,0.644,1.0,0.858,1.0,0.475,0.828	-0.12
Q175	10m	A3SS_JCEC	ENSMUSG00000022771.15	Ppil2	chr16	-	17086554	17087213	17086554	17087115	17088744	17088866	1339	34,21,35,23,40,31,35,23	3,3,0,2,6,1,1,0	33,18,36,38,34,28,31,25	1,2,0,0,1,0,0,1	142	44	4.08962e-05	0.00946611	0.778,0.684,1.0,0.781,0.674,0.906,0.916,1.0	0.911,0.736,1.0,1.0,0.913,1.0,1.0,0.886	-0.088
Q175	10m	A3SS_JCEC	ENSMUSG00000014402.15	Tsg101	chr7	-	46908904	46908991	46908904	46908963	46910744	46910810	3697	15,15,27,25,12,22,11,25	2,1,3,3,2,0,1,2	13,11,16,14,12,11,12,12	0,1,0,0,0,1,1,0	72	44	0.000116796	0.021343	0.821,0.902,0.846,0.836,0.786,1.0,0.871,0.884	1.0,0.871,1.0,1.0,1.0,0.871,0.88,1.0	-0.085
Q175	10m	A3SS_JCEC	ENSMUSG00000032596.14	Uba7	chr9	+	107981389	107981581	107981517	107981581	107981203	107981296	4645	4,2,4,2,5,8,3,2	0,1,2,3,1,2,0,2	3,4,2,0,3,3,5,5	1,1,1,1,1,0,0,0	172	44	6.41926e-05	0.0139298	1.0,0.338,0.338,0.146,0.561,0.506,1.0,0.204	0.434,0.506,0.338,0.0,0.434,1.0,1.0,1.0	-0.077
Q175	10m	A3SS_JCEC	ENSMUSG00000020486.18	Sept4	chr11	+	87589955	87590055	87590008	87590055	87589655	87589818	4519	588,494,526,550,726,513,659,718	113,112,106,118,103,96,142,128	463,472,495,447,474,531,507,617	79,56,64,75,72,58,81,73	97	44	1.75554e-05	0.0067725	0.702,0.667,0.692,0.679,0.762,0.708,0.678,0.718	0.727,0.793,0.778,0.73,0.749,0.806,0.74,0.793	-0.064
Q175	10m	A3SS_JCEC	ENSMUSG00000029209.15	Gnpda2	chr5	-	69579507	69582293	69579507	69579692	69584973	69585156	1197	24,40,27,34,17,20,37,26	29,26,39,22,30,37,37,37	47,52,35,31,47,40,49,60	31,22,30,35,22,36,29,35	2645	44	3.76274e-05	0.00946611	0.014,0.025,0.011,0.025,0.009,0.009,0.016,0.012	0.025,0.038,0.019,0.015,0.034,0.018,0.027,0.028	-0.01
Q175	10m	A3SS_JCEC	ENSMUSG00000031342.17	Gpm6b	chrX	+	166385390	166388988	166386951	166388988	166383934	166384000	3319	568,531,496,466,576,525,484,503	283,166,286,234,263,283,230,222	590,544,643,525,562,477,586,651	334,400,441,383,351,366,362,349	1605	44	1.79549e-07	0.000207798	0.052,0.081,0.045,0.052,0.057,0.048,0.055,0.058	0.046,0.036,0.038,0.036,0.042,0.034,0.042,0.049	0.016
Q175	10m	A3SS_JCEC	ENSMUSG00000033808.16	Tmem87a	chr2	-	120360038	120360094	120360038	120360091	120362878	120362940	2302	44,39,35,45,64,35,39,38	2,1,0,1,1,2,4,0	37,44,37,34,24,34,26,45	2,6,2,8,2,3,1,4	47	44	9.80672e-05	0.0200288	0.954,0.973,1.0,0.977,0.984,0.942,0.901,1.0	0.945,0.873,0.945,0.799,0.918,0.914,0.961,0.913	0.058
Q175	10m	A3SS_JCEC	ENSMUSG00000030067.17	Foxp1	chr6	-	99075853	99076045	99075853	99075949	99162838	99163018	927	13,10,7,13,11,12,10,4	0,0,1,1,0,1,1,1	9,10,16,12,9,6,12,14	1,3,1,2,6,0,0,0	140	44	0.000197742	0.0312073	1.0,1.0,0.688,0.803,1.0,0.79,0.759,0.557	0.739,0.512,0.834,0.653,0.32,1.0,1.0,1.0	0.067
Q175	10m	A3SS_JCEC	ENSMUSG00000033419.15	Snap91	chr9	-	86781569	86781719	86781569	86781704	86783299	86783434	844	22,23,22,26,39,30,27,34	83,81,98,61,79,72,71,57	17,21,12,14,11,10,23,17	94,88,76,74,72,82,73,101	59	44	9.35673e-07	0.000541443	0.165,0.175,0.143,0.241,0.269,0.237,0.221,0.308	0.119,0.151,0.105,0.124,0.102,0.083,0.19,0.112	0.097
Q175	10m	A3SS_JCEC	ENSMUSG00000021275.16	Tecpr2	chr12	+	110926163	110926476	110926195	110926476	110918868	110919026	4661	30,15,12,15,14,23,12,10	0,1,0,0,1,1,0,2	20,19,26,8,15,22,13,26	2,4,1,4,1,0,2,1	76	44	0.000260061	0.0376222	1.0,0.897,1.0,1.0,0.89,0.93,1.0,0.743	0.853,0.733,0.938,0.537,0.897,1.0,0.79,0.938	0.097
Q175	10m	A3SS_JCEC	ENSMUSG00000034973.16	Dopey1	chr9	+	86512557	86513179	86512560	86513179	86507503	86507737	3160	14,15,10,7,15,6,5,7	0,1,0,1,2,4,2,1	11,7,13,7,6,5,9,11	3,3,3,4,2,4,6,4	47	44	0.000253942	0.0376222	1.0,0.934,1.0,0.868,0.875,0.584,0.701,0.868	0.774,0.686,0.802,0.621,0.737,0.539,0.584,0.72	0.171
Q175	10m	A3SS_JCEC	ENSMUSG00000036304.13	Zdhhc23	chr16	-	43971398	43971566	43971398	43971557	43973467	43974166	2066	8,4,11,3,8,11,4,4	0,0,2,1,0,1,0,1	4,3,9,7,6,8,3,4	2,1,3,4,1,2,0,5	53	44	5.05659e-09	8.77824e-06	1.0,1.0,0.82,0.714,1.0,0.901,1.0,0.769	0.624,0.714,0.714,0.592,0.833,0.769,1.0,0.399	0.195
Q175	10m	A3SS_JCEC	ENSMUSG00000035024.16	Ncapd3	chr9	+	27048154	27050369	27050296	27050369	27045904	27045992	4432	7,9,4,4,5,7,6,4	0,0,0,0,1,0,0,2	7,8,7,4,6,3,8,8	0,2,0,1,2,1,0,0	2186	44	5.20712e-07	0.000451978	1.0,1.0,1.0,1.0,0.091,1.0,1.0,0.039	1.0,0.075,1.0,0.075,0.057,0.057,1.0,1.0	0.233
Q175	10m	A3SS_JCEC	ENSMUSG00000022255.15	Mtdh	chr15	+	34114023	34118110	34117879	34118110	34099483	34099585	2360	92,66,59,59,76,84,71,60	0,0,0,0,0,0,1,0	75,77,77,49,81,53,78,86	1,2,2,0,1,0,1,2	3900	44	1.58839e-05	0.0067725	1.0,1.0,1.0,1.0,1.0,1.0,0.445,1.0	0.458,0.303,0.303,1.0,0.477,1.0,0.468,0.327	0.389
A5SS: Alternative 5' Splice Site
CAG_Length	Age	AS_Event	GeneID	geneSymbol	chr	strand	longExonStart_0base	longExonEnd	shortES	shortEE	flankingES	flankingEE	ID.1	IJC_SAMPLE_1	SJC_SAMPLE_1	IJC_SAMPLE_2	SJC_SAMPLE_2	IncFormLen	SkipFormLen	PValue	FDR	IncLevel1	IncLevel2	IncLevelDifference
Q80	2m	A5SS_JC	ENSMUSG00000105383.4	Gm42641	chr9	-	109065127	109065799	109065212	109065799	109061531	109061668	1601	3,17,6,13,12,7,14,19	6,1,4,1,4,1,1,1	12,11,12,7,8,16,16,7	1,0,2,1,0,0,1,0	88	44	6.86727e-08	0.000135285	0.2,0.895,0.429,0.867,0.6,0.778,0.875,0.905	0.857,1.0,0.75,0.778,1.0,1.0,0.889,1.0	-0.216
Q80	2m	A5SS_JC	ENSMUSG00000006276.10	Eps15l1	chr8	-	72378990	72379155	72379083	72379155	72373822	72373946	837	33,33,28,28,30,27,22,9	2,0,1,0,1,3,1,0	26,33,27,33,22,20,23,34	1,6,0,2,5,1,4,3	88	44	1.8015e-05	0.0148351	0.892,1.0,0.933,1.0,0.938,0.818,0.917,1.0	0.929,0.733,1.0,0.892,0.688,0.909,0.742,0.85	0.094
Q80	2m	A5SS_JC	ENSMUSG00000035172.15	Plekhh3	chr11	-	101164012	101164471	101164037	101164471	101163505	101163697	2117	1,4,4,5,6,4,3,1	0,0,0,0,1,0,0,0	6,6,13,1,5,15,8,2	4,1,1,3,1,0,2,1	68	44	2.25915e-05	0.0148351	1.0,1.0,1.0,1.0,0.795,1.0,1.0,1.0	0.493,0.795,0.894,0.177,0.764,1.0,0.721,0.564	0.298
Q80	2m	A5SS_JCEC	ENSMUSG00000105383.4	Gm42641	chr9	-	109065127	109065799	109065212	109065799	109061531	109061668	1601	3,17,6,13,12,7,14,19	6,1,4,1,4,1,1,1	12,11,12,7,8,16,16,8	1,0,2,1,0,0,1,0	129	44	5.49414e-08	0.000108949	0.146,0.853,0.338,0.816,0.506,0.705,0.827,0.866	0.804,1.0,0.672,0.705,1.0,1.0,0.845,1.0	-0.246
Q80	2m	A5SS_JCEC	ENSMUSG00000068329.12	Htra2	chr6	-	83052697	83053070	83053000	83053070	83052472	83052542	368	27,28,36,27,21,32,31,47	1,0,0,2,0,0,1,3	32,51,35,35,26,68,37,30	5,0,1,1,0,6,0,3	347	44	0.000130112	0.043002	0.774,1.0,1.0,0.631,1.0,1.0,0.797,0.665	0.448,1.0,0.816,0.816,1.0,0.59,1.0,0.559	0.08
Q80	2m	A5SS_JCEC	ENSMUSG00000006276.10	Eps15l1	chr8	-	72378990	72379155	72379083	72379155	72373822	72373946	837	33,33,28,28,30,27,22,9	2,0,1,0,1,3,1,0	26,33,28,33,22,20,23,34	1,6,0,2,5,1,4,3	137	44	3.33918e-05	0.0132432	0.841,1.0,0.9,1.0,0.906,0.743,0.876,1.0	0.893,0.639,1.0,0.841,0.586,0.865,0.649,0.784	0.126
Q80	2m	A5SS_JCEC	ENSMUSG00000056962.11	Jmjd6	chr11	-	116839837	116840545	116840447	116840545	116838989	116839128	105	2,6,8,5,2,8,2,6	1,0,3,0,0,0,0,0	1,6,3,1,3,3,3,2	3,1,0,0,0,0,1,3	654	44	8.20824e-07	0.000542564	0.119,1.0,0.152,1.0,1.0,1.0,1.0,1.0	0.022,0.288,1.0,1.0,1.0,1.0,0.168,0.043	0.219
Q80	2m	A5SS_JCEC	ENSMUSG00000036923.12	Stox1	chr10	-	62663954	62666325	62666125	62666325	62659042	62659667	1459	1,3,0,3,7,2,6,3	0,2,1,0,1,0,0,0	1,4,3,5,2,3,3,5	1,1,0,0,3,1,1,0	2215	44	4.47433e-07	0.00044363	1.0,0.029,0.0,1.0,0.122,1.0,1.0,1.0	0.019,0.074,1.0,1.0,0.013,0.056,0.056,1.0	0.242
Q80	2m	A5SS_JCEC	ENSMUSG00000035172.15	Plekhh3	chr11	-	101164012	101164471	101164037	101164471	101163505	101163697	2117	1,4,4,5,6,4,3,1	0,0,0,0,1,0,0,0	6,6,13,1,5,15,8,2	4,1,1,3,1,0,2,1	69	44	2.14384e-05	0.0106281	1.0,1.0,1.0,1.0,0.793,1.0,1.0,1.0	0.489,0.793,0.892,0.175,0.761,1.0,0.718,0.561	0.301
Q80	6m	A5SS_JC	ENSMUSG00000029826.14	Zc3hav1	chr6	-	38332141	38333188	38332489	38333188	38331762	38331861	1901	7,5,5,4,1,7,7,2	1,1,1,3,3,1,0,2	6,2,7,7,3,5,7,4	0,0,0,0,0,0,0,0	88	44	3.40771e-06	0.00774531	0.778,0.714,0.714,0.4,0.143,0.778,1.0,0.333	1.0,1.0,1.0,1.0,1.0,1.0,1.0,1.0	-0.393
Q80	6m	A5SS_JC	ENSMUSG00000071226.11	Cecr2	chr6	+	120756548	120756937	120756548	120756853	120757565	120757691	2104	3,3,0,3,2,0,3,2	1,1,1,2,1,2,1,1	7,2,0,1,1,1,2,1	1,1,1,1,0,0,1,0	88	44	8.17337e-06	0.00774531	0.6,0.6,0.0,0.429,0.5,0.0,0.6,0.5	0.778,0.5,0.0,0.333,1.0,1.0,0.5,1.0	-0.235
Q80	6m	A5SS_JC	ENSMUSG00000031109.16	Enox2	chrX	-	49023093	49023201	49023126	49023201	49018782	49018894	1499	5,16,10,10,15,14,12,20	2,4,4,2,0,2,2,0	20,10,18,17,15,13,13,12	0,0,2,0,0,1,2,0	76	44	1.0085e-05	0.00774531	0.591,0.698,0.591,0.743,1.0,0.802,0.776,1.0	1.0,1.0,0.839,1.0,1.0,0.883,0.79,1.0	-0.164
Q80	6m	A5SS_JC	ENSMUSG00000051007.15	Pddc1	chr7	-	141411797	141411874	141411812	141411874	141409845	141410885	1203	8,11,12,3,5,2,8,3	0,0,0,0,0,1,1,1	10,11,7,8,7,11,6,6	4,1,1,1,4,1,1,1	58	44	1.90924e-05	0.0109972	1.0,1.0,1.0,1.0,1.0,0.603,0.859,0.695	0.655,0.893,0.842,0.859,0.57,0.893,0.82,0.82	0.101
Q80	6m	A5SS_JC	ENSMUSG00000027977.15	Ndst3	chr3	-	123556791	123556915	123556835	123556915	123552505	123552680	1041	1,5,1,3,2,1,3,1	1,0,0,1,0,1,2,1	1,1,2,4,0,1,2,3	3,1,5,2,1,0,1,0	87	44	5.6835e-05	0.0261896	0.336,1.0,1.0,0.603,1.0,0.336,0.431,0.336	0.144,0.336,0.168,0.503,0.0,1.0,0.503,1.0	0.174
Q80	6m	A5SS_JCEC	ENSMUSG00000029826.14	Zc3hav1	chr6	-	38332141	38333188	38332489	38333188	38331762	38331861	1901	18,19,15,16,12,24,23,18	1,1,1,3,3,1,0,2	28,20,27,18,11,19,28,23	0,0,0,0,0,0,0,0	392	44	2.40805e-07	0.000556982	0.669,0.681,0.627,0.374,0.31,0.729,1.0,0.503	1.0,1.0,1.0,1.0,1.0,1.0,1.0,1.0	-0.388
Q80	6m	A5SS_JCEC	ENSMUSG00000071226.11	Cecr2	chr6	+	120756548	120756937	120756548	120756853	120757565	120757691	2104	5,3,0,4,3,0,3,2	1,1,1,2,1,2,1,1	7,3,1,1,1,1,3,4	1,1,1,1,0,0,1,0	128	44	4.62486e-06	0.00534866	0.632,0.508,0.0,0.407,0.508,0.0,0.508,0.407	0.706,0.508,0.256,0.256,1.0,1.0,0.508,1.0	-0.283
Q80	6m	A5SS_JCEC	ENSMUSG00000031109.16	Enox2	chrX	-	49023093	49023201	49023126	49023201	49018782	49018894	1499	5,16,10,10,15,14,12,20	2,4,4,2,0,2,2,0	20,10,18,17,15,13,13,12	0,0,2,0,0,1,2,0	77	44	9.56285e-06	0.00737296	0.588,0.696,0.588,0.741,1.0,0.8,0.774,1.0	1.0,1.0,0.837,1.0,1.0,0.881,0.788,1.0	-0.165
Q80	6m	A5SS_JCEC	ENSMUSG00000040785.18	Ttc3	chr16	+	94370766	94370971	94370766	94370861	94383911	94384066	2343	10,24,30,32,19,26,30,27	0,1,3,0,0,1,0,2	27,23,23,28,21,35,34,26	1,0,8,4,2,1,0,0	154	44	2.64251e-05	0.0101869	1.0,0.873,0.741,1.0,1.0,0.881,1.0,0.794	0.885,1.0,0.451,0.667,0.75,0.909,1.0,1.0	0.078
Q80	6m	A5SS_JCEC	ENSMUSG00000051007.15	Pddc1	chr7	-	141411797	141411874	141411812	141411874	141409845	141410885	1203	8,11,12,3,5,2,8,3	0,0,0,0,0,1,1,1	10,11,7,8,7,11,6,6	4,1,1,1,4,1,1,1	59	44	1.72461e-05	0.00832791	1.0,1.0,1.0,1.0,1.0,0.599,0.856,0.691	0.651,0.891,0.839,0.856,0.566,0.891,0.817,0.817	0.102
Q80	6m	A5SS_JCEC	ENSMUSG00000027977.15	Ndst3	chr3	-	123556791	123556915	123556835	123556915	123552505	123552680	1041	1,5,1,3,2,1,3,1	1,0,0,1,0,1,2,1	1,1,2,4,0,1,2,3	3,1,5,2,1,0,1,0	88	44	6.06106e-05	0.0200275	0.333,1.0,1.0,0.6,1.0,0.333,0.429,0.333	0.143,0.333,0.167,0.5,0.0,1.0,0.5,1.0	0.173
Q80	6m	A5SS_JCEC	ENSMUSG00000032641.18	Gpr19	chr6	-	134896857	134897213	134897161	134897213	134887629	134887785	1870	4,9,7,8,11,9,12,17	0,1,0,1,0,1,1,2	14,12,5,9,12,6,10,4	2,2,2,1,4,3,2,0	348	44	1.80024e-05	0.00832791	1.0,0.532,1.0,0.503,1.0,0.532,0.603,0.518	0.47,0.431,0.24,0.532,0.275,0.202,0.387,1.0	0.269
Q80	10m	A5SS_JC	ENSMUSG00000033728.14	Lrrc14	chr15	+	76710642	76711530	76710642	76710927	76712866	76713220	254	2,3,0,0,0,4,1,2	2,1,6,1,3,0,7,4	6,3,7,3,5,3,1,3	0,1,1,1,1,1,2,0	88	44	6.17402e-08	0.00012027	0.333,0.6,0.0,0.0,0.0,1.0,0.067,0.2	1.0,0.6,0.778,0.6,0.714,0.6,0.2,1.0	-0.411
Q80	10m	A5SS_JC	ENSMUSG00000024299.16	Adamts10	chr17	+	33538570	33538701	33538570	33538695	33543197	33543305	1995	0,0,1,1,2,0,2,2	7,2,5,5,1,1,5,7	2,3,7,1,1,2,2,3	5,6,3,1,3,4,4,3	49	44	0.00022841	0.0444942	0.0,0.0,0.152,0.152,0.642,0.0,0.264,0.204	0.264,0.31,0.677,0.473,0.23,0.31,0.31,0.473	-0.204
Q80	10m	A5SS_JC	ENSMUSG00000063142.14	Kcnma1	chr14	-	23435940	23436026	23435949	23436026	23386259	23386353	2221	1,0,0,1,0,0,0,0	4,8,3,4,2,5,2,3	3,0,3,2,1,1,2,2	12,4,9,8,6,5,8,12	52	44	4.30325e-05	0.0139712	0.175,0.0,0.0,0.175,0.0,0.0,0.0,0.0	0.175,0.0,0.22,0.175,0.124,0.145,0.175,0.124	-0.098
Q80	10m	A5SS_JC	ENSMUSG00000020790.14	Ankfy1	chr11	+	72739988	72740106	72739988	72740057	72740401	72740601	950	2,2,0,1,0,1,0,0	7,11,13,14,9,15,11,7	0,3,5,0,6,3,4,4	16,18,17,17,12,4,13,13	88	44	1.75981e-06	0.00140509	0.125,0.083,0.0,0.034,0.0,0.032,0.0,0.0	0.0,0.077,0.128,0.0,0.2,0.273,0.133,0.133	-0.084
Q80	10m	A5SS_JC	ENSMUSG00000043940.15	Wdfy3	chr5	-	101900013	101900249	101900058	101900249	101898426	101898561	1070	1,3,3,2,2,0,1,3	14,9,16,20,19,13,13,16	5,4,7,7,5,2,5,10	20,18,13,16,15,13,27,19	88	44	9.91856e-05	0.0241517	0.034,0.143,0.086,0.048,0.05,0.0,0.037,0.086	0.111,0.1,0.212,0.179,0.143,0.071,0.085,0.208	-0.078
Q80	10m	A5SS_JC	ENSMUSG00000058298.8	Mcm9	chr10	-	53547402	53547606	53547514	53547606	53541536	53541619	170	0,4,3,1,1,4,1,2	1,1,0,2,0,1,0,0	5,2,7,6,5,4,1,5	1,1,4,2,2,0,2,1	88	44	0.000169351	0.0366551	0.0,0.667,1.0,0.2,1.0,0.667,1.0,1.0	0.714,0.5,0.467,0.6,0.556,1.0,0.2,0.714	0.098
Q80	10m	A5SS_JC	ENSMUSG00000040003.18	Magi2	chr5	+	20534336	20534526	20534336	20534520	20550206	20550298	426	11,10,17,6,9,10,10,10	0,0,1,0,2,2,0,1	14,7,12,11,15,10,13,16	3,4,3,2,5,1,0,1	49	44	3.49698e-05	0.0136242	1.0,1.0,0.939,1.0,0.802,0.818,1.0,0.9	0.807,0.611,0.782,0.832,0.729,0.9,1.0,0.935	0.108
Q80	10m	A5SS_JC	ENSMUSG00000058656.12	Samd12	chr15	-	53719614	53719744	53719644	53719744	53658349	53658490	230	2,7,10,7,6,7,4,5	1,0,1,0,1,1,1,0	11,9,5,11,4,4,6,7	4,2,0,4,3,2,1,1	73	44	2.16389e-06	0.00140509	0.547,1.0,0.858,1.0,0.783,0.808,0.707,1.0	0.624,0.731,1.0,0.624,0.446,0.547,0.783,0.808	0.142
Q80	10m	A5SS_JC	ENSMUSG00000075595.9	Zfp652	chr11	+	95748999	95750147	95748999	95749607	95752874	95753022	2605	11,11,16,12,18,11,6,11	2,2,1,2,0,0,0,2	13,14,11,12,17,13,11,12	5,3,5,3,0,5,3,4	88	44	9.71685e-05	0.0241517	0.733,0.733,0.889,0.75,1.0,1.0,1.0,0.733	0.565,0.7,0.524,0.667,1.0,0.565,0.647,0.6	0.196
Q80	10m	A5SS_JC	ENSMUSG00000025899.14	Alkbh8	chr9	+	3335477	3335748	3335477	3335594	3338455	3338591	832	3,6,5,4,4,9,4,2	3,0,2,0,1,1,0,0	5,6,5,7,10,12,4,7	2,2,4,3,3,3,9,3	88	44	2.50354e-05	0.0121922	0.333,1.0,0.556,1.0,0.667,0.818,1.0,1.0	0.556,0.6,0.385,0.538,0.625,0.667,0.182,0.538	0.285
Q80	10m	A5SS_JCEC	ENSMUSG00000028107.14	Tars2	chr3	-	95748486	95750417	95750338	95750417	95748041	95748140	1287	25,15,32,29,35,25,29,30	1,3,1,1,0,1,1,2	34,18,23,23,35,24,21,24	2,0,1,0,0,1,0,0	1896	44	5.33501e-07	0.000815778	0.367,0.104,0.426,0.402,1.0,0.367,0.402,0.258	0.283,1.0,0.348,1.0,1.0,0.358,1.0,1.0	-0.333
Q80	10m	A5SS_JCEC	ENSMUSG00000056962.11	Jmjd6	chr11	-	116839837	116840545	116840447	116840545	116838989	116839128	105	2,1,5,2,2,3,3,8	0,0,1,1,1,2,0,1	3,4,1,3,1,2,5,4	0,0,1,0,0,0,2,0	654	44	3.72148e-05	0.00912694	1.0,1.0,0.252,0.119,0.119,0.092,1.0,0.35	1.0,1.0,0.063,1.0,1.0,1.0,0.144,1.0	-0.284
Q80	10m	A5SS_JCEC	ENSMUSG00000024299.16	Adamts10	chr17	+	33538570	33538701	33538570	33538695	33543197	33543305	1995	0,0,1,1,2,0,2,2	7,2,5,5,1,1,5,7	2,3,7,1,1,2,2,3	5,6,3,1,3,4,4,3	50	44	0.000229015	0.0401266	0.0,0.0,0.15,0.15,0.638,0.0,0.26,0.201	0.26,0.306,0.672,0.468,0.227,0.306,0.306,0.468	-0.202
Q80	10m	A5SS_JCEC	ENSMUSG00000063550.8	Nup98	chr7	-	102180376	102180515	102180427	102180515	102176312	102176405	635	3,3,1,4,1,1,3,2	6,7,7,13,6,9,9,17	4,6,4,10,6,5,9,8	18,8,14,5,8,7,5,17	95	44	0.000279193	0.0421366	0.188,0.166,0.062,0.125,0.072,0.049,0.134,0.052	0.093,0.258,0.117,0.481,0.258,0.249,0.455,0.179	-0.155
Q80	10m	A5SS_JCEC	ENSMUSG00000068329.12	Htra2	chr6	-	83052697	83053070	83053000	83053070	83052472	83052542	367	37,33,29,38,39,22,18,42	2,3,0,0,0,0,3,4	37,24,43,33,30,30,34,33	1,1,0,0,0,0,1,0	347	44	0.000245423	0.0401266	0.701,0.582,1.0,1.0,1.0,1.0,0.432,0.571	0.824,0.753,1.0,1.0,1.0,1.0,0.812,1.0	-0.138
Q80	10m	A5SS_JCEC	ENSMUSG00000063142.14	Kcnma1	chr14	-	23435940	23436026	23435949	23436026	23386259	23386353	2221	1,0,0,1,0,0,0,0	4,8,3,4,2,5,2,3	3,0,3,2,1,1,2,2	12,4,9,8,6,5,8,12	53	44	4.68847e-05	0.0102209	0.172,0.0,0.0,0.172,0.0,0.0,0.0,0.0	0.172,0.0,0.217,0.172,0.122,0.142,0.172,0.122	-0.097
Q80	10m	A5SS_JCEC	ENSMUSG00000020790.14	Ankfy1	chr11	+	72739988	72740106	72739988	72740057	72740401	72740601	950	2,2,0,1,0,1,0,0	7,11,13,14,9,15,11,7	0,3,5,0,6,3,4,4	16,18,17,17,12,4,13,13	93	44	2.32248e-06	0.00113918	0.119,0.079,0.0,0.033,0.0,0.031,0.0,0.0	0.0,0.073,0.122,0.0,0.191,0.262,0.127,0.127	-0.08
Q80	10m	A5SS_JCEC	ENSMUSG00000043940.15	Wdfy3	chr5	-	101900013	101900249	101900058	101900249	101898426	101898561	1070	1,3,3,2,2,0,1,3	14,9,16,20,19,13,13,16	5,4,7,7,5,2,5,10	20,18,13,16,15,13,27,19	89	44	9.94741e-05	0.0195168	0.034,0.141,0.085,0.047,0.049,0.0,0.037,0.085	0.11,0.099,0.21,0.178,0.141,0.071,0.084,0.206	-0.078
Q80	10m	A5SS_JCEC	ENSMUSG00000036452.17	Arhgap26	chr18	+	39357552	39357828	39357552	39357663	39363116	39363208	777	1,5,6,2,3,4,2,2	7,8,8,7,3,4,3,5	0,1,2,1,4,0,1,1	8,11,1,8,3,7,8,10	209	44	0.000357543	0.0446778	0.029,0.116,0.136,0.057,0.174,0.174,0.123,0.078	0.0,0.019,0.296,0.026,0.219,0.0,0.026,0.021	0.035
Q80	10m	A5SS_JCEC	ENSMUSG00000040003.18	Magi2	chr5	+	20534336	20534526	20534336	20534520	20550206	20550298	426	11,10,17,6,9,10,10,10	0,0,1,0,2,2,0,1	14,7,12,11,15,10,13,16	3,4,3,2,5,1,0,1	50	44	8.31578e-07	0.000815778	1.0,1.0,0.937,1.0,0.798,0.815,1.0,0.898	0.804,0.606,0.779,0.829,0.725,0.898,1.0,0.934	0.109
Q80	10m	A5SS_JCEC	ENSMUSG00000027944.13	Hax1	chr3	-	89997386	89998003	89997801	89998003	89996246	89996298	2675	35,56,40,42,48,47,36,64	1,1,2,0,0,0,0,2	34,44,35,44,35,30,40,41	3,0,0,0,3,1,3,3	459	44	5.7417e-06	0.00187754	0.77,0.843,0.657,1.0,1.0,1.0,1.0,0.754	0.521,1.0,1.0,1.0,0.528,0.742,0.561,0.567	0.138
Q80	10m	A5SS_JCEC	ENSMUSG00000058656.12	Samd12	chr15	-	53719614	53719744	53719644	53719744	53658349	53658490	230	2,7,10,7,6,7,4,5	1,0,1,0,1,1,1,0	11,9,5,11,4,4,6,7	4,2,0,4,3,2,1,1	74	44	2.08842e-06	0.00113918	0.543,1.0,0.856,1.0,0.781,0.806,0.704,1.0	0.621,0.728,1.0,0.621,0.442,0.543,0.781,0.806	0.143
Q80	10m	A5SS_JCEC	ENSMUSG00000027674.16	Pex5l	chr3	-	33081975	33083060	33082815	33083060	33080464	33080536	1281	73,97,109,99,78,70,57,61	1,0,0,1,0,0,2,0	106,94,112,91,100,92,94,102	2,2,2,2,1,2,1,2	884	44	3.00931e-06	0.00118085	0.784,1.0,1.0,0.831,1.0,1.0,0.587,1.0	0.725,0.701,0.736,0.694,0.833,0.696,0.824,0.717	0.16
Q80	10m	A5SS_JCEC	ENSMUSG00000058298.8	Mcm9	chr10	-	53547402	53547606	53547514	53547606	53541536	53541619	170	0,4,3,1,1,4,1,2	1,1,0,2,0,1,0,0	5,2,7,6,5,4,1,5	1,1,4,2,2,0,2,1	156	44	0.000364345	0.0446778	0.0,0.53,1.0,0.124,1.0,0.53,1.0,1.0	0.585,0.361,0.33,0.458,0.414,1.0,0.124,0.585	0.166
Q80	10m	A5SS_JCEC	ENSMUSG00000024299.16	Adamts10	chr17	+	33538570	33538712	33538570	33538701	33543197	33543305	1997	7,5,6,4,3,4,5,5	0,0,1,1,2,0,2,2	5,5,4,5,3,6,10,2	2,3,7,1,1,2,2,3	55	44	0.000339245	0.0446778	1.0,1.0,0.828,0.762,0.545,1.0,0.667,0.667	0.667,0.571,0.314,0.8,0.706,0.706,0.8,0.348	0.195
Q80	10m	A5SS_JCEC	ENSMUSG00000033799.10	Fam208b	chr13	-	3581751	3582193	3582081	3582193	3573486	3577200	1515	5,16,10,8,7,6,7,7	0,3,1,0,1,0,0,0	10,12,6,10,6,16,10,10	0,1,2,2,0,0,2,4	374	44	3.22645e-05	0.00904328	1.0,0.386,0.541,1.0,0.452,1.0,1.0,1.0	1.0,0.585,0.261,0.37,1.0,1.0,0.37,0.227	0.196
Q92	2m	A5SS_JC	ENSMUSG00000022864.13	D16Ertd472e	chr16	-	78576190	78576657	78576390	78576657	78575920	78576054	205	3,2,0,2,5,4,1,1	1,4,5,1,0,4,1,0	3,6,5,6,1,2,2,5	0,3,0,1,1,0,0,0	88	44	2.33928e-08	4.60605e-05	0.6,0.2,0.0,0.5,1.0,0.333,0.333,1.0	1.0,0.5,1.0,0.75,0.333,1.0,1.0,1.0	-0.327
Q92	2m	A5SS_JC	ENSMUSG00000069631.14	Strada	chr11	-	106187100	106187180	106187124	106187180	106173678	106173781	2730	0,1,2,0,0,1,1,0	7,3,7,4,3,3,1,2	1,3,2,4,1,3,0,2	7,4,4,2,3,0,1,6	67	44	3.9386e-05	0.0129252	0.0,0.18,0.158,0.0,0.0,0.18,0.396,0.0	0.086,0.33,0.247,0.568,0.18,1.0,0.0,0.18	-0.21
Q92	2m	A5SS_JC	ENSMUSG00000002320.15	Tm9sf1	chr14	-	55640966	55641588	55641269	55641588	55640384	55640570	1916	22,15,21,13,17,15,19,19	1,2,1,2,2,2,1,3	12,25,20,22,15,17,15,16	0,0,0,0,0,1,1,1	88	44	1.73755e-05	0.00855311	0.917,0.789,0.913,0.765,0.81,0.789,0.905,0.76	1.0,1.0,1.0,1.0,1.0,0.895,0.882,0.889	-0.127
Q92	2m	A5SS_JC	ENSMUSG00000033790.11	Tubgcp5	chr7	+	55800628	55800764	55800628	55800697	55804580	55804695	2833	19,16,15,24,17,22,3,3	3,1,4,4,2,3,0,0	19,23,19,31,19,3,6,26	0,5,1,1,1,0,0,0	88	44	1.37812e-05	0.00855311	0.76,0.889,0.652,0.75,0.81,0.786,1.0,1.0	1.0,0.697,0.905,0.939,0.905,1.0,1.0,1.0	-0.1
Q92	2m	A5SS_JC	ENSMUSG00000039356.15	Exosc2	chr2	+	31672471	31672586	31672471	31672573	31674514	31674560	1790	0,0,0,3,1,2,0,2	18,21,12,22,16,13,6,6	8,7,2,3,0,0,0,4	15,20,17,19,19,10,10,15	56	44	2.78453e-05	0.0109655	0.0,0.0,0.0,0.097,0.047,0.108,0.0,0.208	0.295,0.216,0.085,0.11,0.0,0.0,0.0,0.173	-0.052
Q92	2m	A5SS_JC	ENSMUSG00000026927.17	Sdccag3	chr2	-	26385497	26386063	26385989	26386063	26384681	26384821	2008	3,6,11,11,8,6,6,7	0,4,1,0,2,0,0,1	5,5,3,5,4,4,6,5	2,3,5,1,1,3,4,7	88	44	9.12373e-07	0.000898232	1.0,0.429,0.846,1.0,0.667,1.0,1.0,0.778	0.556,0.455,0.231,0.714,0.667,0.4,0.429,0.263	0.376
Q92	2m	A5SS_JCEC	ENSMUSG00000022864.13	D16Ertd472e	chr16	-	78576190	78576657	78576390	78576657	78575920	78576054	205	3,2,0,2,5,4,1,1	1,4,5,1,0,4,1,0	3,6,5,6,1,2,2,5	0,3,0,1,1,0,0,0	244	44	2.39313e-07	9.48637e-05	0.351,0.083,0.0,0.265,1.0,0.153,0.153,1.0	1.0,0.265,1.0,0.52,0.153,1.0,1.0,1.0	-0.367
Q92	2m	A5SS_JCEC	ENSMUSG00000002320.15	Tm9sf1	chr14	-	55640966	55641588	55641269	55641588	55640384	55640570	1916	22,15,21,13,17,15,19,19	1,2,1,2,2,2,1,3	12,25,21,22,15,17,15,16	0,0,0,0,0,1,1,1	347	44	1.62518e-09	3.2211e-06	0.736,0.487,0.727,0.452,0.519,0.487,0.707,0.445	1.0,1.0,1.0,1.0,1.0,0.683,0.655,0.67	-0.306
Q92	2m	A5SS_JCEC	ENSMUSG00000069631.14	Strada	chr11	-	106187100	106187180	106187124	106187180	106173678	106173781	2730	0,1,2,0,0,1,1,0	7,3,7,4,3,3,1,2	1,3,2,4,1,3,0,2	7,4,4,2,3,0,1,6	68	44	4.22451e-05	0.00837298	0.0,0.177,0.156,0.0,0.0,0.177,0.393,0.0	0.085,0.327,0.244,0.564,0.177,1.0,0.0,0.177	-0.209
Q92	2m	A5SS_JCEC	ENSMUSG00000033790.11	Tubgcp5	chr7	+	55800628	55800764	55800628	55800697	55804580	55804695	2833	19,16,16,24,17,22,3,3	3,1,4,4,2,3,0,0	19,25,20,33,19,3,6,27	0,5,1,1,1,0,0,0	111	44	1.9666e-05	0.00487224	0.715,0.864,0.613,0.704,0.771,0.744,1.0,1.0	1.0,0.665,0.888,0.929,0.883,1.0,1.0,1.0	-0.119
Q92	2m	A5SS_JCEC	ENSMUSG00000039356.15	Exosc2	chr2	+	31672471	31672586	31672471	31672573	31674514	31674560	1790	0,0,0,3,1,2,0,2	18,21,12,22,16,13,6,6	8,7,2,3,0,0,0,4	15,20,17,19,19,10,10,15	57	44	2.76494e-05	0.00608902	0.0,0.0,0.0,0.095,0.046,0.106,0.0,0.205	0.292,0.213,0.083,0.109,0.0,0.0,0.0,0.171	-0.052
Q92	2m	A5SS_JCEC	ENSMUSG00000068329.12	Htra2	chr6	-	83052697	83053070	83053000	83053070	83052472	83052542	371	32,23,33,33,31,22,39,38	1,0,0,0,1,2,1,1	32,51,35,35,26,68,37,30	5,0,1,1,0,6,0,3	347	44	1.65472e-06	0.000468521	0.802,1.0,1.0,1.0,0.797,0.582,0.832,0.828	0.448,1.0,0.816,0.816,1.0,0.59,1.0,0.559	0.077
Q92	2m	A5SS_JCEC	ENSMUSG00000039176.17	Polg	chr7	-	79459436	79459585	79459512	79459585	79459173	79459300	796	43,18,30,34,44,28,4,4	2,0,1,1,0,2,0,0	26,38,19,23,14,1,10,23	2,3,3,2,2,0,0,5	120	44	2.20008e-07	9.48637e-05	0.887,1.0,0.917,0.926,1.0,0.837,1.0,1.0	0.827,0.823,0.699,0.808,0.72,1.0,1.0,0.628	0.133
Q92	2m	A5SS_JCEC	ENSMUSG00000056952.13	Tatdn2	chr6	+	113702100	113702721	113702100	113702538	113704033	113704906	1782	33,47,35,49,39,31,22,14	0,0,0,1,1,0,0,0	46,66,50,48,23,27,21,56	1,3,1,3,0,2,2,1	227	44	0.00015346	0.0253466	1.0,1.0,1.0,0.905,0.883,1.0,1.0,1.0	0.899,0.81,0.906,0.756,1.0,0.724,0.671,0.916	0.138
Q92	2m	A5SS_JCEC	ENSMUSG00000041119.11	Pde9a	chr17	+	31459900	31460261	31459900	31460005	31461570	31461727	2023	11,11,26,21,26,15,13,25	0,1,0,0,1,1,0,0	14,15,11,18,18,21,27,13	0,1,0,1,1,2,3,5	300	44	4.57938e-07	0.000151272	1.0,0.617,1.0,1.0,0.792,0.688,1.0,1.0	1.0,0.688,1.0,0.725,0.725,0.606,0.569,0.276	0.189
Q92	2m	A5SS_JCEC	ENSMUSG00000026927.17	Sdccag3	chr2	-	26385497	26386063	26385989	26386063	26384681	26384821	2008	35,40,52,56,55,45,10,13	0,4,1,0,2,0,0,1	45,72,45,41,42,6,13,56	2,3,5,1,1,3,4,7	536	44	5.7034e-05	0.0102765	1.0,0.451,0.81,1.0,0.693,1.0,1.0,0.516	0.649,0.663,0.425,0.771,0.775,0.141,0.211,0.396	0.305
Q92	2m	A5SS_JCEC	ENSMUSG00000036923.12	Stox1	chr10	-	62663954	62666325	62666125	62666325	62659042	62659667	1452	4,2,2,2,0,2,2,5	0,2,0,0,3,0,0,0	1,4,3,5,2,3,3,5	1,1,0,0,3,1,1,0	2215	44	2.24048e-07	9.48637e-05	1.0,0.019,1.0,1.0,0.0,1.0,1.0,1.0	0.019,0.074,1.0,1.0,0.013,0.056,0.056,1.0	0.35
Q92	2m	A5SS_JCEC	ENSMUSG00000000131.15	Xpo6	chr7	-	126151223	126153279	126152825	126153279	126149503	126149537	1408	10,12,13,9,11,9,2,3	0,0,0,0,0,0,2,0	10,7,10,15,9,4,1,5	2,1,1,0,2,1,2,0	1646	44	8.39982e-09	8.32422e-06	1.0,1.0,1.0,1.0,1.0,1.0,0.026,1.0	0.118,0.158,0.211,1.0,0.107,0.097,0.013,1.0	0.54
Q92	6m	A5SS_JC	ENSMUSG00000044768.16	D1Ertd622e	chr1	-	97660730	97661676	97661554	97661676	97654599	97654689	2722	17,13,8,11,11,5,12,12	2,3,0,4,2,1,2,3	11,13,11,13,6,13,16,14	0,0,1,2,1,2,1,0	88	44	9.46839e-05	0.0356801	0.81,0.684,1.0,0.579,0.733,0.714,0.75,0.667	1.0,1.0,0.846,0.765,0.75,0.765,0.889,1.0	-0.135
Q92	6m	A5SS_JC	ENSMUSG00000039515.11	Ptpa	chr2	+	30438228	30439764	30438228	30438353	30443289	30443397	2413	177,166,147,170,207,139,176,151	0,2,1,2,3,1,3,0	208,222,230,202,207,214,238,206	3,3,4,2,6,8,9,7	88	44	2.24934e-05	0.0169525	1.0,0.976,0.987,0.977,0.972,0.986,0.967,1.0	0.972,0.974,0.966,0.981,0.945,0.93,0.93,0.936	0.029
Q92	6m	A5SS_JC	ENSMUSG00000087174.7	5530601H04Rik	chrX	-	105068463	105068628	105068570	105068628	105066758	105066877	441	37,51,32,74,39,24,39,17	2,2,0,0,0,0,0,0	70,84,70,59,59,59,41,45	5,4,2,2,1,1,1,4	88	44	6.29989e-05	0.0356101	0.902,0.927,1.0,1.0,1.0,1.0,1.0,1.0	0.875,0.913,0.946,0.937,0.967,0.967,0.953,0.849	0.053
Q92	6m	A5SS_JC	ENSMUSG00000025812.17	Pard3	chr8	+	127409555	127409707	127409555	127409704	127410728	127410773	1691	13,10,9,20,11,15,15,22	0,0,2,2,0,0,0,2	14,18,17,25,13,22,16,20	2,2,2,3,6,6,0,2	46	44	7.40336e-07	0.0016739	1.0,1.0,0.811,0.905,1.0,1.0,1.0,0.913	0.87,0.896,0.89,0.889,0.675,0.778,1.0,0.905	0.091
Q92	6m	A5SS_JC	ENSMUSG00000051007.15	Pddc1	chr7	-	141411797	141411874	141411812	141411874	141409845	141410885	1195	3,4,8,7,7,8,11,6	0,1,0,0,1,0,3,0	10,11,7,8,7,11,6,6	4,1,1,1,4,1,1,1	58	44	8.88942e-05	0.0356801	1.0,0.752,1.0,1.0,0.842,1.0,0.736,1.0	0.655,0.893,0.842,0.859,0.57,0.893,0.82,0.82	0.122
Q92	6m	A5SS_JC	ENSMUSG00000023259.16	Slc26a6	chr9	+	108856940	108857105	108856940	108857050	108857191	108857344	2531	2,8,9,12,9,14,4,9	0,2,1,0,1,1,1,1	17,12,8,15,12,13,7,9	3,2,1,4,2,1,5,7	88	44	1.20313e-05	0.0136014	1.0,0.667,0.818,1.0,0.818,0.875,0.667,0.818	0.739,0.75,0.8,0.652,0.75,0.867,0.412,0.391	0.163
Q92	6m	A5SS_JCEC	ENSMUSG00000044768.16	D1Ertd622e	chr1	-	97660730	97661676	97661554	97661676	97654599	97654689	2722	57,66,31,35,43,51,49,35	2,3,0,4,2,1,2,3	43,54,44,50,51,37,66,44	0,0,1,2,1,2,1,0	868	44	0.000128445	0.0364141	0.591,0.527,1.0,0.307,0.521,0.721,0.554,0.372	1.0,1.0,0.69,0.559,0.721,0.484,0.77,1.0	-0.204
Q92	6m	A5SS_JCEC	ENSMUSG00000042408.13	Zmym6	chr4	+	127088328	127088554	127088328	127088336	127092911	127093083	587	145,163,152,136,178,113,130,133	3,0,1,2,1,0,0,2	153,161,172,149,163,189,163,176	0,8,2,3,1,4,5,2	262	44	0.000115522	0.0364141	0.89,1.0,0.962,0.919,0.968,1.0,1.0,0.918	1.0,0.772,0.935,0.893,0.965,0.888,0.846,0.937	0.053
Q92	6m	A5SS_JCEC	ENSMUSG00000087174.7	5530601H04Rik	chrX	-	105068463	105068628	105068570	105068628	105066758	105066877	441	53,77,50,96,54,39,50,30	2,2,0,0,0,0,0,0	91,108,99,88,81,81,53,66	5,4,2,2,1,1,1,4	151	44	1.56161e-05	0.00885431	0.885,0.918,1.0,1.0,1.0,1.0,1.0,1.0	0.841,0.887,0.935,0.928,0.959,0.959,0.939,0.828	0.066
Q92	6m	A5SS_JCEC	ENSMUSG00000058298.8	Mcm9	chr10	-	53547402	53547606	53547514	53547606	53541536	53541619	177	6,9,12,5,7,7,6,6	0,2,0,2,0,0,1,1	10,12,8,12,10,9,11,10	4,1,0,3,1,2,0,2	156	44	8.36462e-06	0.00885431	1.0,0.559,1.0,0.414,1.0,1.0,0.629,0.629	0.414,0.772,1.0,0.53,0.738,0.559,1.0,0.585	0.079
Q92	6m	A5SS_JCEC	ENSMUSG00000025812.17	Pard3	chr8	+	127409555	127409707	127409555	127409704	127410728	127410773	1691	13,10,9,20,11,15,15,22	0,0,2,2,0,0,0,2	14,18,17,25,13,22,16,20	2,2,2,3,6,6,0,2	47	44	7.1829e-07	0.00162908	1.0,1.0,0.808,0.903,1.0,1.0,1.0,0.911	0.868,0.894,0.888,0.886,0.67,0.774,1.0,0.903	0.092
Q92	6m	A5SS_JCEC	ENSMUSG00000041119.11	Pde9a	chr17	+	31459900	31460261	31459900	31460005	31461570	31461727	2066	51,61,30,42,56,50,56,31	0,0,0,1,2,1,0,0	65,58,60,61,54,53,65,62	0,2,2,1,2,2,2,4	300	44	1.40272e-05	0.00885431	1.0,1.0,1.0,0.86,0.804,0.88,1.0,1.0	1.0,0.81,0.815,0.899,0.798,0.795,0.827,0.695	0.113
Q92	6m	A5SS_JCEC	ENSMUSG00000039515.11	Ptpa	chr2	+	30438228	30439764	30438228	30438353	30443289	30443397	2413	459,488,462,493,581,453,480,488	0,2,1,2,3,1,3,0	594,626,608,624,621,631,707,644	3,3,4,2,6,8,9,7	1455	44	2.67379e-05	0.0121283	1.0,0.881,0.933,0.882,0.854,0.932,0.829,1.0	0.857,0.863,0.821,0.904,0.758,0.705,0.704,0.736	0.12
Q92	6m	A5SS_JCEC	ENSMUSG00000051007.15	Pddc1	chr7	-	141411797	141411874	141411812	141411874	141409845	141410885	1195	3,4,8,7,7,8,11,6	0,1,0,0,1,0,3,0	10,11,7,8,7,11,6,6	4,1,1,1,4,1,1,1	59	44	8.34785e-05	0.0315549	1.0,0.749,1.0,1.0,0.839,1.0,0.732,1.0	0.651,0.891,0.839,0.856,0.566,0.891,0.817,0.817	0.124
Q92	10m	A5SS_JC	ENSMUSG00000033728.14	Lrrc14	chr15	+	76710642	76711530	76710642	76710927	76712866	76713220	255	4,3,5,1,6,1,1,2	5,5,1,3,4,0,5,2	6,3,7,3,5,3,1,3	0,1,1,1,1,1,2,0	88	44	1.04954e-05	0.0122265	0.286,0.231,0.714,0.143,0.429,1.0,0.091,0.333	1.0,0.6,0.778,0.6,0.714,0.6,0.2,1.0	-0.283
Q92	10m	A5SS_JC	ENSMUSG00000002320.15	Tm9sf1	chr14	-	55640966	55641588	55641269	55641588	55640384	55640570	1919	13,14,27,18,15,15,13,13	1,0,5,1,2,2,2,1	10,18,11,12,6,16,17,12	0,1,0,0,1,0,0,0	88	44	2.02199e-05	0.0122265	0.867,1.0,0.73,0.9,0.789,0.789,0.765,0.867	1.0,0.9,1.0,1.0,0.75,1.0,1.0,1.0	-0.118
Q92	10m	A5SS_JC	ENSMUSG00000021179.8	Nrde2	chr12	-	100151210	100151334	100151225	100151334	100149816	100150050	1353	1,2,4,5,4,2,6,5	0,0,0,1,0,1,1,2	7,5,8,3,7,5,8,5	2,3,4,0,1,0,2,2	58	44	0.000106124	0.04228	1.0,1.0,1.0,0.791,1.0,0.603,0.82,0.655	0.726,0.558,0.603,1.0,0.842,1.0,0.752,0.655	0.092
Q92	10m	A5SS_JC	ENSMUSG00000029439.14	Sfswap	chr5	+	129543213	129543379	129543213	129543295	129549453	129549684	216	21,26,27,27,24,21,29,24	3,0,0,0,0,3,1,1	32,37,32,31,26,19,22,34	0,4,5,1,5,4,4,1	88	44	2.45513e-05	0.0122265	0.778,1.0,1.0,1.0,1.0,0.778,0.935,0.923	1.0,0.822,0.762,0.939,0.722,0.704,0.733,0.944	0.099
Q92	10m	A5SS_JC	ENSMUSG00000032567.15	Aste1	chr9	+	105396544	105397858	105396544	105396705	105401475	105401686	1546	7,7,7,5,2,5,4,3	1,0,1,1,1,0,0,1	2,1,3,3,5,2,2,4	1,2,2,0,3,2,1,0	88	44	1.8306e-05	0.0122265	0.778,1.0,0.778,0.714,0.5,1.0,1.0,0.6	0.5,0.2,0.429,1.0,0.455,0.333,0.5,1.0	0.244
Q92	10m	A5SS_JCEC	ENSMUSG00000029826.14	Zc3hav1	chr6	-	38332141	38333188	38332489	38333188	38331762	38331861	1861	4,4,3,2,2,7,5,2	2,0,1,1,0,1,0,3	3,5,2,4,1,1,3,5	0,0,0,4,0,0,0,1	392	44	5.15406e-05	0.0159936	0.183,1.0,0.252,0.183,1.0,0.44,1.0,0.07	1.0,1.0,1.0,0.101,1.0,1.0,1.0,0.359	-0.291
Q92	10m	A5SS_JCEC	ENSMUSG00000002320.15	Tm9sf1	chr14	-	55640966	55641588	55641269	55641588	55640384	55640570	1919	13,14,27,18,15,15,15,13	1,0,5,1,2,2,2,1	10,18,11,12,6,16,17,12	0,1,0,0,1,0,0,0	347	44	7.54627e-10	1.51605e-06	0.622,1.0,0.406,0.695,0.487,0.487,0.487,0.622	1.0,0.695,1.0,1.0,0.432,1.0,1.0,1.0	-0.29
Q92	10m	A5SS_JCEC	ENSMUSG00000004815.12	Dgkq	chr5	-	108653635	108653786	108653771	108653786	108653180	108653219	1770	13,18,19,17,16,25,17,15	4,0,2,4,0,2,1,3	17,26,19,17,25,20,27,27	1,1,0,1,0,1,0,2	180	44	1.05916e-07	0.000106392	0.443,1.0,0.699,0.51,1.0,0.753,0.806,0.55	0.806,0.864,1.0,0.806,1.0,0.83,1.0,0.767	-0.164
Q92	10m	A5SS_JCEC	ENSMUSG00000014418.16	Hps5	chr7	-	46773119	46773269	46773157	46773269	46772471	46772543	2586	14,4,9,10,5,9,10,6	1,4,1,1,3,3,3,0	9,12,15,11,8,10,7,16	1,2,1,1,0,0,3,0	82	44	0.000215192	0.0393019	0.883,0.349,0.828,0.843,0.472,0.617,0.641,1.0	0.828,0.763,0.889,0.855,1.0,1.0,0.556,1.0	-0.157
Q92	10m	A5SS_JCEC	ENSMUSG00000044229.9	Nxpe4	chr9	+	48375872	48376067	48375872	48375904	48388871	48389014	1585	19,6,15,16,13,8,17,18	0,3,0,1,1,0,1,2	9,16,12,7,20,17,12,14	2,2,3,0,1,0,2,2	207	44	8.88067e-05	0.0198236	1.0,0.298,1.0,0.773,0.734,1.0,0.783,0.657	0.489,0.63,0.46,1.0,0.81,1.0,0.561,0.598	0.087
Q92	10m	A5SS_JCEC	ENSMUSG00000021179.8	Nrde2	chr12	-	100151210	100151334	100151225	100151334	100149816	100150050	1353	1,2,4,5,4,2,6,5	0,0,0,1,0,1,1,2	7,5,8,3,7,5,8,5	2,3,4,0,1,0,2,2	59	44	0.000100205	0.0201312	1.0,1.0,1.0,0.789,1.0,0.599,0.817,0.651	0.723,0.554,0.599,1.0,0.839,1.0,0.749,0.651	0.093
Q92	10m	A5SS_JCEC	ENSMUSG00000027953.13	Slc50a1	chr3	-	89270385	89270570	89270515	89270570	89270061	89270139	272	27,32,32,27,18,31,30,27	2,0,1,2,1,0,2,0	22,26,27,23,28,28,42,30	0,3,2,2,8,2,2,2	174	44	6.36876e-05	0.0159936	0.773,1.0,0.89,0.773,0.82,1.0,0.791,1.0	1.0,0.687,0.773,0.744,0.47,0.78,0.842,0.791	0.12
Q92	10m	A5SS_JCEC	ENSMUSG00000029439.14	Sfswap	chr5	+	129543213	129543379	129543213	129543295	129549453	129549684	216	21,26,27,27,24,21,29,24	3,0,0,0,0,3,1,1	33,37,32,32,26,19,22,36	0,4,5,1,5,4,4,1	128	44	5.59883e-05	0.0159936	0.706,1.0,1.0,1.0,1.0,0.706,0.909,0.892	1.0,0.761,0.688,0.917,0.641,0.62,0.654,0.925	0.126
Q92	10m	A5SS_JCEC	ENSMUSG00000027944.13	Hax1	chr3	-	89997386	89998003	89997801	89998003	89996246	89996298	2688	37,37,38,48,28,32,58,33	0,0,0,0,0,1,4,2	34,44,35,44,35,30,40,41	3,0,0,0,3,1,3,3	459	44	1.88716e-05	0.00758261	1.0,1.0,1.0,1.0,1.0,0.754,0.582,0.613	0.521,1.0,1.0,1.0,0.528,0.742,0.561,0.567	0.129
Q92	10m	A5SS_JCEC	ENSMUSG00000038094.15	Atp13a4	chr16	-	29415782	29415879	29415810	29415879	29413728	29413801	709	6,6,6,2,9,2,3,6	1,2,1,0,0,2,1,0	4,5,6,7,7,7,8,5	3,1,2,3,3,1,3,2	72	44	0.000286721	0.0480019	0.786,0.647,0.786,1.0,1.0,0.379,0.647,1.0	0.449,0.753,0.647,0.588,0.588,0.811,0.62,0.604	0.148
Q92	10m	A5SS_JCEC	ENSMUSG00000027674.16	Pex5l	chr3	-	33081975	33083060	33082815	33083060	33080464	33080536	1289	117,99,80,90,78,69,105,77	2,0,0,0,2,0,1,0	106,94,112,91,100,92,94,102	2,2,2,2,1,2,1,2	884	44	1.34854e-05	0.00677302	0.744,1.0,1.0,1.0,0.66,1.0,0.839,1.0	0.725,0.701,0.736,0.694,0.833,0.696,0.824,0.717	0.165
Q92	10m	A5SS_JCEC	ENSMUSG00000033799.10	Fam208b	chr13	-	3581751	3582193	3582081	3582193	3573486	3577200	1521	9,12,9,14,8,5,14,3	1,0,0,1,0,0,0,1	10,12,6,10,6,16,10,10	0,1,2,2,0,0,2,4	374	44	3.97643e-06	0.00266288	0.514,1.0,1.0,0.622,1.0,1.0,1.0,0.261	1.0,0.585,0.261,0.37,1.0,1.0,0.37,0.227	0.198
Q111	2m	A5SS_JC	ENSMUSG00000022864.13	D16Ertd472e	chr16	-	78576190	78576657	78576390	78576657	78575920	78576054	209	3,0,4,2,3,5,3,4	1,1,2,2,0,3,2,7	3,6,5,6,1,2,2,5	0,3,0,1,1,0,0,0	88	44	2.52381e-08	2.52002e-05	0.6,0.0,0.5,0.333,1.0,0.455,0.429,0.222	1.0,0.5,1.0,0.75,0.333,1.0,1.0,1.0	-0.381
Q111	2m	A5SS_JC	ENSMUSG00000041396.13	Mettl18	chr1	+	163994888	163995071	163994888	163994977	163995913	163997243	2416	2,3,4,6,3,2,1,4	2,2,3,3,2,2,1,2	7,3,2,3,0,1,4,4	0,2,0,0,1,1,0,3	88	44	0.00020874	0.0595505	0.333,0.429,0.4,0.5,0.429,0.333,0.333,0.5	1.0,0.429,1.0,1.0,0.0,0.333,1.0,0.4	-0.238
Q111	2m	A5SS_JC	ENSMUSG00000060147.15	Serpinb6a	chr13	-	33935572	33935794	33935618	33935794	33931471	33931646	660	1,2,6,4,3,3,1,1	1,2,0,0,3,2,1,1	5,3,4,5,1,3,2,2	1,0,2,0,1,2,0,0	88	44	0.000572493	0.142909	0.333,0.333,1.0,1.0,0.333,0.429,0.333,0.333	0.714,1.0,0.5,1.0,0.333,0.429,1.0,1.0	-0.235
Q111	2m	A5SS_JC	ENSMUSG00000034401.16	Spata6	chr4	+	111805930	111806030	111805930	111805982	111822740	111822832	1241	3,4,1,4,5,8,4,11	0,3,2,1,1,2,2,1	9,14,9,5,2,11,7,7	0,0,0,3,1,1,1,0	88	44	0.00018759	0.0595505	1.0,0.4,0.2,0.667,0.714,0.667,0.5,0.846	1.0,1.0,1.0,0.455,0.5,0.846,0.778,1.0	-0.198
Q111	2m	A5SS_JC	ENSMUSG00000034858.16	Fam214a	chr9	+	75023584	75023746	75023584	75023653	75025650	75025847	2633	7,12,2,5,4,8,6,9	29,56,38,36,35,25,31,50	18,11,17,14,15,24,19,16	34,47,21,40,28,38,17,25	88	44	2.64387e-09	5.27981e-06	0.108,0.097,0.026,0.065,0.054,0.138,0.088,0.083	0.209,0.105,0.288,0.149,0.211,0.24,0.358,0.242	-0.143
Q111	2m	A5SS_JC	ENSMUSG00000042726.14	Trafd1	chr5	-	121373137	121373474	121373338	121373474	121372602	121372675	743	45,56,47,23,40,22,41,43	3,1,4,4,4,4,7,4	35,56,37,34,34,56,38,31	1,3,3,2,1,1,2,1	88	44	0.00250713	0.358218	0.882,0.966,0.855,0.742,0.833,0.733,0.745,0.843	0.946,0.903,0.86,0.895,0.944,0.966,0.905,0.939	-0.095
Q111	2m	A5SS_JC	ENSMUSG00000069631.14	Strada	chr11	-	106187100	106187180	106187124	106187180	106173678	106173781	2729	1,1,1,2,2,0,0,0	5,0,3,6,2,3,1,4	1,3,2,4,1,3,0,2	7,4,4,2,3,0,1,6	67	44	0.00194945	0.353915	0.116,1.0,0.18,0.18,0.396,0.0,0.0,0.0	0.086,0.33,0.247,0.568,0.18,1.0,0.0,0.18	-0.09
Q111	2m	A5SS_JC	ENSMUSG00000002320.15	Tm9sf1	chr14	-	55640966	55641588	55641269	55641588	55640384	55640570	1922	15,24,16,17,18,16,17,19	0,1,1,1,5,2,1,1	12,25,20,22,15,17,15,16	0,0,0,0,0,1,1,1	88	44	0.00254024	0.358218	1.0,0.923,0.889,0.895,0.643,0.8,0.895,0.905	1.0,1.0,1.0,1.0,1.0,0.895,0.882,0.889	-0.089
Q111	2m	A5SS_JC	ENSMUSG00000036872.16	Abcc12	chr8	-	86509080	86509240	86509090	86509240	86507897	86507976	2354	4,3,4,1,2,3,1,2	2,3,3,0,0,0,3,1	2,5,2,1,3,2,2,1	1,1,1,0,0,2,1,0	53	44	0.00148999	0.297552	0.624,0.454,0.525,1.0,1.0,1.0,0.217,0.624	0.624,0.806,0.624,1.0,1.0,0.454,0.624,1.0	-0.086
Q111	2m	A5SS_JC	ENSMUSG00000020741.17	Cluh	chr11	+	74665922	74666076	74665922	74666066	74666154	74666294	867	30,29,28,28,27,40,29,53	1,2,2,0,2,4,2,1	41,37,33,34,30,14,6,31	0,1,0,0,2,0,0,0	53	44	0.00367295	0.387092	0.961,0.923,0.921,1.0,0.918,0.892,0.923,0.978	1.0,0.968,1.0,1.0,0.926,1.0,1.0,1.0	-0.047
Q111	2m	A5SS_JC	ENSMUSG00000029864.7	Gstk1	chr6	+	42247733	42247846	42247733	42247769	42249378	42249495	1361	1,3,2,0,1,1,1,0	24,42,30,36,22,35,27,43	1,7,1,1,3,4,4,3	30,40,21,30,30,58,52,23	88	44	0.00269067	0.358218	0.02,0.034,0.032,0.0,0.022,0.014,0.018,0.0	0.016,0.08,0.023,0.016,0.048,0.033,0.037,0.061	-0.022
Q111	2m	A5SS_JC	ENSMUSG00000029864.7	Gstk1	chr6	+	42247733	42247827	42247733	42247769	42249378	42249495	1360	1,3,2,0,1,0,1,0	24,42,30,36,22,35,27,43	1,6,1,1,3,4,4,3	30,40,21,30,30,58,52,23	88	44	0.0035255	0.387092	0.02,0.034,0.032,0.0,0.022,0.0,0.018,0.0	0.016,0.07,0.023,0.016,0.048,0.033,0.037,0.061	-0.022
Q111	2m	A5SS_JC	ENSMUSG00000021948.15	Prkcd	chr14	-	30602658	30602827	30602736	30602827	30602313	30602414	937	4,0,0,7,1,24,5,6	171,4,12,91,73,346,93,154	0,0,0,8,0,0,0,0	21,51,12,227,13,13,9,15	88	44	0.00226703	0.358218	0.012,0.0,0.0,0.037,0.007,0.034,0.026,0.019	0.0,0.0,0.0,0.017,0.0,0.0,0.0,0.0	0.015
Q111	2m	A5SS_JC	ENSMUSG00000068329.12	Htra2	chr6	-	83052697	83053070	83053000	83053070	83052472	83052542	373	28,47,19,44,26,28,23,28	1,1,1,0,2,0,0,0	32,51,35,35,26,66,37,30	5,0,1,1,0,6,0,3	88	44	0.000721408	0.160072	0.933,0.959,0.905,1.0,0.867,1.0,1.0,1.0	0.762,1.0,0.946,0.946,1.0,0.846,1.0,0.833	0.041
Q111	2m	A5SS_JC	ENSMUSG00000041119.11	Pde9a	chr17	+	31459900	31460261	31459900	31460005	31461570	31461727	2029	10,21,11,18,23,15,19,11	0,2,0,1,0,2,0,0	14,15,11,18,18,21,27,13	0,1,0,1,1,2,3,5	88	44	0.00307864	0.384252	1.0,0.84,1.0,0.9,1.0,0.789,1.0,1.0	1.0,0.882,1.0,0.9,0.9,0.84,0.818,0.565	0.078
Q111	2m	A5SS_JC	ENSMUSG00000036469.16	March1	chr8	+	66456052	66456200	66456052	66456188	66468231	66471625	1860	8,1,9,9,10,9,3,14	0,0,0,2,2,0,0,1	8,9,9,5,9,2,1,10	1,2,4,0,5,0,0,4	55	44	2.80525e-07	0.000186736	1.0,1.0,1.0,0.783,0.8,1.0,1.0,0.918	0.865,0.783,0.643,1.0,0.59,1.0,1.0,0.667	0.119
Q111	2m	A5SS_JC	ENSMUSG00000029524.16	Sirt4	chr5	-	115482574	115483118	115482623	115483118	115480230	115480525	2852	3,1,4,5,5,2,2,2	6,3,10,3,7,7,7,8	1,3,1,1,4,0,0,2	8,10,5,4,10,2,2,11	88	44	0.00476714	0.475999	0.2,0.143,0.167,0.455,0.263,0.125,0.125,0.111	0.059,0.13,0.091,0.111,0.167,0.0,0.0,0.083	0.119
Q111	2m	A5SS_JC	ENSMUSG00000020659.16	Cbll1	chr12	-	31494581	31494749	31494590	31494749	31492078	31492179	1045	9,6,10,9,5,8,4,8	1,1,5,1,2,1,0,0	7,9,5,5,4,1,2,11	2,1,3,2,4,0,1,9	52	44	0.0036829	0.387092	0.884,0.835,0.629,0.884,0.679,0.871,1.0,1.0	0.748,0.884,0.585,0.679,0.458,1.0,0.629,0.508	0.161
Q111	2m	A5SS_JC	ENSMUSG00000026107.11	Nabp1	chr1	-	51477824	51478399	51478371	51478399	51477477	51477616	1680	1,1,1,3,1,5,1,3	0,1,2,0,2,2,2,2	1,0,1,0,1,1,1,0	1,4,2,4,1,0,1,2	88	44	3.11371e-05	0.0155452	1.0,0.333,0.2,1.0,0.2,0.556,0.2,0.429	0.333,0.0,0.2,0.0,0.333,1.0,0.333,0.0	0.215
Q111	2m	A5SS_JC	ENSMUSG00000005774.12	Rfx5	chr3	+	94955014	94955146	94955014	94955136	94955351	94955385	2145	10,2,12,21,15,11,7,16	2,0,1,1,3,0,0,1	10,13,18,16,9,3,0,6	3,2,4,5,2,0,1,4	53	44	8.5158e-05	0.0340121	0.806,1.0,0.909,0.946,0.806,1.0,1.0,0.93	0.735,0.844,0.789,0.727,0.789,1.0,0.0,0.555	0.245
Q111	2m	A5SS_JCEC	ENSMUSG00000022864.13	D16Ertd472e	chr16	-	78576190	78576657	78576390	78576657	78575920	78576054	209	3,0,4,2,3,5,3,4	1,1,2,2,0,3,2,7	3,6,5,6,1,2,2,5	0,3,0,1,1,0,0,0	244	44	5.66689e-07	0.000228262	0.351,0.0,0.265,0.153,1.0,0.231,0.213,0.093	1.0,0.265,1.0,0.52,0.153,1.0,1.0,1.0	-0.454
Q111	2m	A5SS_JCEC	ENSMUSG00000041396.13	Mettl18	chr1	+	163994888	163995071	163994888	163994977	163995913	163997243	2416	3,4,5,6,3,2,2,5	2,2,3,3,2,2,1,2	8,4,5,3,2,1,4,5	0,2,0,0,1,1,0,3	138	44	0.000260759	0.037512	0.324,0.389,0.347,0.389,0.324,0.242,0.389,0.444	1.0,0.389,1.0,1.0,0.389,0.242,1.0,0.347	-0.315
Q111	2m	A5SS_JCEC	ENSMUSG00000029389.17	Ddx55	chr5	+	124554670	124556848	124554670	124554757	124556961	124557024	2465	27,11,23,24,22,14,15,17	0,0,1,2,2,0,3,0	16,26,15,16,24,3,3,25	1,0,0,0,0,0,0,0	2135	44	1.66004e-05	0.00334333	1.0,1.0,0.322,0.198,0.185,1.0,0.093,1.0	0.248,1.0,1.0,1.0,1.0,1.0,1.0,1.0	-0.306
Q111	2m	A5SS_JCEC	ENSMUSG00000024293.15	Esco1	chr18	-	10593745	10595875	10595675	10595875	10588438	10588550	2552	22,11,20,15,16,15,11,19	0,1,1,0,2,0,1,3	20,22,19,13,14,8,6,26	0,2,0,0,0,1,0,0	1974	44	5.03589e-06	0.00112692	1.0,0.197,0.308,1.0,0.151,1.0,0.197,0.124	1.0,0.197,1.0,1.0,1.0,0.151,1.0,1.0	-0.296
Q111	2m	A5SS_JCEC	ENSMUSG00000026005.15	Rpe	chr1	+	66700830	66701417	66700830	66701028	66701616	66701648	750	5,0,4,2,3,3,4,0	0,3,0,0,1,1,1,1	2,6,2,1,3,4,1,6	1,2,1,0,0,0,0,0	433	44	2.47285e-06	0.00062254	1.0,0.0,1.0,1.0,0.234,0.234,0.289,0.0	0.169,0.234,0.169,1.0,1.0,1.0,1.0,1.0	-0.227
Q111	2m	A5SS_JCEC	ENSMUSG00000002320.15	Tm9sf1	chr14	-	55640966	55641588	55641269	55641588	55640384	55640570	1922	17,24,16,17,18,16,17,19	0,1,1,1,5,2,1,1	12,25,21,22,15,17,15,16	0,0,0,0,0,1,1,1	347	44	1.69367e-06	0.000487294	1.0,0.753,0.67,0.683,0.313,0.504,0.683,0.707	1.0,1.0,1.0,1.0,1.0,0.683,0.655,0.67	-0.212
Q111	2m	A5SS_JCEC	ENSMUSG00000034401.16	Spata6	chr4	+	111805930	111806030	111805930	111805982	111822740	111822832	1241	3,4,1,4,5,8,4,11	0,3,2,1,1,2,2,1	9,14,9,5,2,11,7,7	0,0,0,3,1,1,1,0	92	44	0.000155981	0.0241651	1.0,0.389,0.193,0.657,0.705,0.657,0.489,0.84	1.0,1.0,1.0,0.444,0.489,0.84,0.77,1.0	-0.202
Q111	2m	A5SS_JCEC	ENSMUSG00000034858.16	Fam214a	chr9	+	75023584	75023746	75023584	75023653	75025650	75025847	2633	9,12,2,5,4,8,6,9	29,56,38,36,35,25,31,50	19,11,17,14,16,24,19,16	34,47,21,40,28,38,17,25	137	44	1.25549e-09	1.26427e-06	0.091,0.064,0.017,0.043,0.035,0.093,0.059,0.055	0.152,0.07,0.206,0.101,0.155,0.169,0.264,0.171	-0.104
Q111	2m	A5SS_JCEC	ENSMUSG00000028468.15	Rgp1	chr4	+	43579374	43579509	43579374	43579424	43579886	43580023	2087	11,2,8,10,10,13,8,8	2,0,2,1,1,3,1,3	4,4,9,5,5,1,1,3	0,3,2,1,1,0,0,0	129	44	2.79488e-05	0.00511718	0.652,1.0,0.577,0.773,0.773,0.596,0.732,0.476	1.0,0.313,0.606,0.63,0.63,1.0,1.0,1.0	-0.075
Q111	2m	A5SS_JCEC	ENSMUSG00000068329.12	Htra2	chr6	-	83052697	83053070	83053000	83053070	83052472	83052542	373	28,47,19,44,26,30,23,29	1,1,1,0,2,0,0,0	32,51,35,35,26,68,37,30	5,0,1,1,0,6,0,3	347	44	5.61717e-07	0.000228262	0.78,0.856,0.707,1.0,0.622,1.0,1.0,1.0	0.448,1.0,0.816,0.816,1.0,0.59,1.0,0.559	0.092
Q111	2m	A5SS_JCEC	ENSMUSG00000036469.16	March1	chr8	+	66456052	66456200	66456052	66456188	66468231	66471625	1860	8,1,9,9,10,9,3,14	0,0,0,2,2,0,0,1	8,9,9,5,9,2,1,10	1,2,4,0,5,0,0,4	56	44	2.5249e-07	0.000169505	1.0,1.0,1.0,0.78,0.797,1.0,1.0,0.917	0.863,0.78,0.639,1.0,0.586,1.0,1.0,0.663	0.12
Q111	2m	A5SS_JCEC	ENSMUSG00000041119.11	Pde9a	chr17	+	31459900	31460261	31459900	31460005	31461570	31461727	2029	10,21,11,18,23,15,19,11	0,2,0,1,0,2,0,0	14,15,11,18,18,21,27,13	0,1,0,1,1,2,3,5	300	44	1.58968e-06	0.000487294	1.0,0.606,1.0,0.725,1.0,0.524,1.0,1.0	1.0,0.688,1.0,0.725,0.725,0.606,0.569,0.276	0.158
Q111	2m	A5SS_JCEC	ENSMUSG00000005774.12	Rfx5	chr3	+	94955014	94955146	94955014	94955136	94955351	94955385	2145	10,2,12,21,15,11,7,16	2,0,1,1,3,0,0,1	10,13,18,16,9,3,0,6	3,2,4,5,2,0,1,4	54	44	8.82833e-05	0.0148169	0.803,1.0,0.907,0.945,0.803,1.0,1.0,0.929	0.731,0.841,0.786,0.723,0.786,1.0,0.0,0.55	0.246
Q111	2m	A5SS_JCEC	ENSMUSG00000036923.12	Stox1	chr10	-	62663954	62666325	62666125	62666325	62659042	62659667	1459	5,3,7,6,6,4,7,3	0,0,0,0,0,0,0,2	1,4,3,5,2,3,3,5	1,1,0,0,3,1,1,0	2215	44	2.23821e-13	4.50775e-10	1.0,1.0,1.0,1.0,1.0,1.0,1.0,0.029	0.019,0.074,1.0,1.0,0.013,0.056,0.056,1.0	0.476
Q111	6m	A5SS_JC	ENSMUSG00000003452.15	Bicd1	chr6	+	149518905	149519223	149518905	149519113	149520352	149520546	2541	2,1,0,3,3,3,4,0	0,1,2,2,1,5,0,1	0,2,1,3,1,6,1,2	1,0,0,0,3,1,1,0	88	44	0.000119733	0.0392723	1.0,0.333,0.0,0.429,0.6,0.231,1.0,0.0	0.0,1.0,1.0,1.0,0.143,0.75,0.333,1.0	-0.204
Q111	6m	A5SS_JC	ENSMUSG00000031189.12	Aff2	chrX	+	69523435	69523568	69523435	69523556	69544408	69545269	679	2,1,2,0,2,3,2,5	2,2,2,3,2,1,0,1	1,2,4,0,1,4,1,5	2,1,0,1,0,0,0,1	55	44	1.68889e-05	0.0367499	0.444,0.286,0.444,0.0,0.444,0.706,1.0,0.8	0.286,0.615,1.0,0.0,1.0,1.0,1.0,0.8	-0.197
Q111	6m	A5SS_JC	ENSMUSG00000018651.14	Tada2a	chr11	-	84085638	84085771	84085675	84085771	84084713	84084757	1176	40,41,31,39,51,35,41,40	1,2,0,4,3,2,3,3	38,43,33,44,43,38,39,28	0,1,2,0,1,0,0,0	80	44	3.54011e-05	0.0367499	0.957,0.919,1.0,0.843,0.903,0.906,0.883,0.88	1.0,0.959,0.901,1.0,0.959,1.0,1.0,1.0	-0.066
Q111	6m	A5SS_JC	ENSMUSG00000008305.18	Tle1	chr4	-	72169091	72169196	72169121	72169196	72145309	72145420	1549	7,7,4,7,4,4,4,6	0,2,0,0,2,2,1,0	8,5,4,4,6,3,11,9	5,3,1,1,0,0,3,2	73	44	7.58344e-05	0.0367499	1.0,0.678,1.0,1.0,0.547,0.547,0.707,1.0	0.491,0.501,0.707,0.707,1.0,1.0,0.688,0.731	0.082
Q111	6m	A5SS_JC	ENSMUSG00000028391.16	Wdr31	chr4	-	62470711	62470887	62470818	62470887	62468836	62468933	1126	7,3,4,4,3,0,2,4	4,9,6,4,5,4,4,5	0,1,0,0,1,2,3,1	7,4,3,3,4,2,3,3	88	44	7.82491e-05	0.0367499	0.467,0.143,0.25,0.333,0.231,0.0,0.2,0.286	0.0,0.111,0.0,0.0,0.111,0.333,0.333,0.143	0.11
Q111	6m	A5SS_JC	ENSMUSG00000032567.15	Aste1	chr9	+	105396544	105397858	105396544	105396705	105401475	105401686	1581	10,19,10,8,9,7,18,8	0,2,3,0,1,0,1,1	8,10,8,14,11,13,7,11	4,2,3,2,3,0,3,2	88	44	8.00303e-05	0.0367499	1.0,0.826,0.625,1.0,0.818,1.0,0.9,0.8	0.5,0.714,0.571,0.778,0.647,1.0,0.538,0.733	0.186
Q111	6m	A5SS_JC	ENSMUSG00000023235.14	Ccl25	chr8	+	4327756	4327893	4327756	4327850	4353882	4354000	2764	6,7,8,8,8,9,8,3	1,1,0,0,0,2,1,0	6,10,5,5,6,6,8,4	1,1,2,0,2,2,2,2	86	44	0.000109596	0.0392723	0.754,0.782,1.0,1.0,1.0,0.697,0.804,1.0	0.754,0.837,0.561,1.0,0.606,0.606,0.672,0.506	0.187
Q111	6m	A5SS_JCEC	ENSMUSG00000031189.12	Aff2	chrX	+	69523435	69523568	69523435	69523556	69544408	69545269	679	2,1,2,0,2,3,2,5	2,2,2,3,2,1,0,1	1,2,4,0,1,4,1,5	2,1,0,1,0,0,0,1	56	44	1.50467e-05	0.0347278	0.44,0.282,0.44,0.0,0.44,0.702,1.0,0.797	0.282,0.611,1.0,0.0,1.0,1.0,1.0,0.797	-0.199
Q111	6m	A5SS_JCEC	ENSMUSG00000044768.16	D1Ertd622e	chr1	-	97660730	97661676	97661554	97661676	97654599	97654689	2742	50,59,59,69,41,55,58,44	1,2,1,2,3,0,4,1	43,54,44,50,51,37,66,44	0,0,1,2,1,2,1,0	868	44	8.98394e-05	0.0386798	0.717,0.599,0.749,0.636,0.409,1.0,0.424,0.69	1.0,1.0,0.69,0.559,0.721,0.484,0.77,1.0	-0.125
Q111	6m	A5SS_JCEC	ENSMUSG00000018651.14	Tada2a	chr11	-	84085638	84085771	84085675	84085771	84084713	84084757	1176	40,41,31,39,51,35,41,40	1,2,0,4,3,2,3,3	38,43,33,44,43,38,39,28	0,1,2,0,1,0,0,0	81	44	3.28902e-05	0.0379553	0.956,0.918,1.0,0.841,0.902,0.905,0.881,0.879	1.0,0.959,0.9,1.0,0.959,1.0,1.0,1.0	-0.067
Q111	6m	A5SS_JCEC	ENSMUSG00000032498.9	Mlh1	chr9	-	111247875	111249313	111249219	111249313	111247249	111247403	2267	55,40,36,32,35,28,32,37	22,26,17,15,19,24,23,14	38,20,32,16,24,19,22,10	27,19,17,24,17,27,27,18	1388	44	7.97468e-05	0.0386798	0.073,0.047,0.063,0.063,0.055,0.036,0.042,0.077	0.043,0.032,0.056,0.021,0.043,0.022,0.025,0.017	0.025
Q111	6m	A5SS_JCEC	ENSMUSG00000008305.18	Tle1	chr4	-	72169091	72169196	72169121	72169196	72145309	72145420	1549	7,7,4,7,4,4,4,6	0,2,0,0,2,2,1,0	8,5,4,4,6,3,11,9	5,3,1,1,0,0,3,2	74	44	8.44569e-05	0.0386798	1.0,0.675,1.0,1.0,0.543,0.543,0.704,1.0	0.488,0.498,0.704,0.704,1.0,1.0,0.686,0.728	0.082
Q111	6m	A5SS_JCEC	ENSMUSG00000023235.14	Ccl25	chr8	+	4327756	4327893	4327756	4327850	4353882	4354000	2764	6,7,8,8,8,9,8,3	1,1,0,0,0,2,1,0	6,10,5,5,6,6,8,4	1,1,2,0,2,2,2,2	87	44	0.000100554	0.0386798	0.752,0.78,1.0,1.0,1.0,0.695,0.802,1.0	0.752,0.835,0.558,1.0,0.603,0.603,0.669,0.503	0.188
Q111	10m	A5SS_JC	ENSMUSG00000033728.14	Lrrc14	chr15	+	76710642	76711530	76710642	76710927	76712866	76713220	261	5,4,3,4,2,3,2,2	4,3,3,7,4,2,3,2	6,3,7,3,5,3,1,3	0,1,1,1,1,1,2,0	88	44	2.28767e-06	0.00229567	0.385,0.4,0.333,0.222,0.2,0.429,0.25,0.333	1.0,0.6,0.778,0.6,0.714,0.6,0.2,1.0	-0.367
Q111	10m	A5SS_JC	ENSMUSG00000031381.16	Piga	chrX	+	164422583	164423363	164422583	164422986	164427931	164428064	707	7,8,7,4,4,6,5,5	1,2,3,3,0,0,5,3	1,3,4,3,10,4,4,10	0,0,0,0,2,1,1,2	88	44	4.3228e-06	0.00289196	0.778,0.667,0.538,0.4,1.0,1.0,0.333,0.455	1.0,1.0,1.0,1.0,0.714,0.667,0.667,0.714	-0.199
Q111	10m	A5SS_JC	ENSMUSG00000000131.15	Xpo6	chr7	-	126151223	126153279	126152825	126153279	126149503	126149537	1424	6,7,10,5,6,9,8,6	0,3,1,1,1,1,3,2	7,8,14,6,8,11,7,11	0,1,1,1,0,0,0,1	88	44	0.000166619	0.0283419	1.0,0.538,0.833,0.714,0.75,0.818,0.571,0.6	1.0,0.8,0.875,0.75,1.0,1.0,1.0,0.846	-0.181
Q111	10m	A5SS_JC	ENSMUSG00000011257.19	Pabpc4	chr4	+	123295201	123295321	123295201	123295273	123295929	123296057	1169	6,8,4,4,7,11,6,8	0,4,2,0,4,2,2,1	5,3,4,6,11,7,8,2	0,1,0,1,0,2,1,0	88	44	8.11359e-08	0.00016284	1.0,0.5,0.5,1.0,0.467,0.733,0.6,0.8	1.0,0.6,1.0,0.75,1.0,0.636,0.8,1.0	-0.148
Q111	10m	A5SS_JC	ENSMUSG00000002320.15	Tm9sf1	chr14	-	55640966	55641588	55641269	55641588	55640384	55640570	1927	20,19,13,18,18,15,24,16	0,1,3,2,2,3,3,0	10,18,11,12,6,16,17,12	0,1,0,0,1,0,0,0	88	44	8.03186e-05	0.0201499	1.0,0.905,0.684,0.818,0.818,0.714,0.8,1.0	1.0,0.9,1.0,1.0,0.75,1.0,1.0,1.0	-0.114
Q111	10m	A5SS_JC	ENSMUSG00000002885.14	Adgre5	chr8	-	83734295	83734352	83734301	83734352	83734008	83734125	2473	16,7,8,10,7,9,9,8	2,1,4,1,1,3,1,1	4,3,10,7,5,10,10,9	0,1,0,0,0,0,2,1	49	44	0.00010525	0.0234707	0.878,0.863,0.642,0.9,0.863,0.729,0.89,0.878	1.0,0.729,1.0,1.0,1.0,1.0,0.818,0.89	-0.099
Q111	10m	A5SS_JC	ENSMUSG00000039176.17	Polg	chr7	-	79459436	79459585	79459512	79459585	79459173	79459300	808	21,16,23,30,25,30,33,16	1,2,1,3,5,2,0,2	27,25,25,27,14,13,23,23	0,0,0,1,0,2,1,0	88	44	2.42939e-05	0.00975158	0.913,0.8,0.92,0.833,0.714,0.882,1.0,0.8	1.0,1.0,1.0,0.931,1.0,0.765,0.92,1.0	-0.094
Q111	10m	A5SS_JC	ENSMUSG00000034858.16	Fam214a	chr9	+	75023584	75023746	75023584	75023653	75025650	75025847	2643	1,1,5,9,5,12,6,4	45,49,25,31,43,29,28,28	13,10,21,21,11,8,7,6	50,24,30,22,39,37,42,19	88	44	3.57873e-05	0.0108429	0.011,0.01,0.091,0.127,0.055,0.171,0.097,0.067	0.115,0.172,0.259,0.323,0.124,0.098,0.077,0.136	-0.084
Q111	10m	A5SS_JC	ENSMUSG00000070420.4	Zscan25	chr5	+	145283351	145283784	145283351	145283780	145286307	145286509	2503	1,1,1,1,3,4,0,3	6,11,12,6,9,10,7,10	0,0,1,0,0,0,1,1	9,7,2,6,7,11,8,7	47	44	0.00015134	0.0283419	0.135,0.078,0.072,0.135,0.238,0.272,0.0,0.219	0.0,0.0,0.319,0.0,0.0,0.0,0.105,0.118	0.076
Q111	10m	A5SS_JC	ENSMUSG00000040003.18	Magi2	chr5	+	20534336	20534526	20534336	20534520	20550206	20550298	432	10,11,11,12,6,19,7,12	1,1,0,1,1,0,0,3	14,7,12,11,15,10,13,16	3,4,3,2,5,1,0,1	49	44	0.000169458	0.0283419	0.9,0.908,1.0,0.915,0.843,1.0,1.0,0.782	0.807,0.611,0.782,0.832,0.729,0.9,1.0,0.935	0.094
Q111	10m	A5SS_JC	ENSMUSG00000040136.10	Abcc8	chr7	-	46126766	46126817	46126784	46126817	46124842	46124881	412	0,5,0,1,5,0,2,3	6,7,10,5,4,8,3,3	1,0,1,0,0,0,1,1	6,6,4,8,7,5,2,5	61	44	3.78178e-05	0.0108429	0.0,0.34,0.0,0.126,0.474,0.0,0.325,0.419	0.107,0.0,0.153,0.0,0.0,0.0,0.265,0.126	0.129
Q111	10m	A5SS_JC	ENSMUSG00000032567.15	Aste1	chr9	+	105396544	105397858	105396544	105396705	105401475	105401686	1556	1,7,6,5,2,6,7,5	1,1,0,1,0,0,0,0	2,1,3,3,5,2,2,4	1,2,2,0,3,2,1,0	88	44	8.3931e-06	0.00421124	0.333,0.778,1.0,0.714,1.0,1.0,1.0,1.0	0.5,0.2,0.429,1.0,0.455,0.333,0.5,1.0	0.301
Q111	10m	A5SS_JCEC	ENSMUSG00000002320.15	Tm9sf1	chr14	-	55640966	55641588	55641269	55641588	55640384	55640570	1927	20,19,13,18,18,15,24,16	0,1,3,2,2,3,3,0	10,18,11,12,6,16,17,12	0,1,0,0,1,0,0,0	347	44	5.14167e-09	1.03965e-05	1.0,0.707,0.355,0.533,0.533,0.388,0.504,1.0	1.0,0.695,1.0,1.0,0.432,1.0,1.0,1.0	-0.263
Q111	10m	A5SS_JCEC	ENSMUSG00000044768.16	D1Ertd622e	chr1	-	97660730	97661676	97661554	97661676	97654599	97654689	2677	8,10,10,8,7,9,6,11	2,1,0,1,0,2,4,0	9,5,12,5,7,10,4,10	0,2,1,0,1,0,0,0	868	44	1.77439e-05	0.00448476	0.169,0.336,1.0,0.289,1.0,0.186,0.071,1.0	1.0,0.112,0.378,1.0,0.262,1.0,1.0,1.0	-0.213
Q111	10m	A5SS_JCEC	ENSMUSG00000068329.12	Htra2	chr6	-	83052697	83053070	83053000	83053070	83052472	83052542	376	32,31,50,33,27,27,25,36	2,5,2,1,0,1,1,1	37,24,43,33,30,30,34,33	1,1,0,0,0,0,1,0	347	44	7.93482e-06	0.00229203	0.67,0.44,0.76,0.807,1.0,0.774,0.76,0.82	0.824,0.753,1.0,1.0,1.0,1.0,0.812,1.0	-0.17
Q111	10m	A5SS_JCEC	ENSMUSG00000011257.19	Pabpc4	chr4	+	123295201	123295321	123295201	123295273	123295929	123296057	1169	6,8,4,4,7,11,6,8	0,4,2,0,4,2,2,1	5,3,4,6,11,7,8,2	0,1,0,1,0,2,1,0	92	44	6.27379e-08	5.4997e-05	1.0,0.489,0.489,1.0,0.456,0.725,0.589,0.793	1.0,0.589,1.0,0.742,1.0,0.626,0.793,1.0	-0.151
Q111	10m	A5SS_JCEC	ENSMUSG00000041609.16	Bicdl1	chr5	-	115652626	115652986	115652924	115652986	115651818	115651939	240	4,4,2,2,0,1,3,1	0,1,0,1,1,0,1,1	2,2,0,4,3,4,3,4	0,0,1,1,0,1,1,0	342	44	8.15979e-08	5.4997e-05	1.0,0.34,1.0,0.205,0.0,1.0,0.278,0.114	1.0,1.0,0.0,0.34,1.0,0.34,0.278,1.0	-0.128
Q111	10m	A5SS_JCEC	ENSMUSG00000039176.17	Polg	chr7	-	79459436	79459585	79459512	79459585	79459173	79459300	808	21,16,23,30,25,30,33,16	1,2,1,3,5,2,0,2	27,25,25,27,14,13,23,23	0,0,0,1,0,2,1,0	120	44	5.3219e-06	0.00215218	0.885,0.746,0.894,0.786,0.647,0.846,1.0,0.746	1.0,1.0,1.0,0.908,1.0,0.704,0.894,1.0	-0.119
Q111	10m	A5SS_JCEC	ENSMUSG00000034858.16	Fam214a	chr9	+	75023584	75023746	75023584	75023653	75025650	75025847	2643	1,1,5,9,5,12,6,4	45,49,25,31,43,29,28,28	13,10,21,21,11,8,8,6	50,24,30,22,39,37,42,19	137	44	7.73722e-06	0.00229203	0.007,0.007,0.06,0.085,0.036,0.117,0.064,0.044	0.077,0.118,0.184,0.235,0.083,0.065,0.058,0.092	-0.062
Q111	10m	A5SS_JCEC	ENSMUSG00000032567.15	Aste1	chr9	+	105396544	105397858	105396544	105396705	105401475	105401686	1556	1,13,8,5,4,6,8,5	1,1,0,1,0,0,0,0	2,1,3,3,7,2,4,4	1,2,2,0,3,2,1,0	1197	44	1.77105e-06	0.000895268	0.035,0.323,1.0,0.155,1.0,1.0,1.0,1.0	0.068,0.018,0.052,1.0,0.079,0.035,0.128,1.0	0.392
Q140	2m	A5SS_JC	ENSMUSG00000069631.14	Strada	chr11	-	106187100	106187180	106187124	106187180	106173678	106173781	2726	2,0,1,1,0,0,1,0	6,4,3,4,8,3,4,4	1,3,2,4,1,3,0,2	7,4,4,2,3,0,1,6	67	44	2.35692e-05	0.00940884	0.18,0.0,0.18,0.141,0.0,0.0,0.141,0.0	0.086,0.33,0.247,0.568,0.18,1.0,0.0,0.18	-0.244
Q140	2m	A5SS_JC	ENSMUSG00000105383.4	Gm42641	chr9	-	109065127	109065799	109065212	109065799	109061531	109061668	1604	11,8,16,15,8,21,13,11	1,2,1,4,5,1,2,3	12,11,12,7,8,16,16,7	1,0,2,1,0,0,1,0	88	44	1.55458e-08	1.55147e-05	0.846,0.667,0.889,0.652,0.444,0.913,0.765,0.647	0.857,1.0,0.75,0.778,1.0,1.0,0.889,1.0	-0.181
Q140	2m	A5SS_JC	ENSMUSG00000002320.15	Tm9sf1	chr14	-	55640966	55641588	55641269	55641588	55640384	55640570	1923	9,10,19,18,22,26,17,13	1,2,2,1,1,4,2,3	12,25,20,22,15,17,15,16	0,0,0,0,0,1,1,1	88	44	7.25495e-07	0.000482696	0.818,0.714,0.826,0.9,0.917,0.765,0.81,0.684	1.0,1.0,1.0,1.0,1.0,0.895,0.882,0.889	-0.154
Q140	2m	A5SS_JC	ENSMUSG00000026956.15	Uap1l1	chr2	-	25363243	25363384	25363311	25363384	25362662	25362848	157	12,15,15,20,20,19,17,13	3,4,1,5,1,3,0,3	10,15,13,12,20,29,19,12	0,2,1,1,0,0,0,1	88	44	1.26333e-08	1.55147e-05	0.667,0.652,0.882,0.667,0.909,0.76,1.0,0.684	1.0,0.789,0.867,0.857,1.0,1.0,1.0,0.857	-0.144
Q140	2m	A5SS_JC	ENSMUSG00000036078.16	Sigmar1	chr4	-	41740775	41740976	41740822	41740976	41740549	41740642	2680	26,25,35,18,26,30,31,30	3,1,5,2,2,4,2,0	23,31,20,27,17,29,28,25	0,0,0,2,1,1,0,1	88	44	4.94781e-06	0.00246896	0.813,0.926,0.778,0.818,0.867,0.789,0.886,1.0	1.0,1.0,1.0,0.871,0.895,0.935,1.0,0.926	-0.094
Q140	2m	A5SS_JC	ENSMUSG00000030815.11	Phkg2	chr7	+	127577534	127577688	127577534	127577646	127579666	127579732	1453	2,1,0,4,3,2,1,3	3,1,3,3,3,6,4,2	1,0,1,0,0,1,1,1	2,2,3,1,1,0,2,3	85	44	0.000191701	0.0478294	0.257,0.341,0.0,0.408,0.341,0.147,0.115,0.437	0.206,0.0,0.147,0.0,0.0,1.0,0.206,0.147	0.042
Q140	2m	A5SS_JC	ENSMUSG00000054770.16	Kctd18	chr1	-	57965328	57965540	57965350	57965540	57963067	57963261	1382	5,8,6,5,1,9,8,5	1,0,0,1,1,1,0,1	3,4,2,4,5,2,3,4	1,2,1,0,3,1,1,2	65	44	0.000154418	0.0440313	0.772,1.0,1.0,0.772,0.404,0.859,1.0,0.772	0.67,0.575,0.575,1.0,0.53,0.575,0.67,0.575	0.176
Q140	2m	A5SS_JC	ENSMUSG00000011257.19	Pabpc4	chr4	+	123295201	123295321	123295201	123295273	123295929	123296057	1158	9,8,5,9,12,7,9,6	0,0,1,1,1,0,0,0	6,16,4,11,8,11,10,4	0,0,4,0,3,1,2,3	88	44	3.55769e-05	0.0118352	1.0,1.0,0.714,0.818,0.857,1.0,1.0,1.0	1.0,1.0,0.333,1.0,0.571,0.846,0.714,0.4	0.191
Q140	2m	A5SS_JCEC	ENSMUSG00000026694.19	Mettl13	chr1	-	162545767	162546527	162546227	162546527	162544185	162544385	1644	8,6,3,7,2,5,3,6	0,2,1,0,1,1,1,1	6,7,7,8,4,3,4,6	0,0,2,0,1,0,0,0	504	44	0.000286822	0.0481862	1.0,0.208,0.208,1.0,0.149,0.304,0.208,0.344	1.0,1.0,0.234,1.0,0.259,1.0,1.0,1.0	-0.384
Q140	2m	A5SS_JCEC	ENSMUSG00000002320.15	Tm9sf1	chr14	-	55640966	55641588	55641269	55641588	55640384	55640570	1923	9,10,19,18,22,26,17,13	1,2,2,1,1,4,2,3	12,25,21,22,15,17,15,16	0,0,0,0,0,1,1,1	347	44	8.92139e-11	1.79855e-07	0.533,0.388,0.546,0.695,0.736,0.452,0.519,0.355	1.0,1.0,1.0,1.0,1.0,0.683,0.655,0.67	-0.348
Q140	2m	A5SS_JCEC	ENSMUSG00000069631.14	Strada	chr11	-	106187100	106187180	106187124	106187180	106173678	106173781	2726	2,0,1,1,0,0,1,0	6,4,3,4,8,3,4,4	1,3,2,4,1,3,0,2	7,4,4,2,3,0,1,6	68	44	2.54384e-05	0.00628836	0.177,0.0,0.177,0.139,0.0,0.0,0.139,0.0	0.085,0.327,0.244,0.564,0.177,1.0,0.0,0.177	-0.243
Q140	2m	A5SS_JCEC	ENSMUSG00000105383.4	Gm42641	chr9	-	109065127	109065799	109065212	109065799	109061531	109061668	1604	11,8,16,15,8,21,13,11	1,2,1,4,5,1,2,3	12,11,12,7,8,16,16,8	1,0,2,1,0,0,1,0	129	44	2.49403e-08	1.25699e-05	0.79,0.577,0.845,0.561,0.353,0.877,0.689,0.556	0.804,1.0,0.672,0.705,1.0,1.0,0.845,1.0	-0.222
Q140	2m	A5SS_JCEC	ENSMUSG00000026956.15	Uap1l1	chr2	-	25363243	25363384	25363311	25363384	25362662	25362848	157	12,15,15,20,20,19,17,13	3,4,1,5,1,3,0,3	10,15,13,12,20,29,19,12	0,2,1,1,0,0,0,1	112	44	1.15552e-08	7.76507e-06	0.611,0.596,0.855,0.611,0.887,0.713,1.0,0.63	1.0,0.747,0.836,0.825,1.0,1.0,1.0,0.825	-0.166
Q140	2m	A5SS_JCEC	ENSMUSG00000036078.16	Sigmar1	chr4	-	41740775	41740976	41740822	41740976	41740549	41740642	2680	26,25,35,18,26,30,31,30	3,1,5,2,2,4,2,0	23,31,20,27,17,29,28,25	0,0,0,2,1,1,0,1	91	44	4.33753e-06	0.00145741	0.807,0.924,0.772,0.813,0.863,0.784,0.882,1.0	1.0,1.0,1.0,0.867,0.892,0.933,1.0,0.924	-0.096
Q140	2m	A5SS_JCEC	ENSMUSG00000030815.11	Phkg2	chr7	+	127577534	127577688	127577534	127577646	127579666	127579732	1453	2,1,0,4,3,2,1,3	3,1,3,3,3,6,4,2	1,0,1,0,0,1,1,1	2,2,3,1,1,0,2,3	86	44	0.000200334	0.0367157	0.254,0.338,0.0,0.406,0.338,0.146,0.113,0.434	0.204,0.0,0.146,0.0,0.0,1.0,0.204,0.146	0.041
Q140	2m	A5SS_JCEC	ENSMUSG00000041119.11	Pde9a	chr17	+	31459900	31460261	31459900	31460005	31461570	31461727	2029	16,17,15,26,32,18,14,11	0,2,1,0,1,1,0,2	14,15,11,18,18,21,27,13	0,1,0,1,1,2,3,5	300	44	7.59411e-06	0.0021871	1.0,0.555,0.688,1.0,0.824,0.725,1.0,0.446	1.0,0.688,1.0,0.725,0.725,0.606,0.569,0.276	0.081
Q140	2m	A5SS_JCEC	ENSMUSG00000068329.12	Htra2	chr6	-	83052697	83053070	83053000	83053070	83052472	83052542	374	36,26,25,53,42,42,20,41	0,0,2,0,2,0,0,2	32,51,35,35,26,68,37,30	5,0,1,1,0,6,0,3	347	44	2.5713e-06	0.00103675	1.0,1.0,0.613,1.0,0.727,1.0,1.0,0.722	0.448,1.0,0.816,0.816,1.0,0.59,1.0,0.559	0.104
Q140	2m	A5SS_JCEC	ENSMUSG00000054770.16	Kctd18	chr1	-	57965328	57965540	57965350	57965540	57963067	57963261	1382	5,8,6,5,1,9,8,5	1,0,0,1,1,1,0,1	3,4,2,4,5,2,3,4	1,2,1,0,3,1,1,2	66	44	0.000139792	0.028182	0.769,1.0,1.0,0.769,0.4,0.857,1.0,0.769	0.667,0.571,0.571,1.0,0.526,0.571,0.667,0.571	0.178
Q140	2m	A5SS_JCEC	ENSMUSG00000011257.19	Pabpc4	chr4	+	123295201	123295321	123295201	123295273	123295929	123296057	1158	9,8,5,9,12,7,9,6	0,0,1,1,1,0,0,0	6,16,4,11,8,11,10,4	0,0,4,0,3,1,2,3	92	44	2.80731e-05	0.00628836	1.0,1.0,0.705,0.811,0.852,1.0,1.0,1.0	1.0,1.0,0.324,1.0,0.561,0.84,0.705,0.389	0.194
Q140	2m	A5SS_JCEC	ENSMUSG00000044768.16	D1Ertd622e	chr1	-	97660730	97661676	97661554	97661676	97654599	97654689	2666	18,7,11,10,9,9,9,6	0,0,1,1,0,0,0,1	8,18,10,11,19,4,6,10	2,2,2,1,2,2,0,0	868	44	1.00272e-08	7.76507e-06	1.0,1.0,0.358,0.336,1.0,1.0,1.0,0.233	0.169,0.313,0.202,0.358,0.325,0.092,1.0,1.0	0.308
Q140	6m	A5SS_JC	ENSMUSG00000031189.12	Aff2	chrX	+	69523435	69523568	69523435	69523556	69544408	69545269	679	0,3,0,3,1,6,0,1	3,0,2,5,1,3,2,0	1,2,4,0,1,4,1,5	2,1,0,1,0,0,0,1	55	44	3.60774e-07	0.000412725	0.0,1.0,0.0,0.324,0.444,0.615,0.0,1.0	0.286,0.615,1.0,0.0,1.0,1.0,1.0,0.8	-0.29
Q140	6m	A5SS_JC	ENSMUSG00000110080.1	Gm6145	chr14	-	105630487	105630814	105630672	105630814	105627377	105627493	2391	3,5,1,1,6,2,5,1	2,0,1,2,0,3,2,3	3,5,1,5,3,10,5,5	1,0,1,1,0,1,1,0	88	44	5.5293e-07	0.000421701	0.429,1.0,0.333,0.2,1.0,0.25,0.556,0.143	0.6,1.0,0.333,0.714,1.0,0.833,0.714,1.0	-0.285
Q140	6m	A5SS_JC	ENSMUSG00000041380.13	Htr2c	chrX	+	147169569	147169770	147169569	147169675	147193768	147197277	258	58,45,64,67,58,59,67,66	12,8,8,12,12,7,8,5	54,48,49,46,44,42,39,46	4,1,5,4,4,3,0,4	88	44	0.000179625	0.0373621	0.707,0.738,0.8,0.736,0.707,0.808,0.807,0.868	0.871,0.96,0.831,0.852,0.846,0.875,1.0,0.852	-0.114
Q140	6m	A5SS_JC	ENSMUSG00000044229.9	Nxpe4	chr9	+	48375872	48376067	48375872	48375904	48388871	48389014	1620	15,21,12,26,15,21,23,16	3,4,2,2,3,2,1,0	24,16,21,18,17,23,18,20	0,1,0,2,3,0,1,0	88	44	0.000267734	0.0472989	0.714,0.724,0.75,0.867,0.714,0.84,0.92,1.0	1.0,0.889,1.0,0.818,0.739,1.0,0.9,1.0	-0.102
Q140	6m	A5SS_JC	ENSMUSG00000049482.16	Ctu2	chr8	+	122478892	122479412	122478892	122479194	122479589	122479721	632	27,33,22,24,30,20,24,36	0,4,3,1,3,3,3,2	23,19,18,32,18,16,26,20	1,2,0,0,0,0,3,0	88	44	3.93992e-05	0.0150242	1.0,0.805,0.786,0.923,0.833,0.769,0.8,0.9	0.92,0.826,1.0,1.0,1.0,1.0,0.813,1.0	-0.093
Q140	6m	A5SS_JC	ENSMUSG00000044320.14	1700001O22Rik	chr2	-	30800707	30800816	30800723	30800816	30797867	30797980	371	0,0,1,0,0,1,1,0	10,4,6,4,10,11,9,6	3,4,2,3,1,2,3,10	21,27,19,19,18,24,24,10	59	44	9.88842e-08	0.000226247	0.0,0.0,0.111,0.0,0.0,0.063,0.077,0.0	0.096,0.099,0.073,0.105,0.04,0.059,0.085,0.427	-0.092
Q140	6m	A5SS_JC	ENSMUSG00000027297.14	Ltk	chr2	-	119753113	119753491	119753426	119753491	119752925	119753023	2805	29,39,39,31,39,30,35,45	2,1,1,2,3,3,1,4	24,32,25,34,26,22,43,21	0,1,0,3,0,0,1,0	88	44	0.000127288	0.0323595	0.879,0.951,0.951,0.886,0.867,0.833,0.946,0.849	1.0,0.941,1.0,0.85,1.0,1.0,0.956,1.0	-0.073
Q140	6m	A5SS_JC	ENSMUSG00000029705.17	Cux1	chr5	-	136256227	136256344	136256231	136256344	136254066	136254183	2410	1,2,0,1,3,3,2,2	98,92,103,101,84,83,88,76	9,4,5,2,3,8,5,3	128,95,100,109,80,108,79,84	47	44	9.31273e-05	0.0266344	0.009,0.02,0.0,0.009,0.032,0.033,0.021,0.024	0.062,0.038,0.045,0.017,0.034,0.065,0.056,0.032	-0.025
Q140	6m	A5SS_JC	ENSMUSG00000031381.16	Piga	chrX	+	164422583	164423363	164422583	164422986	164427931	164428064	716	8,15,16,12,7,14,12,10	3,2,0,2,0,0,0,2	8,13,11,20,11,13,14,9	0,2,0,1,3,2,2,3	88	44	0.000268744	0.0472989	0.571,0.789,1.0,0.75,1.0,1.0,1.0,0.714	1.0,0.765,1.0,0.909,0.647,0.765,0.778,0.6	0.045
Q140	6m	A5SS_JC	ENSMUSG00000026927.17	Sdccag3	chr2	-	26385497	26385609	26385540	26385609	26384681	26384821	2053	75,50,81,86,60,52,55,79	0,0,3,0,0,0,2,1	83,74,69,85,79,65,82,69	3,5,3,3,1,5,1,3	86	44	1.77047e-05	0.0101271	1.0,1.0,0.932,1.0,1.0,1.0,0.934,0.976	0.934,0.883,0.922,0.935,0.976,0.869,0.977,0.922	0.053
Q140	6m	A5SS_JC	ENSMUSG00000061461.11	Smim20	chr5	+	53268022	53268331	53268022	53268070	53277142	53277199	1367	2,4,8,6,5,8,6,5	1,1,1,2,0,0,1,1	10,6,5,5,4,10,7,5	4,4,0,2,1,4,3,0	88	44	0.000149643	0.0342382	0.5,0.667,0.8,0.6,1.0,1.0,0.75,0.714	0.556,0.429,1.0,0.556,0.667,0.556,0.538,1.0	0.091
Q140	6m	A5SS_JC	ENSMUSG00000057894.10	Zfp329	chr7	-	12809696	12811666	12810805	12811666	12807911	12807973	987	18,13,10,8,14,8,11,13	2,1,0,0,0,3,0,1	13,20,23,8,9,12,12,10	5,0,2,4,4,1,4,0	88	44	3.28344e-05	0.0150242	0.818,0.867,1.0,1.0,1.0,0.571,1.0,0.867	0.565,1.0,0.852,0.5,0.529,0.857,0.6,1.0	0.153
Q140	6m	A5SS_JC	ENSMUSG00000036872.16	Abcc12	chr8	-	86509080	86509240	86509090	86509240	86507897	86507976	2407	2,5,1,3,2,1,4,2	1,0,0,1,1,0,1,2	2,1,2,0,3,7,3,6	0,1,2,2,4,1,2,3	53	44	5.90918e-05	0.0193146	0.624,1.0,1.0,0.714,0.624,1.0,0.769,0.454	1.0,0.454,0.454,0.0,0.384,0.853,0.555,0.624	0.233
Q140	6m	A5SS_JCEC	ENSMUSG00000031189.12	Aff2	chrX	+	69523435	69523568	69523435	69523556	69544408	69545269	679	0,3,0,3,1,6,0,1	3,0,2,5,1,3,2,0	1,2,4,0,1,4,1,5	2,1,0,1,0,0,0,1	56	44	3.1206e-07	0.000143548	0.0,1.0,0.0,0.32,0.44,0.611,0.0,1.0	0.282,0.611,1.0,0.0,1.0,1.0,1.0,0.797	-0.29
Q140	6m	A5SS_JCEC	ENSMUSG00000078700.10	D030028A08Rik	chr11	+	96959553	96960281	96959553	96959615	96960860	96960996	1441	41,62,48,38,44,48,59,48	1,1,1,4,0,0,3,1	66,52,42,63,46,49,47,34	0,0,0,1,0,1,0,0	710	44	0.000349991	0.0447211	0.718,0.793,0.748,0.371,1.0,1.0,0.549,0.748	1.0,1.0,1.0,0.796,1.0,0.752,1.0,1.0	-0.203
Q140	6m	A5SS_JCEC	ENSMUSG00000030534.13	Vps33b	chr7	+	80279971	80280033	80279971	80280017	80282484	80282579	773	4,4,4,3,4,4,7,5	23,10,19,18,18,18,23,24	6,5,10,11,8,13,9,5	24,18,13,29,7,6,6,12	60	44	0.000315548	0.0426918	0.113,0.227,0.134,0.109,0.14,0.14,0.182,0.133	0.155,0.169,0.361,0.218,0.456,0.614,0.524,0.234	-0.194
Q140	6m	A5SS_JCEC	ENSMUSG00000110080.1	Gm6145	chr14	-	105630487	105630814	105630672	105630814	105627377	105627493	2391	22,17,15,22,24,20,15,7	2,0,1,2,0,3,2,3	14,27,9,16,14,31,15,21	1,0,1,1,0,1,1,0	229	44	1.4738e-05	0.00423716	0.679,1.0,0.742,0.679,1.0,0.562,0.59,0.31	0.729,1.0,0.634,0.755,1.0,0.856,0.742,1.0	-0.144
Q140	6m	A5SS_JCEC	ENSMUSG00000049482.16	Ctu2	chr8	+	122478892	122479412	122478892	122479194	122479589	122479721	632	63,58,48,57,62,43,55,67	0,4,3,1,3,3,3,2	47,50,53,64,43,40,50,65	1,2,0,0,0,0,3,0	262	44	2.79078e-07	0.000143548	1.0,0.709,0.729,0.905,0.776,0.706,0.755,0.849	0.888,0.808,1.0,1.0,1.0,1.0,0.737,1.0	-0.126
Q140	6m	A5SS_JCEC	ENSMUSG00000041380.13	Htr2c	chrX	+	147169569	147169770	147169569	147169675	147193768	147197277	258	88,80,96,104,85,103,101,117	12,8,8,12,12,7,8,5	92,74,79,75,60,72,54,70	4,1,5,4,4,3,0,4	139	44	0.000231323	0.0332527	0.699,0.76,0.792,0.733,0.692,0.823,0.8,0.881	0.879,0.959,0.833,0.856,0.826,0.884,1.0,0.847	-0.113
Q140	6m	A5SS_JCEC	ENSMUSG00000027297.14	Ltk	chr2	-	119753113	119753491	119753426	119753491	119752925	119753023	2805	77,76,84,80,101,71,86,101	2,1,1,2,3,3,1,4	64,74,66,89,61,61,77,53	0,1,0,3,0,0,1,0	357	44	1.18019e-05	0.00387777	0.826,0.904,0.912,0.831,0.806,0.745,0.914,0.757	1.0,0.901,1.0,0.785,1.0,1.0,0.905,1.0	-0.112
Q140	6m	A5SS_JCEC	ENSMUSG00000044229.9	Nxpe4	chr9	+	48375872	48376067	48375872	48375904	48388871	48389014	1620	34,36,26,41,44,42,49,31	3,4,2,2,3,2,1,0	45,34,44,35,29,52,40,40	0,1,0,2,3,0,1,0	207	44	0.000203299	0.0311726	0.707,0.657,0.734,0.813,0.757,0.817,0.912,1.0	1.0,0.878,1.0,0.788,0.673,1.0,0.895,1.0	-0.105
Q140	6m	A5SS_JCEC	ENSMUSG00000044320.14	1700001O22Rik	chr2	-	30800707	30800816	30800723	30800816	30797867	30797980	371	0,0,1,0,0,1,1,0	10,4,6,4,10,11,9,6	3,4,2,3,1,2,3,10	21,27,19,19,18,24,24,10	60	44	1.08596e-07	8.32568e-05	0.0,0.0,0.109,0.0,0.0,0.063,0.075,0.0	0.095,0.098,0.072,0.104,0.039,0.058,0.084,0.423	-0.091
Q140	6m	A5SS_JCEC	ENSMUSG00000029705.17	Cux1	chr5	-	136256227	136256344	136256231	136256344	136254066	136254183	2410	1,2,0,1,3,3,2,2	98,92,103,101,84,83,88,76	9,4,5,2,3,8,5,3	128,95,100,109,80,108,79,84	48	44	9.57203e-05	0.0183464	0.009,0.02,0.0,0.009,0.032,0.032,0.02,0.024	0.061,0.037,0.044,0.017,0.033,0.064,0.055,0.032	-0.025
Q140	6m	A5SS_JCEC	ENSMUSG00000026927.17	Sdccag3	chr2	-	26385497	26385609	26385540	26385609	26384681	26384821	2053	75,50,81,86,60,52,55,79	0,0,3,0,0,0,2,1	83,74,69,85,79,65,82,69	3,5,3,3,1,5,1,3	87	44	1.67415e-05	0.00427839	1.0,1.0,0.932,1.0,1.0,1.0,0.933,0.976	0.933,0.882,0.921,0.935,0.976,0.868,0.976,0.921	0.054
Q140	6m	A5SS_JCEC	ENSMUSG00000057894.10	Zfp329	chr7	-	12809696	12811666	12810805	12811666	12807911	12807973	987	323,270,318,319,311,224,300,301	2,1,0,0,0,3,0,1	384,328,357,277,274,284,328,279	5,0,2,4,4,1,4,0	1153	44	4.31645e-06	0.00165464	0.86,0.912,1.0,1.0,1.0,0.74,1.0,0.92	0.746,1.0,0.872,0.725,0.723,0.916,0.758,1.0	0.087
Q140	6m	A5SS_JCEC	ENSMUSG00000097145.5	9230114K14Rik	chr5	+	52192917	52193596	52192917	52192978	52194800	52194890	1233	18,17,19,18,17,26,20,18	1,4,0,0,1,0,1,0	18,36,31,19,19,15,23,26	1,2,1,0,1,1,3,1	662	44	0.000164069	0.0290277	0.545,0.22,1.0,1.0,0.53,1.0,0.571,1.0	0.545,0.545,0.673,1.0,0.558,0.499,0.338,0.633	0.134
Q140	6m	A5SS_JCEC	ENSMUSG00000057054.11	Inca1	chr11	-	70699919	70700155	70700057	70700155	70695863	70695948	1544	2,4,5,4,5,4,6,0	0,0,0,2,0,0,3,1	4,7,3,1,1,2,7,4	1,0,1,1,0,4,2,1	182	44	0.000187346	0.0307783	1.0,1.0,1.0,0.326,1.0,1.0,0.326,0.0	0.492,1.0,0.42,0.195,1.0,0.108,0.458,0.492	0.186
Q140	6m	A5SS_JCEC	ENSMUSG00000036872.16	Abcc12	chr8	-	86509080	86509240	86509090	86509240	86507897	86507976	2407	2,5,1,3,2,1,4,2	1,0,0,1,1,0,1,2	2,1,2,0,3,7,3,6	0,1,2,2,4,1,2,3	54	44	5.63297e-05	0.0124173	0.62,1.0,1.0,0.71,0.62,1.0,0.765,0.449	1.0,0.449,0.449,0.0,0.379,0.851,0.55,0.62	0.233
Q140	6m	A5SS_JCEC	ENSMUSG00000030263.13	Lrmp	chr6	+	145137459	145138086	145137459	145137607	145138181	145138263	1253	4,4,5,6,1,4,2,3	0,0,1,0,1,1,0,0	3,7,1,3,5,2,2,3	1,0,0,1,0,1,2,3	523	44	7.56755e-08	8.32568e-05	1.0,1.0,0.296,1.0,0.078,0.252,1.0,1.0	0.202,1.0,1.0,0.202,1.0,0.144,0.078,0.078	0.24
Q140	6m	A5SS_JCEC	ENSMUSG00000057054.11	Inca1	chr11	-	70699948	70700155	70700057	70700155	70695863	70695948	1546	1,2,2,5,4,3,3,0	0,0,0,2,0,0,3,1	2,5,3,0,1,1,4,2	1,0,1,1,0,4,2,1	153	44	5.93873e-05	0.0124173	1.0,1.0,1.0,0.418,1.0,1.0,0.223,0.0	0.365,1.0,0.463,0.0,1.0,0.067,0.365,0.365	0.252
Q140	6m	A5SS_JCEC	ENSMUSG00000043410.16	Hfm1	chr5	-	106902921	106904358	106904225	106904358	106901886	106902146	1099	7,3,2,3,5,5,4,4	0,1,0,0,0,1,0,0	9,4,2,6,4,6,9,4	1,0,2,0,1,1,0,2	1348	44	2.96736e-09	6.82493e-06	1.0,0.089,1.0,1.0,1.0,0.14,1.0,1.0	0.227,1.0,0.032,1.0,0.115,0.164,1.0,0.061	0.329
Q140	10m	A5SS_JC	ENSMUSG00000031109.16	Enox2	chrX	-	49286844	49286904	49286855	49286904	49168640	49168784	1466	2,1,0,0,5,4,5,6	1,3,2,1,2,1,0,2	1,7,4,3,2,1,6,4	0,0,0,3,1,0,0,1	54	44	8.09783e-05	0.0145614	0.62,0.214,0.0,0.0,0.671,0.765,1.0,0.71	1.0,1.0,1.0,0.449,0.62,1.0,1.0,0.765	-0.357
Q140	10m	A5SS_JC	ENSMUSG00000033728.14	Lrrc14	chr15	+	76710642	76711530	76710642	76710927	76712866	76713220	257	5,3,3,2,4,7,1,4	4,2,1,3,4,4,5,7	6,3,7,3,5,3,1,3	0,1,1,1,1,1,2,0	88	44	5.68125e-06	0.00261576	0.385,0.429,0.6,0.25,0.333,0.467,0.091,0.222	1.0,0.6,0.778,0.6,0.714,0.6,0.2,1.0	-0.339
Q140	10m	A5SS_JC	ENSMUSG00000027425.18	Csrp2bp	chr2	+	144373190	144373855	144373190	144373369	144375844	144375963	2474	14,10,13,12,13,15,15,17	2,3,2,3,1,0,3,1	31,11,17,14,10,9,13,9	0,0,2,0,0,1,1,0	88	44	6.61214e-06	0.00261576	0.778,0.625,0.765,0.667,0.867,1.0,0.714,0.895	1.0,1.0,0.81,1.0,1.0,0.818,0.867,1.0	-0.148
Q140	10m	A5SS_JC	ENSMUSG00000054874.12	Pcnx3	chr19	-	5683276	5683412	5683306	5683412	5681431	5681553	1442	9,7,6,8,3,9,13,5	2,2,2,2,1,0,2,3	6,9,7,9,6,3,9,4	2,0,0,0,1,1,0,2	73	44	0.000355933	0.0440023	0.731,0.678,0.644,0.707,0.644,1.0,0.797,0.501	0.644,1.0,1.0,1.0,0.783,0.644,1.0,0.547	-0.115
Q140	10m	A5SS_JC	ENSMUSG00000038178.16	Slc43a2	chr11	+	75531697	75531778	75531697	75531741	75532587	75532788	431	4,5,4,6,3,10,3,4	3,2,0,2,1,4,0,3	5,4,7,3,5,4,2,4	1,1,0,2,0,0,1,1	80	44	1.78866e-06	0.0015449	0.423,0.579,1.0,0.623,0.623,0.579,1.0,0.423	0.733,0.688,1.0,0.452,1.0,1.0,0.524,0.688	-0.104
Q140	10m	A5SS_JC	ENSMUSG00000031425.15	Plp1	chrX	+	136831952	136832214	136831952	136832109	136833267	136833436	2827	1063,1079,1249,1098,1496,1339,1372,1148	486,476,589,458,588,534,536,486	1564,1543,1884,1427,1723,1797,1595,1876	481,534,577,484,530,562,593,583	88	44	2.34313e-06	0.0015449	0.522,0.531,0.515,0.545,0.56,0.556,0.561,0.542	0.619,0.591,0.62,0.596,0.619,0.615,0.574,0.617	-0.065
Q140	10m	A5SS_JC	ENSMUSG00000029106.14	Add1	chr5	+	34616562	34616907	34616562	34616814	34619349	34619451	937	38,45,54,53,63,54,66,53	162,196,139,156,178,168,164,161	47,44,47,37,41,44,49,42	171,209,226,202,196,201,195,195	88	44	6.57619e-05	0.014453	0.105,0.103,0.163,0.145,0.15,0.138,0.168,0.141	0.121,0.095,0.094,0.084,0.095,0.099,0.112,0.097	0.04
Q140	10m	A5SS_JC	ENSMUSG00000036452.17	Arhgap26	chr18	+	39357552	39357828	39357552	39357663	39363116	39363208	778	1,6,3,4,2,2,1,0	6,7,8,7,1,6,7,5	0,1,2,1,2,0,1,1	8,11,1,8,3,7,8,10	88	44	0.000241689	0.034725	0.077,0.3,0.158,0.222,0.5,0.143,0.067,0.0	0.0,0.043,0.5,0.059,0.25,0.0,0.059,0.048	0.064
Q140	10m	A5SS_JC	ENSMUSG00000020741.17	Cluh	chr11	+	74665922	74666076	74665922	74666066	74666154	74666294	870	25,31,44,32,28,41,39,32	1,0,1,0,0,0,0,1	36,37,42,25,30,37,32,41	0,1,1,3,3,1,7,4	53	44	1.64751e-05	0.00522988	0.954,1.0,0.973,1.0,1.0,1.0,1.0,0.964	1.0,0.968,0.972,0.874,0.892,0.968,0.791,0.895	0.066
Q140	10m	A5SS_JC	ENSMUSG00000027953.13	Slc50a1	chr3	-	89270385	89270570	89270515	89270570	89270061	89270139	274	33,24,24,18,33,25,30,28	0,0,4,1,3,0,1,0	22,26,27,23,28,28,42,30	0,3,2,2,8,2,2,2	88	44	0.000245778	0.034725	1.0,1.0,0.75,0.9,0.846,1.0,0.938,1.0	1.0,0.813,0.871,0.852,0.636,0.875,0.913,0.882	0.074
Q140	10m	A5SS_JC	ENSMUSG00000063887.13	Nlgn1	chr3	-	25439864	25440077	25439891	25440077	25435852	25436642	2577	23,21,14,13,22,32,29,19	0,1,2,0,1,3,1,0	22,26,38,25,33,27,21,34	3,4,2,2,4,5,2,1	70	44	0.000229955	0.034725	1.0,0.93,0.815,1.0,0.933,0.87,0.948,1.0	0.822,0.803,0.923,0.887,0.838,0.772,0.868,0.955	0.079
Q140	10m	A5SS_JC	ENSMUSG00000040003.18	Magi2	chr5	+	20534336	20534526	20534336	20534520	20550206	20550298	428	9,13,16,14,17,14,6,15	1,0,2,0,2,0,0,1	14,7,12,11,15,10,13,16	3,4,3,2,5,1,0,1	49	44	7.63319e-07	0.00150985	0.89,1.0,0.878,1.0,0.884,1.0,1.0,0.931	0.807,0.611,0.782,0.832,0.729,0.9,1.0,0.935	0.123
Q140	10m	A5SS_JC	ENSMUSG00000057715.13	A830018L16Rik	chr1	+	11747964	11748100	11747964	11748091	11798480	11798566	352	4,6,2,4,4,5,3,12	1,0,2,0,1,1,1,3	5,1,6,3,1,4,2,4	3,1,1,2,0,1,2,3	52	44	0.000315755	0.0416375	0.772,1.0,0.458,1.0,0.772,0.809,0.717,0.772	0.585,0.458,0.835,0.559,1.0,0.772,0.458,0.53	0.138
Q140	10m	A5SS_JC	ENSMUSG00000050914.16	Ankrd37	chr8	-	45999616	45999867	45999650	45999867	45999250	45999403	2075	5,8,4,8,4,9,8,13	1,0,0,0,0,2,0,0	5,13,6,9,7,5,5,4	0,3,2,1,2,3,2,0	77	44	1.8518e-05	0.00522988	0.741,1.0,1.0,1.0,1.0,0.72,1.0,1.0	1.0,0.712,0.632,0.837,0.667,0.488,0.588,1.0	0.192
Q140	10m	A5SS_JC	ENSMUSG00000032567.15	Aste1	chr9	+	105396544	105397858	105396544	105396705	105401475	105401686	1546	5,3,2,6,3,5,5,7	0,1,1,2,0,1,0,1	2,1,3,3,5,2,2,4	1,2,2,0,3,2,1,0	88	44	8.01889e-05	0.0145614	1.0,0.6,0.5,0.6,1.0,0.714,1.0,0.778	0.5,0.2,0.429,1.0,0.455,0.333,0.5,1.0	0.222
Q140	10m	A5SS_JC	ENSMUSG00000021288.18	Klc1	chr12	+	111789324	111789486	111789324	111789459	111806007	111806074	1797	4,5,8,3,5,7,4,3	1,1,1,2,0,0,0,1	1,3,6,3,1,2,6,1	0,4,1,1,5,1,1,1	70	44	2.11522e-05	0.00522988	0.715,0.759,0.834,0.485,1.0,1.0,1.0,0.653	1.0,0.32,0.79,0.653,0.112,0.557,0.79,0.386	0.23
Q140	10m	A5SS_JCEC	ENSMUSG00000031109.16	Enox2	chrX	-	49286844	49286904	49286855	49286904	49168640	49168784	1466	2,1,0,0,5,4,5,6	1,3,2,1,2,1,0,2	1,7,4,3,2,1,6,4	0,0,0,3,1,0,0,1	55	44	7.0122e-05	0.0139683	0.615,0.211,0.0,0.0,0.667,0.762,1.0,0.706	1.0,1.0,1.0,0.444,0.615,1.0,1.0,0.762	-0.357
Q140	10m	A5SS_JCEC	ENSMUSG00000027425.18	Csrp2bp	chr2	+	144373190	144373855	144373190	144373369	144375844	144375963	2474	16,10,15,14,19,15,15,17	2,3,2,3,1,0,3,1	31,11,17,14,10,11,13,9	0,0,2,0,0,1,1,0	530	44	1.79102e-08	3.56772e-05	0.399,0.217,0.384,0.279,0.612,1.0,0.293,0.585	1.0,1.0,0.414,1.0,1.0,0.477,0.519,1.0	-0.33
Q140	10m	A5SS_JCEC	ENSMUSG00000022961.17	Son	chr16	+	91671348	91674141	91671348	91671465	91674694	91674774	2778	126,159,154,120,157,138,155,143	10,4,6,2,6,6,7,8	235,148,223,133,175,138,240,183	2,3,5,2,3,1,4,2	2720	44	0.000165795	0.027522	0.169,0.391,0.293,0.493,0.297,0.271,0.264,0.224	0.655,0.444,0.419,0.518,0.485,0.691,0.493,0.597	-0.237
Q140	10m	A5SS_JCEC	ENSMUSG00000024293.15	Esco1	chr18	-	10593745	10595875	10595675	10595875	10588438	10588550	2545	11,15,12,15,24,23,16,8	2,1,0,0,3,1,2,0	18,14,15,20,23,15,19,23	0,1,0,0,2,0,0,1	1974	44	4.46947e-06	0.00148386	0.109,0.251,1.0,1.0,0.151,0.339,0.151,1.0	1.0,0.238,1.0,1.0,0.204,1.0,1.0,0.339	-0.223
Q140	10m	A5SS_JCEC	ENSMUSG00000068329.12	Htra2	chr6	-	83052697	83053070	83053000	83053070	83052472	83052542	372	51,25,30,25,30,38,28,43	3,2,1,2,0,2,3,1	37,24,43,33,30,30,34,33	1,1,0,0,0,0,1,0	347	44	4.01198e-07	0.000399593	0.683,0.613,0.792,0.613,1.0,0.707,0.542,0.845	0.824,0.753,1.0,1.0,1.0,1.0,0.812,1.0	-0.199
Q140	10m	A5SS_JCEC	ENSMUSG00000054874.12	Pcnx3	chr19	-	5683276	5683412	5683306	5683412	5681431	5681553	1442	9,7,6,8,3,9,13,5	2,2,2,2,1,0,2,3	6,9,7,9,6,3,9,4	2,0,0,0,1,1,0,2	74	44	0.000344329	0.0457269	0.728,0.675,0.641,0.704,0.641,1.0,0.794,0.498	0.641,1.0,1.0,1.0,0.781,0.641,1.0,0.543	-0.116
Q140	10m	A5SS_JCEC	ENSMUSG00000038178.16	Slc43a2	chr11	+	75531697	75531778	75531697	75531741	75532587	75532788	431	4,5,4,6,3,10,3,4	3,2,0,2,1,4,0,3	5,4,7,3,5,4,2,4	1,1,0,2,0,0,1,1	81	44	1.98073e-06	0.000986403	0.42,0.576,1.0,0.62,0.62,0.576,1.0,0.42	0.731,0.685,1.0,0.449,1.0,1.0,0.521,0.685	-0.105
Q140	10m	A5SS_JCEC	ENSMUSG00000031425.15	Plp1	chrX	+	136831952	136832214	136831952	136832109	136833267	136833436	2827	1079,1099,1263,1116,1517,1364,1388,1162	486,476,589,458,588,534,536,486	1583,1560,1911,1450,1750,1802,1612,1892	481,534,577,484,530,562,593,583	149	44	3.06738e-06	0.00122204	0.396,0.405,0.388,0.418,0.432,0.43,0.433,0.414	0.493,0.463,0.494,0.469,0.494,0.486,0.445,0.489	-0.065
Q140	10m	A5SS_JCEC	ENSMUSG00000029106.14	Add1	chr5	+	34616562	34616907	34616562	34616814	34619349	34619451	937	38,45,54,55,63,54,66,53	162,196,139,156,178,168,164,161	48,45,48,37,41,44,49,42	171,209,226,202,196,201,195,195	137	44	7.78071e-05	0.0140902	0.07,0.069,0.111,0.102,0.102,0.094,0.114,0.096	0.083,0.065,0.064,0.056,0.063,0.066,0.075,0.065	0.028
Q140	10m	A5SS_JCEC	ENSMUSG00000020741.17	Cluh	chr11	+	74665922	74666076	74665922	74666066	74666154	74666294	870	25,31,44,32,28,41,39,32	1,0,1,0,0,0,0,1	36,37,42,25,30,37,32,41	0,1,1,3,3,1,7,4	54	44	1.42667e-05	0.00405991	0.953,1.0,0.973,1.0,1.0,1.0,1.0,0.963	1.0,0.968,0.972,0.872,0.891,0.968,0.788,0.893	0.067
Q140	10m	A5SS_JCEC	ENSMUSG00000063887.13	Nlgn1	chr3	-	25439864	25440077	25439891	25440077	25435852	25436642	2577	23,21,14,13,22,32,29,19	0,1,2,0,1,3,1,0	22,26,38,25,33,27,21,34	3,4,2,2,4,5,2,1	71	44	0.000227562	0.0348695	1.0,0.929,0.813,1.0,0.932,0.869,0.947,1.0	0.82,0.801,0.922,0.886,0.836,0.77,0.867,0.955	0.079
Q140	10m	A5SS_JCEC	ENSMUSG00000040003.18	Magi2	chr5	+	20534336	20534526	20534336	20534520	20550206	20550298	428	9,13,16,14,17,14,6,15	1,0,2,0,2,0,0,1	14,7,12,11,15,10,13,16	3,4,3,2,5,1,0,1	50	44	6.85175e-07	0.000454956	0.888,1.0,0.876,1.0,0.882,1.0,1.0,0.93	0.804,0.606,0.779,0.829,0.725,0.898,1.0,0.934	0.125
Q140	10m	A5SS_JCEC	ENSMUSG00000027674.16	Pex5l	chr3	-	33081975	33083060	33082815	33083060	33080464	33080536	1288	61,74,67,101,84,59,84,62	3,0,0,0,0,0,2,1	106,94,112,91,100,92,94,102	2,2,2,2,1,2,1,2	884	44	0.000305509	0.0434695	0.503,1.0,1.0,1.0,1.0,1.0,0.676,0.755	0.725,0.701,0.736,0.694,0.833,0.696,0.824,0.717	0.126
Q140	10m	A5SS_JCEC	ENSMUSG00000050914.16	Ankrd37	chr8	-	45999616	45999867	45999650	45999867	45999250	45999403	2075	5,8,4,8,4,9,8,13	1,0,0,0,0,2,0,0	5,13,6,9,7,5,5,4	0,3,2,1,2,3,2,0	78	44	1.68742e-05	0.00420168	0.738,1.0,1.0,1.0,1.0,0.717,1.0,1.0	1.0,0.71,0.629,0.835,0.664,0.485,0.585,1.0	0.193
Q140	10m	A5SS_JCEC	ENSMUSG00000021288.18	Klc1	chr12	+	111789324	111789486	111789324	111789459	111806007	111806074	1797	4,5,8,3,5,7,4,3	1,1,1,2,0,0,0,1	1,3,6,3,1,2,6,1	0,4,1,1,5,1,1,1	71	44	1.99303e-05	0.00441124	0.713,0.756,0.832,0.482,1.0,1.0,1.0,0.65	1.0,0.317,0.788,0.65,0.11,0.553,0.788,0.383	0.231
Q175	2m	A5SS_JC	ENSMUSG00000041396.13	Mettl18	chr1	+	163994888	163995071	163994888	163994977	163995913	163997243	2426	1,9,2,4,3,3,2,3	5,3,3,3,4,1,1,4	7,3,2,3,0,1,4,4	0,2,0,0,1,1,0,3	88	44	8.22404e-05	0.0306569	0.091,0.6,0.25,0.4,0.273,0.6,0.5,0.273	1.0,0.429,1.0,1.0,0.0,0.333,1.0,0.4	-0.272
Q175	2m	A5SS_JC	ENSMUSG00000054874.12	Pcnx3	chr19	-	5683276	5683412	5683306	5683412	5681431	5681553	1443	12,5,11,12,3,8,12,14	1,5,1,1,2,2,1,1	16,16,10,9,8,1,1,7	0,1,1,0,2,0,0,0	73	44	2.30077e-05	0.0227595	0.879,0.376,0.869,0.879,0.475,0.707,0.879,0.894	1.0,0.906,0.858,1.0,0.707,1.0,1.0,1.0	-0.189
Q175	2m	A5SS_JC	ENSMUSG00000061207.11	Stk19	chr17	-	34831997	34832152	34832012	34832152	34824750	34824848	1371	0,4,3,1,2,2,1,0	33,42,26,50,21,26,29,30	6,6,3,5,3,5,5,5	25,35,25,23,33,33,34,36	58	44	1.32523e-05	0.0227595	0.0,0.067,0.08,0.015,0.067,0.055,0.025,0.0	0.154,0.115,0.083,0.142,0.065,0.103,0.1,0.095	-0.068
Q175	2m	A5SS_JC	ENSMUSG00000020741.17	Cluh	chr11	+	74665922	74666076	74665922	74666066	74666154	74666294	863	42,41,45,49,30,38,22,36	1,2,4,2,3,4,1,3	41,37,33,34,30,14,6,31	0,1,0,0,2,0,0,0	53	44	3.44145e-05	0.0227595	0.972,0.945,0.903,0.953,0.892,0.887,0.948,0.909	1.0,0.968,1.0,1.0,0.926,1.0,1.0,1.0	-0.061
Q175	2m	A5SS_JC	ENSMUSG00000025909.16	Sntg1	chr1	-	8782762	8782897	8782782	8782897	8681972	8682029	1687	11,18,13,14,10,5,17,12	0,0,0,3,0,1,1,0	7,14,8,11,12,5,6,16	2,1,3,3,2,0,1,2	63	44	6.56316e-05	0.0306569	1.0,1.0,1.0,0.765,1.0,0.777,0.922,1.0	0.71,0.907,0.651,0.719,0.807,1.0,0.807,0.848	0.127
Q175	2m	A5SS_JC	ENSMUSG00000035172.15	Plekhh3	chr11	-	101164012	101164471	101164037	101164471	101163505	101163697	2127	3,8,5,9,5,2,4,5	1,0,1,1,1,2,0,0	6,6,13,1,5,15,8,2	4,1,1,3,1,0,2,1	68	44	9.27124e-05	0.0306569	0.66,1.0,0.764,0.853,0.764,0.393,1.0,1.0	0.493,0.795,0.894,0.177,0.764,1.0,0.721,0.564	0.128
Q175	2m	A5SS_JCEC	ENSMUSG00000041396.13	Mettl18	chr1	+	163994888	163995071	163994888	163994977	163995913	163997243	2426	1,10,2,4,4,4,2,4	5,3,3,3,4,1,1,4	8,4,5,3,2,1,4,5	0,2,0,0,1,1,0,3	138	44	6.712e-05	0.0148857	0.06,0.515,0.175,0.298,0.242,0.561,0.389,0.242	1.0,0.389,1.0,1.0,0.389,0.242,1.0,0.347	-0.361
Q175	2m	A5SS_JCEC	ENSMUSG00000024293.15	Esco1	chr18	-	10593745	10595875	10595675	10595875	10588438	10588550	2561	26,24,24,20,14,19,12,25	0,2,2,0,2,2,1,0	20,22,19,13,14,8,6,26	0,2,0,0,0,1,0,0	1974	44	1.1712e-07	0.000219362	1.0,0.211,0.211,1.0,0.135,0.175,0.211,1.0	1.0,0.197,1.0,1.0,1.0,0.151,1.0,1.0	-0.301
Q175	2m	A5SS_JCEC	ENSMUSG00000054874.12	Pcnx3	chr19	-	5683276	5683412	5683306	5683412	5681431	5681553	1443	12,5,11,12,3,8,12,14	1,5,1,1,2,2,1,1	16,16,10,9,8,1,1,7	0,1,1,0,2,0,0,0	74	44	2.13377e-05	0.00709834	0.877,0.373,0.867,0.877,0.471,0.704,0.877,0.893	1.0,0.905,0.856,1.0,0.704,1.0,1.0,1.0	-0.191
Q175	2m	A5SS_JCEC	ENSMUSG00000061207.11	Stk19	chr17	-	34831997	34832152	34832012	34832152	34824750	34824848	1371	0,4,3,1,2,2,1,0	33,42,26,50,21,26,29,30	6,6,3,5,3,5,5,5	25,35,25,23,33,33,34,36	59	44	1.32411e-05	0.00528586	0.0,0.066,0.079,0.015,0.066,0.054,0.025,0.0	0.152,0.113,0.082,0.14,0.063,0.102,0.099,0.094	-0.067
Q175	2m	A5SS_JCEC	ENSMUSG00000020741.17	Cluh	chr11	+	74665922	74666076	74665922	74666066	74666154	74666294	863	42,41,45,49,30,38,22,36	1,2,4,2,3,4,1,3	41,37,33,34,30,14,6,31	0,1,0,0,2,0,0,0	54	44	2.97122e-05	0.00847223	0.972,0.944,0.902,0.952,0.891,0.886,0.947,0.907	1.0,0.968,1.0,1.0,0.924,1.0,1.0,1.0	-0.061
Q175	2m	A5SS_JCEC	ENSMUSG00000068329.12	Htra2	chr6	-	83052697	83053070	83053000	83053070	83052472	83052542	372	36,55,34,51,37,30,22,39	0,2,0,2,0,1,0,1	32,51,35,35,26,68,37,30	5,0,1,1,0,6,0,3	347	44	8.92049e-07	0.00059351	1.0,0.777,1.0,0.764,1.0,0.792,1.0,0.832	0.448,1.0,0.816,0.816,1.0,0.59,1.0,0.559	0.117
Q175	2m	A5SS_JCEC	ENSMUSG00000041119.11	Pde9a	chr17	+	31459900	31460261	31459900	31460005	31461570	31461727	2033	17,18,27,21,11,19,16,21	1,2,2,0,1,0,0,0	14,15,11,18,18,21,27,13	0,1,0,1,1,2,3,5	300	44	1.87821e-06	0.000937225	0.714,0.569,0.664,1.0,0.617,1.0,1.0,1.0	1.0,0.688,1.0,0.725,0.725,0.606,0.569,0.276	0.122
Q175	2m	A5SS_JCEC	ENSMUSG00000025909.16	Sntg1	chr1	-	8782762	8782897	8782782	8782897	8681972	8682029	1687	11,18,13,14,10,5,17,12	0,0,0,3,0,1,1,0	7,14,8,11,12,5,6,16	2,1,3,3,2,0,1,2	64	44	6.15474e-05	0.0148857	1.0,1.0,1.0,0.762,1.0,0.775,0.921,1.0	0.706,0.906,0.647,0.716,0.805,1.0,0.805,0.846	0.128
Q175	2m	A5SS_JCEC	ENSMUSG00000035172.15	Plekhh3	chr11	-	101164012	101164471	101164037	101164471	101163505	101163697	2127	3,8,5,9,5,2,4,5	1,0,1,1,1,2,0,0	6,6,13,1,5,15,8,2	4,1,1,3,1,0,2,1	69	44	8.60987e-05	0.0171853	0.657,1.0,0.761,0.852,0.761,0.389,1.0,1.0	0.489,0.793,0.892,0.175,0.761,1.0,0.718,0.561	0.129
Q175	2m	A5SS_JCEC	ENSMUSG00000044768.16	D1Ertd622e	chr1	-	97660730	97661676	97661554	97661676	97654599	97654689	2678	11,17,9,9,18,9,8,14	0,2,0,1,0,0,0,1	8,18,10,11,19,4,6,10	2,2,2,1,2,2,0,0	868	44	2.19802e-07	0.000219362	1.0,0.301,1.0,0.313,1.0,1.0,1.0,0.415	0.169,0.313,0.202,0.358,0.325,0.092,1.0,1.0	0.321
Q175	6m	A5SS_JC	ENSMUSG00000031189.12	Aff2	chrX	+	69523435	69523568	69523435	69523556	69544408	69545269	684	1,3,0,2,6,1,1,1	3,2,3,3,1,1,0,2	1,2,4,0,1,4,1,5	2,1,0,1,0,0,0,1	55	44	1.08553e-06	0.00250431	0.211,0.545,0.0,0.348,0.828,0.444,1.0,0.286	0.286,0.615,1.0,0.0,1.0,1.0,1.0,0.8	-0.255
Q175	6m	A5SS_JC	ENSMUSG00000041380.13	Htr2c	chrX	+	147169569	147169770	147169569	147169675	147193768	147197277	257	66,56,68,67,67,59,79,53	8,9,14,13,9,14,12,5	54,48,49,46,44,42,39,46	4,1,5,4,4,3,0,4	88	44	2.12707e-05	0.0113035	0.805,0.757,0.708,0.72,0.788,0.678,0.767,0.841	0.871,0.96,0.831,0.852,0.846,0.875,1.0,0.852	-0.128
Q175	6m	A5SS_JC	ENSMUSG00000037364.12	Srrt	chr5	-	137301317	137302314	137302125	137302314	137300243	137300413	259	73,72,73,81,63,61,73,73	28,33,34,39,29,29,32,46	91,100,110,101,74,100,93,92	19,14,27,28,29,33,32,31	88	44	7.11491e-05	0.0273568	0.566,0.522,0.518,0.509,0.521,0.513,0.533,0.442	0.705,0.781,0.671,0.643,0.561,0.602,0.592,0.597	-0.128
Q175	6m	A5SS_JC	ENSMUSG00000044229.9	Nxpe4	chr9	+	48375872	48376067	48375872	48375904	48388871	48389014	1626	27,19,16,19,22,30,29,20	3,4,1,1,4,1,3,5	24,16,21,18,17,23,18,20	0,1,0,2,3,0,1,0	88	44	2.44983e-05	0.0113035	0.818,0.704,0.889,0.905,0.733,0.938,0.829,0.667	1.0,0.889,1.0,0.818,0.739,1.0,0.9,1.0	-0.108
Q175	6m	A5SS_JC	ENSMUSG00000005150.16	Wdr83	chr8	-	85080053	85080225	85080119	85080225	85079580	85079707	1932	23,23,22,17,13,16,19,12	0,1,0,1,1,2,2,1	20,16,23,11,14,19,10,13	2,1,0,4,4,2,5,2	88	44	2.08513e-05	0.0113035	1.0,0.92,1.0,0.895,0.867,0.8,0.826,0.857	0.833,0.889,1.0,0.579,0.636,0.826,0.5,0.765	0.142
Q175	6m	A5SS_JC	ENSMUSG00000023259.16	Slc26a6	chr9	+	108856940	108857105	108856940	108857050	108857191	108857344	2551	5,13,13,11,7,16,18,8	0,2,0,0,2,2,1,1	17,12,8,15,12,13,7,9	3,2,1,4,2,1,5,7	88	44	2.37996e-05	0.0113035	1.0,0.765,1.0,1.0,0.636,0.8,0.9,0.8	0.739,0.75,0.8,0.652,0.75,0.867,0.412,0.391	0.193
Q175	6m	A5SS_JCEC	ENSMUSG00000031189.12	Aff2	chrX	+	69523435	69523568	69523435	69523556	69544408	69545269	684	1,3,0,2,6,1,1,1	3,2,3,3,1,1,0,2	1,2,4,0,1,4,1,5	2,1,0,1,0,0,0,1	56	44	9.89542e-07	0.000763266	0.208,0.541,0.0,0.344,0.825,0.44,1.0,0.282	0.282,0.611,1.0,0.0,1.0,1.0,1.0,0.797	-0.256
Q175	6m	A5SS_JCEC	ENSMUSG00000037364.12	Srrt	chr5	-	137301317	137302314	137302125	137302314	137300243	137300413	259	509,497,554,503,498,489,600,513	28,33,34,39,29,29,32,46	678,615,794,721,608,656,689,713	19,14,27,28,29,33,32,31	852	44	3.18563e-05	0.00921445	0.484,0.438,0.457,0.4,0.47,0.465,0.492,0.365	0.648,0.694,0.603,0.571,0.52,0.507,0.527,0.543	-0.13
Q175	6m	A5SS_JCEC	ENSMUSG00000041380.13	Htr2c	chrX	+	147169569	147169770	147169569	147169675	147193768	147197277	257	98,93,105,120,95,97,134,87	8,9,14,13,9,14,12,5	92,74,79,75,60,72,54,70	4,1,5,4,4,3,0,4	139	44	2.78618e-05	0.00921031	0.795,0.766,0.704,0.745,0.77,0.687,0.779,0.846	0.879,0.959,0.833,0.856,0.826,0.884,1.0,0.847	-0.124
Q175	6m	A5SS_JCEC	ENSMUSG00000044229.9	Nxpe4	chr9	+	48375872	48376067	48375872	48375904	48388871	48389014	1626	53,40,54,42,37,57,52,33	3,4,1,1,4,1,3,5	45,34,44,35,29,52,40,40	0,1,0,2,3,0,1,0	207	44	5.14504e-06	0.00297641	0.79,0.68,0.92,0.899,0.663,0.924,0.787,0.584	1.0,0.878,1.0,0.788,0.673,1.0,0.895,1.0	-0.123
Q175	6m	A5SS_JCEC	ENSMUSG00000034858.16	Fam214a	chr9	+	75023584	75023746	75023584	75023653	75025650	75025847	2709	75,68,52,89,63,72,72,64	52,34,45,40,41,26,64,45	86,98,100,90,89,85,91,70	53,33,35,30,31,27,29,27	137	44	0.000155132	0.0358975	0.317,0.391,0.271,0.417,0.33,0.471,0.265,0.314	0.343,0.488,0.479,0.491,0.48,0.503,0.502,0.454	-0.121
Q175	6m	A5SS_JCEC	ENSMUSG00000049550.17	Clip1	chr5	-	123630224	123631169	123630452	123631169	123623212	123623270	2605	49,46,55,48,41,44,59,37	49,56,53,49,53,69,78,54	53,56,65,56,42,57,62,72	36,42,43,49,28,46,39,40	272	44	6.95864e-07	0.000763266	0.139,0.117,0.144,0.137,0.111,0.094,0.109,0.1	0.192,0.177,0.196,0.156,0.195,0.167,0.205,0.226	-0.07
Q175	6m	A5SS_JCEC	ENSMUSG00000027405.16	Nop56	chr2	+	130277031	130277314	130277031	130277132	130277475	130277624	1958	90,99,106,97,77,83,97,67	111,115,101,76,106,106,119,115	105,130,113,85,100,103,113,81	72,100,79,92,89,78,81,88	226	44	2.69424e-05	0.00921031	0.136,0.144,0.17,0.199,0.124,0.132,0.137,0.102	0.221,0.202,0.218,0.152,0.179,0.205,0.214,0.152	-0.05
Q175	6m	A5SS_JCEC	ENSMUSG00000037296.7	Lsm1	chr8	+	25792156	25792327	25792156	25792225	25793676	25793792	2809	5,5,4,6,3,4,6,3	32,45,25,39,34,41,54,43	0,1,1,1,1,2,0,1	30,51,57,42,41,39,40,35	146	44	3.90605e-05	0.0100429	0.045,0.032,0.046,0.044,0.026,0.029,0.032,0.021	0.0,0.006,0.005,0.007,0.007,0.015,0.0,0.009	0.028
Q175	6m	A5SS_JCEC	ENSMUSG00000023259.16	Slc26a6	chr9	+	108856940	108857105	108856940	108857050	108857191	108857344	2551	7,15,14,12,9,16,20,8	0,2,0,0,2,2,1,1	17,12,8,16,12,13,7,9	3,2,1,4,2,1,5,7	99	44	1.44323e-05	0.00667927	1.0,0.769,1.0,1.0,0.667,0.78,0.899,0.78	0.716,0.727,0.78,0.64,0.727,0.852,0.384,0.364	0.213
Q175	6m	A5SS_JCEC	ENSMUSG00000037716.15	Ccdc33	chr9	-	58031055	58031262	58031160	58031262	58030333	58030420	1429	0,4,4,2,9,4,4,4	3,0,1,0,1,0,0,0	5,1,2,2,1,6,2,0	2,1,3,1,1,0,5,1	149	44	1.30234e-07	0.000301361	0.0,1.0,0.542,1.0,0.727,1.0,1.0,1.0	0.425,0.228,0.164,0.371,0.228,1.0,0.106,0.0	0.468
Q175	10m	A5SS_JC	ENSMUSG00000022702.15	Hira	chr16	+	18895902	18896046	18895902	18895927	18896453	18896564	1290	16,23,11,21,12,23,14,12	10,3,7,2,9,3,5,5	17,13,16,13,14,17,15,25	1,1,5,0,4,0,2,0	88	44	0.000196914	0.0356056	0.444,0.793,0.44,0.84,0.4,0.793,0.583,0.545	0.895,0.867,0.615,1.0,0.636,1.0,0.789,1.0	-0.245
Q175	10m	A5SS_JC	ENSMUSG00000079109.11	Pms2	chr5	+	143925220	143926073	143925220	143925501	143928098	143928266	66	8,14,15,11,14,8,16,7	7,0,6,2,3,5,0,4	13,8,10,12,7,4,14,8	1,3,1,0,1,0,1,0	88	44	9.23617e-06	0.00367415	0.364,1.0,0.556,0.733,0.7,0.444,1.0,0.467	0.867,0.571,0.833,1.0,0.778,1.0,0.875,1.0	-0.208
Q175	10m	A5SS_JC	ENSMUSG00000031381.16	Piga	chrX	+	164422583	164423363	164422583	164422986	164427931	164428064	698	6,5,10,7,6,5,10,3	3,1,0,0,3,2,3,3	1,3,4,3,10,4,4,10	0,0,0,0,2,1,1,2	88	44	4.74723e-07	0.000472112	0.5,0.714,1.0,1.0,0.5,0.556,0.625,0.333	1.0,1.0,1.0,1.0,0.714,0.667,0.667,0.714	-0.192
Q175	10m	A5SS_JC	ENSMUSG00000022961.17	Son	chr16	+	91671348	91674141	91671348	91671465	91674694	91674774	2777	50,27,40,42,36,39,39,37	12,7,6,11,4,8,6,7	32,37,34,27,39,34,32,34	2,3,5,2,3,1,4,2	88	44	0.000104761	0.0247172	0.676,0.659,0.769,0.656,0.818,0.709,0.765,0.725	0.889,0.86,0.773,0.871,0.867,0.944,0.8,0.895	-0.14
Q175	10m	A5SS_JC	ENSMUSG00000025236.11	Adpgk	chr9	+	59310227	59313236	59310227	59310348	59313752	59313851	1706	13,22,20,13,23,19,27,21	7,4,6,0,3,4,1,1	16,14,16,20,12,10,18,28	2,0,1,1,2,1,1,1	88	44	0.000348579	0.0474842	0.481,0.733,0.625,1.0,0.793,0.704,0.931,0.913	0.8,1.0,0.889,0.909,0.75,0.833,0.9,0.933	-0.104
Q175	10m	A5SS_JC	ENSMUSG00000034858.16	Fam214a	chr9	+	75023584	75023746	75023584	75023653	75025650	75025847	2627	7,0,5,0,9,5,6,13	43,20,44,43,38,42,23,32	13,10,21,21,11,8,7,6	50,24,30,22,39,37,42,19	88	44	4.41613e-05	0.0146395	0.075,0.0,0.054,0.0,0.106,0.056,0.115,0.169	0.115,0.172,0.259,0.323,0.124,0.098,0.077,0.136	-0.091
Q175	10m	A5SS_JC	ENSMUSG00000025221.15	Kcnip2	chr19	-	45796278	45797186	45797090	45797186	45795579	45795704	2674	110,64,102,92,102,98,98,72	6,6,11,7,18,9,8,12	131,131,147,134,153,159,128,121	8,5,10,6,6,6,3,11	88	44	0.000111842	0.0247172	0.902,0.842,0.823,0.868,0.739,0.845,0.86,0.75	0.891,0.929,0.88,0.918,0.927,0.93,0.955,0.846	-0.081
Q175	10m	A5SS_JC	ENSMUSG00000036452.17	Arhgap26	chr18	+	39357552	39357828	39357552	39357663	39363116	39363208	774	3,1,4,1,5,1,5,0	8,5,4,9,11,7,2,3	0,1,2,1,2,0,1,1	8,11,1,8,3,7,8,10	88	44	0.000265889	0.0440711	0.158,0.091,0.333,0.053,0.185,0.067,0.556,0.0	0.0,0.043,0.5,0.059,0.25,0.0,0.059,0.048	0.06
Q175	10m	A5SS_JC	ENSMUSG00000042404.16	Dennd4b	chr3	+	90270054	90270128	90270054	90270121	90270212	90270271	2649	2,0,1,2,3,1,5,2	20,16,11,13,21,15,5,6	2,0,2,0,0,0,0,1	8,10,17,16,19,9,16,17	50	44	0.000358101	0.0474842	0.081,0.0,0.074,0.119,0.112,0.055,0.468,0.227	0.18,0.0,0.094,0.0,0.0,0.0,0.0,0.049	0.102
Q175	10m	A5SS_JC	ENSMUSG00000011257.19	Pabpc4	chr4	+	123295201	123295321	123295201	123295273	123295749	123295836	1160	12,0,11,8,17,10,3,13	1,1,0,0,3,0,0,0	5,10,6,3,13,9,6,12	1,1,1,1,3,3,1,2	88	44	0.000196355	0.0356056	0.857,0.0,1.0,1.0,0.739,1.0,1.0,1.0	0.714,0.833,0.75,0.6,0.684,0.6,0.75,0.75	0.114
Q175	10m	A5SS_JC	ENSMUSG00000026927.17	Sdccag3	chr2	-	26385497	26385609	26385540	26385609	26384681	26384821	2003	11,13,19,14,17,15,16,9	0,0,2,1,0,3,0,1	16,15,16,9,18,7,17,12	3,2,3,2,0,1,1,4	86	44	0.00040058	0.0497971	1.0,1.0,0.829,0.877,1.0,0.719,1.0,0.822	0.732,0.793,0.732,0.697,1.0,0.782,0.897,0.606	0.126
Q175	10m	A5SS_JC	ENSMUSG00000034211.14	Mrps17	chr5	+	129715683	129715912	129715683	129715858	129716726	129716866	1863	2,1,3,2,2,2,2,0	7,5,1,1,4,2,4,6	1,0,1,1,0,0,0,1	1,5,5,1,3,2,1,4	88	44	0.000340676	0.0474842	0.125,0.091,0.6,0.5,0.2,0.333,0.2,0.0	0.333,0.0,0.091,0.333,0.0,0.0,0.0,0.111	0.148
Q175	10m	A5SS_JC	ENSMUSG00000028101.18	Pias3	chr3	+	96703525	96703659	96703525	96703628	96703738	96703907	194	19,18,14,21,28,21,21,18	1,2,0,0,0,0,1,3	10,14,21,12,21,17,21,18	2,2,3,5,3,1,4,3	74	44	9.22066e-07	0.00061133	0.919,0.843,1.0,1.0,1.0,1.0,0.926,0.781	0.748,0.806,0.806,0.588,0.806,0.91,0.757,0.781	0.158
Q175	10m	A5SS_JC	ENSMUSG00000035310.15	Lin54	chr5	-	100485139	100485855	100485802	100485855	100480197	100480321	81	8,8,8,4,4,5,5,2	0,2,0,1,0,2,0,0	6,8,10,5,3,3,10,4	1,3,5,1,2,0,2,1	88	44	4.88531e-06	0.00242922	1.0,0.667,1.0,0.667,1.0,0.556,1.0,1.0	0.75,0.571,0.5,0.714,0.429,1.0,0.714,0.667	0.193
Q175	10m	A5SS_JC	ENSMUSG00000032567.15	Aste1	chr9	+	105396544	105397858	105396544	105396705	105401475	105401686	1542	4,5,6,4,8,5,4,1	0,1,0,1,3,0,0,1	2,1,3,3,5,2,2,4	1,2,2,0,3,2,1,0	88	44	0.000109896	0.0247172	1.0,0.714,1.0,0.667,0.571,1.0,1.0,0.333	0.5,0.2,0.429,1.0,0.455,0.333,0.5,1.0	0.234
Q175	10m	A5SS_JC	ENSMUSG00000021288.18	Klc1	chr12	+	111789324	111789486	111789324	111789459	111806007	111806074	1794	3,3,4,3,5,2,7,8	0,0,1,0,0,0,1,4	1,3,6,3,1,2,6,1	0,4,1,1,5,1,1,1	70	44	2.14872e-07	0.00042738	1.0,1.0,0.715,1.0,1.0,1.0,0.815,0.557	1.0,0.32,0.79,0.653,0.112,0.557,0.79,0.386	0.31
Q175	10m	A5SS_JCEC	ENSMUSG00000029826.14	Zc3hav1	chr6	-	38332141	38333188	38332489	38333188	38331762	38331861	1857	3,3,7,9,1,6,2,7	3,1,1,0,2,0,1,0	3,5,2,4,1,1,3,5	0,0,0,4,0,0,0,1	392	44	0.000116982	0.0195068	0.101,0.252,0.44,1.0,0.053,1.0,0.183,1.0	1.0,1.0,1.0,0.101,1.0,1.0,1.0,0.359	-0.304
Q175	10m	A5SS_JCEC	ENSMUSG00000022702.15	Hira	chr16	+	18895902	18896046	18895902	18895927	18896453	18896564	1290	16,23,13,21,12,23,14,12	10,3,7,2,9,3,5,5	17,13,16,13,14,17,15,25	1,1,5,0,4,0,2,0	163	44	0.000430174	0.0414838	0.302,0.674,0.334,0.739,0.265,0.674,0.43,0.393	0.821,0.778,0.463,1.0,0.486,1.0,0.669,1.0	-0.301
Q175	10m	A5SS_JCEC	ENSMUSG00000022961.17	Son	chr16	+	91671348	91674141	91671348	91671465	91674694	91674774	2777	206,133,133,188,140,153,181,112	12,7,6,11,4,8,6,7	235,148,223,133,175,138,240,183	2,3,5,2,3,1,4,2	2720	44	4.12663e-06	0.00117963	0.217,0.235,0.264,0.217,0.362,0.236,0.328,0.206	0.655,0.444,0.419,0.518,0.485,0.691,0.493,0.597	-0.28
Q175	10m	A5SS_JCEC	ENSMUSG00000039205.16	Ciz1	chr2	+	32363197	32363656	32363197	32363298	32363804	32363979	1587	16,23,23,11,23,18,9,9	3,0,1,2,0,1,3,1	9,17,20,17,11,10,18,17	0,1,1,1,0,0,0,0	402	44	3.78162e-06	0.00117963	0.369,1.0,0.716,0.376,1.0,0.663,0.247,0.496	1.0,0.65,0.686,0.65,1.0,1.0,1.0,1.0	-0.265
Q175	10m	A5SS_JCEC	ENSMUSG00000044768.16	D1Ertd622e	chr1	-	97660730	97661676	97661554	97661676	97654599	97654689	2663	7,10,8,8,6,8,8,8	1,0,4,0,1,0,1,4	9,5,12,5,7,10,4,10	0,2,1,0,1,0,0,0	868	44	2.89956e-07	0.000193401	0.262,1.0,0.092,1.0,0.233,1.0,0.289,0.092	1.0,0.112,0.378,1.0,0.262,1.0,1.0,1.0	-0.223
Q175	10m	A5SS_JCEC	ENSMUSG00000028107.14	Tars2	chr3	-	95748486	95750417	95750338	95750417	95748041	95748140	1294	26,32,28,26,31,31,22,15	1,5,0,0,2,1,2,0	34,18,23,23,35,24,21,24	2,0,1,0,0,1,0,0	1896	44	1.24166e-06	0.000496912	0.376,0.129,1.0,1.0,0.265,0.418,0.203,1.0	0.283,1.0,0.348,1.0,1.0,0.358,1.0,1.0	-0.2
Q175	10m	A5SS_JCEC	ENSMUSG00000068329.12	Htra2	chr6	-	83052697	83053070	83053000	83053070	83052472	83052542	370	36,26,40,37,37,38,49,26	0,3,1,0,1,3,4,3	37,24,43,33,30,30,34,33	1,1,0,0,0,0,1,0	347	44	1.99234e-07	0.000193401	1.0,0.524,0.835,1.0,0.824,0.616,0.608,0.524	0.824,0.753,1.0,1.0,1.0,1.0,0.812,1.0	-0.182
Q175	10m	A5SS_JCEC	ENSMUSG00000027297.14	Ltk	chr2	-	119753113	119753491	119753426	119753491	119752925	119753023	2742	25,23,13,11,29,20,25,20	1,3,1,1,2,0,3,2	23,12,28,11,19,17,22,22	1,0,0,2,0,1,0,1	357	44	7.00967e-06	0.00175329	0.755,0.486,0.616,0.576,0.641,1.0,0.507,0.552	0.739,1.0,1.0,0.404,1.0,0.677,1.0,0.731	-0.177
Q175	10m	A5SS_JCEC	ENSMUSG00000000131.15	Xpo6	chr7	-	126151223	126153279	126152825	126153279	126149503	126149537	1414	2,7,8,5,7,8,8,11	1,0,1,1,0,1,1,0	7,10,14,6,12,11,9,11	0,1,1,1,0,0,0,1	1646	44	0.000337569	0.0413411	0.051,1.0,0.176,0.118,1.0,0.176,0.176,1.0	1.0,0.211,0.272,0.138,1.0,1.0,1.0,0.227	-0.144
Q175	10m	A5SS_JCEC	ENSMUSG00000004815.12	Dgkq	chr5	-	108653635	108653786	108653771	108653786	108653180	108653219	1765	20,22,20,12,27,23,27,31	1,2,2,1,4,3,2,0	17,26,19,17,25,20,27,27	1,1,0,1,0,1,0,2	180	44	6.48381e-05	0.0117946	0.83,0.729,0.71,0.746,0.623,0.652,0.767,1.0	0.806,0.864,1.0,0.806,1.0,0.83,1.0,0.767	-0.127
Q175	10m	A5SS_JCEC	ENSMUSG00000026005.15	Rpe	chr1	+	66700830	66701417	66700830	66701028	66701616	66701648	747	1,3,1,1,6,5,4,1	0,0,0,2,1,1,0,2	2,2,3,3,2,1,1,2	0,0,0,0,0,1,1,1	433	44	0.000369165	0.0413411	1.0,1.0,1.0,0.048,0.379,0.337,1.0,0.048	1.0,1.0,1.0,1.0,1.0,0.092,0.092,0.169	-0.068
Q175	10m	A5SS_JCEC	ENSMUSG00000034858.16	Fam214a	chr9	+	75023584	75023746	75023584	75023653	75025650	75025847	2627	7,0,5,0,9,5,6,13	43,20,44,43,38,42,23,32	13,10,21,21,11,8,8,6	50,24,30,22,39,37,42,19	137	44	1.06497e-05	0.00236779	0.05,0.0,0.035,0.0,0.071,0.037,0.077,0.115	0.077,0.118,0.184,0.235,0.083,0.065,0.058,0.092	-0.066
Q175	10m	A5SS_JCEC	ENSMUSG00000063142.14	Kcnma1	chr14	-	23435940	23436026	23435949	23436026	23386259	23386353	2226	2,1,0,0,1,0,1,0	7,6,12,8,5,4,3,1	3,0,3,2,1,1,2,2	12,4,9,8,6,5,8,12	53	44	0.000502531	0.0457075	0.192,0.122,0.0,0.0,0.142,0.0,0.217,0.0	0.172,0.0,0.217,0.172,0.122,0.142,0.172,0.122	-0.056
Q175	10m	A5SS_JCEC	ENSMUSG00000037376.14	Trmt6	chr2	-	132810086	132810289	132810205	132810289	132809828	132809953	2182	2,3,6,2,8,11,5,6	25,20,28,28,38,28,30,23	14,7,9,7,3,7,10,14	26,21,21,21,21,18,21,22	163	44	0.000383934	0.0413411	0.021,0.039,0.055,0.019,0.054,0.096,0.043,0.066	0.127,0.083,0.104,0.083,0.037,0.095,0.114,0.147	-0.05
Q175	10m	A5SS_JCEC	ENSMUSG00000071337.11	Tia1	chr6	+	86424961	86425203	86424961	86425070	86425449	86425545	294	26,32,20,13,19,23,35,22	66,58,61,49,88,70,73,50	30,13,36,34,28,32,37,40	62,52,57,54,51,49,57,53	177	44	0.000435363	0.0414838	0.089,0.121,0.075,0.062,0.051,0.076,0.106,0.099	0.107,0.059,0.136,0.135,0.12,0.14,0.139,0.158	-0.039
Q175	10m	A5SS_JCEC	ENSMUSG00000042404.16	Dennd4b	chr3	+	90270054	90270128	90270054	90270121	90270212	90270271	2649	2,0,1,2,3,1,5,2	20,16,11,13,21,15,5,6	2,0,2,0,0,0,0,1	8,10,17,16,19,9,16,17	51	44	0.000392544	0.0413411	0.079,0.0,0.073,0.117,0.11,0.054,0.463,0.223	0.177,0.0,0.092,0.0,0.0,0.0,0.0,0.048	0.1
Q175	10m	A5SS_JCEC	ENSMUSG00000027674.16	Pex5l	chr3	-	33081975	33083060	33082815	33083060	33080464	33080536	1288	83,55,58,71,79,73,79,40	1,0,0,1,1,1,0,1	106,94,112,91,100,92,94,102	2,2,2,2,1,2,1,2	884	44	1.84225e-05	0.00368635	0.805,1.0,1.0,0.779,0.797,0.784,1.0,0.666	0.725,0.701,0.736,0.694,0.833,0.696,0.824,0.717	0.113
Q175	10m	A5SS_JCEC	ENSMUSG00000011257.19	Pabpc4	chr4	+	123295201	123295321	123295201	123295273	123295749	123295836	1160	12,0,11,8,17,10,3,13	1,1,0,0,3,0,0,0	5,10,6,3,13,9,6,12	1,1,1,1,3,3,1,2	92	44	0.00015039	0.0214951	0.852,0.0,1.0,1.0,0.73,1.0,1.0,1.0	0.705,0.827,0.742,0.589,0.675,0.589,0.742,0.742	0.121
Q175	10m	A5SS_JCEC	ENSMUSG00000026927.17	Sdccag3	chr2	-	26385497	26385609	26385540	26385609	26384681	26384821	2003	11,13,19,14,17,15,16,9	0,0,2,1,0,3,0,1	16,15,16,9,18,7,17,12	3,2,3,2,0,1,1,4	87	44	0.000389633	0.0413411	1.0,1.0,0.828,0.876,1.0,0.717,1.0,0.82	0.73,0.791,0.73,0.695,1.0,0.78,0.896,0.603	0.127
Q175	10m	A5SS_JCEC	ENSMUSG00000034211.14	Mrps17	chr5	+	129715683	129715912	129715683	129715858	129716726	129716866	1863	2,1,3,2,2,2,3,0	7,5,1,1,4,2,4,6	1,0,1,1,0,0,0,1	1,5,5,1,3,2,1,4	98	44	0.000144314	0.0214951	0.114,0.082,0.574,0.473,0.183,0.31,0.252,0.0	0.31,0.0,0.082,0.31,0.0,0.0,0.0,0.101	0.148
Q175	10m	A5SS_JCEC	ENSMUSG00000028101.18	Pias3	chr3	+	96703525	96703659	96703525	96703628	96703738	96703907	194	19,18,14,21,28,21,21,18	1,2,0,0,0,0,1,3	10,14,21,12,21,17,21,18	2,2,3,5,3,1,4,3	75	44	9.06492e-07	0.000453472	0.918,0.841,1.0,1.0,1.0,1.0,0.925,0.779	0.746,0.804,0.804,0.585,0.804,0.909,0.755,0.779	0.16
Q175	10m	A5SS_JCEC	ENSMUSG00000021288.18	Klc1	chr12	+	111789324	111789486	111789324	111789459	111806007	111806074	1794	3,3,4,3,5,2,7,8	0,0,1,0,0,0,1,4	1,3,6,3,1,2,6,1	0,4,1,1,5,1,1,1	71	44	1.90418e-07	0.000193401	1.0,1.0,0.713,1.0,1.0,1.0,0.813,0.553	1.0,0.317,0.788,0.65,0.11,0.553,0.788,0.383	0.311
MXE: Mutually Exclusive Exons
CAG_Length	Age	AS_Event	GeneID	geneSymbol	chr	strand	X1stExonStart_0base	X1stExonEnd	X2ndExonStart_0base	X2ndExonEnd	upstreamES	upstreamEE	downstreamES	downstreamEE	ID.1	IJC_SAMPLE_1	SJC_SAMPLE_1	IJC_SAMPLE_2	SJC_SAMPLE_2	IncFormLen	SkipFormLen	PValue	FDR	IncLevel1	IncLevel2	IncLevelDifference
Q80	2m	MXE_JC	ENSMUSG00000036503.13	Rnf13	chr3	+	57779382	57779508	57796197	57796295	57764256	57764382	57802446	57802537	2671	1,4,0,0,2,0,0,0	5,5,7,10,5,4,7,2	2,4,1,5,1,3,3,0	2,5,5,3,5,6,3,6	88	88	7.71133e-06	0.0179205	0.167,0.444,0.0,0.0,0.286,0.0,0.0,0.0	0.5,0.444,0.167,0.625,0.167,0.333,0.5,0.0	-0.23
Q80	2m	MXE_JC	ENSMUSG00000025747.12	Tyms	chr5	-	30064084	30064186	30068465	30068640	30063235	30063411	30071633	30071707	2897	0,0,3,1,0,1,0,2	5,1,8,3,3,2,6,9	2,4,1,0,3,2,4,0	5,5,6,1,3,2,5,5	88	88	9.64243e-06	0.0179205	0.0,0.0,0.273,0.25,0.0,0.333,0.0,0.182	0.286,0.444,0.143,0.0,0.5,0.5,0.444,0.0	-0.16
Q80	2m	MXE_JC	ENSMUSG00000002963.17	Pnkp	chr7	+	44860359	44860431	44860862	44860911	44859887	44859945	44860988	44861059	2384	0,0,2,0,3,3,0,0	17,21,21,10,21,20,15,12	4,1,0,5,5,2,2,4	13,27,15,23,20,26,24,15	88	88	2.51356e-05	0.031143	0.0,0.0,0.087,0.0,0.125,0.13,0.0,0.0	0.235,0.036,0.0,0.179,0.2,0.071,0.077,0.211	-0.083
Q80	2m	MXE_JCEC	ENSMUSG00000036503.13	Rnf13	chr3	+	57779382	57779508	57796197	57796295	57764256	57764382	57802446	57802537	2671	1,5,0,0,2,0,1,0	7,5,7,11,7,4,9,2	2,4,1,7,1,4,4,2	3,5,5,5,5,6,4,9	170	142	3.16294e-05	0.0394102	0.107,0.455,0.0,0.0,0.193,0.0,0.085,0.0	0.358,0.401,0.143,0.539,0.143,0.358,0.455,0.157	-0.214
Q80	2m	MXE_JCEC	ENSMUSG00000021798.13	Ldb3	chr14	-	34571717	34571921	34576985	34577344	34567397	34567567	34578594	34578670	508	9,4,7,9,9,10,10,3	0,2,0,2,1,3,6,2	10,9,8,10,11,2,3,4	1,0,1,0,0,2,0,0	403	248	4.46526e-06	0.0166911	1.0,0.552,1.0,0.735,0.847,0.672,0.506,0.48	0.86,1.0,0.831,1.0,1.0,0.381,1.0,1.0	-0.16
Q80	2m	MXE_JCEC	ENSMUSG00000002963.17	Pnkp	chr7	+	44860359	44860431	44860862	44860911	44859887	44859945	44860988	44861059	2384	0,0,2,0,3,3,0,0	17,21,21,10,21,20,15,12	4,1,0,6,5,2,2,4	13,27,15,23,20,26,24,15	116	93	2.50809e-05	0.0394102	0.0,0.0,0.071,0.0,0.103,0.107,0.0,0.0	0.198,0.029,0.0,0.173,0.167,0.058,0.063,0.176	-0.073
Q80	6m	MXE_JC	ENSMUSG00000031075.18	Ano1	chr7	-	144618848	144618920	144619474	144619486	144614849	144614924	144621667	144621750	71	0,0,0,0,0,1,4,1	4,1,6,4,6,3,5,2	2,1,1,0,3,2,5,2	4,4,3,7,5,4,4,2	55	88	1.56053e-06	0.00814286	0.0,0.0,0.0,0.0,0.0,0.348,0.561,0.444	0.444,0.286,0.348,0.0,0.49,0.444,0.667,0.615	-0.243
Q80	6m	MXE_JCEC	ENSMUSG00000031075.18	Ano1	chr7	-	144618848	144618920	144619474	144619486	144614849	144614924	144621667	144621750	71	0,0,0,0,0,1,4,1	5,4,9,5,8,5,6,3	2,1,1,0,3,2,5,2	6,7,5,8,6,8,5,4	56	116	2.8058e-06	0.00737785	0.0,0.0,0.0,0.0,0.0,0.293,0.58,0.408	0.408,0.228,0.293,0.0,0.509,0.341,0.674,0.509	-0.21
Q80	6m	MXE_JCEC	ENSMUSG00000025958.14	Creb1	chr1	+	64559726	64559768	64561752	64561865	64558502	64558649	64566216	64566317	590	4,8,7,8,8,4,10,9	0,4,3,1,3,3,4,3	11,9,6,10,11,6,15,9	1,0,3,1,0,0,0,1	86	157	2.05472e-06	0.00737785	1.0,0.785,0.81,0.936,0.83,0.709,0.82,0.846	0.953,1.0,0.785,0.948,1.0,1.0,1.0,0.943	-0.112
Q80	10m	MXE_JC	ENSMUSG00000070493.3	Chchd2	chr5	-	129882428	129882579	129883933	129884183	129881155	129881396	129887197	129887470	115	261,210,318,174,285,269,229,396	526,544,550,501,629,577,621,850	161,160,196,243,173,137,204,149	547,490,567,522,530,513,525,642	88	88	1.02897e-05	0.0207183	0.332,0.279,0.366,0.258,0.312,0.318,0.269,0.318	0.227,0.246,0.257,0.318,0.246,0.211,0.28,0.188	0.06
Q80	10m	MXE_JC	ENSMUSG00000062866.16	Phactr2	chr10	-	13261765	13261924	13266972	13267053	13253341	13253879	13291794	13291962	3061	7,24,8,9,5,6,5,5	0,1,1,1,0,3,0,0	18,14,14,7,8,13,6,14	0,3,3,5,3,2,3,1	88	88	1.91862e-06	0.0077263	1.0,0.96,0.889,0.9,1.0,0.667,1.0,1.0	1.0,0.824,0.824,0.583,0.727,0.867,0.667,0.933	0.124
Q80	10m	MXE_JCEC	ENSMUSG00000030231.11	Plekha5	chr6	+	140556803	140556857	140563567	140563648	140552714	140552798	140569352	140569415	149	0,0,0,4,0,0,0,0	10,9,3,6,7,7,6,9	2,2,0,1,0,6,2,2	10,10,7,5,4,9,10,8	98	125	2.77423e-05	0.030875	0.0,0.0,0.0,0.46,0.0,0.0,0.0,0.0	0.203,0.203,0.0,0.203,0.0,0.46,0.203,0.242	-0.132
Q80	10m	MXE_JCEC	ENSMUSG00000049550.17	Clip1	chr5	-	123635173	123635278	123638955	123638988	123630224	123631169	123640493	123640554	3726	0,0,0,2,0,1,0,1	42,36,49,29,42,54,31,38	2,2,2,1,2,3,5,1	36,34,42,43,40,40,46,41	77	149	2.5574e-05	0.030875	0.0,0.0,0.0,0.118,0.0,0.035,0.0,0.048	0.097,0.102,0.084,0.043,0.088,0.127,0.174,0.045	-0.07
Q80	10m	MXE_JCEC	ENSMUSG00000070493.3	Chchd2	chr5	-	129882428	129882579	129883933	129884183	129881155	129881396	129887197	129887470	115	261,210,318,174,285,269,229,397	526,544,550,501,629,577,621,850	161,160,197,244,175,137,204,149	547,490,567,522,530,513,525,642	294	195	2.43619e-06	0.0098471	0.248,0.204,0.277,0.187,0.231,0.236,0.197,0.237	0.163,0.178,0.187,0.237,0.18,0.15,0.205,0.133	0.048
Q80	10m	MXE_JCEC	ENSMUSG00000107482.2	Gm45233	chr7	+	43454517	43454580	43456478	43456637	43444127	43444204	43463136	43463272	2613	0,3,3,3,0,1,2,1	2,3,1,0,3,2,1,3	0,0,1,3,0,0,2,0	1,1,3,1,4,1,1,3	107	203	3.05542e-05	0.030875	0.0,0.655,0.851,1.0,0.0,0.487,0.791,0.387	0.0,0.0,0.387,0.851,0.0,0.0,0.791,0.0	0.268
Q92	2m	MXE_JC	ENSMUSG00000057751.14	Megf6	chr4	+	154270401	154270530	154270724	154270751	154269892	154270021	154271610	154271739	2244	2,2,2,3,3,1,1,4	1,1,2,2,1,1,2,4	3,4,1,1,4,1,5,1	0,0,1,0,0,0,2,0	88	70	5.30916e-09	1.98934e-05	0.614,0.614,0.443,0.544,0.705,0.443,0.285,0.443	1.0,1.0,0.443,1.0,1.0,1.0,0.665,1.0	-0.377
Q92	2m	MXE_JC	ENSMUSG00000029913.14	Prdm5	chr6	+	65857642	65857817	65862914	65862994	65855948	65856123	65869180	65869265	181	1,0,2,2,0,1,1,0	3,4,2,3,6,4,4,3	4,6,2,1,4,0,1,2	4,6,1,1,5,2,4,4	88	88	2.53258e-05	0.0189791	0.25,0.0,0.5,0.4,0.0,0.2,0.2,0.0	0.5,0.5,0.667,0.5,0.444,0.0,0.2,0.333	-0.199
Q92	2m	MXE_JC	ENSMUSG00000029141.16	Slc4a1ap	chr5	+	31540385	31540497	31546179	31546266	31534857	31534927	31548610	31548681	3321	0,1,0,2,0,1,0,1	9,14,9,12,7,8,18,16	4,2,1,1,2,3,6,1	12,13,12,7,6,7,22,8	88	88	6.87799e-07	0.00128859	0.0,0.067,0.0,0.143,0.0,0.111,0.0,0.059	0.25,0.133,0.077,0.125,0.25,0.3,0.214,0.111	-0.135
Q92	2m	MXE_JC	ENSMUSG00000029141.16	Slc4a1ap	chr5	+	31540385	31540497	31543669	31543913	31534857	31534927	31548610	31548681	3320	0,1,0,2,0,1,0,1	14,12,15,11,21,16,21,22	4,2,1,1,2,3,6,1	14,12,12,12,11,24,26,14	88	88	2.4836e-06	0.00232652	0.0,0.077,0.0,0.154,0.0,0.059,0.0,0.043	0.222,0.143,0.077,0.077,0.154,0.111,0.187,0.067	-0.088
Q92	2m	MXE_JC	ENSMUSG00000002963.17	Pnkp	chr7	+	44858162	44858749	44859887	44859945	44857166	44857554	44860359	44860431	2382	10,13,16,15,12,15,7,7	2,1,0,0,3,1,0,1	14,14,10,9,12,5,2,6	4,1,0,5,5,2,2,5	88	88	2.38458e-06	0.00232652	0.833,0.929,1.0,1.0,0.8,0.938,1.0,0.875	0.778,0.933,1.0,0.643,0.706,0.714,0.5,0.545	0.194
Q92	2m	MXE_JC	ENSMUSG00000032415.14	Ube2cbp	chr9	-	86435283	86435353	86440585	86440754	86427367	86427437	86448762	86448853	26	2,2,6,7,6,2,4,2	1,2,4,5,6,1,9,1	2,2,0,1,1,1,2,3	3,7,2,4,3,9,5,13	88	88	3.18908e-05	0.0199158	0.667,0.5,0.6,0.583,0.5,0.667,0.308,0.667	0.4,0.222,0.0,0.2,0.25,0.1,0.286,0.187	0.356
Q92	2m	MXE_JCEC	ENSMUSG00000057751.14	Megf6	chr4	+	154270401	154270530	154270724	154270751	154269892	154270021	154271610	154271739	2244	2,2,2,3,3,1,1,4	1,1,2,2,1,1,2,4	3,4,1,1,4,1,5,1	0,0,1,0,0,0,2,0	173	71	4.35488e-11	1.63918e-07	0.451,0.451,0.291,0.381,0.552,0.291,0.17,0.291	1.0,1.0,0.291,1.0,1.0,1.0,0.506,1.0	-0.49
Q92	2m	MXE_JCEC	ENSMUSG00000097881.7	Celrr	chr1	+	121099038	121099087	121117308	121117465	121087404	121087556	121119857	121120956	2856	2,2,1,5,1,1,6,5	2,4,2,4,3,1,3,4	5,1,2,3,3,8,4,4	0,1,1,1,2,1,1,1	93	201	1.82883e-05	0.0344186	0.684,0.519,0.519,0.73,0.419,0.684,0.812,0.73	1.0,0.684,0.812,0.866,0.764,0.945,0.896,0.896	-0.221
Q92	6m	MXE_JC	ENSMUSG00000027291.15	Vps39	chr2	-	120346856	120346889	120349085	120349155	120346327	120346392	120350163	120350229	2536	1,0,1,1,2,0,1,0	10,6,11,6,8,8,5,12	1,2,1,5,2,3,3,4	3,9,8,8,8,7,6,12	88	76	1.04426e-06	0.00167187	0.079,0.0,0.073,0.126,0.178,0.0,0.147,0.0	0.224,0.161,0.097,0.351,0.178,0.27,0.302,0.224	-0.15
Q92	6m	MXE_JC	ENSMUSG00000042425.18	Frmpd3	chrX	+	140365728	140365831	140368818	140368864	140362144	140362299	140384002	140384107	4929	0,1,0,1,0,0,1,1	8,15,4,3,5,4,2,3	1,2,3,0,3,2,3,0	9,7,7,4,2,3,8,4	88	88	5.04731e-05	0.0484845	0.0,0.063,0.0,0.25,0.0,0.0,0.333,0.25	0.1,0.222,0.3,0.0,0.6,0.4,0.273,0.0	-0.125
Q92	6m	MXE_JC	ENSMUSG00000042425.18	Frmpd3	chrX	+	140365728	140365831	140384002	140384107	140362144	140362299	140388490	140388598	4930	0,1,0,1,0,0,0,1	4,9,4,6,8,2,6,4	2,2,2,0,3,2,3,0	7,6,6,4,6,9,13,3	88	88	6.11961e-05	0.0489875	0.0,0.1,0.0,0.143,0.0,0.0,0.0,0.2	0.222,0.25,0.25,0.0,0.333,0.182,0.187,0.0	-0.123
Q92	6m	MXE_JC	ENSMUSG00000036820.11	Amdhd2	chr17	-	24162975	24163115	24163195	24163332	24158309	24158522	24163581	24163730	281	11,10,10,9,12,1,8,9	0,0,0,2,0,1,2,0	13,9,7,12,6,9,8,14	4,3,3,7,0,0,0,4	88	88	7.23391e-07	0.00167187	1.0,1.0,1.0,0.818,1.0,0.5,0.8,1.0	0.765,0.75,0.7,0.632,1.0,1.0,1.0,0.778	0.062
Q92	6m	MXE_JC	ENSMUSG00000084885.7	3010001F23Rik	chrX	+	152385644	152385752	152403312	152403477	152369841	152370022	152416290	152416698	1257	3,4,5,5,5,1,0,3	0,0,1,0,0,0,2,0	9,6,7,3,4,2,2,4	1,1,2,3,1,2,3,2	88	88	1.16188e-05	0.0139513	1.0,1.0,0.833,1.0,1.0,1.0,0.0,1.0	0.9,0.857,0.778,0.5,0.8,0.5,0.4,0.667	0.179
Q92	6m	MXE_JC	ENSMUSG00000031169.13	Porcn	chrX	-	8203025	8203043	8203158	8203289	8201443	8201569	8203791	8203835	2653	9,6,3,5,2,6,7,8	0,0,0,0,1,1,1,0	4,9,8,4,8,8,7,8	2,0,2,2,3,3,2,2	88	61	9.6963e-08	0.000465713	1.0,1.0,1.0,1.0,0.581,0.806,0.829,1.0	0.581,1.0,0.735,0.581,0.649,0.649,0.708,0.735	0.197
Q92	6m	MXE_JCEC	ENSMUSG00000031075.18	Ano1	chr7	-	144618848	144618920	144619474	144619486	144614849	144614924	144621667	144621750	69	1,0,0,0,1,0,0,0	6,2,2,4,8,9,2,5	2,1,1,0,3,2,5,2	6,7,5,8,6,8,5,4	56	116	9.17848e-11	4.44514e-07	0.257,0.0,0.0,0.0,0.206,0.0,0.0,0.0	0.408,0.228,0.293,0.0,0.509,0.341,0.674,0.509	-0.312
Q92	6m	MXE_JCEC	ENSMUSG00000109783.1	Gm45338	chr16	+	23543622	23543871	23554697	23554933	23534579	23534799	23559771	23560080	2591	2,0,0,0,1,0,0,1	1,4,6,1,4,1,3,5	4,2,4,2,1,1,1,3	5,2,6,11,1,1,4,1	293	280	1.92778e-07	0.000466813	0.657,0.0,0.0,0.0,0.193,0.0,0.0,0.16	0.433,0.489,0.389,0.148,0.489,0.489,0.193,0.741	-0.295
Q92	6m	MXE_JCEC	ENSMUSG00000020317.14	Theg	chr10	-	79584690	79584760	79585392	79585454	79583737	79583855	79585903	79585975	1787	1,0,0,2,1,0,1,0	3,3,3,3,3,2,3,2	1,3,1,3,2,1,2,3	7,5,4,3,6,4,3,7	106	114	1.07038e-05	0.0129597	0.264,0.0,0.0,0.418,0.264,0.0,0.264,0.0	0.133,0.392,0.212,0.518,0.264,0.212,0.418,0.315	-0.157
Q92	6m	MXE_JCEC	ENSMUSG00000042425.18	Frmpd3	chrX	+	140365728	140365831	140384002	140384107	140362144	140362299	140388490	140388598	4930	0,4,0,3,0,0,0,1	12,15,8,14,14,2,9,6	2,2,2,0,3,7,4,2	12,14,9,6,12,16,17,4	147	149	2.75862e-05	0.02672	0.0,0.213,0.0,0.178,0.0,0.0,0.0,0.145	0.145,0.126,0.184,0.0,0.202,0.307,0.193,0.336	-0.12
Q92	6m	MXE_JCEC	ENSMUSG00000020878.6	Lrrc46	chr11	-	97036469	97036516	97038771	97038880	97036095	97036205	97040866	97040972	4406	3,4,2,1,3,0,5,1	1,0,0,1,1,1,1,0	1,3,2,3,0,1,7,3	5,1,0,4,1,2,1,2	153	91	1.28228e-06	0.00207003	0.641,1.0,1.0,0.373,0.641,0.0,0.748,1.0	0.106,0.641,1.0,0.308,0.0,0.229,0.806,0.472	0.23
Q111	2m	MXE_JC	ENSMUSG00000057751.14	Megf6	chr4	+	154270401	154270530	154270724	154270751	154269892	154270021	154271610	154271739	2279	2,2,2,3,4,3,2,3	1,3,2,2,0,4,2,1	3,4,1,1,4,1,5,1	0,0,1,0,0,0,2,0	88	70	1.01785e-08	3.87598e-05	0.614,0.347,0.443,0.544,1.0,0.374,0.443,0.705	1.0,1.0,0.443,1.0,1.0,1.0,0.665,1.0	-0.33
Q111	2m	MXE_JC	ENSMUSG00000059146.12	Ntrk3	chr7	-	78204102	78204144	78229486	78229561	78198792	78198951	78247154	78247398	1165	2,1,1,3,2,3,1,3	2,4,1,3,0,1,0,3	1,1,2,1,0,0,1,0	1,3,4,2,1,2,2,6	88	85	7.8268e-07	0.00149022	0.491,0.195,0.491,0.491,1.0,0.743,1.0,0.491	0.491,0.244,0.326,0.326,0.0,0.0,0.326,0.0	0.399
Q111	2m	MXE_JCEC	ENSMUSG00000057751.14	Megf6	chr4	+	154270401	154270530	154270724	154270751	154269892	154270021	154271610	154271739	2279	2,2,2,3,4,3,2,3	1,3,2,2,0,4,2,1	3,4,1,1,4,1,5,1	0,0,1,0,0,0,2,0	173	71	1.77857e-10	6.79946e-07	0.451,0.215,0.291,0.381,1.0,0.235,0.291,0.552	1.0,1.0,0.291,1.0,1.0,1.0,0.506,1.0	-0.423
Q111	2m	MXE_JCEC	ENSMUSG00000033623.13	Pcgf3	chr5	+	108487835	108487924	108495833	108495971	108478302	108478358	108499626	108499707	3516	5,2,1,5,0,3,1,1	28,13,19,24,26,29,23,27	1,1,0,0,2,1,0,0	29,35,26,23,26,3,4,31	133	182	5.0026e-05	0.0478124	0.196,0.174,0.067,0.222,0.0,0.124,0.056,0.048	0.045,0.038,0.0,0.0,0.095,0.313,0.0,0.0	0.05
Q111	2m	MXE_JCEC	ENSMUSG00000032411.15	Tfdp2	chr9	+	96232681	96232748	96247049	96247088	96223093	96223198	96273838	96273942	3348	22,7,10,23,22,23,10,21	1,0,1,1,0,0,2,0	27,33,24,11,15,4,2,21	0,3,5,4,1,1,0,4	111	83	2.02768e-05	0.0258394	0.943,1.0,0.882,0.945,1.0,1.0,0.789,1.0	1.0,0.892,0.782,0.673,0.918,0.749,1.0,0.797	0.094
Q111	2m	MXE_JCEC	ENSMUSG00000059146.12	Ntrk3	chr7	-	78204102	78204144	78229486	78229561	78198792	78198951	78247154	78247398	1165	2,1,2,3,2,3,1,3	2,4,1,3,0,1,0,3	1,1,2,1,0,0,1,0	1,3,4,2,1,2,2,6	119	86	1.26477e-06	0.0024176	0.42,0.153,0.591,0.42,1.0,0.684,1.0,0.42	0.42,0.194,0.265,0.265,0.0,0.0,0.265,0.0	0.41
Q111	6m	MXE_JC	ENSMUSG00000031075.18	Ano1	chr7	-	144618848	144618920	144619474	144619486	144614849	144614924	144621667	144621750	80	0,0,2,0,0,0,2,1	1,8,5,6,5,5,6,5	2,1,1,0,3,2,5,2	4,4,3,7,5,4,4,2	55	88	1.14192e-09	6.08073e-06	0.0,0.0,0.39,0.0,0.0,0.0,0.348,0.242	0.444,0.286,0.348,0.0,0.49,0.444,0.667,0.615	-0.289
Q111	6m	MXE_JC	ENSMUSG00000040594.19	Ranbp17	chr11	-	33337854	33337914	33404037	33404199	33329470	33329544	33441802	33441938	4627	7,7,3,8,8,3,3,2	2,3,4,1,0,3,2,1	2,5,9,4,3,7,3,3	0,3,1,1,0,0,0,1	88	88	6.74115e-05	0.0299139	0.778,0.7,0.429,0.889,1.0,0.5,0.6,0.667	1.0,0.625,0.9,0.8,1.0,1.0,1.0,0.75	-0.189
Q111	6m	MXE_JC	ENSMUSG00000030279.15	C2cd5	chr6	-	143029159	143029246	143030777	143030876	143017882	143018073	143031244	143031306	1190	103,106,79,91,83,101,97,81	28,32,22,22,30,33,29,19	99,110,85,99,123,109,97,124	19,22,22,15,17,15,19,13	88	88	1.64755e-05	0.0125332	0.786,0.768,0.782,0.805,0.735,0.754,0.77,0.81	0.839,0.833,0.794,0.868,0.879,0.879,0.836,0.905	-0.078
Q111	6m	MXE_JC	ENSMUSG00000030279.15	C2cd5	chr6	-	143029159	143029246	143029572	143029660	143017882	143018073	143030121	143030211	1189	99,106,105,104,99,104,85,89	28,32,22,22,30,33,29,19	118,102,103,100,99,123,126,114	19,22,22,15,17,15,19,13	88	88	2.77067e-05	0.0134126	0.78,0.768,0.827,0.825,0.767,0.759,0.746,0.824	0.861,0.823,0.824,0.87,0.853,0.891,0.869,0.898	-0.074
Q111	6m	MXE_JC	ENSMUSG00000033981.14	Gria2	chr3	-	80690403	80690518	80691319	80691434	80689102	80689351	80692284	80692532	4967	566,645,562,586,564,578,631,606	243,265,181,253,204,237,271,201	607,561,590,608,603,614,563,723	180,164,183,187,179,161,209,180	88	88	2.1237e-05	0.0125652	0.7,0.709,0.756,0.698,0.734,0.709,0.7,0.751	0.771,0.774,0.763,0.765,0.771,0.792,0.729,0.801	-0.051
Q111	6m	MXE_JC	ENSMUSG00000002006.12	Pdzd4	chrX	-	73798193	73798292	73799833	73800087	73796829	73796892	73824281	73824969	2964	23,13,21,23,19,24,19,19	178,150,174,186,192,176,195,155	14,13,7,16,11,5,18,8	208,182,198,206,197,176,213,195	88	88	1.08612e-06	0.00192787	0.114,0.08,0.108,0.11,0.09,0.12,0.089,0.109	0.063,0.067,0.034,0.072,0.053,0.028,0.078,0.039	0.048
Q111	6m	MXE_JC	ENSMUSG00000002006.12	Pdzd4	chrX	-	73798193	73798292	73799833	73800087	73796375	73796477	73824281	73824969	2962	24,13,21,23,19,24,19,18	86,81,102,107,102,105,102,86	14,13,7,18,11,5,19,8	107,110,105,113,100,98,113,117	88	88	5.83183e-06	0.00776362	0.218,0.138,0.171,0.177,0.157,0.186,0.157,0.173	0.116,0.106,0.063,0.137,0.099,0.049,0.144,0.064	0.075
Q111	6m	MXE_JC	ENSMUSG00000028894.18	Inpp5b	chr4	+	124742812	124743030	124743635	124743733	124742441	124742605	124743873	124743903	3951	3,3,3,4,3,1,6,1	23,22,13,25,16,17,17,17	0,0,4,0,2,0,0,2	18,23,19,19,15,20,16,26	88	88	2.10887e-05	0.0125652	0.115,0.12,0.187,0.138,0.158,0.056,0.261,0.056	0.0,0.0,0.174,0.0,0.118,0.0,0.0,0.071	0.091
Q111	6m	MXE_JC	ENSMUSG00000017718.15	Afmid	chr11	+	117834945	117835018	117836407	117836512	117832527	117832576	117838492	117839908	2652	2,2,4,1,2,3,2,1	6,7,4,3,10,2,5,3	1,1,1,1,0,0,1,0	3,5,1,1,1,5,2,3	88	88	1.33111e-05	0.0122102	0.25,0.222,0.5,0.25,0.167,0.6,0.286,0.25	0.25,0.167,0.5,0.5,0.0,0.0,0.333,0.0	0.097
Q111	6m	MXE_JC	ENSMUSG00000066406.15	Akap13	chr7	+	75679819	75679873	75683393	75683459	75677105	75677479	75685116	75685309	2662	2,3,1,2,2,2,1,5	12,7,4,2,8,6,11,6	2,3,0,0,0,0,0,1	17,14,2,7,5,9,7,6	88	88	1.39092e-07	0.000370334	0.143,0.3,0.2,0.5,0.2,0.25,0.083,0.455	0.105,0.176,0.0,0.0,0.0,0.0,0.0,0.143	0.213
Q111	6m	MXE_JC	ENSMUSG00000028456.18	Unc13b	chr4	+	43215451	43217965	43227924	43227947	43209497	43209723	43230117	43230164	1901	3,5,4,1,3,2,1,6	0,1,1,1,1,0,1,1	6,0,3,2,0,1,0,1	0,2,1,2,1,0,2,2	88	66	1.37579e-05	0.0122102	1.0,0.789,0.75,0.429,0.692,1.0,0.429,0.818	1.0,0.0,0.692,0.429,0.0,1.0,0.0,0.273	0.314
Q111	6m	MXE_JC	ENSMUSG00000035032.12	Nek11	chr9	-	105300250	105300400	105313414	105313541	105300061	105300140	105314686	105314751	5076	1,2,3,4,2,3,0,1	5,1,0,4,2,2,4,4	0,3,1,3,0,0,0,0	6,2,3,8,2,2,2,3	88	88	2.63711e-05	0.0134126	0.167,0.667,1.0,0.5,0.5,0.6,0.0,0.2	0.0,0.6,0.25,0.273,0.0,0.0,0.0,0.0	0.314
Q111	6m	MXE_JCEC	ENSMUSG00000031075.18	Ano1	chr7	-	144618848	144618920	144619474	144619486	144614849	144614924	144621667	144621750	80	0,0,2,0,0,0,2,1	3,11,9,8,7,6,8,9	2,1,1,0,3,2,5,2	6,7,5,8,6,8,5,4	56	116	7.51209e-10	4.02873e-06	0.0,0.0,0.315,0.0,0.0,0.0,0.341,0.187	0.408,0.228,0.293,0.0,0.509,0.341,0.674,0.509	-0.265
Q111	6m	MXE_JCEC	ENSMUSG00000109783.1	Gm45338	chr16	+	23543622	23543871	23554697	23554933	23534579	23534799	23559771	23560080	2859	0,0,3,0,0,0,0,1	3,3,0,5,4,6,1,0	4,2,4,2,1,1,1,3	5,2,6,11,1,1,4,1	293	280	1.90631e-05	0.0146051	0.0,0.0,1.0,0.0,0.0,0.0,0.0,1.0	0.433,0.489,0.389,0.148,0.489,0.489,0.193,0.741	-0.171
Q111	6m	MXE_JCEC	ENSMUSG00000006344.17	Ggt5	chr10	+	75604311	75604584	75604642	75604800	75603966	75604162	75605255	75605402	2817	4,0,2,2,0,1,1,1	18,11,15,13,15,9,15,12	3,0,3,7,8,3,2,5	10,10,16,12,14,18,11,11	317	202	6.26224e-05	0.037316	0.124,0.0,0.078,0.089,0.0,0.066,0.041,0.05	0.16,0.0,0.107,0.271,0.267,0.096,0.104,0.225	-0.098
Q111	6m	MXE_JCEC	ENSMUSG00000033981.14	Gria2	chr3	-	80690403	80690518	80691319	80691434	80689102	80689351	80692284	80692532	4967	961,1121,930,1028,947,1003,1075,1015	513,528,385,495,416,476,540,387	1070,964,1007,995,948,1023,986,1135	394,335,364,366,359,330,408,358	159	159	1.46046e-05	0.0130541	0.652,0.68,0.707,0.675,0.695,0.678,0.666,0.724	0.731,0.742,0.735,0.731,0.725,0.756,0.707,0.76	-0.051
Q111	6m	MXE_JCEC	ENSMUSG00000026159.13	Agfg1	chr1	+	82880007	82880127	82880746	82880818	82876170	82876324	82882227	82882437	3413	46,51,70,47,50,50,62,48	0,0,0,2,3,4,0,1	49,37,44,46,43,51,48,52	5,7,5,5,0,3,1,2	164	116	1.29465e-05	0.0130541	1.0,1.0,1.0,0.943,0.922,0.898,1.0,0.971	0.874,0.789,0.862,0.867,1.0,0.923,0.971,0.948	0.063
Q111	6m	MXE_JCEC	ENSMUSG00000028464.16	Tpm2	chr4	-	43518643	43518719	43519002	43519078	43518401	43518464	43519226	43519297	730	15,18,30,29,28,25,17,18	77,87,94,82,79,95,71,79	20,18,16,23,20,24,15,18	142,126,115,135,97,141,99,120	120	120	4.84778e-05	0.0324983	0.163,0.171,0.242,0.261,0.262,0.208,0.193,0.186	0.123,0.125,0.122,0.146,0.171,0.145,0.132,0.13	0.074
Q111	6m	MXE_JCEC	ENSMUSG00000066406.15	Akap13	chr7	+	75679819	75679873	75683393	75683459	75677105	75677479	75685116	75685309	2662	2,3,1,2,2,2,1,5	12,8,4,4,10,8,12,6	2,3,0,0,0,0,0,2	17,16,5,10,7,11,7,7	98	110	8.7862e-07	0.00235602	0.158,0.296,0.219,0.359,0.183,0.219,0.086,0.483	0.117,0.174,0.0,0.0,0.0,0.0,0.0,0.243	0.184
Q111	6m	MXE_JCEC	ENSMUSG00000111853.1	AC161596.2	chr9	+	31564688	31564853	31578489	31578793	31559608	31559909	31578949	31579634	3959	5,2,2,1,3,0,2,0	4,1,1,2,1,4,6,2	0,2,1,0,0,1,1,1	1,2,7,4,4,3,1,5	209	348	3.89655e-06	0.0056113	0.675,0.769,0.769,0.454,0.833,0.0,0.357,0.0	0.0,0.625,0.192,0.0,0.0,0.357,0.625,0.25	0.226
Q111	6m	MXE_JCEC	ENSMUSG00000043410.16	Hfm1	chr5	-	106874842	106874928	106878590	106878722	106872320	106872424	106878802	106878900	2023	9,12,6,6,3,11,3,8	0,1,1,2,0,3,0,0	2,8,6,5,1,2,5,5	2,3,4,2,1,2,2,1	176	130	4.1852e-06	0.0056113	1.0,0.899,0.816,0.689,1.0,0.73,1.0,1.0	0.425,0.663,0.526,0.649,0.425,0.425,0.649,0.787	0.323
Q111	10m	MXE_JC	ENSMUSG00000033981.14	Gria2	chr3	-	80690403	80690518	80691319	80691434	80689102	80689351	80692284	80692532	4118	323,307,377,381,364,374,363,356	179,192,211,205,194,207,252,163	357,390,390,353,416,279,373,355	108,126,138,104,112,56,140,156	88	88	1.67644e-14	7.29418e-11	0.643,0.615,0.641,0.65,0.652,0.644,0.59,0.686	0.768,0.756,0.739,0.772,0.788,0.833,0.727,0.695	-0.12
Q111	10m	MXE_JC	ENSMUSG00000033287.15	Kctd17	chr15	+	78437157	78437232	78437583	78437671	78435584	78435710	78438486	78438497	1809	8,3,9,9,8,14,11,15	115,156,109,117,123,102,88,99	19,26,12,22,14,15,22,16	106,113,119,120,136,112,107,110	88	88	2.77476e-05	0.0335816	0.065,0.019,0.076,0.071,0.061,0.121,0.111,0.132	0.152,0.187,0.092,0.155,0.093,0.118,0.171,0.127	-0.055
Q111	10m	MXE_JC	ENSMUSG00000013523.13	Bcas1	chr2	-	170366363	170366528	170370449	170370491	170349181	170349463	170378722	170378929	1020	105,101,96,114,75,107,121,88	1,2,1,4,0,3,3,0	69,73,75,69,68,72,92,82	4,3,7,2,4,2,6,5	85	88	3.08725e-05	0.0335816	0.991,0.981,0.99,0.967,1.0,0.974,0.977,1.0	0.947,0.962,0.917,0.973,0.946,0.974,0.941,0.944	0.035
Q111	10m	MXE_JC	ENSMUSG00000059475.13	Zfp426	chr9	-	20476395	20476478	20478132	20478279	20474935	20475033	20486329	20486437	3114	2,1,3,2,4,1,5,1	12,11,13,15,9,18,14,6	1,1,0,1,0,0,1,1	6,16,7,20,10,9,5,19	88	88	3.93455e-06	0.00855961	0.143,0.083,0.187,0.118,0.308,0.053,0.263,0.143	0.143,0.059,0.0,0.048,0.0,0.0,0.167,0.05	0.104
Q111	10m	MXE_JCEC	ENSMUSG00000044712.15	Slc38a6	chr12	+	73293698	73293799	73310144	73310197	73292159	73292233	73318976	73319016	328	6,4,4,2,5,3,2,11	0,0,4,2,1,3,3,0	3,2,6,6,1,3,7,4	0,0,1,0,1,0,1,0	145	97	1.84908e-05	0.0159568	1.0,1.0,0.401,0.401,0.77,0.401,0.308,1.0	1.0,1.0,0.801,1.0,0.401,1.0,0.824,1.0	-0.218
Q111	10m	MXE_JCEC	ENSMUSG00000026103.14	Gls	chr1	-	52200617	52200651	52204345	52204516	52199854	52199887	52207300	52207359	2014	12,9,8,9,9,26,19,12	2,3,0,0,4,2,2,2	15,13,6,18,10,7,14,15	0,0,0,0,1,0,3,2	215	78	3.96237e-07	0.000576392	0.685,0.521,1.0,1.0,0.449,0.825,0.775,0.685	1.0,1.0,1.0,1.0,0.784,1.0,0.629,0.731	-0.151
Q111	10m	MXE_JCEC	ENSMUSG00000026017.13	Carf	chr1	+	60108082	60108200	60109326	60109449	60105310	60105434	60124850	60124911	3871	1,1,0,0,1,4,1,2	10,15,18,7,10,20,12,9	5,4,6,2,1,2,3,2	16,5,14,9,9,7,16,10	162	167	9.08057e-05	0.0440307	0.093,0.064,0.0,0.0,0.093,0.171,0.079,0.186	0.244,0.452,0.306,0.186,0.103,0.228,0.162,0.171	-0.146
Q111	10m	MXE_JCEC	ENSMUSG00000033981.14	Gria2	chr3	-	80690403	80690518	80691319	80691434	80689102	80689351	80692284	80692532	4118	324,307,379,383,366,376,363,356	179,192,216,205,196,213,253,163	357,390,392,356,420,279,374,355	108,126,139,104,114,56,140,157	159	159	1.06581e-14	4.65121e-11	0.644,0.615,0.637,0.651,0.651,0.638,0.589,0.686	0.768,0.756,0.738,0.774,0.787,0.833,0.728,0.693	-0.121
Q111	10m	MXE_JCEC	ENSMUSG00000033287.15	Kctd17	chr15	+	78437157	78437232	78437583	78437671	78435584	78435710	78438486	78438497	1809	8,3,9,9,8,14,11,16	115,156,109,117,123,102,88,99	19,26,12,22,14,15,22,16	106,113,119,120,136,112,107,110	119	132	5.09443e-05	0.0277901	0.072,0.021,0.084,0.079,0.067,0.132,0.122,0.152	0.166,0.203,0.101,0.169,0.102,0.129,0.186,0.139	-0.058
Q111	10m	MXE_JCEC	ENSMUSG00000069601.14	Ank3	chr10	+	69904447	69904510	69920437	69920491	69904197	69904270	69927694	69927818	3599	35,33,27,25,14,32,27,29	0,0,0,0,1,1,0,0	27,23,40,16,37,31,45,36	0,2,0,1,4,4,3,5	107	98	4.65825e-05	0.0277901	1.0,1.0,1.0,1.0,0.928,0.967,1.0,1.0	1.0,0.913,1.0,0.936,0.894,0.877,0.932,0.868	0.059
Q111	10m	MXE_JCEC	ENSMUSG00000059475.13	Zfp426	chr9	-	20476395	20476478	20478132	20478279	20474935	20475033	20486329	20486437	3114	2,1,3,2,4,1,5,1	12,11,13,15,9,18,14,6	1,1,0,1,0,0,1,1	6,16,7,20,10,9,5,19	191	127	2.19387e-05	0.0159568	0.1,0.057,0.133,0.081,0.228,0.036,0.192,0.1	0.1,0.04,0.0,0.032,0.0,0.0,0.117,0.034	0.076
Q111	10m	MXE_JCEC	ENSMUSG00000021363.13	Mak	chr13	-	41030016	41030136	41032524	41032599	41025119	41026562	41034753	41034885	781	2,2,2,2,0,1,1,1	2,0,3,3,4,4,1,0	0,2,0,0,1,0,1,0	3,2,7,1,2,1,2,1	119	164	1.40729e-05	0.0153536	0.58,1.0,0.479,0.479,0.0,0.256,0.58,1.0	0.0,0.58,0.0,0.0,0.408,0.0,0.408,0.0	0.372
Q111	10m	MXE_JCEC	ENSMUSG00000107482.2	Gm45233	chr7	+	43454517	43454580	43456478	43456637	43444127	43444204	43463136	43463272	2792	0,1,3,1,3,1,1,0	3,1,0,0,1,1,0,1	0,0,1,3,0,0,2,0	1,1,3,1,4,1,1,3	107	203	3.6391e-08	7.94052e-05	0.0,0.655,1.0,1.0,0.851,0.655,1.0,0.0	0.0,0.0,0.387,0.851,0.0,0.0,0.791,0.0	0.392
Q140	2m	MXE_JCEC	ENSMUSG00000057751.14	Megf6	chr4	+	154270401	154270530	154270724	154270751	154269892	154270021	154271610	154271739	2319	4,2,5,4,0,1,2,0	1,1,4,0,1,4,1,1	3,4,1,1,4,1,5,1	0,0,1,0,0,0,2,0	173	71	1.38523e-09	5.46472e-06	0.621,0.451,0.339,1.0,0.0,0.093,0.451,0.0	1.0,1.0,0.291,1.0,1.0,1.0,0.506,1.0	-0.48
Q140	6m	MXE_JC	ENSMUSG00000042439.12	Zfp532	chr18	+	65644192	65644369	65651559	65651722	65622983	65625334	65656350	65656632	1333	1,0,1,2,0,1,0,4	23,23,30,24,23,26,16,17	3,7,3,3,1,3,5,2	21,11,17,19,16,19,19,17	88	88	1.02602e-06	0.00185077	0.042,0.0,0.032,0.077,0.0,0.037,0.0,0.19	0.125,0.389,0.15,0.136,0.059,0.136,0.208,0.105	-0.116
Q140	6m	MXE_JC	ENSMUSG00000033577.18	Myo6	chr9	+	80293526	80293553	80293944	80293974	80292356	80292517	80296642	80296681	2607	1,2,0,0,2,1,0,0	5,14,6,4,7,8,9,10	0,4,4,4,1,3,4,4	14,15,11,8,8,19,14,13	70	73	1.10253e-06	0.00185077	0.173,0.13,0.0,0.0,0.23,0.115,0.0,0.0	0.0,0.218,0.275,0.343,0.115,0.141,0.23,0.243	-0.115
Q140	6m	MXE_JC	ENSMUSG00000033981.14	Gria2	chr3	-	80690403	80690518	80691319	80691434	80689102	80689351	80692284	80692532	4737	473,529,630,553,421,421,585,549	214,242,306,257,219,194,244,268	607,561,590,608,603,614,563,723	180,164,183,187,179,161,209,180	88	88	1.58995e-12	8.00699e-09	0.689,0.686,0.673,0.683,0.658,0.685,0.706,0.672	0.771,0.774,0.763,0.765,0.771,0.792,0.729,0.801	-0.089
Q140	6m	MXE_JC	ENSMUSG00000069601.14	Ank3	chr10	+	69982115	69982161	69986082	69988632	69980271	69980394	69994371	69994446	4224	101,101,121,103,94,82,95,123	36,30,27,21,27,35,41,33	125,102,122,130,107,109,94,117	26,15,19,24,27,22,13,21	88	88	4.82658e-05	0.0235266	0.737,0.771,0.818,0.831,0.777,0.701,0.699,0.788	0.828,0.872,0.865,0.844,0.799,0.832,0.879,0.848	-0.081
Q140	6m	MXE_JC	ENSMUSG00000069601.14	Ank3	chr10	+	69982115	69982197	69986082	69988632	69980271	69980394	69994371	69994446	4225	117,113,138,112,114,100,112,128	36,30,27,21,27,35,41,33	154,122,145,140,129,124,115,137	26,15,19,24,27,22,13,21	88	88	7.69619e-06	0.00884579	0.765,0.79,0.836,0.842,0.809,0.741,0.732,0.795	0.856,0.891,0.884,0.854,0.827,0.849,0.898,0.867	-0.077
Q140	6m	MXE_JC	ENSMUSG00000020524.16	Gria1	chr11	+	57309768	57309883	57310607	57310722	57289247	57289495	57317665	57317800	4189	364,420,430,450,363,401,490,427	174,172,249,189,183,183,232,224	537,500,448,482,469,527,476,475	209,188,142,182,154,145,190,191	88	88	8.78255e-06	0.00884579	0.677,0.709,0.633,0.704,0.665,0.687,0.679,0.656	0.72,0.727,0.759,0.726,0.753,0.784,0.715,0.713	-0.061
Q140	6m	MXE_JC	ENSMUSG00000000326.12	Comt	chr16	-	18411126	18411320	18411689	18411957	18410682	18410814	18424303	18424360	147	64,55,63,51,63,62,63,44	226,245,272,257,233,243,250,261	112,90,92,73,77,77,77,84	256,269,291,258,240,260,257,271	88	88	9.47989e-05	0.0367236	0.221,0.183,0.188,0.166,0.213,0.203,0.201,0.144	0.304,0.251,0.24,0.221,0.243,0.228,0.231,0.237	-0.054
Q140	6m	MXE_JC	ENSMUSG00000025915.14	Sgk3	chr1	+	9885988	9886142	9888869	9889025	9885666	9885753	9891360	9891450	149	0,3,0,1,1,1,0,1	37,47,53,40,39,43,42,48	0,3,1,9,5,2,3,7	53,64,56,68,61,63,54,49	88	88	1.68578e-05	0.0141493	0.0,0.06,0.0,0.024,0.025,0.023,0.0,0.02	0.0,0.045,0.018,0.117,0.076,0.031,0.053,0.125	-0.039
Q140	6m	MXE_JC	ENSMUSG00000058076.12	Sdhc	chr1	-	171143557	171143659	171145755	171145812	171135992	171136156	171150558	171150603	3738	290,330,375,340,303,363,346,340	7,11,4,6,8,3,8,7	377,392,366,367,332,366,333,353	12,9,10,10,18,21,13,15	88	88	0.000119196	0.0428764	0.976,0.968,0.989,0.983,0.974,0.992,0.977,0.98	0.969,0.978,0.973,0.973,0.949,0.946,0.962,0.959	0.016
Q140	6m	MXE_JC	ENSMUSG00000002006.12	Pdzd4	chrX	-	73798193	73798292	73799833	73800087	73796375	73796477	73824281	73824969	2858	19,19,20,7,13,15,15,19	64,76,87,69,73,68,94,91	14,13,7,18,11,5,19,8	107,110,105,113,100,98,113,117	88	88	5.5741e-05	0.0235266	0.229,0.2,0.187,0.092,0.151,0.181,0.138,0.173	0.116,0.106,0.063,0.137,0.099,0.049,0.144,0.064	0.072
Q140	6m	MXE_JC	ENSMUSG00000035725.13	Prkx	chrX	-	77773115	77773235	77782037	77782301	77765348	77765406	77786127	77786296	1761	13,14,15,14,8,18,10,9	0,0,1,1,0,0,1,1	15,19,12,10,12,13,14,19	3,7,2,2,0,1,0,2	88	88	2.44573e-05	0.0175953	1.0,1.0,0.938,0.933,1.0,1.0,0.909,0.9	0.833,0.731,0.857,0.833,1.0,0.929,1.0,0.905	0.074
Q140	6m	MXE_JC	ENSMUSG00000058589.14	Anks1b	chr10	+	90897246	90897426	90921295	90921424	90895098	90895206	90940563	90940575	3717	127,141,146,126,110,128,155,140	77,63,75,77,68,60,85,71	166,155,170,146,172,159,140,171	131,107,109,116,105,133,113,146	88	88	5.60603e-05	0.0235266	0.623,0.691,0.661,0.621,0.618,0.681,0.646,0.664	0.559,0.592,0.609,0.557,0.621,0.545,0.553,0.539	0.079
Q140	6m	MXE_JC	ENSMUSG00000025558.16	Dock9	chr14	-	121591310	121591354	121591811	121591879	121586226	121586342	121594335	121594383	2316	79,68,83,73,78,87,87,99	24,24,21,22,17,30,18,16	67,64,65,66,40,58,66,56	38,27,23,24,23,19,25,36	88	87	0.000144645	0.0485623	0.765,0.737,0.796,0.766,0.819,0.741,0.827,0.859	0.635,0.701,0.736,0.731,0.632,0.751,0.723,0.606	0.099
Q140	6m	MXE_JC	ENSMUSG00000037174.18	Elf2	chr3	-	51294092	51294188	51299782	51299885	51266752	51266866	51308049	51308215	4973	7,8,8,7,7,5,7,10	0,1,0,0,1,0,0,0	8,3,3,11,6,9,5,3	2,0,4,1,0,1,2,4	88	88	3.3554e-05	0.0211222	1.0,0.889,1.0,1.0,0.875,1.0,1.0,1.0	0.8,1.0,0.429,0.917,1.0,0.9,0.714,0.429	0.197
Q140	6m	MXE_JC	ENSMUSG00000020516.15	Rps6kb1	chr11	-	86516743	86516987	86517349	86517392	86513982	86516191	86517582	86517640	2623	3,3,5,3,2,1,3,2	3,1,2,3,0,0,1,2	1,2,1,2,0,1,1,3	4,1,6,3,1,2,8,4	86	88	4.66804e-05	0.0235266	0.506,0.754,0.719,0.506,1.0,1.0,0.754,0.506	0.204,0.672,0.146,0.406,0.0,0.338,0.113,0.434	0.429
Q140	6m	MXE_JCEC	ENSMUSG00000032355.16	Mlip	chr9	-	77190671	77190737	77216976	77217048	77181351	77181396	77239391	77239784	4659	1,0,0,0,2,0,2,2	8,5,3,4,6,2,7,8	2,4,4,0,3,1,3,1	3,3,5,8,9,4,2,4	116	110	5.08291e-06	0.00368366	0.106,0.0,0.0,0.0,0.24,0.0,0.213,0.192	0.387,0.558,0.431,0.0,0.24,0.192,0.587,0.192	-0.23
Q140	6m	MXE_JCEC	ENSMUSG00000040441.10	Slc26a10	chr10	-	127173623	127173706	127173804	127173808	127173274	127173381	127173908	127174025	3178	1,1,1,2,0,0,0,0	15,9,13,17,10,6,12,11	0,2,2,6,2,0,2,2	19,12,16,14,22,14,11,16	48	127	7.33477e-08	9.30232e-05	0.15,0.227,0.169,0.237,0.0,0.0,0.0,0.0	0.0,0.306,0.249,0.531,0.194,0.0,0.325,0.249	-0.134
Q140	6m	MXE_JCEC	ENSMUSG00000033577.18	Myo6	chr9	+	80293526	80293553	80293944	80293974	80292356	80292517	80296642	80296681	2607	1,2,0,0,2,1,0,0	5,14,6,4,7,8,9,10	0,4,4,4,1,3,4,4	14,15,11,8,8,19,14,13	71	74	1.10313e-06	0.00111924	0.172,0.13,0.0,0.0,0.229,0.115,0.0,0.0	0.0,0.217,0.275,0.343,0.115,0.141,0.229,0.243	-0.115
Q140	6m	MXE_JCEC	ENSMUSG00000033981.14	Gria2	chr3	-	80690403	80690518	80691319	80691434	80689102	80689351	80692284	80692532	4737	823,899,1085,989,762,748,1009,977	441,473,589,486,428,380,453,512	1070,964,1007,995,948,1023,986,1135	394,335,364,366,359,330,408,358	159	159	3.29376e-10	1.67092e-06	0.651,0.655,0.648,0.671,0.64,0.663,0.69,0.656	0.731,0.742,0.735,0.731,0.725,0.756,0.707,0.76	-0.077
Q140	6m	MXE_JCEC	ENSMUSG00000020524.16	Gria1	chr11	+	57309768	57309883	57310607	57310722	57289247	57289495	57317665	57317800	4189	500,562,612,616,520,531,649,576	273,251,354,290,274,286,359,321	728,664,627,619,621,724,625,638	304,281,218,262,233,208,277,280	159	159	1.91353e-06	0.00161789	0.647,0.691,0.634,0.68,0.655,0.65,0.644,0.642	0.705,0.703,0.742,0.703,0.727,0.777,0.693,0.695	-0.063
Q140	6m	MXE_JCEC	ENSMUSG00000002006.12	Pdzd4	chrX	-	73798193	73798292	73799833	73800087	73796375	73796477	73824281	73824969	2858	56,52,64,45,47,39,43,49	133,154,174,158,138,133,168,171	49,47,42,41,37,31,44,48	193,204,193,221,202,191,216,215	298	143	6.02951e-06	0.00382346	0.168,0.139,0.15,0.12,0.14,0.123,0.109,0.121	0.109,0.1,0.095,0.082,0.081,0.072,0.089,0.097	0.043
Q140	6m	MXE_JCEC	ENSMUSG00000021668.15	Polk	chr13	-	96496492	96496555	96496602	96496842	96495407	96495532	96501518	96501672	4730	30,31,29,32,36,35,44,36	0,0,1,1,1,0,3,2	48,38,33,41,27,33,35,31	1,4,2,2,1,4,4,5	284	107	8.41355e-06	0.00434156	1.0,1.0,0.916,0.923,0.931,1.0,0.847,0.871	0.948,0.782,0.861,0.885,0.91,0.757,0.767,0.7	0.11
Q140	6m	MXE_JCEC	ENSMUSG00000037174.18	Elf2	chr3	-	51294092	51294188	51299782	51299885	51266752	51266866	51308049	51308215	4973	9,13,11,9,11,6,7,11	0,1,1,0,2,0,0,1	12,5,5,14,7,13,8,5	2,2,4,2,0,1,4,5	147	140	3.63908e-08	6.15368e-05	1.0,0.925,0.913,1.0,0.84,1.0,1.0,0.913	0.851,0.704,0.543,0.87,1.0,0.925,0.656,0.488	0.194
Q140	6m	MXE_JCEC	ENSMUSG00000041440.18	Gk5	chr9	+	96133388	96133464	96137744	96137838	96119431	96119612	96140538	96140670	3478	2,2,2,3,1,1,1,2	2,2,6,3,6,3,1,4	0,3,0,1,0,0,2,0	9,4,6,3,2,2,3,3	120	138	4.56894e-05	0.0210711	0.535,0.535,0.277,0.535,0.161,0.277,0.535,0.365	0.0,0.463,0.0,0.277,0.0,0.0,0.434,0.0	0.256
Q140	6m	MXE_JCEC	ENSMUSG00000030621.17	Me3	chr7	+	89763319	89763393	89765412	89767730	89739806	89739956	89786425	89786501	1009	1,1,3,0,1,3,2,0	8,8,30,37,18,24,28,24	1,0,0,0,1,4,0,0	35,16,14,15,12,12,23,14	118	2362	8.55817e-06	0.00434156	0.714,0.714,0.667,0.0,0.527,0.714,0.588,0.0	0.364,0.0,0.0,0.0,0.625,0.87,0.0,0.0	0.258
Q140	6m	MXE_JCEC	ENSMUSG00000043410.16	Hfm1	chr5	-	106874842	106874928	106878590	106878722	106872320	106872424	106878802	106878900	1950	3,6,3,5,5,1,5,8	0,0,2,0,0,0,1,1	2,8,6,5,1,2,5,5	2,3,4,2,1,2,2,1	176	130	1.94643e-08	4.93711e-05	1.0,1.0,0.526,1.0,1.0,1.0,0.787,0.855	0.425,0.663,0.526,0.649,0.425,0.425,0.649,0.787	0.327
Q140	10m	MXE_JC	ENSMUSG00000097589.9	Dleu2	chr14	-	61614165	61614271	61625219	61625362	61603033	61603806	61632436	61632483	132	5,5,7,4,13,8,9,12	3,2,4,0,4,5,3,0	8,8,11,12,7,12,5,8	1,1,0,0,1,0,0,2	88	88	1.18121e-08	1.63637e-05	0.625,0.714,0.636,1.0,0.765,0.615,0.75,1.0	0.889,0.889,1.0,1.0,0.875,1.0,1.0,0.8	-0.168
Q140	10m	MXE_JC	ENSMUSG00000033981.14	Gria2	chr3	-	80690403	80690518	80691319	80691434	80689102	80689351	80692284	80692532	3934	289,272,308,311,330,306,237,298	140,201,189,199,187,208,184,197	357,390,390,353,416,279,373,355	108,126,138,104,112,56,140,156	88	88	0	0	0.674,0.575,0.62,0.61,0.638,0.595,0.563,0.602	0.768,0.756,0.739,0.772,0.788,0.833,0.727,0.695	-0.15
Q140	10m	MXE_JC	ENSMUSG00000041607.16	Mbp	chr18	+	82561777	82561855	82578935	82579058	82554462	82554750	82584111	82585637	442	529,667,591,569,637,473,675,602	810,777,969,861,945,832,1007,916	499,485,484,466,467,459,549,587	962,926,982,809,883,1032,1009,1099	88	88	1.29031e-05	0.0134063	0.395,0.462,0.379,0.398,0.403,0.362,0.401,0.397	0.342,0.344,0.33,0.365,0.346,0.308,0.352,0.348	0.058
Q140	10m	MXE_JC	ENSMUSG00000032534.18	Cep63	chr9	-	102621695	102621728	102623555	102623593	102621272	102621294	102625903	102626023	836	1,2,5,1,1,3,2,3	1,0,0,0,1,0,0,2	2,5,2,1,2,0,2,5	2,2,2,2,2,1,0,1	81	76	3.36381e-05	0.02796	0.484,1.0,1.0,1.0,0.484,1.0,1.0,0.585	0.484,0.701,0.484,0.319,0.484,0.0,1.0,0.824	0.282
Q140	10m	MXE_JC	ENSMUSG00000026414.13	Tnnt2	chr1	+	135841900	135841911	135843773	135843814	135840874	135840912	135845554	135845644	3456	4,3,3,2,2,2,1,5	4,9,6,5,6,8,6,3	1,0,1,0,0,0,0,0	4,3,1,2,3,1,4,4	54	84	2.4942e-11	5.18296e-08	0.609,0.341,0.438,0.384,0.341,0.28,0.206,0.722	0.28,0.0,0.609,0.0,0.0,0.0,0.0,0.0	0.304
Q140	10m	MXE_JCEC	ENSMUSG00000097589.9	Dleu2	chr14	-	61614165	61614271	61625219	61625362	61603033	61603806	61632436	61632483	132	5,5,7,4,13,8,9,12	3,2,5,0,4,5,4,0	8,8,11,12,7,12,5,8	1,1,0,0,1,0,0,2	187	150	7.33539e-09	1.01864e-05	0.572,0.667,0.529,1.0,0.723,0.562,0.643,1.0	0.865,0.865,1.0,1.0,0.849,1.0,1.0,0.762	-0.206
Q140	10m	MXE_JCEC	ENSMUSG00000036452.17	Arhgap26	chr18	+	39357552	39357663	39357798	39357828	39306701	39306852	39363116	39363208	1175	7,20,14,11,10,13,14,7	3,4,2,2,1,1,1,0	15,21,11,11,13,13,22,27	0,0,0,1,1,0,0,1	155	74	8.4836e-06	0.00883567	0.527,0.705,0.77,0.724,0.827,0.861,0.87,1.0	1.0,1.0,1.0,0.84,0.861,1.0,1.0,0.928	-0.168
Q140	10m	MXE_JCEC	ENSMUSG00000033981.14	Gria2	chr3	-	80690403	80690518	80691319	80691434	80689102	80689351	80692284	80692532	3934	290,272,308,311,333,308,237,299	142,203,190,199,190,208,184,197	357,390,392,356,420,279,374,355	108,126,139,104,114,56,140,157	159	159	0	0	0.671,0.573,0.618,0.61,0.637,0.597,0.563,0.603	0.768,0.756,0.738,0.774,0.787,0.833,0.728,0.693	-0.151
Q140	10m	MXE_JCEC	ENSMUSG00000041607.16	Mbp	chr18	+	82561777	82561855	82578935	82579058	82554462	82554750	82584111	82585637	442	529,667,592,569,637,474,675,604	812,780,969,862,948,833,1011,919	499,485,485,467,467,459,549,587	963,928,990,813,891,1032,1009,1103	122	167	1.13319e-05	0.00944178	0.471,0.539,0.455,0.475,0.479,0.438,0.478,0.474	0.415,0.417,0.401,0.44,0.418,0.378,0.427,0.421	0.061
Q140	10m	MXE_JCEC	ENSMUSG00000032534.18	Cep63	chr9	-	102621695	102621728	102623555	102623593	102621272	102621294	102625903	102626023	836	1,2,5,1,1,3,2,3	1,0,0,0,1,0,0,2	2,5,2,1,2,0,2,5	2,2,2,2,2,1,0,1	82	77	3.38347e-05	0.0234926	0.484,1.0,1.0,1.0,0.484,1.0,1.0,0.585	0.484,0.701,0.484,0.32,0.484,0.0,1.0,0.824	0.282
Q140	10m	MXE_JCEC	ENSMUSG00000026414.13	Tnnt2	chr1	+	135841900	135841911	135843773	135843814	135840874	135840912	135845554	135845644	3456	4,3,3,2,2,2,1,5	4,9,6,5,6,8,6,3	1,0,1,0,0,0,0,0	4,3,1,2,3,1,4,4	55	85	2.52964e-11	5.26925e-08	0.607,0.34,0.436,0.382,0.34,0.279,0.205,0.72	0.279,0.0,0.607,0.0,0.0,0.0,0.0,0.0	0.303
Q175	2m	MXE_JC	ENSMUSG00000034551.12	Hdx	chrX	-	111622300	111622447	111649836	111649890	111600617	111600825	111659633	111660743	3190	0,2,1,0,1,0,0,1	1,2,4,4,3,4,1,3	1,1,5,2,2,1,1,0	1,1,3,4,2,1,1,3	88	88	9.57317e-06	0.0172783	0.0,0.5,0.2,0.0,0.25,0.0,0.0,0.25	0.5,0.5,0.625,0.333,0.5,0.5,0.5,0.0	-0.282
Q175	2m	MXE_JC	ENSMUSG00000041225.16	Arhgap12	chr18	-	6056978	6056993	6057516	6057591	6052861	6052923	6061846	6061972	686	11,20,11,10,8,7,8,11	5,2,1,3,1,3,1,1	10,20,5,21,16,2,1,11	0,1,2,1,0,1,0,0	88	58	6.36369e-06	0.0172783	0.592,0.868,0.879,0.687,0.841,0.606,0.841,0.879	1.0,0.929,0.622,0.933,1.0,0.569,1.0,1.0	-0.108
Q175	2m	MXE_JC	ENSMUSG00000027806.9	Tsc22d2	chr3	+	58428227	58428299	58437316	58437475	58417483	58417613	58459330	58459382	344	11,20,17,5,11,11,20,18	3,1,0,1,0,1,1,2	6,5,10,13,12,7,7,10	4,4,4,3,3,0,0,4	88	88	1.31527e-05	0.0172783	0.786,0.952,1.0,0.833,1.0,0.917,0.952,0.9	0.6,0.556,0.714,0.813,0.8,1.0,1.0,0.714	0.143
Q175	2m	MXE_JC	ENSMUSG00000059146.12	Ntrk3	chr7	-	78204102	78204144	78229486	78229561	78198792	78198951	78247154	78247398	1167	3,2,2,2,1,0,3,2	2,6,3,2,0,2,2,3	1,1,2,1,0,0,1,0	1,3,4,2,1,2,2,6	88	85	3.88322e-05	0.0382595	0.592,0.244,0.392,0.491,1.0,0.0,0.592,0.392	0.491,0.244,0.326,0.326,0.0,0.0,0.326,0.0	0.249
Q175	2m	MXE_JCEC	ENSMUSG00000034551.12	Hdx	chrX	-	111622300	111622447	111649836	111649890	111600617	111600825	111659633	111660743	3190	0,2,1,0,1,0,0,1	1,2,4,4,3,4,1,3	1,1,5,2,2,1,1,0	1,1,3,4,2,1,1,3	98	191	1.85567e-09	7.34473e-06	0.0,0.661,0.328,0.0,0.394,0.0,0.0,0.394	0.661,0.661,0.765,0.494,0.661,0.661,0.661,0.0	-0.348
Q175	2m	MXE_JCEC	ENSMUSG00000041225.16	Arhgap12	chr18	-	6056978	6056993	6057516	6057591	6052861	6052923	6061846	6061972	686	11,20,11,10,8,7,8,11	5,2,1,3,1,3,1,1	10,20,5,21,16,2,1,11	0,1,2,1,0,1,0,0	119	59	2.84214e-06	0.0056246	0.522,0.832,0.845,0.623,0.799,0.536,0.799,0.845	1.0,0.908,0.553,0.912,1.0,0.498,1.0,1.0	-0.134
Q175	2m	MXE_JCEC	ENSMUSG00000078812.10	Eif5a	chr11	-	69919448	69919478	69920340	69920434	69919150	69919336	69921162	69921386	2447	32,31,27,41,21,21,24,18	4,0,3,0,5,2,0,2	24,41,29,34,15,30,40,32	0,0,1,0,0,0,0,0	138	74	4.77735e-05	0.0378175	0.811,1.0,0.828,1.0,0.693,0.849,1.0,0.828	1.0,1.0,0.94,1.0,1.0,1.0,1.0,1.0	-0.116
Q175	2m	MXE_JCEC	ENSMUSG00000033768.16	Nrxn2	chr19	+	6454978	6455280	6463823	6463868	6448254	6448284	6472257	6472419	443	34,24,29,22,15,19,31,29	2,0,1,1,0,0,1,3	34,21,26,30,26,1,1,23	2,2,1,1,7,0,0,1	346	89	3.60022e-05	0.0356242	0.814,1.0,0.882,0.85,1.0,1.0,0.889,0.713	0.814,0.73,0.87,0.885,0.489,1.0,1.0,0.855	0.063
Q175	2m	MXE_JCEC	ENSMUSG00000022442.15	Ttll1	chr15	-	83502080	83502289	83505249	83505366	83499921	83500102	83505482	83505643	3756	37,43,44,32,29,26,31,23	46,52,52,55,36,34,28,28	23,30,29,19,19,7,14,27	52,70,54,48,42,23,37,48	161	253	2.30888e-05	0.0304618	0.558,0.565,0.571,0.478,0.559,0.546,0.635,0.563	0.41,0.402,0.458,0.383,0.416,0.324,0.373,0.469	0.155
Q175	6m	MXE_JC	ENSMUSG00000033768.16	Nrxn2	chr19	+	6450530	6450599	6463823	6463868	6448254	6448284	6472257	6472419	555	3,4,1,5,2,12,4,10	0,3,2,3,4,1,4,3	2,4,5,3,4,4,2,4	0,1,2,2,1,1,0,0	88	88	6.7856e-05	0.0204737	1.0,0.571,0.333,0.625,0.333,0.923,0.5,0.769	1.0,0.8,0.714,0.6,0.8,0.8,1.0,1.0	-0.208
Q175	6m	MXE_JC	ENSMUSG00000040594.19	Ranbp17	chr11	-	33337854	33337914	33404037	33404199	33329470	33329544	33441802	33441938	4721	2,6,8,3,2,5,7,4	3,2,1,1,4,2,0,2	2,5,9,4,3,7,3,3	0,3,1,1,0,0,0,1	88	88	9.67363e-05	0.0276513	0.4,0.75,0.889,0.75,0.333,0.714,1.0,0.667	1.0,0.625,0.9,0.8,1.0,1.0,1.0,0.75	-0.197
Q175	6m	MXE_JC	ENSMUSG00000024985.18	Tcf7l2	chr19	+	55924529	55924580	55927729	55927754	55923895	55923944	55931433	55933654	3303	9,15,1,6,7,7,14,27	1,3,0,2,1,2,3,5	6,3,5,8,6,4,6,5	0,0,0,0,0,0,1,0	88	68	7.45106e-08	0.000101167	0.874,0.794,1.0,0.699,0.844,0.73,0.783,0.807	1.0,1.0,1.0,1.0,1.0,1.0,0.823,1.0	-0.161
Q175	6m	MXE_JC	ENSMUSG00000015451.16	C4a	chr17	-	34815521	34815573	34816059	34816263	34815346	34815436	34816391	34816531	5358	1,1,0,0,0,0,2,0	0,0,1,1,2,1,0,1	1,2,3,3,0,1,1,1	1,3,1,2,1,1,0,1	88	88	6.36477e-05	0.0203336	1.0,1.0,0.0,0.0,0.0,0.0,1.0,0.0	0.5,0.4,0.75,0.6,0.0,0.5,1.0,0.5	-0.156
Q175	6m	MXE_JC	ENSMUSG00000060510.14	Zfp266	chr9	-	20508018	20508185	20521019	20521119	20505976	20506065	20521343	20521417	3382	6,5,13,3,6,7,5,7	4,2,4,2,0,4,1,3	6,4,6,4,5,8,6,4	3,1,0,1,1,1,0,0	88	88	1.05951e-05	0.00510913	0.6,0.714,0.765,0.6,1.0,0.636,0.833,0.7	0.667,0.8,1.0,0.8,0.833,0.889,1.0,1.0	-0.143
Q175	6m	MXE_JC	ENSMUSG00000033981.14	Gria2	chr3	-	80690403	80690518	80691319	80691434	80689102	80689351	80692284	80692532	5068	554,518,620,514,509,578,550,490	303,287,313,278,304,310,298,218	607,561,590,608,603,614,563,723	180,164,183,187,179,161,209,180	88	88	0	0	0.646,0.643,0.665,0.649,0.626,0.651,0.649,0.692	0.771,0.774,0.763,0.765,0.771,0.792,0.729,0.801	-0.118
Q175	6m	MXE_JC	ENSMUSG00000013523.13	Bcas1	chr2	-	170370449	170370491	170378722	170378929	170356247	170356313	170387162	170387207	1229	48,72,62,58,64,70,62,79	15,11,17,14,8,12,13,9	58,68,68,59,61,63,58,64	3,3,5,3,6,8,6,5	88	85	1.20946e-06	0.000938372	0.756,0.863,0.779,0.8,0.885,0.849,0.822,0.894	0.949,0.956,0.929,0.95,0.908,0.884,0.903,0.925	-0.095
Q175	6m	MXE_JC	ENSMUSG00000031864.16	Ints10	chr8	+	68824189	68824267	68825051	68825129	68822156	68822250	68827276	68829408	2318	8,9,6,9,9,9,14,7	73,81,82,63,76,73,78,91	20,9,12,12,9,9,12,13	36,43,48,56,57,37,78,45	88	88	5.75781e-05	0.0195442	0.099,0.1,0.068,0.125,0.106,0.11,0.152,0.071	0.357,0.173,0.2,0.176,0.136,0.196,0.133,0.224	-0.095
Q175	6m	MXE_JC	ENSMUSG00000063849.6	Ppcdc	chr9	-	57437416	57437482	57439113	57439362	57434902	57435085	57440069	57440097	1656	2,0,3,2,0,2,1,0	24,29,33,35,33,30,39,33	7,3,5,2,0,8,1,2	25,14,24,24,22,19,31,37	88	88	1.12888e-05	0.00510913	0.077,0.0,0.083,0.054,0.0,0.063,0.025,0.0	0.219,0.176,0.172,0.077,0.0,0.296,0.031,0.051	-0.09
Q175	6m	MXE_JC	ENSMUSG00000069601.14	Ank3	chr10	+	69982115	69982161	69986082	69988632	69980271	69980394	69994371	69994446	4528	125,102,124,120,109,127,136,101	36,30,45,23,36,28,42,29	125,102,122,130,107,109,94,117	26,15,19,24,27,22,13,21	88	88	0.000179051	0.0422793	0.776,0.773,0.734,0.839,0.752,0.819,0.764,0.777	0.828,0.872,0.865,0.844,0.799,0.832,0.879,0.848	-0.067
Q175	6m	MXE_JC	ENSMUSG00000069601.14	Ank3	chr10	+	69982115	69982197	69986082	69988632	69980271	69980394	69994371	69994446	4529	150,114,147,125,134,148,171,118	36,30,45,23,36,28,42,29	154,122,145,140,129,124,115,137	26,15,19,24,27,22,13,21	88	88	0.000130487	0.0353921	0.806,0.792,0.766,0.845,0.788,0.841,0.803,0.803	0.856,0.891,0.884,0.854,0.827,0.849,0.898,0.867	-0.06
Q175	6m	MXE_JC	ENSMUSG00000020524.16	Gria1	chr11	+	57309768	57309883	57310607	57310722	57289247	57289495	57317665	57317800	4487	495,442,525,468,505,484,487,428	233,185,270,207,221,234,258,199	537,500,448,482,469,527,476,475	209,188,142,182,154,145,190,191	88	88	2.50455e-05	0.0104632	0.68,0.705,0.66,0.693,0.696,0.674,0.654,0.683	0.72,0.727,0.759,0.726,0.753,0.784,0.715,0.713	-0.056
Q175	6m	MXE_JC	ENSMUSG00000011877.13	Git1	chr11	+	77500646	77500741	77501071	77501114	77500347	77500565	77503017	77503066	4624	155,180,200,177,185,192,185,206	30,26,40,38,38,39,39,43	238,227,239,238,241,268,265,285	31,27,34,22,30,28,43,32	88	86	7.11699e-06	0.00386524	0.835,0.871,0.83,0.82,0.826,0.828,0.823,0.824	0.882,0.891,0.873,0.914,0.887,0.903,0.858,0.897	-0.056
Q175	6m	MXE_JC	ENSMUSG00000049550.17	Clip1	chr5	-	123635173	123635278	123638955	123638988	123630224	123631169	123640493	123640554	4954	3,0,3,2,1,2,1,1	47,56,46,65,50,63,66,53	4,3,3,5,3,3,5,3	45,40,47,45,44,40,52,41	76	88	0.000228781	0.0497003	0.069,0.0,0.07,0.034,0.023,0.035,0.017,0.021	0.093,0.08,0.069,0.114,0.073,0.08,0.1,0.078	-0.052
Q175	6m	MXE_JC	ENSMUSG00000001986.16	Gria3	chrX	+	41654809	41654924	41669500	41669615	41654005	41654253	41672218	41672466	3098	17,44,24,35,27,32,39,39	202,233,268,224,207,241,253,182	44,52,40,60,40,62,37,57	230,218,231,213,224,254,255,229	88	88	5.26458e-05	0.0190613	0.078,0.159,0.082,0.135,0.115,0.117,0.134,0.176	0.161,0.193,0.148,0.22,0.152,0.196,0.127,0.199	-0.05
Q175	6m	MXE_JC	ENSMUSG00000028886.15	Eya3	chr4	+	132657577	132657616	132661894	132661938	132656692	132656788	132667154	132667234	4220	4,0,3,0,0,1,2,1	54,47,61,44,50,47,53,50	8,3,3,5,4,1,3,1	45,52,43,55,39,45,46,47	82	87	0.000206604	0.0467527	0.073,0.0,0.05,0.0,0.0,0.022,0.038,0.021	0.159,0.058,0.069,0.088,0.098,0.023,0.065,0.022	-0.047
Q175	6m	MXE_JC	ENSMUSG00000063358.15	Mapk1	chr16	+	17035441	17035551	17038313	17038434	17026357	17026489	17043685	17044749	4454	561,569,629,530,591,638,536,499	112,100,102,87,82,99,82,78	651,618,576,637,540,573,525,538	169,149,163,148,124,110,133,111	88	88	1.64242e-07	0.000178399	0.834,0.851,0.86,0.859,0.878,0.866,0.867,0.865	0.794,0.806,0.779,0.811,0.813,0.839,0.798,0.829	0.051
Q175	6m	MXE_JC	ENSMUSG00000053332.13	Gas5	chr1	+	161036819	161036852	161037123	161037164	161035982	161036014	161037287	161037315	2228	401,490,441,352,413,470,486,369	119,136,85,109,119,118,131,98	400,301,355,311,292,352,325,296	123,142,122,110,100,135,113,110	76	84	2.77142e-05	0.0107511	0.788,0.799,0.852,0.781,0.793,0.815,0.804,0.806	0.782,0.701,0.763,0.758,0.763,0.742,0.761,0.748	0.052
Q175	6m	MXE_JC	ENSMUSG00000029095.17	Ablim2	chr5	+	35848803	35848905	35856100	35856220	35841280	35841401	35857127	35857180	803	83,88,104,84,60,99,96,73	1,5,2,3,4,1,0,5	52,51,55,72,50,59,57,80	2,5,3,8,4,6,9,9	88	88	3.02597e-06	0.00205426	0.988,0.946,0.981,0.966,0.938,0.99,1.0,0.936	0.963,0.911,0.948,0.9,0.926,0.908,0.864,0.899	0.053
Q175	6m	MXE_JC	ENSMUSG00000029095.17	Ablim2	chr5	+	35848803	35848905	35849515	35849569	35841280	35841401	35857127	35857180	802	83,88,104,84,60,99,96,73	427,392,416,393,337,463,450,471	52,51,55,72,50,59,57,80	450,443,451,458,477,545,480,543	88	88	3.6579e-10	9.93302e-07	0.163,0.183,0.2,0.176,0.151,0.176,0.176,0.134	0.104,0.103,0.109,0.136,0.095,0.098,0.106,0.128	0.06
Q175	6m	MXE_JC	ENSMUSG00000002006.12	Pdzd4	chrX	-	73798193	73798292	73799833	73800087	73796375	73796477	73824281	73824969	3029	22,14,22,13,12,11,23,23	81,88,103,98,86,82,97,88	14,13,7,18,11,5,19,8	107,110,105,113,100,98,113,117	88	88	0.000140057	0.0353921	0.214,0.137,0.176,0.117,0.122,0.118,0.192,0.207	0.116,0.106,0.063,0.137,0.099,0.049,0.144,0.064	0.063
Q175	6m	MXE_JC	ENSMUSG00000011877.13	Git1	chr11	+	77501071	77501114	77502828	77502855	77500347	77500565	77503017	77503066	4626	30,26,40,38,38,39,39,43	119,112,157,129,127,158,163,118	31,27,34,22,30,28,43,32	213,191,182,202,187,187,201,194	86	70	5.71213e-07	0.000517043	0.17,0.159,0.172,0.193,0.196,0.167,0.163,0.229	0.106,0.103,0.132,0.081,0.115,0.109,0.148,0.118	0.067
Q175	6m	MXE_JC	ENSMUSG00000058589.14	Anks1b	chr10	+	90921295	90921424	90940563	90940575	90897246	90897426	90941425	90941512	3957	44,38,42,37,40,45,49,40	109,97,95,97,105,129,123,86	35,34,27,34,23,28,16,25	149,148,141,103,130,122,119,126	88	55	8.60495e-09	1.55778e-05	0.201,0.197,0.216,0.193,0.192,0.179,0.199,0.225	0.128,0.126,0.107,0.171,0.1,0.125,0.078,0.11	0.082
Q175	6m	MXE_JC	ENSMUSG00000028464.16	Tpm2	chr4	-	43518643	43518719	43519002	43519078	43518401	43518464	43519226	43519297	751	21,14,24,20,20,20,19,10	44,66,57,56,50,70,62,80	16,16,10,22,14,21,10,13	116,110,95,112,78,121,84,100	88	88	4.0457e-06	0.00244135	0.323,0.175,0.296,0.263,0.286,0.222,0.235,0.111	0.121,0.127,0.095,0.164,0.152,0.148,0.106,0.115	0.11
Q175	6m	MXE_JC	ENSMUSG00000037174.18	Elf2	chr3	-	51294092	51294188	51299782	51299885	51266752	51266866	51308049	51308215	5335	4,11,5,7,1,3,12,8	1,2,0,0,1,0,0,0	8,3,3,11,6,9,5,3	2,0,4,1,0,1,2,4	88	88	0.000143367	0.0353921	0.8,0.846,1.0,1.0,0.5,1.0,1.0,1.0	0.8,1.0,0.429,0.917,1.0,0.9,0.714,0.429	0.12
Q175	6m	MXE_JCEC	ENSMUSG00000109783.1	Gm45338	chr16	+	23543622	23543871	23554697	23554933	23534579	23534799	23559771	23560080	2918	0,0,0,0,1,2,0,0	4,2,6,4,5,7,5,1	4,2,4,2,1,1,1,3	5,2,6,11,1,1,4,1	293	280	1.95035e-11	5.32641e-08	0.0,0.0,0.0,0.0,0.16,0.214,0.0,0.0	0.433,0.489,0.389,0.148,0.489,0.489,0.193,0.741	-0.375
Q175	6m	MXE_JCEC	ENSMUSG00000024985.18	Tcf7l2	chr19	+	55925976	55926049	55927729	55927754	55923895	55923944	55931433	55933654	3304	2,11,3,7,6,4,13,14	1,3,0,2,1,2,3,5	3,3,1,8,3,5,4,3	0,0,0,0,0,0,1,0	117	69	1.0688e-09	1.94593e-06	0.541,0.684,1.0,0.674,0.78,0.541,0.719,0.623	1.0,1.0,1.0,1.0,1.0,1.0,0.702,1.0	-0.267
Q175	6m	MXE_JCEC	ENSMUSG00000070942.8	Il1rl2	chr1	+	40345805	40345877	40350935	40351065	40343027	40343190	40351761	40351898	1425	3,0,2,1,0,1,0,1	5,3,3,1,2,0,1,2	2,2,2,1,2,1,1,0	1,4,0,3,0,0,1,1	116	174	6.61869e-05	0.020084	0.474,0.0,0.5,0.6,0.0,1.0,0.0,0.429	0.75,0.429,1.0,0.333,1.0,1.0,0.6,0.0	-0.264
Q175	6m	MXE_JCEC	ENSMUSG00000024985.18	Tcf7l2	chr19	+	55924529	55924580	55927729	55927754	55923895	55923944	55931433	55933654	3303	9,15,1,7,7,7,14,29	1,3,0,2,1,2,3,5	7,3,5,9,6,4,7,6	0,0,0,0,0,0,1,0	95	69	5.22058e-08	5.70296e-05	0.867,0.784,1.0,0.718,0.836,0.718,0.772,0.808	1.0,1.0,1.0,1.0,1.0,1.0,0.836,1.0	-0.167
Q175	6m	MXE_JCEC	ENSMUSG00000029797.13	Sspo	chr6	+	48496379	48496522	48496618	48496665	48496135	48496263	48497374	48497583	3628	14,12,19,19,9,12,15,6	0,3,2,5,4,3,2,0	10,7,11,10,3,6,13,8	0,1,0,0,0,0,2,2	187	91	2.0748e-07	0.000161894	1.0,0.661,0.822,0.649,0.523,0.661,0.785,1.0	1.0,0.773,1.0,1.0,1.0,1.0,0.76,0.661	-0.137
Q175	6m	MXE_JCEC	ENSMUSG00000033981.14	Gria2	chr3	-	80690403	80690518	80691319	80691434	80689102	80689351	80692284	80692532	5068	995,902,1068,897,869,1011,977,889	597,531,594,514,558,584,589,449	1070,964,1007,995,948,1023,986,1135	394,335,364,366,359,330,408,358	159	159	1.11022e-16	6.06404e-13	0.625,0.629,0.643,0.636,0.609,0.634,0.624,0.664	0.731,0.742,0.735,0.731,0.725,0.756,0.707,0.76	-0.103
Q175	6m	MXE_JCEC	ENSMUSG00000031864.16	Ints10	chr8	+	68824189	68824267	68825051	68825129	68822156	68822250	68827276	68829408	2318	44,30,42,46,39,40,39,32	106,104,120,87,107,107,111,113	44,42,43,42,36,30,46,43	57,66,69,73,84,58,98,77	122	122	0.000134791	0.0320099	0.293,0.224,0.259,0.346,0.267,0.272,0.26,0.221	0.436,0.389,0.384,0.365,0.3,0.341,0.319,0.358	-0.094
Q175	6m	MXE_JCEC	ENSMUSG00000033768.16	Nrxn2	chr19	+	6450530	6450599	6463823	6463868	6448254	6448284	6472257	6472419	555	11,14,13,16,8,22,12,20	0,3,2,3,4,1,5,3	4,14,10,7,14,8,13,17	0,1,2,2,1,1,0,0	113	89	0.000112075	0.0291502	1.0,0.786,0.837,0.808,0.612,0.945,0.654,0.84	1.0,0.917,0.797,0.734,0.917,0.863,1.0,1.0	-0.093
Q175	6m	MXE_JCEC	ENSMUSG00000020524.16	Gria1	chr11	+	57309768	57309883	57310607	57310722	57289247	57289495	57317665	57317800	4487	646,606,720,633,688,682,667,576	349,280,387,304,342,354,395,286	728,664,627,619,621,724,625,638	304,281,218,262,233,208,277,280	159	159	8.03608e-06	0.00337639	0.649,0.684,0.65,0.676,0.668,0.658,0.628,0.668	0.705,0.703,0.742,0.703,0.727,0.777,0.693,0.695	-0.058
Q175	6m	MXE_JCEC	ENSMUSG00000029769.16	Ccdc136	chr6	+	29411709	29411868	29421990	29422097	29411247	29411385	29426624	29426948	3709	23,33,18,33,20,35,29,32	138,177,87,121,88,120,258,323	20,31,25,19,32,24,24,33	92,85,75,121,79,100,106,82	203	151	0.000192056	0.0419604	0.11,0.122,0.133,0.169,0.145,0.178,0.077,0.069	0.139,0.213,0.199,0.105,0.232,0.151,0.144,0.23	-0.051
Q175	6m	MXE_JCEC	ENSMUSG00000011877.13	Git1	chr11	+	77500646	77500741	77501071	77501114	77500347	77500565	77503017	77503066	4624	297,333,381,311,315,351,375,374	30,26,40,38,38,39,39,43	431,415,452,453,429,485,470,500	31,27,34,22,30,28,43,32	139	87	9.40828e-06	0.00367057	0.861,0.889,0.856,0.837,0.838,0.849,0.858,0.845	0.897,0.906,0.893,0.928,0.9,0.916,0.872,0.907	-0.048
Q175	6m	MXE_JCEC	ENSMUSG00000028886.15	Eya3	chr4	+	132657577	132657616	132661894	132661938	132656692	132656788	132667154	132667234	4220	4,0,3,0,0,1,2,1	54,47,61,44,50,47,53,50	8,3,3,5,4,1,3,1	45,52,43,55,39,45,46,47	83	88	0.000206516	0.0433843	0.073,0.0,0.05,0.0,0.0,0.022,0.038,0.021	0.159,0.058,0.069,0.088,0.098,0.023,0.065,0.022	-0.047
Q175	6m	MXE_JCEC	ENSMUSG00000075302.10	Erich2	chr2	+	70512759	70512816	70521072	70521108	70509655	70509701	70522479	70522507	2781	5,3,1,2,2,8,3,5	4,2,0,0,4,4,2,2	2,3,2,1,0,2,1,1	0,2,0,1,1,2,0,0	101	80	0.000218509	0.0442035	0.498,0.543,1.0,1.0,0.284,0.613,0.543,0.664	1.0,0.543,1.0,0.442,0.0,0.442,1.0,1.0	-0.035
Q175	6m	MXE_JCEC	ENSMUSG00000020882.17	Cacnb1	chr11	-	98010626	98010646	98011342	98011497	98010295	98010376	98011865	98011942	1793	19,22,16,23,18,25,12,21	195,171,221,174,171,216,209,214	24,31,32,37,33,38,27,36	224,176,211,185,213,192,203,228	199	64	5.10159e-05	0.0163911	0.03,0.04,0.023,0.041,0.033,0.036,0.018,0.031	0.033,0.054,0.047,0.06,0.047,0.06,0.041,0.048	-0.017
Q175	6m	MXE_JCEC	ENSMUSG00000013523.13	Bcas1	chr2	-	170370449	170370491	170378722	170378929	170356247	170356313	170387162	170387207	1229	1162,1416,1308,1241,1279,1278,1453,1359	15,11,17,14,8,12,13,9	1041,1272,1213,1137,1012,1542,1240,1376	3,3,5,3,6,8,6,5	251	86	7.52168e-07	0.000456483	0.964,0.978,0.963,0.968,0.982,0.973,0.975,0.981	0.992,0.993,0.988,0.992,0.983,0.985,0.986,0.99	-0.016
Q175	6m	MXE_JCEC	ENSMUSG00000056486.17	Chn1	chr2	-	73659679	73659757	73679614	73679903	73631745	73631830	73706918	73707032	4103	428,411,474,350,393,439,487,453	1259,1262,1311,1138,1194,1366,1273,1162	507,456,410,423,410,441,410,413	1834,1707,1618,1635,1682,1823,1595,1706	333	122	1.69564e-07	0.00015436	0.111,0.107,0.117,0.101,0.108,0.105,0.123,0.125	0.092,0.089,0.085,0.087,0.082,0.081,0.086,0.081	0.027
Q175	6m	MXE_JCEC	ENSMUSG00000002006.12	Pdzd4	chrX	-	73796829	73796892	73799833	73800087	73796375	73796477	73824281	73824969	3028	72,50,57,62,56,53,76,78	164,134,149,142,149,161,151,148	49,47,42,41,37,31,44,48	159,160,156,165,147,142,181,141	298	107	3.12387e-06	0.00155115	0.136,0.118,0.121,0.136,0.119,0.106,0.153,0.159	0.1,0.095,0.088,0.082,0.083,0.073,0.08,0.109	0.042
Q175	6m	MXE_JCEC	ENSMUSG00000002006.12	Pdzd4	chrX	-	73798193	73798292	73799833	73800087	73796375	73796477	73824281	73824969	3029	72,50,57,62,56,53,76,78	183,165,184,184,174,183,199,181	49,47,42,41,37,31,44,48	193,204,193,221,202,191,216,215	298	143	2.81268e-08	3.84072e-05	0.159,0.127,0.129,0.139,0.134,0.122,0.155,0.171	0.109,0.1,0.095,0.082,0.081,0.072,0.089,0.097	0.051
Q175	6m	MXE_JCEC	ENSMUSG00000053332.13	Gas5	chr1	+	161036819	161036852	161037123	161037164	161035982	161036014	161037287	161037315	2228	401,490,441,352,413,470,486,369	119,136,85,109,119,118,131,98	400,301,355,311,292,352,325,296	123,142,122,110,100,135,113,110	77	85	2.77119e-05	0.00946016	0.788,0.799,0.851,0.781,0.793,0.815,0.804,0.806	0.782,0.701,0.763,0.757,0.763,0.742,0.76,0.748	0.053
Q175	6m	MXE_JCEC	ENSMUSG00000058589.14	Anks1b	chr10	+	90897246	90897426	90921295	90921424	90895098	90895206	90940563	90940575	3954	466,458,484,369,445,522,511,416	492,431,481,426,425,497,520,432	523,492,491,452,496,459,419,472	716,591,557,616,600,634,518,630	224	173	8.40788e-05	0.0241704	0.422,0.451,0.437,0.401,0.447,0.448,0.431,0.427	0.361,0.391,0.405,0.362,0.39,0.359,0.385,0.367	0.055
Q175	6m	MXE_JCEC	ENSMUSG00000058589.14	Anks1b	chr10	+	90897246	90897426	90914695	90914767	90895098	90895206	90921295	90921424	3953	510,495,526,406,485,566,559,455	237,174,192,165,181,230,191,205	555,526,517,486,519,487,434,496	304,244,253,220,279,265,206,247	224	116	0.000169755	0.0386333	0.527,0.596,0.587,0.56,0.581,0.56,0.602,0.535	0.486,0.527,0.514,0.534,0.491,0.488,0.522,0.51	0.059
Q175	6m	MXE_JCEC	ENSMUSG00000058589.14	Anks1b	chr10	+	90897246	90897426	90914692	90914767	90895098	90895206	90921295	90921424	3952	510,495,526,406,485,566,559,455	245,170,191,162,168,228,190,205	555,526,517,486,519,487,434,496	305,251,251,226,279,262,194,239	224	119	0.000123722	0.0307167	0.525,0.607,0.594,0.571,0.605,0.569,0.61,0.541	0.492,0.527,0.523,0.533,0.497,0.497,0.543,0.524	0.061
Q175	6m	MXE_JCEC	ENSMUSG00000011877.13	Git1	chr11	+	77501071	77501114	77502828	77502855	77500347	77500565	77503017	77503066	4626	30,26,40,38,38,39,39,43	119,112,157,129,127,158,163,118	31,27,34,22,30,28,43,32	213,191,182,202,187,187,201,194	87	71	5.70981e-07	0.000389837	0.171,0.159,0.172,0.194,0.196,0.168,0.163,0.229	0.106,0.103,0.132,0.082,0.116,0.109,0.149,0.119	0.067
Q175	6m	MXE_JCEC	ENSMUSG00000030279.15	C2cd5	chr6	-	143072542	143072694	143073662	143073787	143067055	143067141	143078262	143078461	1193	30,29,33,32,42,31,39,32	86,87,89,77,94,102,93,82	25,25,21,31,15,29,20,23	95,121,104,95,87,84,120,100	169	196	8.90065e-05	0.0243077	0.288,0.279,0.301,0.325,0.341,0.261,0.327,0.312	0.234,0.193,0.19,0.275,0.167,0.286,0.162,0.211	0.089
Q175	6m	MXE_JCEC	ENSMUSG00000028464.16	Tpm2	chr4	-	43518643	43518719	43519002	43519078	43518401	43518464	43519226	43519297	751	23,19,25,27,22,26,21,17	53,91,76,66,57,89,76,94	20,18,16,23,20,24,15,18	142,126,115,135,97,141,99,120	120	120	2.97403e-06	0.00155115	0.303,0.173,0.248,0.29,0.278,0.226,0.216,0.153	0.123,0.125,0.122,0.146,0.171,0.145,0.132,0.13	0.099
Q175	6m	MXE_JCEC	ENSMUSG00000066406.15	Akap13	chr7	+	75679819	75679873	75683393	75683459	75677105	75677479	75685116	75685309	2727	1,6,1,3,3,0,3,1	6,5,10,11,18,14,13,11	2,3,0,0,0,0,0,2	17,16,5,10,7,11,7,7	98	110	1.25133e-05	0.00455653	0.158,0.574,0.101,0.234,0.158,0.0,0.206,0.093	0.117,0.174,0.0,0.0,0.0,0.0,0.0,0.243	0.124
Q175	6m	MXE_JCEC	ENSMUSG00000111853.1	AC161596.2	chr9	+	31564688	31564853	31578489	31578793	31559608	31559909	31578949	31579634	4042	1,1,4,0,1,3,1,3	3,0,3,2,3,3,2,1	0,2,1,0,0,1,1,1	1,2,7,4,4,3,1,5	209	348	6.98265e-06	0.00317827	0.357,1.0,0.689,0.0,0.357,0.625,0.454,0.833	0.0,0.625,0.192,0.0,0.0,0.357,0.625,0.25	0.283
Q175	10m	MXE_JC	ENSMUSG00000086363.7	A330102I10Rik	chr13	+	29016709	29016879	29023175	29023212	29016292	29016391	29028421	29028797	67	2,1,0,2,1,1,3,3	1,2,1,0,5,1,4,4	1,2,1,5,1,2,1,3	1,1,0,1,0,1,3,0	88	80	4.80825e-05	0.024587	0.645,0.313,0.0,1.0,0.154,0.476,0.405,0.405	0.476,0.645,1.0,0.82,1.0,0.645,0.233,1.0	-0.303
Q175	10m	MXE_JC	ENSMUSG00000033981.14	Gria2	chr3	-	80690403	80690518	80691319	80691434	80689102	80689351	80692284	80692532	4249	347,241,320,279,344,353,263,291	195,181,195,162,230,203,196,189	357,390,390,353,416,279,373,355	108,126,138,104,112,56,140,156	88	88	0	0	0.64,0.571,0.621,0.633,0.599,0.635,0.573,0.606	0.768,0.756,0.739,0.772,0.788,0.833,0.727,0.695	-0.15
Q175	10m	MXE_JC	ENSMUSG00000013523.13	Bcas1	chr2	-	170370449	170370491	170378722	170378929	170356247	170356313	170387162	170387207	1059	64,57,69,66,75,62,81,76	12,10,15,18,21,13,17,12	66,68,78,35,75,76,65,67	5,3,8,2,5,8,4,4	88	85	1.56022e-09	3.49411e-06	0.837,0.846,0.816,0.78,0.775,0.822,0.822,0.859	0.927,0.956,0.904,0.944,0.935,0.902,0.94,0.942	-0.112
Q175	10m	MXE_JC	ENSMUSG00000020524.16	Gria1	chr11	+	57309768	57309883	57310607	57310722	57289247	57289495	57317665	57317800	3716	259,189,218,188,246,275,198,234	156,127,150,139,159,191,165,148	245,255,255,261,282,183,254,239	110,110,128,123,113,92,142,137	88	88	2.20555e-06	0.00197573	0.624,0.598,0.592,0.575,0.607,0.59,0.545,0.613	0.69,0.699,0.666,0.68,0.714,0.665,0.641,0.636	-0.081
Q175	10m	MXE_JC	ENSMUSG00000030231.11	Plekha5	chr6	+	140591627	140591764	140593554	140593657	140589645	140589755	140596248	140597110	185	120,121,99,115,136,136,135,107	45,36,28,42,49,35,55,39	141,133,130,149,137,126,143,160	40,26,26,26,27,31,41,36	88	88	0.000120244	0.0414287	0.727,0.771,0.78,0.732,0.735,0.795,0.711,0.733	0.779,0.836,0.833,0.851,0.835,0.803,0.777,0.816	-0.068
Q175	10m	MXE_JC	ENSMUSG00000033287.15	Kctd17	chr15	+	78437157	78437232	78437583	78437671	78435584	78435710	78438486	78438497	1917	11,9,11,13,11,1,10,6	106,88,94,101,113,83,107,101	19,26,12,22,14,15,22,16	106,113,119,120,136,112,107,110	88	88	0.000166145	0.0496109	0.094,0.093,0.105,0.114,0.089,0.012,0.085,0.056	0.152,0.187,0.092,0.155,0.093,0.118,0.171,0.127	-0.056
Q175	10m	MXE_JC	ENSMUSG00000032294.17	Pkm	chr9	+	59675028	59675195	59675567	59675734	59671920	59672073	59678043	59678225	4129	1859,1613,1813,1678,2019,1785,1877,1890	185,149,193,194,230,178,208,191	1711,1740,1600,1675,1505,1523,1811,1750	121,122,155,123,106,116,122,126	88	88	1.47506e-07	0.000165169	0.909,0.915,0.904,0.896,0.898,0.909,0.9,0.908	0.934,0.934,0.912,0.932,0.934,0.929,0.937,0.933	-0.026
Q175	10m	MXE_JC	ENSMUSG00000003363.15	Pld3	chr7	-	27541685	27541828	27541913	27541988	27541084	27541268	27542743	27542904	3692	35,37,31,32,36,39,32,33	595,375,525,461,575,482,422,405	17,22,27,21,27,24,27,26	573,573,540,569,486,509,537,488	88	88	9.37065e-06	0.00699519	0.056,0.09,0.056,0.065,0.059,0.075,0.07,0.075	0.029,0.037,0.048,0.036,0.053,0.045,0.048,0.051	0.025
Q175	10m	MXE_JC	ENSMUSG00000097451.10	Rian	chr12	+	109637838	109637926	109640266	109640328	109627047	109627153	109642564	109642652	2388	23,22,27,13,29,17,26,15	166,154,126,140,184,173,194,114	14,8,12,7,7,5,13,12	137,143,140,103,131,117,123,145	88	88	1.41868e-05	0.00907753	0.122,0.125,0.176,0.085,0.136,0.089,0.118,0.116	0.093,0.053,0.079,0.064,0.051,0.041,0.096,0.076	0.052
Q175	10m	MXE_JC	ENSMUSG00000026825.17	Dnm1	chr2	-	32333065	32333204	32334681	32334820	32327960	32328047	32335775	32335843	1781	342,213,268,230,262,259,255,221	489,533,581,476,592,576,485,473	196,211,203,185,163,175,253,221	597,592,538,503,425,481,551,631	88	88	5.64748e-05	0.0252951	0.412,0.286,0.316,0.326,0.307,0.31,0.345,0.318	0.247,0.263,0.274,0.269,0.277,0.267,0.315,0.259	0.056
Q175	10m	MXE_JC	ENSMUSG00000063358.15	Mapk1	chr16	+	17026357	17026489	17038313	17038434	17026025	17026140	17043685	17044749	3689	267,183,294,230,283,251,207,210	54,57,65,60,68,53,53,52	226,247,233,254,251,190,256,250	99,72,75,95,86,69,75,76	88	88	4.94046e-05	0.024587	0.832,0.762,0.819,0.793,0.806,0.826,0.796,0.802	0.695,0.774,0.756,0.728,0.745,0.734,0.773,0.767	0.058
Q175	10m	MXE_JC	ENSMUSG00000026825.17	Dnm1	chr2	-	32333152	32333204	32334681	32334820	32327960	32328047	32335775	32335843	1782	342,213,268,230,262,259,255,221	272,277,324,266,312,279,243,257	196,211,203,185,163,175,253,221	340,325,288,260,240,248,306,311	88	88	7.12283e-05	0.0290029	0.557,0.435,0.453,0.464,0.456,0.481,0.512,0.462	0.366,0.394,0.413,0.416,0.404,0.414,0.453,0.415	0.068
Q175	10m	MXE_JC	ENSMUSG00000072769.6	Gm10419	chr5	+	108368244	108368313	108369355	108369678	108367790	108367907	108370786	108372807	4012	7,4,7,8,5,5,8,7	30,19,21,25,30,20,12,24	1,0,3,5,5,2,4,2	19,23,32,25,33,21,27,23	88	88	8.36191e-05	0.0312108	0.189,0.174,0.25,0.242,0.143,0.2,0.4,0.226	0.05,0.0,0.086,0.167,0.132,0.087,0.129,0.08	0.137
Q175	10m	MXE_JC	ENSMUSG00000037523.13	Mavs	chr2	+	131238735	131238910	131240314	131240492	131234104	131234355	131241879	131242049	3578	1,1,1,2,2,1,3,2	4,6,5,2,8,9,3,1	1,0,2,0,0,1,0,0	1,4,3,3,3,5,2,9	88	88	0.000154537	0.0494408	0.2,0.143,0.167,0.5,0.2,0.1,0.5,0.667	0.5,0.0,0.4,0.0,0.0,0.167,0.0,0.0	0.176
Q175	10m	MXE_JC	ENSMUSG00000026414.13	Tnnt2	chr1	+	135841900	135841911	135843773	135843814	135840874	135840912	135845554	135845644	3735	1,1,5,1,2,2,2,2	8,7,7,3,10,6,8,7	1,0,1,0,0,0,0,0	4,3,1,2,3,1,4,4	54	84	3.98002e-08	5.94217e-05	0.163,0.182,0.526,0.341,0.237,0.341,0.28,0.308	0.28,0.0,0.609,0.0,0.0,0.0,0.0,0.0	0.186
Q175	10m	MXE_JCEC	ENSMUSG00000013523.13	Bcas1	chr2	-	170370449	170370491	170378722	170378929	170356247	170356313	170387162	170387207	1059	72,71,81,81,110,68,129,91	12,10,15,18,21,13,17,12	82,79,102,51,88,85,71,89	5,3,8,2,5,8,4,4	251	86	1.07405e-08	2.41339e-05	0.673,0.709,0.649,0.607,0.642,0.642,0.722,0.722	0.849,0.9,0.814,0.897,0.858,0.785,0.859,0.884	-0.185
Q175	10m	MXE_JCEC	ENSMUSG00000033981.14	Gria2	chr3	-	80690403	80690518	80691319	80691434	80689102	80689351	80692284	80692532	4249	348,245,323,280,345,353,265,293	196,182,196,164,233,204,197,189	357,390,392,356,420,279,374,355	108,126,139,104,114,56,140,157	159	159	0	0	0.64,0.574,0.622,0.631,0.597,0.634,0.574,0.608	0.768,0.756,0.738,0.774,0.787,0.833,0.728,0.693	-0.15
Q175	10m	MXE_JCEC	ENSMUSG00000020524.16	Gria1	chr11	+	57309768	57309883	57310607	57310722	57289247	57289495	57317665	57317800	3716	259,189,219,191,248,279,199,234	157,127,152,139,159,191,165,148	245,255,256,263,284,184,257,239	110,110,129,124,114,92,142,137	159	159	2.49536e-06	0.00186902	0.623,0.598,0.59,0.579,0.609,0.594,0.547,0.613	0.69,0.699,0.665,0.68,0.714,0.667,0.644,0.636	-0.08
Q175	10m	MXE_JCEC	ENSMUSG00000032294.17	Pkm	chr9	+	59675028	59675195	59675567	59675734	59671920	59672073	59678043	59678225	4129	1859,1613,1813,1679,2020,1785,1882,1891	185,149,193,194,230,178,208,191	1711,1740,1601,1675,1507,1523,1811,1750	121,124,157,123,106,116,124,126	211	211	2.4133e-07	0.000271134	0.909,0.915,0.904,0.896,0.898,0.909,0.9,0.908	0.934,0.933,0.911,0.932,0.934,0.929,0.936,0.933	-0.025
Q175	10m	MXE_JCEC	ENSMUSG00000003363.15	Pld3	chr7	-	27541685	27541828	27541913	27541988	27541084	27541268	27542743	27542904	3692	36,37,31,33,37,39,35,33	596,375,526,461,577,482,427,405	17,23,29,22,27,25,27,26	573,574,543,569,486,510,537,488	119	187	9.53175e-06	0.00611938	0.087,0.134,0.085,0.101,0.092,0.113,0.114,0.114	0.045,0.059,0.077,0.057,0.08,0.072,0.073,0.077	0.037
Q175	10m	MXE_JCEC	ENSMUSG00000097451.10	Rian	chr12	+	109637838	109637926	109640266	109640328	109627047	109627153	109642564	109642652	2388	23,22,27,13,29,17,26,15	166,154,126,140,184,173,194,114	14,8,12,7,7,5,13,12	137,143,140,103,131,117,123,145	132	106	1.39478e-05	0.00783516	0.1,0.103,0.147,0.069,0.112,0.073,0.097,0.096	0.076,0.043,0.064,0.052,0.041,0.033,0.078,0.062	0.043
Q175	10m	MXE_JCEC	ENSMUSG00000026825.17	Dnm1	chr2	-	32333065	32333204	32334681	32334820	32327960	32328047	32335775	32335843	1781	342,214,270,230,264,260,260,222	489,537,582,477,592,576,487,480	196,211,204,187,164,176,253,222	597,592,538,503,428,481,551,632	183	183	6.00518e-05	0.0224894	0.412,0.285,0.317,0.325,0.308,0.311,0.348,0.316	0.247,0.263,0.275,0.271,0.277,0.268,0.315,0.26	0.056
Q175	10m	MXE_JCEC	ENSMUSG00000026825.17	Dnm1	chr2	-	32333152	32333204	32334681	32334820	32327960	32328047	32335775	32335843	1782	342,214,270,230,264,260,260,222	272,277,324,266,312,279,243,257	196,211,204,187,164,176,253,222	340,325,288,260,240,248,306,311	183	96	3.47485e-05	0.015616	0.397,0.288,0.304,0.312,0.307,0.328,0.36,0.312	0.232,0.254,0.271,0.274,0.264,0.271,0.303,0.272	0.058
Q175	10m	MXE_JCEC	ENSMUSG00000063358.15	Mapk1	chr16	+	17026357	17026489	17038313	17038434	17026025	17026140	17043685	17044749	3689	267,184,294,230,283,251,207,210	54,57,65,60,69,53,54,52	226,247,233,255,251,190,256,250	99,72,76,95,87,69,75,76	176	165	5.15018e-05	0.0210408	0.823,0.752,0.809,0.782,0.794,0.816,0.782,0.791	0.682,0.763,0.742,0.716,0.73,0.721,0.762,0.755	0.06
Q175	10m	MXE_JCEC	ENSMUSG00000021614.16	Vcan	chr13	-	89688284	89693501	89702917	89705797	89685078	89685192	89712204	89712498	3009	8,14,12,16,14,13,12,11	5,1,9,2,3,5,4,4	9,11,12,11,12,8,18,11	9,16,13,10,10,9,13,6	2924	5261	1.60759e-05	0.00802721	0.742,0.962,0.706,0.935,0.894,0.824,0.844,0.832	0.643,0.553,0.624,0.664,0.683,0.615,0.714,0.767	0.184
Q175	10m	MXE_JCEC	ENSMUSG00000026414.13	Tnnt2	chr1	+	135841900	135841911	135843773	135843814	135840874	135840912	135845554	135845644	3735	1,1,5,1,2,2,2,2	8,7,7,3,10,6,8,7	1,0,1,0,0,0,0,0	4,3,1,2,3,1,4,4	55	85	4.16419e-08	6.23796e-05	0.162,0.181,0.525,0.34,0.236,0.34,0.279,0.306	0.279,0.0,0.607,0.0,0.0,0.0,0.0,0.0	0.185
Q175	10m	MXE_JCEC	ENSMUSG00000032355.16	Mlip	chr9	-	77216976	77217048	77229484	77231029	77181351	77181396	77239391	77239784	4173	5,3,2,2,5,3,3,5	0,0,1,0,1,0,0,1	1,2,5,0,8,1,3,3	0,1,1,1,1,0,1,1	1589	116	4.71387e-07	0.000423682	1.0,1.0,0.127,1.0,0.267,1.0,1.0,0.267	1.0,0.127,0.267,0.0,0.369,1.0,0.18,0.18	0.317
RI: Intron Retention
CAG_Length	Age	AS_Event	GeneID	geneSymbol	chr	strand	longExonStart_0base	longExonEnd	shortES	shortEE	flankingES	flankingEE	ID.1	IJC_SAMPLE_1	SJC_SAMPLE_1	IJC_SAMPLE_2	SJC_SAMPLE_2	IncFormLen	SkipFormLen	PValue	FDR	IncLevel1	IncLevel2	IncLevelDifference
Q80	2m	RI_JCEC	ENSMUSG00000038900.17	Rpl12	chr2	+	32962984	32963853	32962984	32963066	32963740	32963853	817	2,6,4,3,2,4,2,13	0,0,1,1,0,1,0,0	4,0,1,6,3,14,18,6	0,1,4,1,2,5,4,0	718	44	1.69915e-06	0.0037993	1.0,1.0,0.197,0.155,1.0,0.197,1.0,1.0	1.0,0.0,0.015,0.269,0.084,0.146,0.216,1.0	0.352
Q80	6m	RI_JC	ENSMUSG00000110206.1	Flt3l	chr7	-	45132227	45134026	45132227	45132412	45133881	45134026	1391	10,13,7,3,9,9,10,9	2,0,4,3,1,2,2,3	10,4,3,11,8,2,8,5	1,0,0,0,2,0,0,0	88	44	1.77503e-10	5.35703e-07	0.714,1.0,0.467,0.333,0.818,0.692,0.714,0.6	0.833,1.0,1.0,1.0,0.667,1.0,1.0,1.0	-0.27
Q80	6m	RI_JC	ENSMUSG00000025498.15	Irf7	chr7	-	141264492	141264783	141264492	141264559	141264724	141264783	924	0,1,4,1,3,1,1,2	1,0,3,2,0,3,4,3	1,5,1,5,3,2,2,1	0,0,1,3,0,1,1,1	88	44	7.41155e-05	0.0279601	0.0,1.0,0.4,0.2,1.0,0.143,0.111,0.25	1.0,1.0,0.333,0.455,1.0,0.5,0.5,0.333	-0.252
Q80	6m	RI_JC	ENSMUSG00000038679.16	Trps1	chr15	-	50830828	50831958	50830828	50831006	50831606	50831958	3194	3,8,14,2,15,5,14,11	7,0,2,2,1,2,1,1	7,11,3,12,8,7,8,9	0,1,0,1,1,0,0,1	88	44	2.20967e-06	0.0016672	0.176,1.0,0.778,0.333,0.882,0.556,0.875,0.846	1.0,0.846,1.0,0.857,0.8,1.0,1.0,0.818	-0.234
Q80	6m	RI_JC	ENSMUSG00000020260.9	Pofut2	chr10	+	77265835	77267093	77265835	77266032	77266912	77267093	2667	1,3,3,2,3,6,4,4	0,2,2,2,2,1,3,0	3,6,4,5,11,1,2,5	3,0,1,0,1,1,0,0	88	44	0.000120651	0.0404583	1.0,0.429,0.429,0.333,0.429,0.75,0.4,1.0	0.333,1.0,0.667,1.0,0.846,0.333,1.0,1.0	-0.176
Q80	6m	RI_JC	ENSMUSG00000025077.13	Dclre1a	chr19	-	56540181	56541623	56540181	56540322	56541504	56541623	3223	1,1,1,0,1,0,0,0	7,1,4,3,5,6,4,8	3,2,3,2,2,2,1,3	4,8,3,2,2,3,5,6	88	44	8.25307e-07	0.00124539	0.067,0.333,0.111,0.0,0.091,0.0,0.0,0.0	0.273,0.111,0.333,0.333,0.333,0.25,0.091,0.2	-0.165
Q80	6m	RI_JC	ENSMUSG00000004630.18	Pcp2	chr8	-	3623376	3624632	3623376	3623558	3624507	3624632	1172	4,3,4,4,4,3,7,2	3,1,1,1,5,0,0,1	5,5,5,5,3,6,3,4	0,1,1,1,1,0,0,1	88	44	5.62164e-05	0.0242373	0.4,0.6,0.667,0.667,0.286,1.0,1.0,0.5	1.0,0.714,0.714,0.714,0.6,1.0,1.0,0.667	-0.161
Q80	6m	RI_JC	ENSMUSG00000026709.10	Dars2	chr1	-	161044958	161045476	161044958	161045069	161045257	161045476	1080	2,1,0,3,0,3,2,1	18,34,15,14,24,11,16,19	6,9,2,3,0,2,6,5	26,14,19,26,16,21,18,17	88	44	0.000136	0.0410448	0.053,0.014,0.0,0.097,0.0,0.12,0.059,0.026	0.103,0.243,0.05,0.055,0.0,0.045,0.143,0.128	-0.05
Q80	6m	RI_JC	ENSMUSG00000037971.10	1110032A03Rik	chr9	-	50764223	50764926	50764223	50764290	50764695	50764926	3068	10,10,15,5,19,11,11,4	54,51,77,56,72,68,63,54	6,7,11,4,2,6,4,6	71,77,68,76,60,59,61,67	88	44	0.000165661	0.0454513	0.085,0.089,0.089,0.043,0.117,0.075,0.08,0.036	0.041,0.043,0.075,0.026,0.016,0.048,0.032,0.043	0.036
Q80	6m	RI_JC	ENSMUSG00000053158.10	Fes	chr7	-	80379817	80380892	80379817	80379912	80380208	80380892	1197	2,4,1,1,3,2,5,4	3,5,5,3,7,4,3,8	1,1,0,1,2,2,1,0	7,6,8,4,3,8,10,3	88	44	2.86972e-05	0.0173217	0.25,0.286,0.091,0.143,0.176,0.2,0.455,0.2	0.067,0.077,0.0,0.111,0.25,0.111,0.048,0.0	0.142
Q80	6m	RI_JC	ENSMUSG00000027677.17	Ttc14	chr3	+	33800190	33800674	33800190	33800436	33800581	33800674	3336	1,0,3,3,2,1,3,4	0,1,2,0,0,0,0,1	3,1,3,0,1,4,6,1	1,1,5,3,3,0,0,0	88	44	4.94849e-05	0.0242373	1.0,0.0,0.429,1.0,1.0,1.0,1.0,0.667	0.6,0.333,0.231,0.0,0.143,1.0,1.0,1.0	0.224
Q80	6m	RI_JC	ENSMUSG00000050211.14	Pla2g4e	chr2	-	120186346	120187238	120186346	120186410	120187195	120187238	1218	2,2,1,0,4,1,1,1	0,0,1,3,0,0,1,0	1,0,2,2,3,0,1,2	5,1,4,0,1,1,0,3	88	44	1.56965e-06	0.00157906	1.0,1.0,0.333,0.0,1.0,1.0,0.333,1.0	0.091,0.0,0.2,1.0,0.6,0.0,1.0,0.25	0.316
Q80	6m	RI_JCEC	ENSMUSG00000110206.1	Flt3l	chr7	-	45132227	45134026	45132227	45132412	45133881	45134026	1391	67,90,90,47,76,83,99,90	2,0,4,3,1,2,2,3	137,81,72,119,52,70,92,62	1,0,0,0,2,0,0,0	1513	44	1.51312e-12	4.58628e-09	0.493,1.0,0.396,0.313,0.688,0.547,0.59,0.466	0.799,1.0,1.0,1.0,0.431,1.0,1.0,1.0	-0.342
Q80	6m	RI_JCEC	ENSMUSG00000045679.14	Pqlc3	chr12	-	16992277	16993573	16992277	16992319	16993452	16993573	83	9,20,18,14,23,20,30,14	1,2,3,1,2,0,1,3	23,22,18,24,27,18,15,12	0,0,1,1,1,0,1,0	1177	44	5.5843e-08	2.821e-05	0.252,0.272,0.183,0.344,0.301,1.0,0.529,0.149	1.0,1.0,0.402,0.473,0.502,1.0,0.359,1.0	-0.338
Q80	6m	RI_JCEC	ENSMUSG00000047021.14	Cfap65	chr1	-	74922927	74925167	74922927	74923065	74924792	74925167	1275	79,86,187,49,65,65,78,71	1,4,3,1,1,2,0,2	65,56,81,75,38,40,84,31	1,2,1,0,0,0,0,0	1771	44	8.26827e-10	1.25306e-06	0.662,0.348,0.608,0.549,0.618,0.447,1.0,0.469	0.618,0.41,0.668,1.0,1.0,1.0,1.0,1.0	-0.249
Q80	6m	RI_JCEC	ENSMUSG00000030703.8	Gdpd3	chr7	+	126770987	126771213	126770987	126771047	126771161	126771213	832	5,12,8,3,12,8,4,7	1,2,0,2,0,4,1,3	19,7,10,8,3,8,5,10	0,4,0,1,1,1,0,0	158	44	8.9634e-05	0.014299	0.582,0.626,1.0,0.295,1.0,0.358,0.527,0.394	1.0,0.328,1.0,0.69,0.455,0.69,1.0,1.0	-0.173
Q80	6m	RI_JCEC	ENSMUSG00000038679.16	Trps1	chr15	-	50830828	50831958	50830828	50831006	50831606	50831958	3194	40,64,68,53,67,59,100,69	7,0,2,2,1,2,1,1	45,54,71,89,40,63,74,63	0,1,0,1,1,0,0,1	644	44	3.09424e-09	2.34466e-06	0.281,1.0,0.699,0.644,0.821,0.668,0.872,0.825	1.0,0.787,1.0,0.859,0.732,1.0,1.0,0.811	-0.172
Q80	6m	RI_JCEC	ENSMUSG00000020260.9	Pofut2	chr10	+	77265835	77267093	77265835	77266032	77266912	77267093	2667	29,53,32,38,37,55,45,33	0,2,2,2,2,1,3,0	39,39,43,70,52,29,32,33	3,0,1,0,1,1,0,0	924	44	1.54633e-06	0.000520769	1.0,0.558,0.432,0.475,0.468,0.724,0.417,1.0	0.382,1.0,0.672,1.0,0.712,0.58,1.0,1.0	-0.159
Q80	6m	RI_JCEC	ENSMUSG00000008028.15	1700008O03Rik	chr7	-	44362651	44363015	44362651	44362772	44362942	44363015	2670	7,13,8,8,12,7,5,5	1,1,0,2,2,3,1,1	11,6,17,7,9,10,7,4	1,1,0,1,1,4,0,0	214	44	2.02128e-05	0.0047743	0.59,0.728,1.0,0.451,0.552,0.324,0.507,0.507	0.693,0.552,1.0,0.59,0.649,0.34,1.0,1.0	-0.146
Q80	6m	RI_JCEC	ENSMUSG00000004630.18	Pcp2	chr8	-	3623376	3624632	3623376	3623558	3624507	3624632	1172	60,88,86,70,112,101,118,86	3,1,1,1,5,0,0,1	82,95,128,82,83,118,84,98	0,1,1,1,1,0,0,1	993	44	0.000244196	0.0336435	0.47,0.796,0.792,0.756,0.498,1.0,1.0,0.792	1.0,0.808,0.85,0.784,0.786,1.0,1.0,0.813	-0.117
Q80	6m	RI_JCEC	ENSMUSG00000006360.11	Crip1	chr12	+	113153617	113153879	113153617	113153664	113153774	113153879	2504	3,1,2,0,2,2,3,1	11,11,19,9,13,14,15,10	4,7,9,0,4,3,2,7	15,11,10,12,12,12,16,13	154	44	0.000344717	0.0413846	0.072,0.025,0.029,0.0,0.042,0.039,0.054,0.028	0.071,0.154,0.205,0.0,0.087,0.067,0.034,0.133	-0.058
Q80	6m	RI_JCEC	ENSMUSG00000021948.15	Prkcd	chr14	-	30605439	30605901	30605439	30605569	30605815	30605901	1176	23,9,104,16,26,14,36,18	15,42,453,45,27,19,47,58	10,18,14,23,15,24,20,30	12,13,12,53,18,48,13,23	290	44	0.000151542	0.0218726	0.189,0.031,0.034,0.051,0.127,0.101,0.104,0.045	0.112,0.174,0.15,0.062,0.112,0.071,0.189,0.165	-0.044
Q80	6m	RI_JCEC	ENSMUSG00000029580.14	Actb	chr5	-	142905236	142905476	142905236	142905278	142905428	142905476	2677	3112,3700,3288,3468,4030,4455,4290,3896	49,46,39,32,56,81,68,60	4146,4021,3952,3904,3491,3856,3932,3842	86,66,73,82,61,58,75,87	194	44	0.000384168	0.0431264	0.935,0.948,0.95,0.961,0.942,0.926,0.935,0.936	0.916,0.933,0.925,0.915,0.928,0.938,0.922,0.909	0.018
Q80	6m	RI_JCEC	ENSMUSG00000025512.15	Chid1	chr7	-	141522608	141527705	141522608	141522701	141527598	141527705	1344	313,646,522,595,591,785,843,667	0,0,0,1,0,2,1,1	399,669,774,736,615,743,821,845	0,2,1,0,3,1,4,3	4941	44	6.53328e-05	0.0110013	1.0,1.0,1.0,0.841,1.0,0.778,0.882,0.856	1.0,0.749,0.873,1.0,0.646,0.869,0.646,0.715	0.107
Q80	6m	RI_JCEC	ENSMUSG00000053158.10	Fes	chr7	-	80379817	80380892	80379817	80379912	80380208	80380892	1197	9,12,3,7,7,4,9,6	3,5,5,3,7,4,3,8	3,2,2,3,4,4,3,1	7,6,8,4,3,8,10,3	340	44	4.2326e-05	0.00848661	0.28,0.237,0.072,0.232,0.115,0.115,0.28,0.088	0.053,0.041,0.031,0.088,0.147,0.061,0.037,0.041	0.115
Q80	6m	RI_JCEC	ENSMUSG00000030406.7	Gipr	chr7	-	19160330	19160754	19160330	19160391	19160594	19160754	1021	13,7,7,6,12,15,12,9	0,1,0,1,1,2,0,0	9,8,10,10,12,11,14,11	0,2,2,3,2,0,0,2	247	44	4.4799e-05	0.00848661	1.0,0.555,1.0,0.517,0.681,0.572,1.0,1.0	1.0,0.416,0.471,0.373,0.517,1.0,1.0,0.495	0.132
Q80	6m	RI_JCEC	ENSMUSG00000030032.12	Wdr54	chr6	-	83153516	83154975	83153516	83153617	83154921	83154975	539	145,169,140,139,182,203,162,182	0,1,0,0,2,0,0,1	236,173,156,159,145,161,141,175	2,1,2,3,2,0,3,0	1348	44	5.48364e-05	0.009777	1.0,0.847,1.0,1.0,0.748,1.0,1.0,0.856	0.794,0.85,0.718,0.634,0.703,1.0,0.605,1.0	0.143
Q80	6m	RI_JCEC	ENSMUSG00000071653.9	1810009A15Rik	chr19	+	8889123	8889727	8889123	8889248	8889636	8889727	1048	13,4,11,15,15,10,16,8	0,0,2,1,1,1,1,0	15,14,22,10,10,4,12,7	2,1,0,2,1,2,0,1	432	44	0.000334532	0.0413846	1.0,1.0,0.359,0.604,0.604,0.505,0.62,1.0	0.433,0.588,1.0,0.337,0.505,0.169,1.0,0.416	0.155
Q80	6m	RI_JCEC	ENSMUSG00000032178.14	Ilf3	chr9	+	21397968	21399250	21397968	21398136	21399112	21399250	1764	40,49,37,34,41,54,57,41	0,1,1,0,0,0,0,1	52,54,62,47,47,41,42,39	1,2,3,0,0,3,0,2	1020	44	2.79245e-05	0.00604566	1.0,0.679,0.615,1.0,1.0,1.0,1.0,0.639	0.692,0.538,0.471,1.0,1.0,0.371,1.0,0.457	0.176
Q80	6m	RI_JCEC	ENSMUSG00000029510.15	Gpc2	chr5	-	138276583	138277487	138276583	138276746	138277406	138277487	375	23,42,31,32,41,38,46,57	0,0,0,2,3,1,0,1	39,30,39,50,31,44,38,27	2,1,2,4,0,5,3,0	704	44	0.000290518	0.0382852	1.0,1.0,1.0,0.5,0.461,0.704,1.0,0.781	0.549,0.652,0.549,0.439,1.0,0.355,0.442,1.0	0.182
Q80	6m	RI_JCEC	ENSMUSG00000027381.16	Bcl2l11	chr2	+	128128619	128129014	128128619	128128756	128128924	128129014	325	2,3,5,4,2,1,5,4	1,1,0,0,1,1,0,0	3,7,5,3,1,1,8,5	1,3,2,0,1,2,3,0	212	44	1.19921e-06	0.000454351	0.293,0.384,1.0,1.0,0.293,0.172,1.0,1.0	0.384,0.326,0.342,1.0,0.172,0.094,0.356,1.0	0.184
Q80	6m	RI_JCEC	ENSMUSG00000027677.17	Ttc14	chr3	+	33800190	33800674	33800190	33800436	33800581	33800674	3336	4,1,6,7,5,4,7,7	0,1,2,0,0,0,0,1	7,1,7,2,4,6,13,6	1,1,5,3,3,0,0,0	189	44	9.02755e-06	0.0024875	1.0,0.189,0.411,1.0,1.0,1.0,1.0,0.62	0.62,0.189,0.246,0.134,0.237,1.0,1.0,1.0	0.224
Q80	6m	RI_JCEC	ENSMUSG00000043085.14	Tmem82	chr4	-	141614944	141616621	141614944	141615110	141616203	141616621	1759	14,17,5,12,7,10,17,13	2,1,0,0,0,1,1,0	9,7,10,14,3,10,6,9	1,2,0,1,0,1,1,1	1137	44	0.000354998	0.0413846	0.213,0.397,1.0,1.0,1.0,0.279,0.397,1.0	0.258,0.119,1.0,0.351,1.0,0.279,0.188,0.258	0.229
Q80	6m	RI_JCEC	ENSMUSG00000090626.9	Tex9	chr9	-	72479923	72480775	72479923	72480001	72480596	72480775	2241	34,27,17,17,34,34,22,31	0,0,1,0,0,1,2,0	13,31,32,20,20,29,24,9	1,3,0,0,2,2,1,1	639	44	0.00012344	0.0187073	1.0,1.0,0.539,1.0,1.0,0.701,0.431,1.0	0.472,0.416,1.0,1.0,0.408,0.5,0.623,0.383	0.234
Q80	6m	RI_JCEC	ENSMUSG00000023411.11	Nfatc4	chr14	+	55832222	55833943	55832222	55832804	55833556	55833943	752	11,7,12,8,18,10,14,15	0,1,2,0,0,0,0,0	2,12,14,13,7,9,17,16	2,3,1,0,0,2,0,1	796	44	3.00497e-06	0.000910807	1.0,0.279,0.249,1.0,1.0,1.0,1.0,1.0	0.052,0.181,0.436,1.0,1.0,0.199,1.0,0.469	0.274
Q80	6m	RI_JCEC	ENSMUSG00000020892.10	Aloxe3	chr11	+	69130004	69132836	69130004	69130130	69132732	69132836	3491	32,33,37,59,30,40,63,37	0,1,0,0,0,1,0,1	31,37,78,54,34,22,58,42	1,1,1,2,2,0,1,2	2646	44	3.08723e-09	2.34466e-06	1.0,0.354,1.0,1.0,1.0,0.399,1.0,0.381	0.34,0.381,0.565,0.31,0.22,1.0,0.491,0.259	0.321
Q80	6m	RI_JCEC	ENSMUSG00000021123.12	Rdh12	chr12	+	79211387	79212757	79211387	79211543	79212652	79212757	755	13,19,6,19,11,13,13,15	1,1,1,0,0,0,0,2	6,14,10,13,6,14,19,8	2,2,3,4,5,2,2,1	1153	44	2.0477e-05	0.0047743	0.332,0.42,0.186,1.0,1.0,1.0,1.0,0.223	0.103,0.211,0.113,0.11,0.044,0.211,0.266,0.234	0.484
Q80	6m	RI_JCEC	ENSMUSG00000048617.16	Rtbdn	chr8	+	84949881	84950676	84949881	84949956	84950501	84950676	2236	3,2,11,8,1,4,10,4	0,1,2,0,0,0,0,0	5,6,6,8,6,6,3,2	2,1,2,1,1,2,1,1	589	44	2.16471e-08	1.31225e-05	1.0,0.13,0.291,1.0,1.0,1.0,1.0,1.0	0.157,0.309,0.183,0.374,0.309,0.183,0.183,0.13	0.574
Q80	6m	RI_JCEC	ENSMUSG00000023153.9	Tmem52	chr4	+	155469302	155469503	155469302	155469346	155469461	155469503	1117	1,3,3,1,1,0,1,2	0,0,0,0,3,1,0,0	0,0,2,3,1,2,0,3	1,1,2,4,1,2,3,2	159	44	1.18631e-06	0.000454351	1.0,1.0,1.0,1.0,0.084,0.0,1.0,1.0	0.0,0.0,0.217,0.172,0.217,0.217,0.0,0.293	0.621
Q80	10m	RI_JC	ENSMUSG00000030703.8	Gdpd3	chr7	+	126770987	126771213	126770987	126771047	126771161	126771213	824	3,5,3,2,1,5,2,1	1,1,2,1,0,0,3,3	4,4,2,2,4,4,6,3	0,0,2,0,0,0,0,0	88	44	1.29029e-05	0.0202318	0.6,0.714,0.429,0.5,1.0,1.0,0.25,0.143	1.0,1.0,0.333,1.0,1.0,1.0,1.0,1.0	-0.337
Q80	10m	RI_JCEC	ENSMUSG00000028034.15	Fubp1	chr3	+	152231876	152234570	152231876	152232022	152234523	152234570	1400	7,6,10,10,0,8,4,6	1,2,0,1,1,1,3,1	6,4,6,0,11,2,8,12	0,0,0,1,0,0,1,0	2545	44	3.54894e-05	0.0147423	0.108,0.049,1.0,0.147,0.0,0.122,0.023,0.094	1.0,1.0,1.0,0.0,1.0,1.0,0.122,1.0	-0.572
Q80	10m	RI_JCEC	ENSMUSG00000015488.14	Cacfd1	chr2	+	27018887	27021089	27018887	27018979	27020020	27021089	1654	22,24,14,21,23,8,12,17	1,0,1,1,1,1,2,4	24,22,25,22,15,10,4,23	1,0,0,1,1,0,0,0	1085	44	9.19888e-10	9.55303e-07	0.472,1.0,0.362,0.46,0.483,0.245,0.196,0.147	0.493,1.0,1.0,0.472,0.378,1.0,1.0,1.0	-0.372
Q80	10m	RI_JCEC	ENSMUSG00000030703.8	Gdpd3	chr7	+	126770987	126771213	126770987	126771047	126771161	126771213	824	5,6,8,4,4,10,5,3	1,1,2,1,0,0,3,3	7,5,2,4,9,7,11,7	0,0,2,0,0,0,0,0	158	44	1.12004e-05	0.00775444	0.582,0.626,0.527,0.527,1.0,1.0,0.317,0.218	1.0,1.0,0.218,1.0,1.0,1.0,1.0,1.0	-0.303
Q80	10m	RI_JCEC	ENSMUSG00000030428.16	Ttyh1	chr7	+	4133074	4133738	4133074	4133217	4133662	4133738	597	8,5,11,15,18,21,2,30	26,27,22,20,28,26,24,31	1,17,5,14,3,2,4,9	28,27,27,22,29,36,20,32	489	44	3.11684e-05	0.0147423	0.027,0.016,0.043,0.063,0.055,0.068,0.007,0.08	0.003,0.054,0.016,0.054,0.009,0.005,0.018,0.025	0.022
Q80	10m	RI_JCEC	ENSMUSG00000001248.15	Gramd1a	chr7	-	31134413	31135739	31134413	31134517	31135707	31135739	639	15,7,17,12,16,18,21,9	0,0,0,1,0,0,1,0	11,9,32,17,17,16,16,13	1,2,0,0,0,3,1,1	1234	44	6.40066e-05	0.022157	1.0,1.0,1.0,0.3,1.0,1.0,0.428,1.0	0.282,0.138,1.0,1.0,1.0,0.16,0.363,0.317	0.308
Q80	10m	RI_JCEC	ENSMUSG00000036452.17	Arhgap26	chr18	+	39357552	39357828	39357552	39357663	39357798	39357828	971	1,1,5,1,3,3,1,2	0,0,1,0,0,0,0,0	0,1,1,0,3,0,1,0	1,0,2,1,0,1,3,1	179	44	1.33227e-15	2.76712e-12	1.0,1.0,0.551,1.0,1.0,1.0,1.0,1.0	0.0,1.0,0.109,0.0,1.0,0.0,0.076,0.0	0.671
Q92	2m	RI_JC	ENSMUSG00000058503.11	Fam133b	chr5	+	3558660	3559159	3558660	3558693	3559137	3559159	2220	15,19,9,20,11,9,17,12	2,0,0,3,1,1,1,0	13,20,10,18,9,5,5,12	1,2,4,4,2,0,1,3	88	44	2.5295e-05	0.0449239	0.789,1.0,1.0,0.769,0.846,0.818,0.895,1.0	0.867,0.833,0.556,0.692,0.692,1.0,0.714,0.667	0.137
Q92	6m	RI_JC	ENSMUSG00000074874.9	Ctla2b	chr13	-	60895350	60896143	60895350	60895719	60896020	60896143	1376	3,3,4,4,1,0,4,2	1,3,1,2,0,2,1,2	3,1,3,2,1,2,1,3	0,1,0,2,0,0,1,1	88	44	9.04349e-06	0.00907062	0.6,0.333,0.667,0.5,1.0,0.0,0.667,0.333	1.0,0.333,1.0,0.333,1.0,1.0,0.333,0.6	-0.187
Q92	6m	RI_JC	ENSMUSG00000029580.14	Actb	chr5	-	142905236	142905476	142905236	142905278	142905428	142905476	2681	1363,1385,1301,1269,1302,1270,1401,1524	36,43,39,42,40,52,39,35	1737,1637,1660,1640,1483,1625,1655,1624	86,66,73,82,61,58,75,87	88	44	2.31265e-06	0.00347938	0.95,0.942,0.943,0.938,0.942,0.924,0.947,0.956	0.91,0.925,0.919,0.909,0.924,0.933,0.917,0.903	0.025
Q92	6m	RI_JC	ENSMUSG00000027677.17	Ttc14	chr3	+	33800190	33800674	33800190	33800436	33800581	33800674	3345	4,2,1,1,1,2,3,2	0,1,0,0,0,0,1,0	3,1,3,0,1,4,6,1	1,1,5,3,3,0,0,0	88	44	1.33947e-06	0.00347938	1.0,0.5,1.0,1.0,1.0,1.0,0.6,1.0	0.6,0.333,0.231,0.0,0.143,1.0,1.0,1.0	0.349
Q92	6m	RI_JCEC	ENSMUSG00000074874.9	Ctla2b	chr13	-	60895350	60896143	60895350	60895719	60896020	60896143	1376	5,6,9,7,4,4,7,6	1,3,1,2,0,2,1,2	11,12,9,12,5,10,7,5	0,1,0,2,0,0,1,1	345	44	3.65253e-07	0.000555367	0.389,0.203,0.534,0.309,1.0,0.203,0.472,0.277	1.0,0.605,1.0,0.433,1.0,1.0,0.472,0.389	-0.314
Q92	6m	RI_JCEC	ENSMUSG00000021572.9	Cep72	chr13	-	74048895	74050364	74048895	74049034	74050059	74050364	2022	14,24,25,19,35,25,14,16	2,0,0,3,1,0,2,2	39,21,38,18,23,25,21,20	0,2,1,2,0,0,0,0	1069	44	1.06244e-05	0.0040386	0.224,1.0,1.0,0.207,0.59,1.0,0.224,0.248	1.0,0.302,0.61,0.27,1.0,1.0,1.0,1.0	-0.211
Q92	6m	RI_JCEC	ENSMUSG00000020260.9	Pofut2	chr10	+	77265835	77267093	77265835	77266032	77266912	77267093	2671	32,22,35,27,31,35,31,19	1,2,2,1,0,1,4,0	39,39,43,70,52,29,32,33	3,0,1,0,1,1,0,0	924	44	5.40869e-06	0.00274131	0.604,0.344,0.455,0.563,1.0,0.625,0.27,1.0	0.382,1.0,0.672,1.0,0.712,0.58,1.0,1.0	-0.186
Q92	6m	RI_JCEC	ENSMUSG00000026848.14	Tor1b	chr2	+	30953751	30955953	30953751	30954017	30955767	30955953	1398	365,382,333,367,373,337,373,358	1,1,2,3,1,2,5,6	458,429,465,477,467,460,553,447	3,1,0,1,0,1,2,1	1794	44	3.37984e-05	0.0102781	0.9,0.904,0.803,0.75,0.901,0.805,0.647,0.594	0.789,0.913,1.0,0.921,1.0,0.919,0.871,0.916	-0.128
Q92	6m	RI_JCEC	ENSMUSG00000040532.14	Abhd11	chr5	+	135010886	135011380	135010886	135011060	135011209	135011380	3247	19,10,16,11,15,12,14,13	33,60,46,46,47,36,50,39	34,25,21,22,25,25,30,17	54,41,62,49,40,46,41,38	193	44	9.37423e-05	0.0190047	0.116,0.037,0.073,0.052,0.068,0.071,0.06,0.071	0.126,0.122,0.072,0.093,0.125,0.11,0.143,0.093	-0.042
Q92	6m	RI_JCEC	ENSMUSG00000042831.13	Alkbh6	chr7	+	30309480	30310054	30309480	30309559	30309985	30310054	3208	15,14,21,15,19,21,7,15	46,56,50,52,33,35,49,44	33,24,29,34,42,24,39,22	52,48,38,50,36,42,46,52	470	44	8.61864e-07	0.000655232	0.03,0.023,0.038,0.026,0.051,0.053,0.013,0.031	0.056,0.045,0.067,0.06,0.098,0.051,0.074,0.038	-0.028
Q92	6m	RI_JCEC	ENSMUSG00000028089.5	Chd1l	chr3	-	97587110	97588313	97587110	97587221	97588239	97588313	2924	6,2,3,2,3,0,5,4	8,8,10,12,11,8,13,17	2,11,8,4,7,9,7,17	10,14,16,5,13,13,13,8	1062	44	0.000284621	0.0455544	0.03,0.01,0.012,0.007,0.011,0.0,0.016,0.01	0.008,0.032,0.02,0.032,0.022,0.028,0.022,0.081	-0.019
Q92	6m	RI_JCEC	ENSMUSG00000029580.14	Actb	chr5	-	142905236	142905476	142905236	142905278	142905428	142905476	2681	3243,3212,3123,3112,3218,2979,3295,3610	36,43,39,42,40,52,39,35	4146,4021,3952,3904,3491,3856,3932,3842	86,66,73,82,61,58,75,87	194	44	1.95185e-06	0.00118712	0.953,0.944,0.948,0.944,0.948,0.929,0.95,0.959	0.916,0.933,0.925,0.915,0.928,0.938,0.922,0.909	0.024
Q92	6m	RI_JCEC	ENSMUSG00000026177.11	Slc11a1	chr1	+	74379782	74380267	74379782	74379889	74380196	74380267	1690	0,5,5,3,5,1,2,3	7,6,8,2,6,4,3,7	3,0,0,0,1,0,1,0	5,3,3,7,4,3,3,6	351	44	0.000143871	0.0273445	0.0,0.095,0.073,0.158,0.095,0.03,0.077,0.051	0.07,0.0,0.0,0.0,0.03,0.0,0.04,0.0	0.055
Q92	6m	RI_JCEC	ENSMUSG00000026409.14	Pfkfb2	chr1	-	130697016	130698085	130697016	130697085	130697905	130698085	9	240,252,247,223,306,226,260,200	1,3,0,1,0,0,1,0	376,283,340,308,255,293,330,302	4,2,2,2,3,2,0,2	864	44	0.000225379	0.0380765	0.924,0.811,1.0,0.919,1.0,1.0,0.93,1.0	0.827,0.878,0.896,0.887,0.812,0.882,1.0,0.885	0.065
Q92	6m	RI_JCEC	ENSMUSG00000032178.14	Ilf3	chr9	+	21397968	21399250	21397968	21398136	21399112	21399250	1768	52,55,43,31,36,26,34,32	1,1,0,1,1,0,0,1	52,54,62,47,47,41,42,39	1,2,3,0,0,3,0,2	1020	44	8.6486e-05	0.018786	0.692,0.703,1.0,0.572,0.608,1.0,1.0,0.58	0.692,0.538,0.471,1.0,1.0,0.371,1.0,0.457	0.078
Q92	6m	RI_JCEC	ENSMUSG00000025512.15	Chid1	chr7	-	141522608	141527705	141522608	141522701	141527598	141527705	1344	509,558,549,558,483,573,689,481	0,1,0,1,1,0,1,0	399,669,774,736,615,743,821,845	0,2,1,0,3,1,4,3	4941	44	1.91807e-05	0.00648094	1.0,0.832,1.0,0.832,0.811,1.0,0.86,1.0	1.0,0.749,0.873,1.0,0.646,0.869,0.646,0.715	0.105
Q92	6m	RI_JCEC	ENSMUSG00000039382.12	Wdr45	chrX	+	7723314	7723753	7723314	7723364	7723564	7723753	1545	13,10,11,18,9,17,18,20	2,1,2,0,0,1,1,0	13,13,6,20,10,16,16,17	3,1,0,1,3,3,1,2	244	44	6.47082e-05	0.0151367	0.54,0.643,0.498,1.0,1.0,0.754,0.764,1.0	0.439,0.701,1.0,0.783,0.375,0.49,0.743,0.605	0.133
Q92	6m	RI_JCEC	ENSMUSG00000030032.12	Wdr54	chr6	-	83153516	83154975	83153516	83153617	83154921	83154975	539	183,161,118,125,113,130,141,148	0,2,0,0,0,0,1,1	236,173,156,159,145,161,141,175	2,1,2,3,2,0,3,0	1348	44	6.13514e-05	0.0151367	1.0,0.724,1.0,1.0,1.0,1.0,0.822,0.828	0.794,0.85,0.718,0.634,0.703,1.0,0.605,1.0	0.134
Q92	6m	RI_JCEC	ENSMUSG00000020527.14	Myo19	chr11	+	84905539	84907402	84905539	84905643	84907235	84907402	3072	73,82,64,83,91,78,66,71	0,0,2,0,0,0,3,0	72,95,104,103,89,80,100,80	4,3,0,0,0,1,4,1	1636	44	8.88391e-06	0.00385942	1.0,1.0,0.463,1.0,1.0,1.0,0.372,1.0	0.326,0.46,1.0,1.0,1.0,0.683,0.402,0.683	0.16
Q92	6m	RI_JCEC	ENSMUSG00000030406.7	Gipr	chr7	-	19160330	19160754	19160330	19160391	19160594	19160754	1021	7,10,15,9,16,6,7,10	0,0,0,0,1,1,0,2	9,8,10,10,12,11,14,11	0,2,2,3,2,0,0,2	247	44	3.79576e-05	0.0104936	1.0,1.0,1.0,1.0,0.74,0.517,1.0,0.471	1.0,0.416,0.471,0.373,0.517,1.0,1.0,0.495	0.182
Q92	6m	RI_JCEC	ENSMUSG00000028687.17	Mutyh	chr4	+	116816312	116816507	116816312	116816354	116816435	116816507	806	2,7,1,4,5,2,6,2	1,2,3,2,4,1,2,3	2,0,2,3,1,4,1,2	2,2,7,7,2,5,8,7	125	44	0.000216656	0.0380765	0.413,0.552,0.105,0.413,0.306,0.413,0.514,0.19	0.26,0.0,0.091,0.131,0.15,0.22,0.042,0.091	0.24
Q92	6m	RI_JCEC	ENSMUSG00000027381.16	Bcl2l11	chr2	+	128128619	128129014	128128619	128128756	128128924	128129014	325	4,4,2,2,5,1,2,5	1,0,0,0,1,1,0,0	3,7,5,3,1,1,8,5	1,3,2,0,1,2,3,0	212	44	5.53787e-09	1.68406e-05	0.454,1.0,1.0,1.0,0.509,0.172,1.0,1.0	0.384,0.326,0.342,1.0,0.172,0.094,0.356,1.0	0.308
Q92	6m	RI_JCEC	ENSMUSG00000027677.17	Ttc14	chr3	+	33800190	33800674	33800190	33800436	33800581	33800674	3345	6,4,1,4,6,4,6,5	0,1,0,0,0,0,1,0	7,1,7,2,4,6,13,6	1,1,5,3,3,0,0,0	189	44	6.88907e-07	0.000655232	1.0,0.482,1.0,1.0,1.0,1.0,0.583,1.0	0.62,0.189,0.246,0.134,0.237,1.0,1.0,1.0	0.33
Q92	10m	RI_JC	ENSMUSG00000003271.17	Sult2b1	chr7	-	45742053	45742483	45742053	45742196	45742310	45742483	200	0,1,1,4,2,3,3,2	4,5,4,3,4,4,4,2	1,1,1,0,0,0,1,0	2,6,1,1,4,4,3,1	88	44	2.41174e-05	0.0372373	0.0,0.091,0.111,0.4,0.2,0.273,0.273,0.333	0.2,0.077,0.333,0.0,0.0,0.0,0.143,0.0	0.116
Q92	10m	RI_JC	ENSMUSG00000029326.13	Enoph1	chr5	+	100067798	100068760	100067798	100067941	100068295	100068760	568	2,0,1,0,1,4,2,0	0,1,0,2,0,0,0,1	1,0,2,0,3,2,0,1	0,1,2,6,1,1,1,3	88	44	6.15248e-05	0.0474972	1.0,0.0,1.0,0.0,1.0,1.0,1.0,0.0	1.0,0.0,0.333,0.0,0.6,0.5,0.0,0.143	0.303
Q92	10m	RI_JCEC	ENSMUSG00000028034.15	Fubp1	chr3	+	152231876	152234570	152231876	152232022	152234523	152234570	1404	6,10,4,4,17,12,12,4	2,1,1,0,1,0,0,1	6,4,6,0,11,2,8,12	0,0,0,1,0,0,1,0	2545	44	1.18316e-07	6.10214e-05	0.049,0.147,0.065,1.0,0.227,1.0,1.0,0.065	1.0,1.0,1.0,0.0,1.0,1.0,0.122,1.0	-0.321
Q92	10m	RI_JCEC	ENSMUSG00000036948.17	BC037034	chr5	-	138262169	138262744	138262169	138262317	138262657	138262744	485	1,5,4,3,2,7,6,1	0,2,2,0,1,0,2,1	3,4,3,4,4,1,5,3	0,1,0,0,0,0,0,2	384	44	4.91331e-06	0.00202723	1.0,0.223,0.186,1.0,0.186,1.0,0.256,0.103	1.0,0.314,1.0,1.0,1.0,1.0,1.0,0.147	-0.313
Q92	10m	RI_JCEC	ENSMUSG00000027569.15	Mrgbp	chr2	+	180583400	180584871	180583400	180583522	180584405	180584871	403	10,1,0,6,2,6,11,10	29,21,21,25,30,20,38,22	8,15,14,20,6,11,6,12	20,16,21,20,31,17,29,18	927	44	2.50529e-05	0.00861402	0.016,0.002,0.0,0.011,0.003,0.014,0.014,0.021	0.019,0.043,0.031,0.045,0.009,0.03,0.01,0.031	-0.017
Q92	10m	RI_JCEC	ENSMUSG00000003271.17	Sult2b1	chr7	-	45742053	45742483	45742053	45742196	45742310	45742483	200	0,1,1,6,2,4,5,4	4,5,4,3,4,4,4,2	1,1,2,1,0,0,1,0	2,6,1,1,4,4,3,1	158	44	4.21266e-05	0.0124153	0.0,0.053,0.065,0.358,0.122,0.218,0.258,0.358	0.122,0.044,0.358,0.218,0.0,0.0,0.085,0.0	0.076
Q92	10m	RI_JCEC	ENSMUSG00000020949.9	Fkbp3	chr12	-	65063677	65069109	65063677	65063775	65069001	65069109	475	12,17,7,2,3,9,6,4	0,1,0,0,0,0,0,0	3,2,9,5,8,7,0,11	1,0,0,4,0,0,1,0	5270	44	2.23064e-09	2.30091e-06	1.0,0.124,1.0,1.0,1.0,1.0,1.0,1.0	0.024,1.0,1.0,0.01,1.0,1.0,0.0,1.0	0.261
Q92	10m	RI_JCEC	ENSMUSG00000029326.13	Enoph1	chr5	+	100067798	100068760	100067798	100067941	100068295	100068760	568	3,5,4,3,2,9,6,2	0,1,0,2,0,0,0,1	2,0,6,0,5,4,0,2	0,1,2,6,1,1,1,3	398	44	1.02606e-07	6.10214e-05	1.0,0.356,1.0,0.142,1.0,1.0,1.0,0.181	1.0,0.0,0.249,0.0,0.356,0.307,0.0,0.069	0.462
Q92	10m	RI_JCEC	ENSMUSG00000036452.17	Arhgap26	chr18	+	39357552	39357828	39357552	39357663	39357798	39357828	974	1,0,3,2,1,1,1,5	0,1,0,1,0,0,0,0	0,1,1,0,3,0,1,0	1,0,2,1,0,1,3,1	179	44	4.26696e-11	8.80275e-08	1.0,0.0,1.0,0.33,1.0,1.0,1.0,1.0	0.0,1.0,0.109,0.0,1.0,0.0,0.076,0.0	0.518
Q111	2m	RI_JCEC	ENSMUSG00000020949.9	Fkbp3	chr12	-	65063677	65069109	65063677	65063775	65069001	65069109	480	13,12,10,21,19,11,10,4	0,1,1,0,1,0,1,2	11,7,16,13,7,17,16,14	0,1,1,0,0,0,0,0	5270	44	8.24518e-10	1.85187e-06	1.0,0.091,0.077,1.0,0.137,1.0,0.077,0.016	1.0,0.055,0.118,1.0,1.0,1.0,1.0,1.0	-0.347
Q111	2m	RI_JCEC	ENSMUSG00000093460.9	Six3os1	chr17	-	85615593	85617634	85615593	85615743	85617281	85617634	535	76,5,56,49,56,65,27,107	2,0,0,1,3,3,1,1	54,66,51,49,68,4,4,49	2,1,0,0,1,1,0,1	1582	44	1.52381e-05	0.0171124	0.514,1.0,1.0,0.577,0.342,0.376,0.429,0.748	0.429,0.647,1.0,1.0,0.654,0.1,1.0,0.577	-0.053
Q111	2m	RI_JCEC	ENSMUSG00000025158.7	Rfng	chr11	-	120782382	120783160	120782382	120782548	120783006	120783160	1141	1,2,2,2,2,2,2,2	1,1,0,0,0,0,0,1	6,0,0,0,0,0,2,2	1,1,1,1,3,1,0,1	502	44	3.92254e-05	0.0293667	0.081,0.149,1.0,1.0,1.0,1.0,1.0,0.149	0.345,0.0,0.0,0.0,0.0,0.0,1.0,0.149	0.486
Q111	6m	RI_JC	ENSMUSG00000006215.12	Zbtb17	chr4	+	141464236	141464702	141464236	141464471	141464559	141464702	3476	9,7,8,13,8,11,2,13	1,2,5,1,2,3,1,1	7,13,15,11,17,10,14,15	0,0,0,2,0,1,1,0	88	44	9.83546e-08	0.000148319	0.818,0.636,0.444,0.867,0.667,0.647,0.5,0.867	1.0,1.0,1.0,0.733,1.0,0.833,0.875,1.0	-0.249
Q111	6m	RI_JC	ENSMUSG00000028582.14	Cc2d1b	chr4	+	108626300	108626590	108626300	108626376	108626479	108626590	2480	8,9,5,8,12,9,10,5	39,37,45,34,31,30,42,20	10,12,14,6,13,16,16,20	33,24,25,22,26,26,29,38	88	44	0.000106314	0.045806	0.093,0.108,0.053,0.105,0.162,0.13,0.106,0.111	0.132,0.2,0.219,0.12,0.2,0.235,0.216,0.208	-0.083
Q111	6m	RI_JC	ENSMUSG00000032913.13	Lrig2	chr3	-	104465486	104467363	104465486	104465768	104467042	104467363	1460	1,2,2,0,2,2,3,1	18,26,13,18,20,15,21,14	4,6,3,7,5,3,4,3	13,18,9,15,20,21,14,19	88	44	4.87156e-05	0.0244877	0.027,0.037,0.071,0.0,0.048,0.063,0.067,0.034	0.133,0.143,0.143,0.189,0.111,0.067,0.125,0.073	-0.08
Q111	6m	RI_JC	ENSMUSG00000039382.12	Wdr45	chrX	+	7723314	7723753	7723314	7723364	7723564	7723753	1541	5,6,2,6,5,4,7,8	0,1,1,0,0,0,2,2	4,3,2,6,4,8,7,6	3,1,0,1,3,3,1,2	88	44	7.71015e-08	0.000148319	1.0,0.75,0.5,1.0,1.0,1.0,0.636,0.667	0.4,0.6,1.0,0.75,0.4,0.571,0.778,0.6	0.182
Q111	6m	RI_JC	ENSMUSG00000062906.12	Hdac10	chr15	-	89124174	89124588	89124174	89124428	89124531	89124588	2872	13,8,9,11,8,9,10,10	0,0,1,0,1,0,1,0	11,11,8,11,7,11,11,6	1,3,2,2,2,1,1,1	88	44	5.38607e-06	0.0054148	1.0,1.0,0.818,1.0,0.8,1.0,0.833,1.0	0.846,0.647,0.667,0.733,0.636,0.846,0.846,0.75	0.185
Q111	6m	RI_JC	ENSMUSG00000020527.14	Myo19	chr11	+	84905539	84907402	84905539	84905643	84907235	84907402	3068	7,6,8,12,5,6,6,8	1,0,0,0,1,2,1,0	4,4,2,6,2,1,5,5	4,3,0,0,0,1,4,1	88	44	4.2658e-05	0.0244877	0.778,1.0,1.0,1.0,0.714,0.6,0.75,1.0	0.333,0.4,1.0,1.0,1.0,0.333,0.385,0.714	0.21
Q111	6m	RI_JC	ENSMUSG00000030406.7	Gipr	chr7	-	19160330	19160754	19160330	19160391	19160594	19160754	1018	4,3,3,1,3,2,4,3	0,0,0,0,1,1,1,0	2,2,3,5,3,3,4,2	0,2,2,3,2,0,0,2	88	44	3.55821e-05	0.0244877	1.0,1.0,1.0,1.0,0.6,0.5,0.667,1.0	1.0,0.333,0.429,0.455,0.429,1.0,1.0,0.333	0.223
Q111	6m	RI_JCEC	ENSMUSG00000092060.4	Bend4	chr5	-	67392147	67400301	67392147	67398450	67400131	67400301	1322	27,20,30,20,32,23,16,32	3,1,2,0,0,1,1,1	21,39,36,28,29,14,15,26	1,1,0,0,0,0,0,1	1725	44	1.60911e-06	0.000697664	0.187,0.338,0.277,1.0,1.0,0.37,0.29,0.449	0.349,0.499,1.0,1.0,1.0,1.0,1.0,0.399	-0.292
Q111	6m	RI_JCEC	ENSMUSG00000006215.12	Zbtb17	chr4	+	141464236	141464702	141464236	141464471	141464559	141464702	3476	13,9,12,18,12,13,4,16	1,2,5,1,2,3,1,1	9,14,18,11,24,14,17,20	0,0,0,2,0,1,1,0	132	44	5.27965e-08	4.00593e-05	0.812,0.6,0.444,0.857,0.667,0.591,0.571,0.842	1.0,1.0,1.0,0.647,1.0,0.824,0.85,1.0	-0.242
Q111	6m	RI_JCEC	ENSMUSG00000074797.11	Itpa	chr2	+	130671400	130671620	130671400	130671458	130671555	130671620	1503	2,2,5,10,2,3,1,5	72,71,64,65,61,64,72,67	7,11,9,6,7,8,6,9	84,54,83,47,52,58,56,55	141	44	7.2027e-05	0.0168155	0.009,0.009,0.024,0.046,0.01,0.014,0.004,0.023	0.025,0.06,0.033,0.038,0.04,0.041,0.032,0.049	-0.022
Q111	6m	RI_JCEC	ENSMUSG00000026782.15	Abi2	chr1	+	60437055	60438959	60437055	60437232	60438941	60438959	2040	32,41,45,29,35,44,31,19	49,55,56,40,52,49,48,48	16,29,22,28,15,26,18,19	52,52,55,57,54,60,57,50	1753	44	2.24849e-05	0.00620378	0.016,0.018,0.02,0.018,0.017,0.022,0.016,0.01	0.008,0.014,0.01,0.012,0.007,0.011,0.008,0.009	0.007
Q111	6m	RI_JCEC	ENSMUSG00000020527.14	Myo19	chr11	+	84905539	84907402	84905539	84905643	84907235	84907402	3068	110,93,119,106,99,95,119,96	1,0,0,0,1,2,1,0	72,95,104,103,89,80,100,80	4,3,0,0,0,1,4,1	1636	44	9.50481e-07	0.000480785	0.747,1.0,1.0,1.0,0.727,0.561,0.762,1.0	0.326,0.46,1.0,1.0,1.0,0.683,0.402,0.683	0.155
Q111	6m	RI_JCEC	ENSMUSG00000023411.11	Nfatc4	chr14	+	55832222	55833943	55832222	55832804	55833556	55833943	749	9,13,6,9,7,10,16,16	1,0,0,1,0,0,1,1	2,12,14,13,7,9,17,16	2,3,1,0,0,2,0,1	796	44	1.88925e-06	0.000716735	0.332,1.0,1.0,0.332,1.0,1.0,0.469,0.469	0.052,0.181,0.436,1.0,1.0,0.199,1.0,0.469	0.158
Q111	6m	RI_JCEC	ENSMUSG00000002043.17	Trappc6a	chr7	+	19514421	19515090	19514421	19514539	19515024	19515090	1721	34,30,34,20,29,28,28,20	2,1,0,1,2,1,0,0	25,25,28,28,30,18,25,15	2,0,0,2,3,1,2,3	529	44	6.22265e-05	0.0157381	0.586,0.714,1.0,0.625,0.547,0.7,1.0,1.0	0.51,1.0,1.0,0.538,0.454,0.6,0.51,0.294	0.158
Q111	6m	RI_JCEC	ENSMUSG00000039382.12	Wdr45	chrX	+	7723314	7723753	7723314	7723364	7723564	7723753	1541	18,13,8,14,16,15,16,15	0,1,1,0,0,0,2,2	13,13,6,20,10,16,16,17	3,1,0,1,3,3,1,2	244	44	5.07131e-08	4.00593e-05	1.0,0.701,0.591,1.0,1.0,1.0,0.591,0.575	0.439,0.701,1.0,0.783,0.375,0.49,0.743,0.605	0.165
Q111	6m	RI_JCEC	ENSMUSG00000062906.12	Hdac10	chr15	-	89124174	89124588	89124174	89124428	89124531	89124588	2872	22,17,16,19,15,15,18,16	0,0,1,0,1,0,1,0	15,18,21,22,12,24,21,13	1,3,2,2,2,1,1,1	147	44	9.38152e-06	0.00316366	1.0,1.0,0.827,1.0,0.818,1.0,0.843,1.0	0.818,0.642,0.759,0.767,0.642,0.878,0.863,0.796	0.165
Q111	6m	RI_JCEC	ENSMUSG00000030406.7	Gipr	chr7	-	19160330	19160754	19160330	19160391	19160594	19160754	1018	11,13,5,4,7,8,12,9	0,0,0,0,1,1,1,0	9,8,10,10,12,11,14,11	0,2,2,3,2,0,0,2	247	44	1.98075e-05	0.00601157	1.0,1.0,1.0,1.0,0.555,0.588,0.681,1.0	1.0,0.416,0.471,0.373,0.517,1.0,1.0,0.495	0.194
Q111	6m	RI_JCEC	ENSMUSG00000068876.14	Cgn	chr3	-	94777993	94778270	94777993	94778065	94778200	94778270	2414	2,2,1,1,3,2,3,1	0,1,0,1,1,0,0,1	0,2,0,1,2,0,1,0	1,0,1,0,0,2,1,2	179	44	1.27506e-07	7.7396e-05	1.0,0.33,1.0,0.197,0.424,1.0,1.0,0.197	0.0,1.0,0.0,1.0,1.0,0.0,0.197,0.0	0.244
Q111	6m	RI_JCEC	ENSMUSG00000033581.16	Igf2bp2	chr16	-	22063581	22065167	22063581	22063713	22065092	22065167	347	4,8,5,2,6,8,10,5	0,0,0,0,0,0,1,1	6,6,4,6,13,12,10,11	1,1,1,1,2,2,0,2	1423	44	2.52718e-08	3.835e-05	1.0,1.0,1.0,1.0,1.0,1.0,0.236,0.134	0.156,0.156,0.11,0.156,0.167,0.156,1.0,0.145	0.54
Q111	6m	RI_JCEC	ENSMUSG00000048617.16	Rtbdn	chr8	+	84949881	84950676	84949881	84949956	84950501	84950676	2236	17,4,6,9,9,10,2,3	1,0,0,0,0,0,0,0	5,6,6,8,6,6,3,2	2,1,2,1,1,2,1,1	589	44	2.10942e-15	6.4021e-12	0.559,1.0,1.0,1.0,1.0,1.0,1.0,1.0	0.157,0.309,0.183,0.374,0.309,0.183,0.183,0.13	0.716
Q111	10m	RI_JC	ENSMUSG00000028959.14	Fastk	chr5	-	24443894	24444395	24443894	24444126	24444374	24444395	713	0,0,1,1,1,0,0,0	2,1,2,4,6,2,1,1	1,3,0,2,3,3,1,1	1,3,3,2,6,5,4,2	88	44	5.99961e-05	0.030958	0.0,0.0,0.2,0.111,0.077,0.0,0.0,0.0	0.333,0.333,0.0,0.333,0.2,0.231,0.111,0.2	-0.169
Q111	10m	RI_JC	ENSMUSG00000040482.15	Dxo	chr17	+	34838547	34838907	34838547	34838683	34838812	34838907	3510	3,2,2,1,2,1,2,6	28,30,29,35,40,21,24,26	5,8,10,4,4,2,8,7	25,23,28,26,13,27,23,26	88	44	6.4079e-06	0.00495972	0.051,0.032,0.033,0.014,0.024,0.023,0.04,0.103	0.091,0.148,0.152,0.071,0.133,0.036,0.148,0.119	-0.072
Q111	10m	RI_JC	ENSMUSG00000039059.11	Hrh3	chr2	-	180100499	180101416	180100499	180100868	180101012	180101416	864	3,1,1,2,4,2,3,1	3,0,2,0,0,1,1,1	1,0,1,1,1,0,1,1	1,2,2,5,1,2,1,0	88	44	7.29406e-07	0.00112912	0.333,1.0,0.2,1.0,1.0,0.5,0.6,0.333	0.333,0.0,0.2,0.091,0.333,0.0,0.333,1.0	0.334
Q111	10m	RI_JCEC	ENSMUSG00000028034.15	Fubp1	chr3	+	152231876	152234570	152231876	152232022	152234523	152234570	1406	6,8,10,8,4,4,4,7	1,1,1,5,1,2,1,3	6,4,6,0,11,2,8,12	0,0,0,1,0,0,1,0	2545	44	3.10431e-05	0.00732065	0.094,0.122,0.147,0.027,0.065,0.033,0.065,0.039	1.0,1.0,1.0,0.0,1.0,1.0,0.122,1.0	-0.691
Q111	10m	RI_JCEC	ENSMUSG00000015488.14	Cacfd1	chr2	+	27018887	27021089	27018887	27018979	27020020	27021089	1660	12,17,11,24,9,15,32,14	1,3,2,3,3,3,2,1	24,22,25,22,15,10,4,23	1,0,0,1,1,0,0,0	1085	44	4.17741e-11	8.62218e-08	0.327,0.187,0.182,0.245,0.108,0.169,0.394,0.362	0.493,1.0,1.0,0.472,0.378,1.0,1.0,1.0	-0.546
Q111	10m	RI_JCEC	ENSMUSG00000066892.14	Fbxl12	chr9	-	20642023	20644755	20642023	20642096	20644572	20644755	3075	16,25,16,31,18,44,45,17	0,1,1,1,1,4,2,1	11,11,30,20,23,27,40,26	0,1,1,1,0,0,0,0	2520	44	4.85735e-08	2.50639e-05	1.0,0.304,0.218,0.351,0.239,0.161,0.282,0.229	1.0,0.161,0.344,0.259,1.0,1.0,1.0,1.0	-0.372
Q111	10m	RI_JCEC	ENSMUSG00000028047.11	Thbs3	chr3	+	89216680	89217941	89216680	89216887	89217684	89217941	2048	4,7,6,8,2,7,12,2	4,11,10,5,10,5,6,5	19,18,8,12,13,12,20,18	6,5,5,6,7,6,8,6	841	44	9.9185e-06	0.00292454	0.05,0.032,0.03,0.077,0.01,0.068,0.095,0.02	0.142,0.158,0.077,0.095,0.089,0.095,0.116,0.136	-0.066
Q111	10m	RI_JCEC	ENSMUSG00000028047.11	Thbs3	chr3	+	89224576	89225006	89224576	89224625	89224809	89225006	2050	1,3,2,3,3,0,6,1	7,16,17,17,11,11,25,10	8,4,10,11,6,3,10,4	13,16,12,11,14,17,16,13	228	44	7.8649e-06	0.00270553	0.027,0.035,0.022,0.033,0.05,0.0,0.044,0.019	0.106,0.046,0.139,0.162,0.076,0.033,0.108,0.056	-0.062
Q111	10m	RI_JCEC	ENSMUSG00000040482.15	Dxo	chr17	+	34838547	34838907	34838547	34838683	34838812	34838907	3510	5,3,2,1,2,4,5,9	28,30,29,35,40,21,24,26	6,9,12,5,6,5,12,9	25,23,28,26,13,27,23,26	173	44	3.19214e-05	0.00732065	0.043,0.025,0.017,0.007,0.013,0.046,0.05,0.081	0.058,0.091,0.098,0.047,0.105,0.045,0.117,0.081	-0.045
Q111	10m	RI_JCEC	ENSMUSG00000020949.9	Fkbp3	chr12	-	65063677	65069109	65063677	65063775	65069001	65069109	477	10,5,21,6,12,14,8,5	0,0,0,0,1,1,0,0	3,2,9,5,8,7,0,11	1,0,0,4,0,0,1,0	5270	44	3.38255e-09	2.32719e-06	1.0,1.0,1.0,1.0,0.091,0.105,1.0,1.0	0.024,1.0,1.0,0.01,1.0,1.0,0.0,1.0	0.145
Q111	10m	RI_JCEC	ENSMUSG00000021276.10	Cinp	chr12	-	110878695	110879814	110878695	110879039	110879684	110879814	2832	6,3,16,11,4,10,10,14	0,1,0,1,1,0,0,0	12,7,10,7,3,5,7,10	2,1,0,1,2,3,0,0	689	44	4.52934e-07	0.000186971	1.0,0.161,1.0,0.413,0.203,1.0,1.0,1.0	0.277,0.309,1.0,0.309,0.087,0.096,1.0,1.0	0.212
Q111	10m	RI_JCEC	ENSMUSG00000015536.14	Mocs2	chr13	+	114825210	114826281	114825210	114825265	114826157	114826281	2757	4,3,1,4,4,4,3,3	0,0,0,0,0,0,1,1	4,3,1,5,3,1,2,0	0,1,0,0,0,2,1,2	936	44	1.07983e-09	1.11439e-06	1.0,1.0,1.0,1.0,1.0,1.0,0.124,0.124	1.0,0.124,1.0,1.0,1.0,0.023,0.086,0.0	0.252
Q140	6m	RI_JC	ENSMUSG00000008028.15	1700008O03Rik	chr7	-	44362651	44363015	44362651	44362772	44362942	44363015	2673	4,2,5,3,1,1,2,1	2,0,2,1,1,2,1,2	4,3,10,4,4,3,3,3	1,1,0,1,1,4,0,0	88	44	5.09323e-06	0.00385176	0.5,1.0,0.556,0.6,0.333,0.2,0.5,0.2	0.667,0.6,1.0,0.667,0.667,0.273,1.0,1.0	-0.248
Q140	6m	RI_JC	ENSMUSG00000051113.9	Fam71e1	chr7	+	44500149	44501133	44500149	44500438	44500967	44501133	1921	4,4,5,3,5,1,3,5	2,0,2,3,2,0,1,2	2,6,4,4,4,2,3,4	2,0,2,0,1,0,0,0	88	44	4.34676e-05	0.0155484	0.5,1.0,0.556,0.333,0.556,1.0,0.6,0.556	0.333,1.0,0.5,1.0,0.667,1.0,1.0,1.0	-0.175
Q140	6m	RI_JC	ENSMUSG00000025077.13	Dclre1a	chr19	-	56540181	56541623	56540181	56540322	56541504	56541623	3228	1,0,0,0,2,1,1,1	6,6,5,3,3,2,7,5	3,2,3,2,2,2,1,3	4,8,3,2,2,3,5,6	88	44	1.66317e-05	0.0100622	0.077,0.0,0.0,0.0,0.25,0.2,0.067,0.091	0.273,0.111,0.333,0.333,0.333,0.25,0.091,0.2	-0.155
Q140	6m	RI_JC	ENSMUSG00000074796.10	Slc4a11	chr2	-	130685230	130685663	130685230	130685404	130685494	130685663	2202	0,0,0,0,1,0,0,0	6,8,3,2,3,3,4,5	3,2,9,1,1,1,4,2	18,16,15,10,13,3,12,18	88	44	8.25504e-07	0.000973346	0.0,0.0,0.0,0.0,0.143,0.0,0.0,0.0	0.077,0.059,0.231,0.048,0.037,0.143,0.143,0.053	-0.081
Q140	6m	RI_JC	ENSMUSG00000002550.16	Uck1	chr2	-	32258276	32258667	32258276	32258419	32258570	32258667	2882	9,9,11,8,5,2,10,8	41,33,48,47,34,42,46,46	5,15,17,18,8,15,15,18	42,42,33,43,34,40,30,36	88	44	8.75001e-05	0.0264688	0.099,0.12,0.103,0.078,0.068,0.023,0.098,0.08	0.056,0.152,0.205,0.173,0.105,0.158,0.2,0.2	-0.072
Q140	6m	RI_JC	ENSMUSG00000000632.13	Sez6	chr11	+	77973782	77974329	77973782	77973977	77974190	77974329	1102	84,75,105,110,85,91,119,67	216,209,229,195,183,203,254,187	159,136,133,164,149,147,141,163	322,241,254,231,240,232,221,260	88	44	3.77344e-05	0.0155484	0.163,0.152,0.187,0.22,0.188,0.183,0.19,0.152	0.198,0.22,0.207,0.262,0.237,0.241,0.242,0.239	-0.051
Q140	6m	RI_JC	ENSMUSG00000068735.14	Trp53i11	chr2	+	93198894	93199458	93198894	93198991	93199356	93199458	1165	2,0,0,3,1,2,2,1	57,42,59,44,36,39,40,49	7,4,3,6,3,1,6,0	40,33,36,38,33,33,49,26	88	44	4.24079e-05	0.0155484	0.017,0.0,0.0,0.033,0.014,0.025,0.024,0.01	0.08,0.057,0.04,0.073,0.043,0.015,0.058,0.0	-0.03
Q140	6m	RI_JC	ENSMUSG00000030894.5	Tpp1	chr7	-	105751981	105752196	105751981	105752053	105752170	105752196	818	8,5,7,8,7,10,9,8	110,87,96,76,91,108,107,78	5,5,2,5,0,7,8,1	123,98,105,106,88,110,122,142	88	44	0.000117641	0.0323514	0.035,0.028,0.035,0.05,0.037,0.044,0.04,0.049	0.02,0.025,0.009,0.023,0.0,0.031,0.032,0.004	0.022
Q140	6m	RI_JC	ENSMUSG00000007411.16	Mark3	chr12	+	111627075	111627598	111627075	111627312	111627478	111627598	2644	3,1,4,12,4,2,4,3	50,38,62,45,59,54,66,65	1,2,4,2,3,0,0,0	49,51,63,63,56,63,77,85	88	44	0.000170281	0.0429251	0.029,0.013,0.031,0.118,0.033,0.018,0.029,0.023	0.01,0.019,0.031,0.016,0.026,0.0,0.0,0.0	0.024
Q140	6m	RI_JC	ENSMUSG00000029580.14	Actb	chr5	-	142905236	142905476	142905236	142905278	142905428	142905476	2680	1472,1628,1591,1625,1548,1437,1703,1502	33,49,52,45,45,34,44,47	1737,1637,1660,1640,1483,1625,1655,1624	86,66,73,82,61,58,75,87	88	44	1.11485e-08	3.37243e-05	0.957,0.943,0.939,0.948,0.945,0.955,0.951,0.941	0.91,0.925,0.919,0.909,0.924,0.933,0.917,0.903	0.03
Q140	6m	RI_JC	ENSMUSG00000030689.15	Ino80e	chr7	-	126857225	126857787	126857225	126857291	126857675	126857787	2120	32,27,31,41,35,24,33,30	2,1,3,1,3,0,2,2	29,30,35,29,35,40,36,42	8,4,7,3,4,8,3,5	88	44	4.62598e-05	0.0155484	0.889,0.931,0.838,0.953,0.854,1.0,0.892,0.882	0.644,0.789,0.714,0.829,0.814,0.714,0.857,0.808	0.134
Q140	6m	RI_JC	ENSMUSG00000025915.14	Sgk3	chr1	+	9885666	9886142	9885666	9885753	9885988	9886142	127	3,3,9,1,1,3,4,7	0,3,0,1,0,1,0,0	7,7,5,5,6,1,4,4	0,2,1,7,3,1,2,3	88	44	9.65302e-07	0.000973346	1.0,0.333,1.0,0.333,1.0,0.6,1.0,1.0	1.0,0.636,0.714,0.263,0.5,0.333,0.5,0.4	0.24
Q140	6m	RI_JCEC	ENSMUSG00000047021.14	Cfap65	chr1	-	74922927	74925167	74922927	74923065	74924792	74925167	1277	106,103,127,95,92,89,96,58	1,3,3,1,4,4,4,3	65,56,81,75,38,40,84,31	1,2,1,0,0,0,0,0	1771	44	4.28282e-09	6.52701e-06	0.725,0.46,0.513,0.702,0.364,0.356,0.374,0.324	0.618,0.41,0.668,1.0,1.0,1.0,1.0,1.0	-0.36
Q140	6m	RI_JCEC	ENSMUSG00000032128.15	Robo3	chr9	-	37416696	37417502	37416696	37416920	37417325	37417502	1108	50,23,44,42,37,33,47,28	6,5,9,6,5,8,5,5	62,59,78,63,60,80,66,61	3,4,3,2,3,4,4,4	449	44	2.24457e-06	0.00085518	0.45,0.311,0.324,0.407,0.42,0.288,0.479,0.354	0.669,0.591,0.718,0.755,0.662,0.662,0.618,0.599	-0.28
Q140	6m	RI_JCEC	ENSMUSG00000014767.16	Tbp	chr17	+	15501153	15501357	15501153	15501202	15501311	15501357	3255	0,1,4,2,5,3,1,5	1,0,2,1,1,3,0,1	6,6,3,1,2,3,1,3	2,0,1,1,0,0,1,0	153	44	0.000168366	0.0210838	0.0,1.0,0.365,0.365,0.59,0.223,1.0,0.59	0.463,1.0,0.463,0.223,1.0,1.0,0.223,1.0	-0.155
Q140	6m	RI_JCEC	ENSMUSG00000051113.9	Fam71e1	chr7	+	44500149	44501133	44500149	44500438	44500967	44501133	1921	33,64,52,43,56,36,38,48	2,0,2,3,2,0,1,2	65,39,37,31,41,33,32,27	2,0,2,0,1,0,0,0	573	44	0.000142683	0.0207094	0.559,1.0,0.666,0.524,0.683,1.0,0.745,0.648	0.714,1.0,0.587,1.0,0.759,1.0,1.0,1.0	-0.154
Q140	6m	RI_JCEC	ENSMUSG00000074796.10	Slc4a11	chr2	-	130687158	130687484	130687158	130687291	130687370	130687484	2203	0,1,0,2,0,0,1,5	1,3,4,2,5,3,2,3	6,10,5,6,4,12,6,11	8,2,7,9,12,11,10,11	123	44	4.23475e-05	0.00774875	0.0,0.107,0.0,0.263,0.0,0.0,0.152,0.374	0.212,0.641,0.204,0.193,0.107,0.281,0.177,0.263	-0.148
Q140	6m	RI_JCEC	ENSMUSG00000039660.16	Spout1	chr2	-	30177592	30177965	30177592	30177721	30177919	30177965	231	46,39,45,45,51,40,51,46	19,25,34,30,17,28,23,30	67,54,77,60,72,50,63,71	15,22,30,18,14,27,18,23	242	44	0.000363913	0.0325684	0.306,0.221,0.194,0.214,0.353,0.206,0.287,0.218	0.448,0.309,0.318,0.377,0.483,0.252,0.389,0.359	-0.117
Q140	6m	RI_JCEC	ENSMUSG00000034211.14	Mrps17	chr5	+	129715683	129716866	129715683	129715763	129716726	129716866	2286	265,270,363,301,260,298,302,302	22,35,26,32,26,16,29,22	275,325,344,346,315,342,336,302	20,17,22,16,12,20,22,11	1007	44	0.000701056	0.0451945	0.345,0.252,0.379,0.291,0.304,0.449,0.313,0.375	0.375,0.455,0.406,0.486,0.534,0.428,0.4,0.545	-0.115
Q140	6m	RI_JCEC	ENSMUSG00000031388.14	Naa10	chrX	-	73919501	73919869	73919501	73919540	73919753	73919869	3356	20,20,46,35,21,28,37,27	2,1,3,0,0,0,2,5	29,31,33,34,33,32,28,40	1,0,0,1,1,1,1,0	257	44	0.000150667	0.0208742	0.631,0.774,0.724,1.0,1.0,1.0,0.76,0.48	0.832,1.0,1.0,0.853,0.85,0.846,0.827,1.0	-0.105
Q140	6m	RI_JCEC	ENSMUSG00000040356.16	Skiv2l	chr17	-	34845003	34845314	34845003	34845100	34845167	34845314	1822	12,14,15,22,27,22,21,11	46,41,47,34,49,47,39,41	17,21,31,29,11,27,24,41	36,39,25,36,21,31,45,42	111	44	0.000352152	0.0325684	0.094,0.119,0.112,0.204,0.179,0.157,0.176,0.096	0.158,0.176,0.33,0.242,0.172,0.257,0.175,0.279	-0.082
Q140	6m	RI_JCEC	ENSMUSG00000030979.13	Uros	chr7	-	133690507	133691166	133690507	133690593	133691085	133691166	2575	104,87,97,90,78,112,87,100	31,29,38,29,36,33,36,37	124,112,117,114,99,89,108,91	26,23,21,28,28,25,17,33	536	44	0.000789016	0.0471553	0.216,0.198,0.173,0.203,0.151,0.218,0.166,0.182	0.281,0.286,0.314,0.25,0.225,0.226,0.343,0.185	-0.075
Q140	6m	RI_JCEC	ENSMUSG00000022212.15	Cpne6	chr14	+	55515862	55516385	55515862	55515914	55516251	55516385	3386	162,122,182,154,132,122,135,130	76,68,75,82,72,38,70,64	207,187,206,223,147,117,186,169	67,73,56,81,51,31,53,45	381	44	3.88774e-06	0.00124278	0.198,0.172,0.219,0.178,0.175,0.27,0.182,0.19	0.263,0.228,0.298,0.241,0.25,0.304,0.288,0.303	-0.074
Q140	6m	RI_JCEC	ENSMUSG00000030270.11	Cpne9	chr6	+	113292521	113293064	113292521	113292575	113293002	113293064	1610	4,8,13,2,14,29,12,6	4,5,14,10,7,31,8,14	29,34,38,29,29,41,41,22	16,12,13,32,12,20,19,13	471	44	4.32181e-05	0.00774875	0.085,0.13,0.08,0.018,0.157,0.08,0.123,0.038	0.145,0.209,0.214,0.078,0.184,0.161,0.168,0.137	-0.073
Q140	6m	RI_JCEC	ENSMUSG00000028248.15	Pnisr	chr4	+	21869515	21870405	21869515	21869615	21870351	21870405	1607	936,949,1300,1030,814,888,977,928	120,111,147,104,118,115,124,136	1091,1229,1104,1127,1081,1069,1278,1093	115,121,89,99,106,119,78,119	780	44	0.000171988	0.0210838	0.306,0.325,0.333,0.358,0.28,0.303,0.308,0.278	0.349,0.364,0.412,0.391,0.365,0.336,0.48,0.341	-0.068
Q140	6m	RI_JCEC	ENSMUSG00000058740.14	Kcnt1	chr2	+	25909204	25909677	25909204	25909306	25909593	25909677	996	318,268,292,314,299,262,313,300	129,127,162,122,135,100,130,148	423,469,475,495,450,419,469,480	157,172,159,154,128,125,140,136	331	44	2.01659e-06	0.00085518	0.247,0.219,0.193,0.255,0.227,0.258,0.242,0.212	0.264,0.266,0.284,0.299,0.318,0.308,0.308,0.319	-0.064
Q140	6m	RI_JCEC	ENSMUSG00000028467.15	Gba2	chr4	-	43570036	43570448	43570036	43570190	43570345	43570448	3004	77,69,118,93,79,79,116,89	58,71,58,73,54,64,74,72	148,144,109,111,114,124,144,149	72,70,72,77,53,60,69,75	199	44	0.00046124	0.0351465	0.227,0.177,0.31,0.22,0.244,0.214,0.257,0.215	0.312,0.313,0.251,0.242,0.322,0.314,0.316,0.305	-0.064
Q140	6m	RI_JCEC	ENSMUSG00000068206.12	Pick1	chr15	+	79247264	79248296	79247264	79247315	79248151	79248296	2613	272,254,312,297,279,280,349,258	63,39,46,46,54,54,43,56	299,322,299,314,299,311,345,346	46,34,42,40,37,41,38,36	880	44	0.00038666	0.0327372	0.178,0.246,0.253,0.244,0.205,0.206,0.289,0.187	0.245,0.321,0.263,0.282,0.288,0.275,0.312,0.325	-0.063
Q140	6m	RI_JCEC	ENSMUSG00000038671.15	Arfrp1	chr2	-	181364013	181364398	181364013	181364096	181364310	181364398	639	76,73,74,88,76,66,86,65	50,54,49,58,53,55,55,62	99,84,95,97,84,112,89,114	50,49,55,48,49,55,47,39	258	44	0.00045672	0.0351465	0.206,0.187,0.205,0.206,0.196,0.17,0.211,0.152	0.252,0.226,0.228,0.256,0.226,0.258,0.244,0.333	-0.061
Q140	6m	RI_JCEC	ENSMUSG00000060216.15	Arrb2	chr11	+	70437943	70438391	70437943	70438028	70438318	70438391	1698	65,43,51,59,54,66,68,76	28,39,38,45,47,39,40,53	86,86,103,108,75,72,101,121	50,39,39,45,42,53,42,35	334	44	0.000556114	0.0395258	0.234,0.127,0.15,0.147,0.131,0.182,0.183,0.159	0.185,0.225,0.258,0.24,0.19,0.152,0.241,0.313	-0.061
Q140	6m	RI_JCEC	ENSMUSG00000002550.16	Uck1	chr2	-	32258276	32258667	32258276	32258419	32258570	32258667	2882	17,18,18,18,11,14,20,17	41,33,48,47,34,42,46,46	22,33,33,27,20,26,28,30	42,42,33,43,34,40,30,36	195	44	1.13373e-05	0.0024683	0.086,0.11,0.078,0.08,0.068,0.07,0.089,0.077	0.106,0.151,0.184,0.124,0.117,0.128,0.174,0.158	-0.06
Q140	6m	RI_JCEC	ENSMUSG00000074796.10	Slc4a11	chr2	-	130685230	130685663	130685230	130685404	130685494	130685663	2202	0,1,0,0,1,0,0,0	6,8,3,2,3,3,4,5	3,2,10,1,1,1,5,3	18,16,15,10,13,3,12,18	134	44	5.1126e-06	0.00141666	0.0,0.039,0.0,0.0,0.099,0.0,0.0,0.0	0.052,0.039,0.18,0.032,0.025,0.099,0.12,0.052	-0.058
Q140	6m	RI_JCEC	ENSMUSG00000062044.15	Lmtk3	chr7	+	45786450	45786960	45786450	45786584	45786809	45786960	937	390,339,432,359,280,295,381,367	133,115,161,130,161,135,134,116	400,413,451,438,378,368,446,469	144,110,133,138,110,118,134,115	269	44	0.000741625	0.0461321	0.324,0.325,0.305,0.311,0.221,0.263,0.317,0.341	0.312,0.38,0.357,0.342,0.36,0.338,0.353,0.4	-0.054
Q140	6m	RI_JCEC	ENSMUSG00000034083.16	Ccdc174	chr6	+	91885347	91888250	91885347	91885406	91888069	91888250	598	34,65,88,93,30,86,104,59	27,31,30,29,32,24,34,49	85,130,125,174,145,218,164,190	40,33,36,29,24,22,27,22	2707	44	1.19904e-14	3.65468e-11	0.02,0.033,0.046,0.05,0.015,0.055,0.047,0.019	0.033,0.06,0.053,0.089,0.089,0.139,0.09,0.123	-0.049
Q140	6m	RI_JCEC	ENSMUSG00000010608.15	Rbm25	chr12	+	83660594	83664259	83660594	83660678	83663978	83664259	3400	1216,1135,1446,1153,932,1001,1109,1036	66,60,86,77,58,52,85,68	1387,1443,1449,1442,1147,1379,1685,1449	82,67,55,47,59,81,82,53	3344	44	0.000650866	0.0440853	0.195,0.199,0.181,0.165,0.175,0.202,0.147,0.167	0.182,0.221,0.257,0.288,0.204,0.183,0.213,0.265	-0.048
Q140	6m	RI_JCEC	ENSMUSG00000000632.13	Sez6	chr11	+	77973782	77974329	77973782	77973977	77974190	77974329	1102	191,194,280,237,206,224,299,187	216,209,229,195,183,203,254,187	400,360,357,353,374,363,363,393	322,241,254,231,240,232,221,260	257	44	1.70256e-06	0.00085518	0.131,0.137,0.173,0.172,0.162,0.159,0.168,0.146	0.175,0.204,0.194,0.207,0.211,0.211,0.219,0.206	-0.047
Q140	6m	RI_JCEC	ENSMUSG00000022756.15	Slc7a4	chr16	-	17573555	17574586	17573555	17573664	17573945	17574586	2075	98,76,86,96,73,53,88,88	93,82,127,83,105,68,109,99	109,107,117,140,105,100,163,119	124,94,95,95,87,104,85,84	325	44	1.89653e-05	0.00385375	0.125,0.111,0.084,0.135,0.086,0.095,0.099,0.107	0.106,0.134,0.143,0.166,0.14,0.115,0.206,0.161	-0.041
Q140	6m	RI_JCEC	ENSMUSG00000008855.17	Hdac5	chr11	-	102195748	102196117	102195748	102195868	102195951	102196117	2534	12,16,9,9,10,18,8,7	50,67,63,80,63,54,53,53	24,17,13,17,17,20,20,12	66,55,36,61,54,59,62,60	127	44	0.000672169	0.0445385	0.077,0.076,0.047,0.038,0.052,0.104,0.05,0.044	0.112,0.097,0.111,0.088,0.098,0.105,0.101,0.065	-0.036
Q140	6m	RI_JCEC	ENSMUSG00000029071.16	Dvl1	chr4	+	155853636	155854086	155853636	155853758	155853982	155854086	2317	43,40,40,42,31,49,53,36	80,82,79,86,69,66,80,69	44,62,72,49,50,57,63,67	70,84,64,68,59,65,81,90	268	44	0.000247837	0.024368	0.081,0.074,0.077,0.074,0.069,0.109,0.098,0.079	0.094,0.108,0.156,0.106,0.122,0.126,0.113,0.109	-0.034
Q140	6m	RI_JCEC	ENSMUSG00000006498.16	Ptbp1	chr10	+	79859351	79859712	79859351	79859522	79859601	79859712	800	4,2,4,4,1,5,3,5	51,43,46,56,36,36,42,30	3,3,12,14,10,7,8,5	48,47,52,45,40,44,51,39	123	44	0.000600554	0.041602	0.027,0.016,0.03,0.025,0.01,0.047,0.025,0.056	0.022,0.022,0.076,0.1,0.082,0.054,0.053,0.044	-0.027
Q140	6m	RI_JCEC	ENSMUSG00000040479.11	Dgkz	chr2	-	91933742	91934089	91933742	91933842	91934055	91934089	3393	92,82,99,75,71,121,94,118	174,131,187,143,180,165,169,175	141,132,128,127,132,138,161,119	168,161,174,192,146,157,220,209	257	44	0.000201389	0.0227345	0.083,0.097,0.083,0.082,0.063,0.112,0.087,0.103	0.126,0.123,0.112,0.102,0.134,0.131,0.111,0.089	-0.027
Q140	6m	RI_JCEC	ENSMUSG00000030854.17	Ptpn5	chr7	-	47082760	47083165	47082760	47082898	47083085	47083165	2974	273,254,379,352,262,296,350,323	562,608,810,721,575,528,675,616	586,552,600,622,496,575,541,538	768,821,837,926,930,938,891,1027	231	44	1.04924e-05	0.00246007	0.085,0.074,0.082,0.085,0.08,0.096,0.09,0.091	0.127,0.114,0.12,0.113,0.092,0.105,0.104,0.091	-0.023
Q140	6m	RI_JCEC	ENSMUSG00000019261.3	Map1s	chr8	+	70912905	70916574	70912905	70914994	70916350	70916574	1525	73,68,77,79,77,87,120,89	62,48,49,53,56,56,64,49	125,91,120,122,131,132,124,110	46,67,44,62,51,63,44,53	1400	44	0.000129441	0.0197268	0.036,0.043,0.047,0.045,0.041,0.047,0.056,0.054	0.079,0.041,0.079,0.058,0.075,0.062,0.081,0.061	-0.021
Q140	6m	RI_JCEC	ENSMUSG00000029775.14	Klhdc10	chr6	+	30447940	30449630	30447940	30447988	30449490	30449630	2557	84,105,115,83,111,118,127,136	49,57,78,52,58,53,55,58	141,158,137,139,136,140,136,136	60,58,39,56,46,56,43,67	1546	44	0.000557614	0.0395258	0.047,0.05,0.04,0.043,0.052,0.06,0.062,0.063	0.063,0.072,0.091,0.066,0.078,0.066,0.083,0.055	-0.02
Q140	6m	RI_JCEC	ENSMUSG00000042055.13	Wdr11	chr7	+	129628993	129629983	129628993	129629056	129629917	129629983	657	27,22,33,20,39,29,35,35	44,40,53,41,43,36,40,34	39,37,35,39,58,44,50,32	40,32,45,40,34,33,35,30	905	44	0.00021464	0.0228108	0.029,0.026,0.029,0.023,0.042,0.038,0.041,0.048	0.045,0.053,0.036,0.045,0.077,0.061,0.065,0.049	-0.019
Q140	6m	RI_JCEC	ENSMUSG00000039686.14	Zer1	chr2	-	30107494	30108122	30107494	30107668	30107975	30108122	2246	40,31,38,30,25,32,29,21	138,134,160,137,118,140,129,119	36,45,40,51,39,53,58,46	151,128,147,110,118,143,128,131	351	44	4.87859e-05	0.00826108	0.035,0.028,0.029,0.027,0.026,0.028,0.027,0.022	0.029,0.042,0.033,0.055,0.04,0.044,0.054,0.042	-0.015
Q140	6m	RI_JCEC	ENSMUSG00000036634.15	Mag	chr7	-	30911400	30911963	30911400	30911769	30911890	30911963	2323	37,82,37,43,56,48,43,42	619,543,531,569,572,617,565,568	40,40,27,36,30,53,31,36	572,703,660,634,491,588,604,617	165	44	0.000363306	0.0325684	0.016,0.039,0.018,0.02,0.025,0.02,0.02,0.019	0.018,0.015,0.011,0.015,0.016,0.023,0.014,0.015	0.006
Q140	6m	RI_JCEC	ENSMUSG00000018287.12	Spag7	chr11	-	70664319	70664667	70664319	70664476	70664577	70664667	1448	13,7,19,6,8,9,3,10	108,126,133,135,127,144,129,109	5,1,9,5,2,7,8,8	149,150,147,121,152,159,146,126	145	44	0.000776441	0.0471553	0.035,0.017,0.042,0.013,0.019,0.019,0.007,0.027	0.01,0.002,0.018,0.012,0.004,0.013,0.016,0.019	0.011
Q140	6m	RI_JCEC	ENSMUSG00000021546.17	Hnrnpk	chr13	-	58393852	58394159	58393852	58393868	58394075	58394159	2929	36,21,43,42,33,26,40,36	105,110,140,124,127,120,140,130	22,31,19,38,24,20,29,22	158,112,130,153,133,118,142,134	251	44	0.000711725	0.0451945	0.057,0.032,0.051,0.056,0.044,0.037,0.048,0.046	0.024,0.046,0.025,0.042,0.031,0.029,0.035,0.028	0.014
Q140	6m	RI_JCEC	ENSMUSG00000030894.5	Tpp1	chr7	-	105751981	105752196	105751981	105752053	105752170	105752196	818	13,13,13,14,8,16,13,9	110,87,96,76,91,108,107,78	10,12,5,9,1,13,11,2	123,98,105,106,88,110,122,142	161	44	0.000229982	0.0233662	0.031,0.039,0.036,0.048,0.023,0.039,0.032,0.031	0.022,0.032,0.013,0.023,0.003,0.031,0.024,0.004	0.016
Q140	6m	RI_JCEC	ENSMUSG00000029580.14	Actb	chr5	-	142905236	142905476	142905236	142905278	142905428	142905476	2680	3443,3823,3835,3881,3654,3480,3950,3607	33,49,52,45,45,34,44,47	4146,4021,3952,3904,3491,3856,3932,3842	86,66,73,82,61,58,75,87	194	44	1.24795e-08	1.26792e-05	0.959,0.947,0.944,0.951,0.948,0.959,0.953,0.946	0.916,0.933,0.925,0.915,0.928,0.938,0.922,0.909	0.028
Q140	6m	RI_JCEC	ENSMUSG00000029359.13	Tesc	chr5	+	118056376	118056644	118056376	118056438	118056536	118056644	1142	101,95,125,106,110,96,128,121	188,221,250,217,202,155,224,208	149,170,141,136,139,152,120,143	317,371,386,362,335,389,347,314	142	44	0.000453276	0.0351465	0.143,0.118,0.134,0.131,0.144,0.161,0.15,0.153	0.127,0.124,0.102,0.104,0.114,0.108,0.097,0.124	0.029
Q140	6m	RI_JCEC	ENSMUSG00000053332.13	Gas5	chr1	+	161036819	161037164	161036819	161036852	161037123	161037164	1427	315,230,279,233,228,185,218,232	162,147,159,134,124,138,115,119	242,225,241,234,205,195,206,237	157,188,158,179,161,201,168,147	315	44	9.48231e-05	0.0152116	0.214,0.179,0.197,0.195,0.204,0.158,0.209,0.214	0.177,0.143,0.176,0.154,0.151,0.119,0.146,0.184	0.04
Q140	6m	RI_JCEC	ENSMUSG00000036833.16	Pnpla7	chr2	+	25002614	25003032	25002614	25002715	25002888	25003032	1973	4,4,1,2,4,3,6,3	7,13,5,3,7,7,6,7	0,2,3,0,0,2,1,4	7,4,17,15,4,5,15,13	217	44	0.000217032	0.0228108	0.104,0.059,0.039,0.119,0.104,0.08,0.169,0.08	0.0,0.092,0.035,0.0,0.0,0.075,0.013,0.059	0.06
Q140	6m	RI_JCEC	ENSMUSG00000062906.12	Hdac10	chr15	-	89124174	89124588	89124174	89124428	89124531	89124588	2875	15,16,9,9,21,25,19,26	1,2,0,1,1,0,1,0	15,18,21,22,12,24,21,13	1,3,2,2,2,1,1,1	147	44	0.000373981	0.0325684	0.818,0.705,1.0,0.729,0.863,1.0,0.85,1.0	0.818,0.642,0.759,0.767,0.642,0.878,0.863,0.796	0.1
Q140	6m	RI_JCEC	ENSMUSG00000030406.7	Gipr	chr7	-	19160330	19160754	19160330	19160391	19160594	19160754	1025	16,16,11,10,6,8,12,7	0,3,2,1,1,0,0,0	9,8,10,10,12,11,14,11	0,2,2,3,2,0,0,2	247	44	0.000192378	0.0225526	1.0,0.487,0.495,0.64,0.517,1.0,1.0,1.0	1.0,0.416,0.471,0.373,0.517,1.0,1.0,0.495	0.108
Q140	6m	RI_JCEC	ENSMUSG00000025512.15	Chid1	chr7	-	141522608	141527705	141522608	141522701	141527598	141527705	1347	545,619,668,643,337,422,706,616	1,0,0,0,0,1,0,1	399,669,774,736,615,743,821,845	0,2,1,0,3,1,4,3	4941	44	8.60754e-06	0.00218632	0.829,1.0,1.0,1.0,1.0,0.79,1.0,0.846	1.0,0.749,0.873,1.0,0.646,0.869,0.646,0.715	0.121
Q140	6m	RI_JCEC	ENSMUSG00000000148.17	Brat1	chr5	+	140712504	140713172	140712504	140712901	140713052	140713172	1269	15,7,7,9,11,8,8,4	1,0,1,0,0,0,3,1	8,10,10,12,9,4,11,9	2,2,2,1,1,2,2,0	195	44	0.000172932	0.0210838	0.772,1.0,0.612,1.0,1.0,1.0,0.376,0.474	0.474,0.53,0.53,0.73,0.67,0.311,0.554,1.0	0.179
Q140	6m	RI_JCEC	ENSMUSG00000025915.14	Sgk3	chr1	+	9885666	9886142	9885666	9885753	9885988	9886142	127	13,16,26,3,5,8,11,17	0,3,0,1,0,1,0,0	17,20,19,21,15,10,23,16	0,2,1,7,3,1,2,3	279	44	1.33091e-06	0.00085518	1.0,0.457,1.0,0.321,1.0,0.558,1.0,1.0	1.0,0.612,0.75,0.321,0.441,0.612,0.645,0.457	0.187
Q140	6m	RI_JCEC	ENSMUSG00000030689.15	Ino80e	chr7	-	126857225	126857787	126857225	126857291	126857675	126857787	2120	64,80,76,80,65,59,79,70	2,1,3,1,3,0,2,2	72,73,72,84,68,92,101,116	8,4,7,3,4,8,3,5	428	44	0.000407444	0.0335646	0.767,0.892,0.723,0.892,0.69,1.0,0.802,0.783	0.481,0.652,0.514,0.742,0.636,0.542,0.776,0.705	0.188
Q140	6m	RI_JCEC	ENSMUSG00000041460.14	Cacna2d4	chr6	+	119241152	119242940	119241152	119241212	119242777	119242940	578	14,8,9,6,8,15,2,15	1,0,0,1,1,0,0,0	4,17,12,14,10,6,14,5	2,0,4,1,0,4,0,1	1609	44	1.42264e-06	0.00085518	0.277,1.0,1.0,0.141,0.18,1.0,1.0,1.0	0.052,1.0,0.076,0.277,1.0,0.039,1.0,0.12	0.254
Q140	6m	RI_JCEC	ENSMUSG00000023411.11	Nfatc4	chr14	+	55832222	55833943	55832222	55832804	55833556	55833943	755	5,11,5,6,8,10,5,13	1,0,0,0,2,0,0,0	2,12,14,13,7,9,17,16	2,3,1,0,0,2,0,1	796	44	4.07737e-06	0.00124278	0.217,1.0,1.0,1.0,0.181,1.0,1.0,1.0	0.052,0.181,0.436,1.0,1.0,0.199,1.0,0.469	0.258
Q140	6m	RI_JCEC	ENSMUSG00000094152.5	Slc6a16	chr7	+	45268447	45268932	45268447	45268649	45268772	45268932	1870	5,7,4,4,1,6,6,2	1,0,0,1,0,0,0,0	1,4,8,14,4,1,6,1	2,0,1,1,2,3,0,0	167	44	0.00053643	0.0395258	0.568,1.0,1.0,0.513,1.0,1.0,1.0,1.0	0.116,1.0,0.678,0.787,0.345,0.081,1.0,1.0	0.259
Q140	10m	RI_JC	ENSMUSG00000030703.8	Gdpd3	chr7	+	126770987	126771213	126770987	126771047	126771161	126771213	825	5,1,0,5,6,1,5,1	1,2,2,3,0,1,0,1	4,4,2,2,4,4,6,3	0,0,2,0,0,0,0,0	88	44	0.000158364	0.0496355	0.714,0.2,0.0,0.455,1.0,0.333,1.0,0.333	1.0,1.0,0.333,1.0,1.0,1.0,1.0,1.0	-0.412
Q140	10m	RI_JC	ENSMUSG00000028047.11	Thbs3	chr3	+	89223002	89223523	89223002	89223162	89223404	89223523	2046	0,4,3,1,1,2,0,2	4,4,2,3,3,3,2,4	9,7,3,4,8,4,8,6	3,1,7,3,3,6,1,0	88	44	6.9354e-05	0.0353474	0.0,0.333,0.429,0.143,0.143,0.25,0.0,0.2	0.6,0.778,0.176,0.4,0.571,0.25,0.8,1.0	-0.385
Q140	10m	RI_JC	ENSMUSG00000045679.14	Pqlc3	chr12	-	16992277	16993573	16992277	16992319	16993452	16993573	81	2,2,5,1,3,5,2,3	1,1,2,1,1,1,4,2	3,5,3,1,3,2,2,4	4,0,0,1,1,0,0,1	88	44	0.000194776	0.0496355	0.5,0.5,0.556,0.333,0.6,0.714,0.2,0.429	0.273,1.0,1.0,0.333,0.6,1.0,1.0,0.667	-0.255
Q140	10m	RI_JC	ENSMUSG00000033434.15	Gtpbp6	chr5	-	110104267	110104658	110104267	110104420	110104509	110104658	1624	15,17,9,11,15,24,16,22	41,21,16,23,26,37,23,27	26,29,25,26,19,25,35,20	11,17,31,22,25,16,21,11	88	44	1.09793e-05	0.00839366	0.155,0.288,0.22,0.193,0.224,0.245,0.258,0.289	0.542,0.46,0.287,0.371,0.275,0.439,0.455,0.476	-0.179
Q140	10m	RI_JC	ENSMUSG00000028047.11	Thbs3	chr3	+	89224576	89225006	89224576	89224625	89224809	89225006	2047	1,0,0,1,3,2,3,1	20,15,16,9,14,13,12,22	3,2,5,6,4,1,5,3	13,16,12,11,14,17,16,13	88	44	0.000186966	0.0496355	0.024,0.0,0.0,0.053,0.097,0.071,0.111,0.022	0.103,0.059,0.172,0.214,0.125,0.029,0.135,0.103	-0.07
Q140	10m	RI_JC	ENSMUSG00000031388.14	Naa10	chrX	-	73919501	73919869	73919501	73919540	73919753	73919869	3331	4,4,6,6,6,6,2,3	0,0,1,2,2,0,0,1	5,0,2,6,2,5,4,4	2,3,1,3,0,0,1,4	88	44	6.94858e-07	0.00106244	1.0,1.0,0.75,0.6,0.6,1.0,1.0,0.6	0.556,0.0,0.5,0.5,1.0,1.0,0.667,0.333	0.249
Q140	10m	RI_JCEC	ENSMUSG00000036948.17	BC037034	chr5	-	138262169	138262744	138262169	138262317	138262657	138262744	483	3,6,0,4,4,2,6,2	3,3,3,1,1,4,2,2	3,4,3,4,4,1,5,3	0,1,0,0,0,0,0,2	384	44	5.56417e-09	5.62538e-06	0.103,0.186,0.0,0.314,0.314,0.054,0.256,0.103	1.0,0.314,1.0,1.0,1.0,1.0,1.0,0.147	-0.641
Q140	10m	RI_JCEC	ENSMUSG00000028047.11	Thbs3	chr3	+	89223002	89223523	89223002	89223162	89223404	89223523	2046	0,13,5,2,4,5,2,13	4,4,2,3,3,3,2,4	27,17,12,20,15,10,27,20	3,1,7,3,3,6,1,0	286	44	0.000232215	0.0260855	0.0,0.333,0.278,0.093,0.17,0.204,0.133,0.333	0.581,0.723,0.209,0.506,0.435,0.204,0.806,1.0	-0.365
Q140	10m	RI_JCEC	ENSMUSG00000028034.15	Fubp1	chr3	+	152231876	152234570	152231876	152232022	152234523	152234570	1406	2,19,0,10,4,8,10,6	0,2,1,1,2,1,0,0	6,4,6,0,11,2,8,12	0,0,0,1,0,0,1,0	2545	44	4.40341e-05	0.00809427	1.0,0.141,0.0,0.147,0.033,0.122,1.0,1.0	1.0,1.0,1.0,0.0,1.0,1.0,0.122,1.0	-0.335
Q140	10m	RI_JCEC	ENSMUSG00000030703.8	Gdpd3	chr7	+	126770987	126771213	126770987	126771047	126771161	126771213	825	9,4,2,8,14,3,11,5	1,2,2,3,0,1,0,1	7,5,2,4,9,7,11,7	0,0,2,0,0,0,0,0	158	44	0.000519856	0.0477795	0.715,0.358,0.218,0.426,1.0,0.455,1.0,0.582	1.0,1.0,0.218,1.0,1.0,1.0,1.0,1.0	-0.308
Q140	10m	RI_JCEC	ENSMUSG00000015488.14	Cacfd1	chr2	+	27018887	27021089	27018887	27018979	27020020	27021089	1657	12,18,6,11,18,16,2,14	3,1,0,0,1,0,0,4	24,22,25,22,15,10,4,23	1,0,0,1,1,0,0,0	1085	44	0.000129492	0.0163645	0.14,0.422,1.0,1.0,0.422,1.0,1.0,0.124	0.493,1.0,1.0,0.472,0.378,1.0,1.0,1.0	-0.154
Q140	10m	RI_JCEC	ENSMUSG00000033434.15	Gtpbp6	chr5	-	110104267	110104658	110104267	110104420	110104509	110104658	1624	22,25,16,20,23,27,26,36	41,21,16,23,26,37,23,27	30,33,33,31,24,34,47,30	11,17,31,22,25,16,21,11	133	44	0.000300875	0.0298437	0.151,0.283,0.249,0.223,0.226,0.194,0.272,0.306	0.474,0.391,0.26,0.318,0.241,0.413,0.425,0.474	-0.136
Q140	10m	RI_JCEC	ENSMUSG00000001520.12	Nrip2	chr6	+	128407685	128408932	128407685	128407738	128407983	128408932	1186	1,0,8,9,7,4,6,9	14,13,15,14,15,18,21,17	11,13,10,7,11,9,5,18	10,4,7,7,13,7,17,17	289	44	4.34017e-06	0.00146264	0.011,0.0,0.075,0.089,0.066,0.033,0.042,0.075	0.143,0.331,0.179,0.132,0.114,0.164,0.043,0.139	-0.107
Q140	10m	RI_JCEC	ENSMUSG00000027263.12	Tubgcp4	chr2	+	121189361	121189965	121189361	121189469	121189826	121189965	2806	3,4,6,5,2,5,7,13	9,10,9,10,8,11,8,11	19,6,7,17,8,10,13,23	13,12,10,9,5,6,4,11	401	44	8.61365e-05	0.0133975	0.035,0.042,0.068,0.052,0.027,0.048,0.088,0.115	0.138,0.052,0.071,0.172,0.149,0.155,0.263,0.187	-0.089
Q140	10m	RI_JCEC	ENSMUSG00000028047.11	Thbs3	chr3	+	89224576	89225006	89224576	89224625	89224809	89225006	2047	2,0,0,1,3,2,3,4	20,15,16,9,14,13,12,22	8,4,10,11,6,3,10,4	13,16,12,11,14,17,16,13	228	44	4.88297e-08	3.29112e-05	0.019,0.0,0.0,0.021,0.04,0.029,0.046,0.034	0.106,0.046,0.139,0.162,0.076,0.033,0.108,0.056	-0.067
Q140	10m	RI_JCEC	ENSMUSG00000027263.12	Tubgcp4	chr2	+	121189361	121189965	121189361	121189469	121189823	121189965	2805	3,4,6,5,2,5,7,13	7,9,9,11,15,11,12,8	19,6,7,17,8,10,13,23	10,11,6,12,10,8,13,9	398	44	0.000106832	0.0154295	0.045,0.047,0.069,0.048,0.015,0.048,0.061,0.152	0.174,0.057,0.114,0.135,0.081,0.121,0.1,0.22	-0.065
Q140	10m	RI_JCEC	ENSMUSG00000030815.11	Phkg2	chr7	+	127577534	127578029	127577534	127577646	127577974	127578029	1789	0,1,0,1,3,1,0,2	2,9,6,13,8,4,8,8	3,5,4,2,3,0,5,3	5,8,4,3,3,3,5,5	372	44	3.31147e-05	0.0066958	0.0,0.013,0.0,0.009,0.042,0.029,0.0,0.029	0.066,0.069,0.106,0.073,0.106,0.0,0.106,0.066	-0.059
Q140	10m	RI_JCEC	ENSMUSG00000026509.15	Capn2	chr1	-	182489964	182491035	182489964	182490048	182490866	182491035	1286	177,236,276,218,157,192,193,140	56,66,86,67,85,71,72,48	309,293,319,268,248,225,297,253	51,75,73,64,61,65,55,68	862	44	2.0045e-06	0.000810619	0.139,0.154,0.141,0.142,0.086,0.121,0.12,0.13	0.236,0.166,0.182,0.176,0.172,0.15,0.216,0.16	-0.053
Q140	10m	RI_JCEC	ENSMUSG00000022550.17	Adck5	chr15	+	76593937	76594447	76593937	76594051	76594152	76594447	1972	0,0,1,1,0,0,3,1	5,7,6,6,11,10,1,7	1,6,2,1,3,1,2,3	7,6,4,8,4,3,4,4	145	44	0.000118933	0.0160322	0.0,0.0,0.048,0.048,0.0,0.0,0.477,0.042	0.042,0.233,0.132,0.037,0.185,0.092,0.132,0.185	-0.053
Q140	10m	RI_JCEC	ENSMUSG00000026034.17	Clk1	chr1	-	58419666	58421308	58419666	58419733	58421082	58421308	3244	9,6,2,2,10,6,3,18	15,6,13,10,6,9,12,9	7,15,8,15,14,6,12,8	5,3,2,5,7,7,6,14	1393	44	0.000309949	0.0298437	0.019,0.031,0.005,0.006,0.05,0.021,0.008,0.059	0.042,0.136,0.112,0.087,0.059,0.026,0.059,0.018	-0.043
Q140	10m	RI_JCEC	ENSMUSG00000001520.12	Nrip2	chr6	+	128404934	128406572	128404934	128405084	128406489	128406572	1185	20,23,36,34,31,26,23,28	20,18,24,14,23,18,16,17	47,47,36,45,29,32,27,71	11,15,16,20,8,14,15,14	1449	44	1.15786e-05	0.00260133	0.029,0.037,0.044,0.069,0.039,0.042,0.042,0.048	0.115,0.087,0.064,0.064,0.099,0.065,0.052,0.133	-0.041
Q140	10m	RI_JCEC	ENSMUSG00000029148.15	Nrbp1	chr5	+	31250089	31250365	31250089	31250140	31250229	31250365	1618	15,26,18,12,10,14,10,22	86,61,83,70,77,92,94,73	29,25,21,33,21,17,20,38	86,78,67,62,68,72,85,87	133	44	7.38639e-05	0.0124461	0.055,0.124,0.067,0.054,0.041,0.048,0.034,0.091	0.1,0.096,0.094,0.15,0.093,0.072,0.072,0.126	-0.036
Q140	10m	RI_JCEC	ENSMUSG00000029029.14	Wrap73	chr4	+	154155240	154156292	154155240	154155366	154156100	154156292	690	4,6,11,18,8,10,14,17	34,34,35,43,44,33,47,34	18,16,13,18,18,20,14,14	25,27,28,20,24,24,32,33	778	44	8.23612e-06	0.00208168	0.007,0.01,0.017,0.023,0.01,0.017,0.017,0.028	0.039,0.032,0.026,0.048,0.041,0.045,0.024,0.023	-0.019
Q140	10m	RI_JCEC	ENSMUSG00000040479.11	Dgkz	chr2	-	91933742	91934089	91933742	91933842	91934055	91934089	3368	23,8,19,8,7,13,17,14	100,104,102,103,109,111,121,98	22,25,30,25,19,23,24,22	96,110,125,95,99,68,108,116	257	44	8.2252e-06	0.00208168	0.038,0.013,0.031,0.013,0.011,0.02,0.023,0.024	0.038,0.037,0.039,0.043,0.032,0.055,0.037,0.031	-0.017
Q140	10m	RI_JCEC	ENSMUSG00000001248.15	Gramd1a	chr7	-	31134413	31135739	31134413	31134517	31135707	31135739	640	16,18,16,14,18,7,19,20	1,0,1,0,0,1,1,1	11,9,32,17,17,16,16,13	1,2,0,0,0,3,1,1	1234	44	0.000304387	0.0298437	0.363,1.0,0.363,1.0,1.0,0.2,0.404,0.416	0.282,0.138,1.0,1.0,1.0,0.16,0.363,0.317	0.061
Q140	10m	RI_JCEC	ENSMUSG00000031388.14	Naa10	chrX	-	73919501	73919869	73919501	73919540	73919753	73919869	3331	4,4,7,6,7,6,2,3	0,0,1,2,2,0,0,1	5,0,4,7,2,5,5,4	2,3,1,3,0,0,1,4	257	44	0.000146432	0.0174168	1.0,1.0,0.545,0.339,0.375,1.0,1.0,0.339	0.3,0.0,0.406,0.285,1.0,1.0,0.461,0.146	0.25
Q140	10m	RI_JCEC	ENSMUSG00000020949.9	Fkbp3	chr12	-	65063677	65069109	65063677	65063775	65069001	65069109	472	10,10,10,4,9,5,7,9	0,0,0,0,0,0,1,0	3,2,9,5,8,7,0,11	1,0,0,4,0,0,1,0	5270	44	2.39107e-09	4.83474e-06	1.0,1.0,1.0,1.0,1.0,1.0,0.055,1.0	0.024,1.0,1.0,0.01,1.0,1.0,0.0,1.0	0.253
Q140	10m	RI_JCEC	ENSMUSG00000034664.13	Itga2b	chr11	-	102457459	102457852	102457459	102457559	102457771	102457852	3432	2,1,4,5,5,7,4,3	0,1,0,0,1,1,1,0	2,0,5,7,6,1,2,2	5,1,1,1,1,1,1,1	256	44	6.99448e-08	3.53571e-05	1.0,0.147,1.0,1.0,0.462,0.546,0.407,1.0	0.064,0.0,0.462,0.546,0.508,0.147,0.256,0.256	0.415
Q175	2m	RI_JCEC	ENSMUSG00000021238.11	Aldh6a1	chr12	-	84442070	84443788	84442070	84442145	84443728	84443788	2643	27,48,27,21,44,41,46,41	32,36,36,40,32,30,25,29	56,68,48,52,76,28,39,47	25,44,49,33,22,4,4,29	1627	44	2.7666e-05	0.012173	0.022,0.035,0.02,0.014,0.036,0.036,0.047,0.037	0.057,0.04,0.026,0.041,0.085,0.159,0.209,0.042	-0.052
Q175	2m	RI_JCEC	ENSMUSG00000040479.11	Dgkz	chr2	-	91933742	91934089	91933742	91933842	91934055	91934089	3369	30,31,31,23,30,21,21,21	151,176,125,188,92,122,120,117	38,53,41,36,46,48,53,26	92,152,117,97,109,167,156,111	257	44	1.03153e-07	0.000113468	0.033,0.029,0.041,0.021,0.053,0.029,0.029,0.03	0.066,0.056,0.057,0.06,0.067,0.047,0.055,0.039	-0.023
Q175	2m	RI_JCEC	ENSMUSG00000007458.14	M6pr	chr6	+	122313258	122315166	122313258	122313425	122315056	122315166	1743	29,45,34,57,42,31,30,38	108,131,119,118,84,84,89,105	32,62,43,44,58,94,82,48	111,143,96,96,102,63,71,104	1675	44	1.5088e-05	0.00829842	0.007,0.009,0.007,0.013,0.013,0.01,0.009,0.009	0.008,0.011,0.012,0.012,0.015,0.038,0.029,0.012	-0.008
Q175	2m	RI_JCEC	ENSMUSG00000023764.18	Sfi1	chr11	-	3134625	3135542	3134625	3134730	3135282	3135542	1382	34,31,13,17,34,23,27,38	12,16,10,15,21,14,23,19	24,15,23,16,21,1,2,20	25,27,19,19,20,13,17,13	596	44	7.08382e-06	0.0051948	0.173,0.125,0.088,0.077,0.107,0.108,0.08,0.129	0.066,0.039,0.082,0.059,0.072,0.006,0.009,0.102	0.057
Q175	2m	RI_JCEC	ENSMUSG00000021276.10	Cinp	chr12	-	110878695	110879814	110878695	110879039	110879684	110879814	2829	9,13,10,5,16,19,15,11	0,0,0,0,2,1,1,0	8,13,8,4,4,3,7,12	1,2,0,2,2,2,1,1	689	44	4.44334e-09	9.77536e-06	1.0,1.0,1.0,1.0,0.338,0.548,0.489,1.0	0.338,0.293,1.0,0.113,0.113,0.087,0.309,0.434	0.461
Q175	6m	RI_JC	ENSMUSG00000032128.15	Robo3	chr9	-	37416696	37417502	37416696	37416920	37417325	37417502	1109	5,3,5,8,2,8,2,8	6,4,6,5,2,9,9,2	14,9,8,10,14,18,18,10	3,4,3,2,3,4,4,4	88	44	1.83707e-05	0.0046583	0.294,0.273,0.294,0.444,0.333,0.308,0.1,0.667	0.7,0.529,0.571,0.714,0.7,0.692,0.692,0.556	-0.305
Q175	6m	RI_JC	ENSMUSG00000029716.13	Tfr2	chr5	+	137583404	137584066	137583404	137583632	137583925	137584066	956	2,1,3,6,1,4,0,4	4,2,4,1,2,0,2,1	6,1,3,2,0,3,4,3	0,2,0,1,1,0,3,0	88	44	0.000378014	0.043806	0.2,0.2,0.273,0.75,0.2,1.0,0.0,0.667	1.0,0.2,1.0,0.5,0.0,1.0,0.4,1.0	-0.226
Q175	6m	RI_JC	ENSMUSG00000108037.2	Gm44597	chr6	+	125048367	125050649	125048367	125050052	125050433	125050649	2051	2,1,2,3,5,0,3,5	5,12,12,15,8,11,8,11	7,11,8,4,9,8,12,5	9,9,15,7,6,7,7,22	88	44	2.70215e-05	0.0058154	0.167,0.04,0.077,0.091,0.238,0.0,0.158,0.185	0.28,0.379,0.211,0.222,0.429,0.364,0.462,0.102	-0.187
Q175	6m	RI_JC	ENSMUSG00000051113.9	Fam71e1	chr7	+	44500149	44501133	44500149	44500438	44500967	44501133	1922	8,9,4,1,11,3,7,5	3,1,0,1,1,3,2,2	2,6,4,4,4,2,3,4	2,0,2,0,1,0,0,0	88	44	0.000112083	0.0168853	0.571,0.818,1.0,0.333,0.846,0.333,0.636,0.556	0.333,1.0,0.5,1.0,0.667,1.0,1.0,1.0	-0.176
Q175	6m	RI_JC	ENSMUSG00000016346.17	Kcnq2	chr2	-	181108443	181109117	181108443	181108561	181109021	181109117	2216	4,3,3,6,4,7,4,7	1,2,1,2,3,0,0,4	7,3,4,5,5,2,3,4	1,1,1,0,0,0,1,1	88	44	1.56869e-05	0.0046583	0.667,0.429,0.6,0.6,0.4,1.0,1.0,0.467	0.778,0.6,0.667,1.0,1.0,1.0,0.6,0.667	-0.144
Q175	6m	RI_JC	ENSMUSG00000026848.14	Tor1b	chr2	+	30953751	30955953	30953751	30954017	30955767	30955953	1403	30,22,20,28,22,28,19,16	6,5,4,3,1,3,3,3	20,22,26,22,23,19,23,18	3,1,0,1,0,1,2,1	88	44	3.46694e-05	0.00696393	0.714,0.688,0.714,0.824,0.917,0.824,0.76,0.727	0.769,0.917,1.0,0.917,1.0,0.905,0.852,0.9	-0.137
Q175	6m	RI_JC	ENSMUSG00000040860.16	Crocc	chr4	-	141019707	141020489	141019707	141019932	141020273	141020489	1928	62,62,82,73,70,62,53,65	10,15,24,27,33,21,25,21	89,82,91,102,92,114,130,153	23,15,26,14,16,18,26,22	88	44	0.000411265	0.0458191	0.756,0.674,0.631,0.575,0.515,0.596,0.515,0.607	0.659,0.732,0.636,0.785,0.742,0.76,0.714,0.777	-0.117
Q175	6m	RI_JC	ENSMUSG00000073433.10	Arhgdig	chr17	-	26199751	26200370	26199751	26199828	26200190	26200370	69	8,9,17,16,9,14,10,11	0,1,2,2,4,3,1,2	10,3,10,5,11,6,7,15	0,0,0,0,2,3,0,1	88	44	0.0004258	0.0458191	1.0,0.818,0.81,0.8,0.529,0.7,0.833,0.733	1.0,1.0,1.0,1.0,0.733,0.5,1.0,0.882	-0.111
Q175	6m	RI_JC	ENSMUSG00000073889.10	Il11ra1	chr4	+	41765274	41765552	41765274	41765307	41765385	41765552	1803	3,2,1,0,0,1,2,0	10,7,12,13,9,15,8,13	3,0,2,2,2,4,3,7	8,10,9,11,9,6,5,6	88	44	1.85528e-05	0.0046583	0.13,0.125,0.04,0.0,0.0,0.032,0.111,0.0	0.158,0.0,0.1,0.083,0.1,0.25,0.231,0.368	-0.107
Q175	6m	RI_JC	ENSMUSG00000038900.17	Rpl12	chr2	+	32962984	32963853	32962984	32963066	32963740	32963853	820	33,28,37,30,17,22,30,17	2,2,3,2,3,1,4,3	28,36,20,23,28,26,27,19	2,0,0,3,1,0,1,0	88	44	4.11066e-05	0.00774089	0.892,0.875,0.86,0.882,0.739,0.917,0.789,0.739	0.875,1.0,1.0,0.793,0.933,1.0,0.931,1.0	-0.105
Q175	6m	RI_JC	ENSMUSG00000028248.15	Pnisr	chr4	+	21869515	21870405	21869515	21869615	21870351	21870405	1609	186,167,168,178,204,167,190,164	169,123,140,117,156,146,193,131	202,188,209,202,178,179,224,180	115,121,89,99,106,119,78,119	88	44	3.9399e-06	0.00296773	0.355,0.404,0.375,0.432,0.395,0.364,0.33,0.385	0.468,0.437,0.54,0.505,0.456,0.429,0.589,0.431	-0.102
Q175	6m	RI_JC	ENSMUSG00000021948.15	Prkcd	chr14	-	30605439	30605901	30605439	30605569	30605815	30605901	1180	8,21,10,7,4,5,13,29	40,173,28,42,8,65,124,282	6,9,3,13,9,8,10,14	12,13,12,53,18,48,13,23	88	44	1.44196e-06	0.0014482	0.091,0.057,0.152,0.077,0.2,0.037,0.05,0.049	0.2,0.257,0.111,0.109,0.2,0.077,0.278,0.233	-0.094
Q175	6m	RI_JC	ENSMUSG00000034949.18	Zfr2	chr10	+	81242769	81243795	81242769	81242956	81243649	81243795	2998	15,12,9,8,5,15,13,19	30,31,35,33,42,32,35,46	15,17,17,9,16,19,25,21	22,32,26,32,33,25,25,29	88	44	0.000491718	0.0493848	0.2,0.162,0.114,0.108,0.056,0.19,0.157,0.171	0.254,0.21,0.246,0.123,0.195,0.275,0.333,0.266	-0.093
Q175	6m	RI_JC	ENSMUSG00000070000.13	Fcho1	chr8	-	71708925	71709385	71708925	71709090	71709329	71709385	3265	56,50,68,47,68,55,60,55	53,61,48,69,56,73,74,72	88,93,85,77,74,77,82,73	60,60,68,61,65,60,48,54	88	44	0.000261504	0.0328297	0.346,0.291,0.415,0.254,0.378,0.274,0.288,0.276	0.423,0.437,0.385,0.387,0.363,0.391,0.461,0.403	-0.091
Q175	6m	RI_JC	ENSMUSG00000028467.15	Gba2	chr4	-	43570036	43570448	43570036	43570190	43570345	43570448	3008	39,46,52,37,40,40,47,23	78,57,96,67,62,72,75,70	62,77,45,52,45,62,63,66	72,70,72,77,53,60,69,75	88	44	9.98036e-05	0.0158268	0.2,0.287,0.213,0.216,0.244,0.217,0.239,0.141	0.301,0.355,0.238,0.252,0.298,0.341,0.313,0.306	-0.081
Q175	6m	RI_JC	ENSMUSG00000062044.15	Lmtk3	chr7	+	45786450	45786960	45786450	45786584	45786809	45786960	938	108,106,148,128,122,110,129,84	158,143,188,152,153,141,170,166	128,118,156,134,103,117,151,148	144,110,133,138,110,118,134,115	88	44	5.6517e-06	0.00340571	0.255,0.27,0.282,0.296,0.285,0.281,0.275,0.202	0.308,0.349,0.37,0.327,0.319,0.331,0.36,0.392	-0.076
Q175	6m	RI_JC	ENSMUSG00000032913.13	Lrig2	chr3	-	104465486	104467363	104465486	104465768	104467042	104467363	1467	2,3,4,4,4,1,0,1	16,26,20,18,27,29,28,31	4,6,3,7,5,3,4,3	13,18,9,15,20,21,14,19	88	44	0.000298191	0.0359379	0.059,0.055,0.091,0.1,0.069,0.017,0.0,0.016	0.133,0.143,0.143,0.189,0.111,0.067,0.125,0.073	-0.072
Q175	6m	RI_JC	ENSMUSG00000058740.14	Kcnt1	chr2	+	25909204	25909677	25909204	25909306	25909593	25909677	996	88,87,94,99,89,88,104,72	117,121,159,142,133,122,168,144	126,135,137,134,126,121,155,139	157,172,159,154,128,125,140,136	88	44	2.3159e-05	0.00536755	0.273,0.264,0.228,0.258,0.251,0.265,0.236,0.2	0.286,0.282,0.301,0.303,0.33,0.326,0.356,0.338	-0.068
Q175	6m	RI_JC	ENSMUSG00000034083.16	Ccdc174	chr6	+	91885347	91888250	91885347	91885406	91888069	91888250	598	3,1,2,1,2,4,4,2	30,34,40,31,28,47,28,43	4,4,4,7,6,7,6,8	40,33,36,29,24,22,27,22	88	44	1.61447e-05	0.0046583	0.048,0.014,0.024,0.016,0.034,0.041,0.067,0.023	0.048,0.057,0.053,0.108,0.111,0.137,0.1,0.154	-0.063
Q175	6m	RI_JC	ENSMUSG00000037907.16	Ankrd13b	chr11	-	77473010	77473411	77473010	77473168	77473280	77473411	295	43,42,65,53,34,31,33,28	97,96,113,117,115,110,94,100	63,71,62,54,51,36,65,64	104,109,121,99,93,86,105,100	88	44	0.000134732	0.0193309	0.181,0.179,0.223,0.185,0.129,0.124,0.149,0.123	0.232,0.246,0.204,0.214,0.215,0.173,0.236,0.242	-0.059
Q175	6m	RI_JC	ENSMUSG00000000632.13	Sez6	chr11	+	77973782	77974329	77973782	77973977	77974190	77974329	1103	94,92,106,113,88,106,105,90	214,221,266,226,211,242,237,230	159,136,133,164,149,147,141,163	322,241,254,231,240,232,221,260	88	44	1.02883e-05	0.00442838	0.18,0.172,0.166,0.2,0.173,0.18,0.181,0.164	0.198,0.22,0.207,0.262,0.237,0.241,0.242,0.239	-0.054
Q175	6m	RI_JC	ENSMUSG00000021866.15	Anxa11	chr14	+	25872511	25874031	25872511	25872898	25873943	25874031	3554	4,0,2,2,2,2,3,2	27,32,36,24,25,25,29,25	7,3,5,2,7,4,5,4	23,26,19,33,22,27,26,18	88	44	0.000457478	0.0475304	0.069,0.0,0.027,0.04,0.038,0.038,0.049,0.038	0.132,0.055,0.116,0.029,0.137,0.069,0.088,0.1	-0.053
Q175	6m	RI_JC	ENSMUSG00000030854.17	Ptpn5	chr7	-	47082760	47083165	47082760	47082898	47083085	47083165	2978	179,176,180,170,167,177,197,149	641,659,780,690,678,831,723,617	295,287,302,310,267,316,298,271	768,821,837,926,930,938,891,1027	88	44	7.21428e-06	0.00362277	0.123,0.118,0.103,0.11,0.11,0.096,0.12,0.108	0.161,0.149,0.153,0.143,0.126,0.144,0.143,0.117	-0.031
Q175	6m	RI_JC	ENSMUSG00000030782.16	Tgfb1i1	chr7	+	128248419	128248720	128248419	128248472	128248577	128248720	1931	2,1,2,1,1,3,3,4	5,4,11,9,5,8,13,9	0,2,0,0,1,0,1,1	4,5,6,6,2,7,9,3	88	44	0.000224753	0.0294426	0.167,0.111,0.083,0.053,0.091,0.158,0.103,0.182	0.0,0.167,0.0,0.0,0.2,0.0,0.053,0.143	0.048
Q175	6m	RI_JC	ENSMUSG00000053332.13	Gas5	chr1	+	161036819	161037164	161036819	161036852	161037123	161037164	1429	108,91,113,86,104,118,111,88	134,170,148,131,152,172,151,128	91,79,81,107,79,71,71,81	157,188,158,179,161,201,168,147	88	44	1.85166e-05	0.0046583	0.287,0.211,0.276,0.247,0.255,0.255,0.269,0.256	0.225,0.174,0.204,0.23,0.197,0.15,0.174,0.216	0.061
Q175	6m	RI_JC	ENSMUSG00000022978.11	Mis18a	chr16	-	90726292	90727404	90726292	90726359	90727025	90727404	1585	2,1,2,4,3,2,0,3	11,10,6,10,4,7,8,12	2,0,1,0,0,2,0,0	5,9,6,11,11,9,10,9	88	44	0.000143982	0.019719	0.083,0.048,0.143,0.167,0.273,0.125,0.0,0.111	0.167,0.0,0.077,0.0,0.0,0.1,0.0,0.0	0.076
Q175	6m	RI_JC	ENSMUSG00000031297.14	Slc7a3	chrX	-	101080100	101080871	101080100	101080267	101080707	101080871	2242	2,3,2,3,1,1,4,2	4,8,7,4,7,2,12,10	1,0,0,0,1,3,0,1	11,8,5,5,5,5,7,7	88	44	7.69563e-05	0.0136394	0.2,0.158,0.125,0.273,0.067,0.2,0.143,0.091	0.043,0.0,0.0,0.0,0.091,0.231,0.0,0.067	0.103
Q175	6m	RI_JC	ENSMUSG00000016346.17	Kcnq2	chr2	-	181113062	181114729	181113062	181113238	181114638	181114729	2219	5,9,6,9,7,11,11,5	0,0,0,1,0,1,1,1	7,14,5,8,7,11,11,13	2,0,0,3,0,2,4,2	88	44	8.52363e-05	0.0142676	1.0,1.0,1.0,0.818,1.0,0.846,0.846,0.714	0.636,1.0,1.0,0.571,1.0,0.733,0.579,0.765	0.118
Q175	6m	RI_JC	ENSMUSG00000037266.18	Rsrp1	chr4	+	134925292	134926818	134925292	134925432	134926734	134926818	2418	718,661,534,467,563,540,741,489	191,329,328,285,277,362,208,210	452,462,406,407,299,271,332,277	274,424,321,335,347,452,319,261	88	44	1.26986e-09	3.82609e-06	0.653,0.501,0.449,0.45,0.504,0.427,0.64,0.538	0.452,0.353,0.387,0.378,0.301,0.231,0.342,0.347	0.171
Q175	6m	RI_JC	ENSMUSG00000029772.17	Ahcyl2	chr6	+	29863142	29867419	29863142	29863251	29864162	29867419	18	2,1,3,4,3,2,4,3	1,1,1,0,2,0,0,0	2,3,2,3,1,1,3,5	2,1,2,3,0,1,4,2	88	44	3.53794e-07	0.000532991	0.5,0.333,0.6,1.0,0.429,1.0,1.0,1.0	0.333,0.6,0.333,0.333,1.0,0.333,0.273,0.556	0.263
Q175	6m	RI_JCEC	ENSMUSG00000047021.14	Cfap65	chr1	-	74922927	74925167	74922927	74923065	74924792	74925167	1278	138,85,114,94,101,116,112,88	3,1,5,2,2,2,2,2	65,56,81,75,38,40,84,31	1,2,1,0,0,0,0,0	1771	44	2.79689e-08	1.69324e-05	0.533,0.679,0.362,0.539,0.556,0.59,0.582,0.522	0.618,0.41,0.668,1.0,1.0,1.0,1.0,1.0	-0.292
Q175	6m	RI_JCEC	ENSMUSG00000023084.11	Lrrc71	chr3	-	87740974	87741529	87740974	87741063	87741435	87741529	2537	9,6,10,4,4,11,7,5	0,1,3,1,3,1,0,1	11,13,4,5,4,6,8,1	0,1,1,0,1,0,0,0	416	44	2.82942e-07	9.51627e-05	1.0,0.388,0.261,0.297,0.124,0.538,1.0,0.346	1.0,0.579,0.297,1.0,0.297,1.0,1.0,1.0	-0.277
Q175	6m	RI_JCEC	ENSMUSG00000032128.15	Robo3	chr9	-	37416696	37417502	37416696	37416920	37417325	37417502	1109	38,22,27,52,17,32,35,33	6,4,6,5,2,9,9,2	62,59,78,63,60,80,66,61	3,4,3,2,3,4,4,4	449	44	1.16356e-05	0.00151767	0.383,0.35,0.306,0.505,0.454,0.258,0.276,0.618	0.669,0.591,0.718,0.755,0.662,0.662,0.618,0.599	-0.266
Q175	6m	RI_JCEC	ENSMUSG00000018442.13	Derl2	chr11	-	71013442	71015800	71013442	71013638	71015726	71015800	1411	76,57,69,60,64,85,96,55	1,2,1,2,2,0,0,1	63,84,68,49,45,90,73,62	0,0,2,0,1,0,0,1	2132	44	0.00142099	0.0405786	0.611,0.37,0.587,0.382,0.398,1.0,1.0,0.532	1.0,1.0,0.412,1.0,0.482,1.0,1.0,0.561	-0.197
Q175	6m	RI_JCEC	ENSMUSG00000016346.17	Kcnq2	chr2	-	181108443	181109117	181108443	181108561	181109021	181109117	2216	14,8,11,15,10,13,15,11	1,2,1,2,3,0,0,4	18,12,11,14,19,13,9,16	1,1,1,0,0,0,1,1	504	44	1.67655e-06	0.000362494	0.55,0.259,0.49,0.396,0.225,1.0,1.0,0.194	0.611,0.512,0.49,1.0,1.0,1.0,0.44,0.583	-0.19
Q175	6m	RI_JCEC	ENSMUSG00000108037.2	Gm44597	chr6	+	125048367	125050649	125048367	125050052	125050433	125050649	2051	8,12,12,12,20,14,10,12	5,12,12,15,8,11,8,11	25,33,28,37,31,41,54,26	9,9,15,7,6,7,7,22	425	44	2.69101e-06	0.000543045	0.142,0.094,0.094,0.076,0.206,0.116,0.115,0.101	0.223,0.275,0.162,0.354,0.348,0.377,0.444,0.109	-0.169
Q175	6m	RI_JCEC	ENSMUSG00000045679.14	Pqlc3	chr12	-	16992277	16993573	16992277	16992319	16993452	16993573	84	23,13,15,17,27,21,11,18	2,0,1,2,0,0,2,1	23,22,18,24,27,18,15,12	0,0,1,1,1,0,1,0	1177	44	0.000201478	0.0138608	0.301,1.0,0.359,0.241,1.0,1.0,0.171,0.402	1.0,1.0,0.402,0.473,0.502,1.0,0.359,1.0	-0.158
Q175	6m	RI_JCEC	ENSMUSG00000051113.9	Fam71e1	chr7	+	44500149	44501133	44500149	44500438	44500967	44501133	1922	56,67,39,43,61,40,51,49	3,1,0,1,1,3,2,2	65,39,37,31,41,33,32,27	2,0,2,0,1,0,0,0	573	44	4.67055e-05	0.00471258	0.589,0.837,1.0,0.768,0.824,0.506,0.662,0.653	0.714,1.0,0.587,1.0,0.759,1.0,1.0,1.0	-0.153
Q175	6m	RI_JCEC	ENSMUSG00000026848.14	Tor1b	chr2	+	30953751	30955953	30953751	30954017	30955767	30955953	1403	497,481,488,420,400,480,535,442	6,5,4,3,1,3,3,3	458,429,465,477,467,460,553,447	3,1,0,1,0,1,2,1	1794	44	5.1109e-06	0.000859483	0.67,0.702,0.75,0.774,0.907,0.797,0.814,0.783	0.789,0.913,1.0,0.921,1.0,0.919,0.871,0.916	-0.142
Q175	6m	RI_JCEC	ENSMUSG00000028464.16	Tpm2	chr4	-	43518401	43519078	43518401	43518464	43519002	43519078	522	10,31,23,15,12,25,18,19	7,9,13,14,8,13,8,3	30,26,30,29,25,30,23,26	7,8,3,7,6,9,3,3	582	44	0.00043667	0.0214909	0.097,0.207,0.118,0.075,0.102,0.127,0.145,0.324	0.245,0.197,0.431,0.239,0.24,0.201,0.367,0.396	-0.14
Q175	6m	RI_JCEC	ENSMUSG00000041361.13	Myzap	chr9	-	71552238	71555737	71552238	71552364	71555584	71555737	2401	2,0,4,6,6,4,5,15	0,2,0,0,0,1,1,3	4,6,4,2,0,7,6,2	0,0,1,0,1,0,1,0	3264	44	0.000869325	0.0279941	1.0,0.0,1.0,1.0,1.0,0.051,0.063,0.063	1.0,1.0,0.051,1.0,0.0,1.0,0.075,1.0	-0.119
Q175	6m	RI_JCEC	ENSMUSG00000037805.14	Rpl10a	chr17	+	28328966	28329522	28328966	28329280	28329373	28329522	1755	61,88,89,79,64,60,77,84	15,10,19,9,9,14,11,19	83,68,91,70,93,69,82,99	8,10,8,6,7,8,7,9	137	44	0.0008299	0.0276075	0.566,0.739,0.601,0.738,0.695,0.579,0.692,0.587	0.769,0.686,0.785,0.789,0.81,0.735,0.79,0.779	-0.118
Q175	6m	RI_JCEC	ENSMUSG00000022561.12	Gpaa1	chr15	+	76332159	76332631	76332159	76332287	76332483	76332631	2384	33,42,49,32,45,35,56,30	1,1,0,3,1,1,2,4	32,30,60,40,34,50,41,30	1,0,0,2,0,0,1,0	240	44	0.0004846	0.0225464	0.858,0.885,1.0,0.662,0.892,0.865,0.837,0.579	0.854,1.0,1.0,0.786,1.0,1.0,0.883,1.0	-0.118
Q175	6m	RI_JCEC	ENSMUSG00000073889.10	Il11ra1	chr4	+	41765274	41765552	41765274	41765307	41765385	41765552	1803	3,3,1,3,1,1,2,2	10,7,12,13,9,15,8,13	3,1,4,3,3,8,5,10	8,10,9,11,9,6,5,6	122	44	0.000242141	0.0159339	0.098,0.134,0.029,0.077,0.039,0.023,0.083,0.053	0.119,0.035,0.138,0.09,0.107,0.325,0.265,0.375	-0.115
Q175	6m	RI_JCEC	ENSMUSG00000031388.14	Naa10	chrX	-	73919501	73919869	73919501	73919540	73919753	73919869	3359	22,30,30,22,29,31,25,29	3,3,1,1,0,3,0,1	29,31,33,34,33,32,28,40	1,0,0,1,1,1,1,0	257	44	0.000561629	0.0228667	0.557,0.631,0.837,0.79,1.0,0.639,1.0,0.832	0.832,1.0,1.0,0.853,0.85,0.846,0.827,1.0	-0.115
Q175	6m	RI_JCEC	ENSMUSG00000040136.10	Abcc8	chr7	-	46105808	46106688	46105808	46105942	46106584	46106688	557	53,59,69,52,55,59,74,77	18,18,16,9,12,16,18,18	78,82,100,75,102,88,111,106	15,17,10,11,13,13,18,9	686	44	0.00044904	0.0214909	0.159,0.174,0.217,0.27,0.227,0.191,0.209,0.215	0.25,0.236,0.391,0.304,0.335,0.303,0.283,0.43	-0.109
Q175	6m	RI_JCEC	ENSMUSG00000021250.13	Fos	chr12	+	85474690	85475186	85474690	85474795	85474934	85475186	1685	15,5,2,4,6,9,5,2	0,1,3,2,0,2,2,0	8,17,4,17,18,3,6,6	0,1,0,2,1,1,2,1	183	44	0.000890176	0.0283638	1.0,0.546,0.138,0.325,1.0,0.52,0.375,1.0	1.0,0.803,1.0,0.671,0.812,0.419,0.419,0.591	-0.101
Q175	6m	RI_JCEC	ENSMUSG00000040860.16	Crocc	chr4	-	141019707	141020489	141019707	141019932	141020273	141020489	1928	316,336,404,357,345,334,304,319	10,15,24,27,33,21,25,21	400,407,493,532,451,537,652,677	23,15,26,14,16,18,26,22	385	44	0.000548865	0.0228667	0.783,0.719,0.658,0.602,0.544,0.645,0.582,0.635	0.665,0.756,0.684,0.813,0.763,0.773,0.741,0.779	-0.101
Q175	6m	RI_JCEC	ENSMUSG00000070000.13	Fcho1	chr8	-	71708925	71709385	71708925	71709090	71709329	71709385	3265	222,219,261,218,236,258,258,256	53,61,48,69,56,73,74,72	328,356,338,312,351,316,349,360	60,60,68,61,65,60,48,54	283	44	6.92058e-06	0.00104743	0.394,0.358,0.458,0.329,0.396,0.355,0.352,0.356	0.459,0.48,0.436,0.443,0.456,0.45,0.531,0.509	-0.096
Q175	6m	RI_JCEC	ENSMUSG00000028248.15	Pnisr	chr4	+	21869515	21870405	21869515	21869615	21870351	21870405	1609	1096,1004,981,983,1060,1082,1166,860	169,123,140,117,156,146,193,131	1091,1229,1104,1127,1081,1069,1278,1093	115,121,89,99,106,119,78,119	780	44	4.57528e-08	2.30823e-05	0.268,0.315,0.283,0.322,0.277,0.295,0.254,0.27	0.349,0.364,0.412,0.391,0.365,0.336,0.48,0.341	-0.094
Q175	6m	RI_JCEC	ENSMUSG00000004815.12	Dgkq	chr5	-	108649824	108650379	108649824	108649925	108650200	108650379	2144	58,93,86,71,72,85,79,80	26,34,45,33,25,38,36,32	83,83,68,71,67,86,61,80	15,25,23,23,19,19,21,21	319	44	0.000770482	0.0271192	0.235,0.274,0.209,0.229,0.284,0.236,0.232,0.256	0.433,0.314,0.29,0.299,0.327,0.384,0.286,0.344	-0.09
Q175	6m	RI_JCEC	ENSMUSG00000022212.15	Cpne6	chr14	+	55515862	55516385	55515862	55515914	55516251	55516385	3389	159,150,186,187,173,171,186,135	81,82,100,78,95,89,79,76	207,187,206,223,147,117,186,169	67,73,56,81,51,31,53,45	381	44	6.8356e-08	2.95591e-05	0.185,0.174,0.177,0.217,0.174,0.182,0.214,0.17	0.263,0.228,0.298,0.241,0.25,0.304,0.288,0.303	-0.085
Q175	6m	RI_JCEC	ENSMUSG00000030979.13	Uros	chr7	-	133690507	133691166	133690507	133690593	133691085	133691166	2579	100,105,114,107,102,110,110,89	34,44,49,39,33,53,41,28	124,112,117,114,99,89,108,91	26,23,21,28,28,25,17,33	536	44	6.40779e-05	0.00539506	0.194,0.164,0.16,0.184,0.202,0.146,0.18,0.207	0.281,0.286,0.314,0.25,0.225,0.226,0.343,0.185	-0.084
Q175	6m	RI_JCEC	ENSMUSG00000028041.17	Adam15	chr3	-	89343387	89343977	89343387	89343583	89343672	89343977	2631	96,98,126,109,100,108,131,127	66,78,86,68,63,57,88,75	89,103,105,130,116,117,128,123	66,58,61,44,42,47,47,52	133	44	0.00171053	0.0470707	0.325,0.294,0.326,0.347,0.344,0.385,0.33,0.359	0.308,0.37,0.363,0.494,0.477,0.452,0.474,0.439	-0.083
Q175	6m	RI_JCEC	ENSMUSG00000073433.10	Arhgdig	chr17	-	26199751	26200370	26199751	26199828	26200190	26200370	69	53,76,74,85,70,88,92,83	0,1,2,2,4,3,1,2	76,64,77,58,61,52,61,77	0,0,0,0,2,3,0,1	406	44	0.000513221	0.0228459	1.0,0.892,0.8,0.822,0.655,0.761,0.909,0.818	1.0,1.0,1.0,1.0,0.768,0.653,1.0,0.893	-0.082
Q175	6m	RI_JCEC	ENSMUSG00000028467.15	Gba2	chr4	-	43570036	43570448	43570036	43570190	43570345	43570448	3008	88,94,106,81,81,88,103,66	78,57,96,67,62,72,75,70	148,144,109,111,114,124,144,149	72,70,72,77,53,60,69,75	199	44	1.44251e-06	0.000335882	0.2,0.267,0.196,0.211,0.224,0.213,0.233,0.173	0.312,0.313,0.251,0.242,0.322,0.314,0.316,0.305	-0.082
Q175	6m	RI_JCEC	ENSMUSG00000062044.15	Lmtk3	chr7	+	45786450	45786960	45786450	45786584	45786809	45786960	938	380,359,423,417,390,376,392,271	158,143,188,152,153,141,170,166	400,413,451,438,378,368,446,469	144,110,133,138,110,118,134,115	269	44	4.9463e-07	0.000136113	0.282,0.291,0.269,0.31,0.294,0.304,0.274,0.211	0.312,0.38,0.357,0.342,0.36,0.338,0.353,0.4	-0.076
Q175	6m	RI_JCEC	ENSMUSG00000038685.18	Rtel1	chr2	+	181354352	181355552	181354352	181354442	181355309	181355552	1261	217,199,161,219,188,197,230,148	2,3,1,1,1,2,2,0	227,233,224,179,203,223,158,163	1,0,0,0,1,2,0,1	911	44	0.0016571	0.0460188	0.84,0.762,0.886,0.914,0.901,0.826,0.847,1.0	0.916,1.0,1.0,1.0,0.907,0.843,1.0,0.887	-0.072
Q175	6m	RI_JCEC	ENSMUSG00000031858.16	Mau2	chr8	-	70028618	70029235	70028618	70028774	70029207	70029235	212	134,185,171,177,169,169,165,154	66,51,64,59,59,71,66,56	183,189,207,231,161,205,217,230	49,41,48,64,37,51,60,55	477	44	1.09848e-05	0.00151141	0.158,0.251,0.198,0.217,0.209,0.18,0.187,0.202	0.256,0.298,0.285,0.25,0.286,0.27,0.25,0.278	-0.071
Q175	6m	RI_JCEC	ENSMUSG00000034949.18	Zfr2	chr10	+	81242769	81243795	81242769	81242956	81243649	81243795	2998	135,111,100,111,115,135,109,139	30,31,35,33,42,32,35,46	122,114,157,134,165,177,132,172	22,32,26,32,33,25,25,29	737	44	8.89133e-05	0.00690104	0.212,0.176,0.146,0.167,0.141,0.201,0.157,0.153	0.249,0.175,0.265,0.2,0.23,0.297,0.24,0.261	-0.07
Q175	6m	RI_JCEC	ENSMUSG00000029060.17	Mib2	chr4	-	155655521	155656305	155655521	155655700	155656071	155656305	57	171,227,233,232,203,200,170,194	64,59,72,78,55,81,65,63	217,209,258,238,206,208,240,233	50,61,46,53,48,55,55,57	415	44	0.000135547	0.0102575	0.221,0.29,0.255,0.24,0.281,0.207,0.217,0.246	0.315,0.266,0.373,0.323,0.313,0.286,0.316,0.302	-0.067
Q175	6m	RI_JCEC	ENSMUSG00000058740.14	Kcnt1	chr2	+	25909204	25909677	25909204	25909306	25909593	25909677	996	297,294,311,349,312,279,334,279	117,121,159,142,133,122,168,144	423,469,475,495,450,419,469,480	157,172,159,154,128,125,140,136	331	44	7.15736e-07	0.000180544	0.252,0.244,0.206,0.246,0.238,0.233,0.209,0.205	0.264,0.266,0.284,0.299,0.318,0.308,0.308,0.319	-0.067
Q175	6m	RI_JCEC	ENSMUSG00000020486.18	Sept4	chr11	+	87589655	87590055	87589655	87589818	87590008	87590055	3331	560,633,574,518,624,587,664,630	135,120,124,125,100,120,140,127	553,568,501,556,475,492,529,543	99,91,105,82,63,68,102,66	234	44	0.00123042	0.0365144	0.438,0.498,0.465,0.438,0.54,0.479,0.471,0.483	0.512,0.54,0.473,0.56,0.586,0.576,0.494,0.607	-0.067
Q175	6m	RI_JCEC	ENSMUSG00000041936.18	Agrn	chr4	-	156173002	156173680	156173002	156173130	156173542	156173680	487	287,242,322,317,289,265,329,327	86,72,86,77,84,76,87,84	287,307,358,341,260,293,378,350	78,78,55,64,51,60,57,77	456	44	0.000544208	0.0228667	0.244,0.245,0.265,0.284,0.249,0.252,0.267,0.273	0.262,0.275,0.386,0.34,0.33,0.32,0.39,0.305	-0.066
Q175	6m	RI_JCEC	ENSMUSG00000021559.13	Dapk1	chr13	+	60760634	60763185	60760634	60761884	60762356	60763185	2992	506,502,495,480,472,521,611,604	4,6,4,15,6,5,9,6	500,518,545,553,474,565,566,638	3,2,5,2,3,2,3,7	516	44	0.000499044	0.0225464	0.915,0.877,0.913,0.732,0.87,0.899,0.853,0.896	0.934,0.957,0.903,0.959,0.931,0.96,0.941,0.886	-0.065
Q175	6m	RI_JCEC	ENSMUSG00000068328.9	Aup1	chr6	+	83055128	83055690	83055128	83055279	83055505	83055690	2277	114,87,133,113,123,101,92,88	58,65,81,48,61,59,67,69	110,115,107,146,82,127,153,134	36,55,60,53,35,62,64,50	270	44	0.000494083	0.0225464	0.243,0.179,0.211,0.277,0.247,0.218,0.183,0.172	0.332,0.254,0.225,0.31,0.276,0.25,0.28,0.304	-0.063
Q175	6m	RI_JCEC	ENSMUSG00000060216.15	Arrb2	chr11	+	70437943	70438391	70437943	70438028	70438318	70438391	1699	73,95,98,65,59,60,73,84	57,46,57,43,49,52,63,44	86,86,103,108,75,72,101,121	50,39,39,45,42,53,42,35	334	44	0.000454383	0.0214909	0.144,0.214,0.185,0.166,0.137,0.132,0.132,0.201	0.185,0.225,0.258,0.24,0.19,0.152,0.241,0.313	-0.062
Q175	6m	RI_JCEC	ENSMUSG00000000632.13	Sez6	chr11	+	77973782	77974329	77973782	77973977	77974190	77974329	1103	227,213,248,231,203,263,260,226	214,221,266,226,211,242,237,230	400,360,357,353,374,363,363,393	322,241,254,231,240,232,221,260	257	44	7.06807e-09	5.34876e-06	0.154,0.142,0.138,0.149,0.141,0.157,0.158,0.144	0.175,0.204,0.194,0.207,0.211,0.211,0.219,0.206	-0.056
Q175	6m	RI_JCEC	ENSMUSG00000038346.18	Zfp384	chr6	+	125024032	125024552	125024032	125024270	125024504	125024552	152	28,24,51,21,35,29,15,26	33,34,42,32,38,36,47,26	36,34,40,53,23,39,50,36	29,24,31,47,38,29,27,27	278	44	0.000745412	0.0265454	0.118,0.1,0.161,0.094,0.127,0.113,0.048,0.137	0.164,0.183,0.17,0.151,0.087,0.175,0.227,0.174	-0.054
Q175	6m	RI_JCEC	ENSMUSG00000021948.15	Prkcd	chr14	-	30605439	30605901	30605439	30605569	30605815	30605901	1180	17,47,19,20,16,17,35,59	40,173,28,42,8,65,124,282	10,18,14,23,15,24,20,30	12,13,12,53,18,48,13,23	290	44	3.28904e-07	9.95591e-05	0.061,0.04,0.093,0.067,0.233,0.038,0.041,0.031	0.112,0.174,0.15,0.062,0.112,0.071,0.189,0.165	-0.054
Q175	6m	RI_JCEC	ENSMUSG00000024906.9	Mus81	chr19	-	5485487	5486114	5485487	5485625	5486028	5486114	1951	45,44,58,55,61,51,54,57	42,36,38,41,33,43,40,32	48,54,48,58,54,70,70,53	31,23,27,35,25,24,22,27	447	44	0.000720307	0.0264551	0.095,0.107,0.131,0.117,0.154,0.105,0.117,0.149	0.132,0.188,0.149,0.14,0.175,0.223,0.239,0.162	-0.054
Q175	6m	RI_JCEC	ENSMUSG00000030854.17	Ptpn5	chr7	-	47090726	47091570	47090726	47090834	47091376	47091570	2979	1495,1359,1593,1533,1418,1678,1507,1341	195,166,239,214,210,203,247,196	1780,2103,2205,2444,2072,2380,2443,2729	281,237,258,240,242,232,227,290	586	44	0.000362536	0.0192525	0.365,0.381,0.334,0.35,0.336,0.383,0.314,0.339	0.322,0.4,0.391,0.433,0.391,0.435,0.447,0.414	-0.054
Q175	6m	RI_JCEC	ENSMUSG00000042524.13	Sun2	chr15	-	79727862	79728581	79727862	79728084	79728415	79728581	1267	72,80,59,83,55,81,95,90	61,68,61,65,47,69,69,82	101,166,116,149,98,91,108,129	76,69,71,51,80,65,62,65	375	44	3.96628e-05	0.00413997	0.122,0.121,0.102,0.13,0.121,0.121,0.139,0.114	0.135,0.22,0.161,0.255,0.126,0.141,0.17,0.189	-0.053
Q175	6m	RI_JCEC	ENSMUSG00000030689.15	Ino80e	chr7	-	126857225	126857787	126857225	126857342	126857675	126857787	2123	48,50,45,53,46,32,47,38	38,36,38,51,32,33,49,49	49,48,43,55,48,61,72,82	24,27,38,34,35,43,30,36	377	44	0.000240276	0.0159339	0.128,0.139,0.121,0.108,0.144,0.102,0.101,0.083	0.192,0.172,0.117,0.159,0.138,0.142,0.219,0.21	-0.053
Q175	6m	RI_JCEC	ENSMUSG00000034083.16	Ccdc174	chr6	+	91885347	91888250	91885347	91885406	91888069	91888250	598	65,73,54,91,78,120,75,75	30,34,40,31,28,47,28,43	85,130,125,174,145,218,164,190	40,33,36,29,24,22,27,22	2707	44	5.42899e-14	1.64336e-10	0.034,0.034,0.021,0.046,0.043,0.04,0.042,0.028	0.033,0.06,0.053,0.089,0.089,0.139,0.09,0.123	-0.048
Q175	6m	RI_JCEC	ENSMUSG00000053024.14	Cntn2	chr1	-	132528611	132529085	132528611	132528707	132528909	132529085	976	82,74,83,109,80,83,92,61	66,88,69,71,78,98,121,91	70,83,102,82,53,89,95,104	47,68,66,66,50,49,68,75	246	44	0.000301487	0.017908	0.182,0.131,0.177,0.215,0.155,0.132,0.12,0.107	0.21,0.179,0.217,0.182,0.159,0.245,0.2,0.199	-0.047
Q175	6m	RI_JCEC	ENSMUSG00000010608.15	Rbm25	chr12	+	83660594	83664259	83660594	83660678	83663978	83664259	3403	1304,1155,1220,1201,1279,1386,1445,1159	92,89,74,54,69,89,89,65	1387,1443,1449,1442,1147,1379,1685,1449	82,67,55,47,59,81,82,53	3344	44	0.000581505	0.0231607	0.157,0.146,0.178,0.226,0.196,0.17,0.176,0.19	0.182,0.221,0.257,0.288,0.204,0.183,0.213,0.265	-0.047
Q175	6m	RI_JCEC	ENSMUSG00000037907.16	Ankrd13b	chr11	-	77473010	77473411	77473010	77473168	77473280	77473411	295	68,65,100,75,55,51,54,43	97,96,113,117,115,110,94,100	92,95,79,82,79,58,94,103	104,109,121,99,93,86,105,100	156	44	0.000350972	0.0192525	0.165,0.16,0.2,0.153,0.119,0.116,0.139,0.108	0.2,0.197,0.156,0.189,0.193,0.16,0.202,0.225	-0.045
Q175	6m	RI_JCEC	ENSMUSG00000040356.16	Skiv2l	chr17	-	34846026	34846667	34846026	34846173	34846521	34846667	1826	113,105,141,98,101,137,125,120	70,83,91,71,78,75,98,72	102,128,141,141,97,114,146,124	65,56,65,68,52,65,58,59	392	44	0.000407772	0.0206727	0.153,0.124,0.148,0.134,0.127,0.17,0.125,0.158	0.15,0.204,0.196,0.189,0.173,0.164,0.22,0.191	-0.044
Q175	6m	RI_JCEC	ENSMUSG00000029071.16	Dvl1	chr4	+	155853636	155854086	155853636	155853758	155853982	155854086	2319	36,38,53,57,38,50,50,46	65,83,90,112,86,97,99,105	44,62,72,49,50,57,63,67	70,84,64,68,59,65,81,90	268	44	4.21762e-06	0.000750985	0.083,0.07,0.088,0.077,0.068,0.078,0.077,0.067	0.094,0.108,0.156,0.106,0.122,0.126,0.113,0.109	-0.041
Q175	6m	RI_JCEC	ENSMUSG00000027185.14	Nat10	chr2	-	103734374	103734990	103734374	103734525	103734865	103734990	1662	24,22,23,20,27,14,25,13	37,29,24,35,26,35,27,34	17,27,30,38,30,38,26,27	27,24,27,22,23,33,24,29	384	44	0.000642001	0.0252381	0.069,0.08,0.099,0.061,0.106,0.044,0.096,0.042	0.067,0.114,0.113,0.165,0.13,0.117,0.11,0.096	-0.039
Q175	6m	RI_JCEC	ENSMUSG00000026803.17	Ttf1	chr2	+	29069891	29071376	29069891	29070077	29071297	29071376	2560	13,12,14,13,14,7,8,5	12,15,10,9,9,14,20,12	21,19,13,22,22,20,29,13	10,5,8,6,11,12,17,11	1264	44	1.81899e-05	0.00211772	0.036,0.027,0.046,0.048,0.051,0.017,0.014,0.014	0.068,0.117,0.054,0.113,0.065,0.055,0.056,0.04	-0.039
Q175	6m	RI_JCEC	ENSMUSG00000029148.15	Nrbp1	chr5	+	31250089	31250365	31250089	31250140	31250229	31250365	1632	25,27,14,12,13,22,15,12	84,93,78,81,79,106,98,95	19,11,22,20,22,27,32,23	65,95,64,62,63,71,67,64	133	44	0.000284877	0.0175984	0.09,0.088,0.056,0.047,0.052,0.064,0.048,0.04	0.088,0.037,0.102,0.096,0.104,0.112,0.136,0.106	-0.037
Q175	6m	RI_JCEC	ENSMUSG00000020785.17	Camkk1	chr11	+	73037194	73037625	73037194	73037268	73037537	73037625	2086	78,110,87,75,64,99,88,100	86,133,112,83,89,86,91,94	142,183,198,153,122,124,162,140	173,148,144,135,103,99,104,105	313	44	0.000388287	0.0202646	0.113,0.104,0.098,0.113,0.092,0.139,0.12,0.13	0.103,0.148,0.162,0.137,0.143,0.15,0.18,0.158	-0.034
Q175	6m	RI_JCEC	ENSMUSG00000039637.14	Coro7	chr16	-	4634298	4634907	4634298	4634430	4634588	4634907	2405	42,51,76,100,59,63,63,62	113,120,131,98,89,111,110,86	55,75,43,77,69,68,93,84	87,80,73,85,78,90,90,103	202	44	0.000941426	0.0296843	0.075,0.085,0.112,0.182,0.126,0.11,0.111,0.136	0.121,0.17,0.114,0.165,0.162,0.141,0.184,0.151	-0.034
Q175	6m	RI_JCEC	ENSMUSG00000006498.16	Ptbp1	chr10	+	79859351	79859712	79859351	79859522	79859601	79859712	801	4,2,4,6,2,6,2,5	57,36,66,65,45,52,53,51	3,3,12,14,10,7,8,5	48,47,52,45,40,44,51,39	123	44	8.78011e-05	0.00690104	0.024,0.019,0.021,0.032,0.016,0.04,0.013,0.034	0.022,0.022,0.076,0.1,0.082,0.054,0.053,0.044	-0.032
Q175	6m	RI_JCEC	ENSMUSG00000026509.15	Capn2	chr1	-	182490866	182492195	182490866	182491035	182492061	182492195	1297	221,173,255,262,215,194,330,252	92,88,86,98,106,100,111,92	300,296,351,302,186,283,315,301	88,77,99,78,71,91,82,90	1070	44	1.50497e-05	0.00182221	0.09,0.075,0.109,0.099,0.077,0.074,0.109,0.101	0.123,0.136,0.127,0.137,0.097,0.113,0.136,0.121	-0.032
Q175	6m	RI_JCEC	ENSMUSG00000010057.8	Nprl2	chr9	+	107544913	107545387	107544913	107545031	107545244	107545387	1786	40,70,45,45,39,51,49,43	72,81,82,46,78,106,71,75	54,71,69,52,54,46,52,51	53,65,62,61,56,73,80,65	257	44	0.00155401	0.0439626	0.087,0.129,0.086,0.143,0.079,0.076,0.106,0.089	0.149,0.158,0.16,0.127,0.142,0.097,0.1,0.118	-0.032
Q175	6m	RI_JCEC	ENSMUSG00000024773.14	Atg2a	chr19	+	6258550	6258985	6258550	6258633	6258863	6258985	1079	10,10,11,16,2,9,15,7	48,38,39,38,31,40,39,40	18,9,21,14,16,20,16,21	34,40,38,29,43,30,45,37	274	44	0.000318428	0.0181864	0.032,0.041,0.043,0.063,0.01,0.035,0.058,0.027	0.078,0.035,0.082,0.072,0.056,0.097,0.054,0.084	-0.031
Q175	6m	RI_JCEC	ENSMUSG00000003360.14	Ddx23	chr15	-	98650143	98650818	98650143	98650289	98650592	98650818	2352	69,50,55,46,46,39,49,36	54,59,69,63,68,76,69,68	50,52,54,67,51,77,65,64	68,48,60,49,48,66,61,56	347	44	0.000862716	0.0279941	0.139,0.097,0.092,0.085,0.079,0.061,0.083,0.063	0.085,0.121,0.102,0.148,0.119,0.129,0.119,0.127	-0.031
Q175	6m	RI_JCEC	ENSMUSG00000032198.9	Dock6	chr9	-	21800179	21801332	21800179	21800399	21801170	21801332	3041	32,39,38,45,46,55,42,30	25,33,48,31,23,32,37,21	63,46,62,63,61,51,44,48	32,41,26,27,24,27,20,24	815	44	0.00106693	0.032955	0.065,0.06,0.041,0.073,0.097,0.085,0.058,0.072	0.096,0.057,0.114,0.112,0.121,0.093,0.106,0.097	-0.031
Q175	6m	RI_JCEC	ENSMUSG00000019927.6	Ube2d1	chr10	-	71259741	71262115	71259741	71259819	71262083	71262115	460	369,395,363,361,406,401,402,364	71,90,86,77,84,94,90,80	419,465,385,372,446,449,395,410	70,70,76,78,47,50,69,72	2308	44	7.7977e-05	0.00637936	0.09,0.077,0.074,0.082,0.084,0.075,0.078,0.08	0.102,0.112,0.088,0.083,0.153,0.146,0.098,0.098	-0.03
Q175	6m	RI_JCEC	ENSMUSG00000030854.17	Ptpn5	chr7	-	47082760	47083165	47082760	47082898	47083085	47083165	2978	324,290,306,314,298,321,337,277	641,659,780,690,678,831,723,617	586,552,600,622,496,575,541,538	768,821,837,926,930,938,891,1027	231	44	5.79805e-10	8.77535e-07	0.088,0.077,0.07,0.08,0.077,0.069,0.082,0.079	0.127,0.114,0.12,0.113,0.092,0.105,0.104,0.091	-0.03
[truncated: 2,959 more rows]

## Sheet: AS Events in CTX
A3SS: Alternative 3' Splice Site
[truncated: 2,675 more rows]

## Sheet: AS Events in LIV
A3SS: Alternative 3' Splice Site
[truncated: 3,179 more rows]

## Sheet: Enrichment of AS Events STR
ENRICHMENT OF ALL AS EVENT GENES IN STR
[truncated: 22 more rows]

[truncated: 1 more sheets: Enrichment of SE Events STR]
