# Supplementary material for: CAG repeat expansion in the Huntington’s disease gene shapes linear and circular RNAs biogenesis
Source: PLoS Genet. 2023 Oct 13;19(10):e1010988. doi: 10.1371/journal.pgen.1010988 (PMC10617732; doi:10.1371/journal.pgen.1010988)
Supplement: S2 Table — The spreadsheets (n = 10) report the total description of the alternative splicing (AS) events observed in 1. The mouse embryonic stem cells (ESC), 2. The mouse neuronal progenitors (NPC). All data are calculated comparing Htt CAG expanded genotypes (Q50, Q92, Q111) to Q20 control (see methods). The total list of transcriptionally dysregulated genes (DEG) is presented for the NPC comparisons of 3. Q20 versus Q50, 4. Q20 versus Q92, 5. Q20 versus Q111. The list of GO terms and pathways enrichments for 6. the total AS events and 7. the skipped exon (SE) events detected between NPC Q20 versus Q111 comparison is presented. The list of GO terms and pathways associated to DEG for the 3 NPC comparisons of 8. Q20 versus Q50, 9. Q20 versus Q92, 10. Q20 versus Q111 is accessible. Highlighted in yellow pathways and terms related to RNA binding proteins (RBPs) and RNA modifications. (XLSX) [file pgen.1010988.s014.xlsx]

## Sheet: AS Events in ESC
A3SS: Alternative 3' Splice Site
CAG_Length	AS_Event	GeneID	geneSymbol	chr	strand	longExonStart_0base	longExonEnd	shortES	shortEE	flankingES	flankingEE	ID.1	IJC_SAMPLE_1	SJC_SAMPLE_1	IJC_SAMPLE_2	SJC_SAMPLE_2	IncFormLen	SkipFormLen	PValue	FDR	IncLevel1	IncLevel2	IncLevelDifference
Q50	A3SS.JC	ENSMUSG00000045679.14	Pqlc3	chr12	-	16992277	16993573	16992277	16992319	16995613	16995671	121	16,59	6,9	33,70	0,0	158	79	8.4586e-08	0.000241493	0.571,0.766	1.0,1.0	-0.332
Q50	A3SS.JC	ENSMUSG00000009281.6	Rarres2	chr6	-	48569940	48570062	48569940	48570059	48570243	48570339	4176	2,0	2,3	4,1	0,0	81	79	4.03951e-07	0.00057664	0.494,0.0	1.0,1.0	-0.753
Q50	A3SS.JC	ENSMUSG00000067825.11	Pex26	chr6	+	121193511	121196185	121193514	121196185	121190100	121190247	2606	6,13	5,6	13,9	0,0	81	79	1.26679e-06	0.00120556	0.539,0.679	1.0,1.0	-0.391
Q50	A3SS.JC	ENSMUSG00000026991.20	Pkp4	chr2	+	59308084	59308557	59308089	59308557	59305304	59305492	572	3,9	4,11	4,11	0,1	83	79	2.13041e-06	0.00152058	0.417,0.438	1.0,0.913	-0.529
Q50	A3SS.JC	ENSMUSG00000009894.15	Snap47	chr11	-	59442791	59442912	59442791	59442841	59449914	59449999	2168	9,7	0,1	6,6	8,5	149	79	7.08041e-06	0.00404291	1.0,0.788	0.285,0.389	0.557
Q50	A3SS.JC	ENSMUSG00000037652.15	Phc3	chr3	-	30935951	30936020	30935951	30935999	30936284	30937156	2943	1,2	0,0	1,0	1,2	99	79	9.29105e-06	0.00407288	1.0,1.0	0.444,0.0	0.778
Q50	A3SS.JC	ENSMUSG00000097290.8	1300002E11Rik	chr16	+	21800714	21800836	21800774	21800836	21795849	21795975	4339	6,13	2,3	1,1	6,4	138	79	9.98605e-06	0.00407288	0.632,0.713	0.087,0.125	0.567
Q50	A3SS.JC	ENSMUSG00000026991.20	Pkp4	chr2	+	59308007	59308557	59308089	59308557	59305304	59305492	571	120,150	4,11	106,155	0,1	158	79	2.77521e-05	0.00854953	0.938,0.872	1.0,0.987	-0.089
Q50	A3SS.JC	ENSMUSG00000001082.12	Mfsd10	chr5	-	34634590	34634699	34634590	34634644	34634850	34634962	1890	57,123	0,2	64,66	10,4	133	79	2.99458e-05	0.00854953	1.0,0.973	0.792,0.907	0.137
Q50	A3SS.JC	ENSMUSG00000060733.13	Ipmk	chr10	+	71372704	71372880	71372707	71372880	71347835	71348090	4548	0,0	1,1	2,1	0,1	81	79	2.80641e-05	0.00854953	0.0,0.0	1.0,0.494	-0.747
Q50	A3SS.JC	ENSMUSG00000035139.14	Secisbp2	chr13	+	51654385	51654635	51654495	51654635	51652606	51652755	1746	98,76	3,11	23,66	0,0	158	79	5.69443e-05	0.00936456	0.942,0.776	1.0,1.0	-0.141
Q50	A3SS.JC	ENSMUSG00000029625.16	Cpsf4	chr5	+	145178757	145178928	145178835	145178928	145177229	145177302	2284	20,33	63,77	2,17	70,89	156	79	5.9041e-05	0.00936456	0.138,0.178	0.014,0.088	0.107
Q50	A3SS.JC	ENSMUSG00000038375.15	Trp53inp2	chr2	+	155385880	155386169	155386000	155386169	155385289	155385464	2705	5,6	0,0	3,2	1,3	158	79	4.87535e-05	0.00936456	1.0,1.0	0.6,0.25	0.575
Q50	A3SS.JC	ENSMUSG00000001827.12	Folr1	chr7	-	101868397	101868551	101868397	101868470	101869156	101869317	2851	8,20	4,6	8,23	0,1	158	79	4.20385e-05	0.00936456	0.5,0.625	1.0,0.92	-0.397
Q50	A3SS.JC	ENSMUSG00000025572.17	Tmc6	chr11	-	117770690	117770802	117770690	117770786	117772672	117772852	3293	0,0	12,32	12,4	32,60	94	79	5.24553e-05	0.00936456	0.0,0.0	0.24,0.053	-0.146
Q50	A3SS.JC	ENSMUSG00000002804.4	Nudt14	chr12	-	112938355	112938593	112938355	112938557	112938794	112938859	3480	62,146	0,23	33,118	12,45	114	79	4.09026e-05	0.00936456	1.0,0.815	0.656,0.645	0.257
Q50	A3SS.JC	ENSMUSG00000033540.18	Idua	chr5	+	108680294	108680497	108680394	108680497	108680110	108680206	3527	0,10	4,1	2,8	0,0	158	79	4.79326e-05	0.00936456	0.0,0.833	1.0,1.0	-0.584
Q50	A3SS.JC	ENSMUSG00000037692.14	Ahdc1	chr4	+	133060661	133060892	133060675	133060892	133055012	133055203	3817	2,10	7,20	0,1	9,17	92	79	5.44933e-05	0.00936456	0.197,0.3	0.0,0.048	0.225
Q50	A3SS.JC	ENSMUSG00000110195.1	Pde2a	chr7	+	101503286	101503410	101503298	101503410	101502811	101502942	932	0,0	6,10	6,1	11,5	90	79	7.01986e-05	0.0105483	0.0,0.0	0.324,0.149	-0.236
Q50	A3SS.JC	ENSMUSG00000033857.12	Engase	chr11	+	118479085	118479287	118479089	118479287	118478882	118478953	1305	23,34	3,6	20,55	0,0	82	79	7.55069e-05	0.0107786	0.881,0.845	1.0,1.0	-0.137
Q50	A3SS.JC	ENSMUSG00000029625.16	Cpsf4	chr5	+	145178757	145178928	145178832	145178928	145177229	145177302	2283	19,33	86,123	2,17	96,131	153	79	9.40725e-05	0.0127894	0.102,0.122	0.011,0.063	0.075
Q50	A3SS.JC	ENSMUSG00000035021.13	Baz1a	chr12	-	54927563	54927713	54927563	54927624	54929526	54929665	2909	9,5	8,4	12,11	0,2	158	79	0.000171864	0.0223033	0.36,0.385	1.0,0.733	-0.494
Q50	A3SS.JC	ENSMUSG00000039221.10	Rpl22l1	chr3	+	28806669	28806858	28806736	28806858	28806499	28806592	4555	18,147	852,3327	16,127	1521,5165	145	79	0.000200092	0.0248375	0.011,0.024	0.006,0.013	0.008
Q50	A3SS.JC	ENSMUSG00000039936.18	Pik3cd	chr4	-	149654022	149654138	149654022	149654135	149654224	149654403	4	0,9	15,33	0,0	9,39	81	79	0.000242582	0.0274168	0.0,0.21	0.0,0.0	0.105
Q50	A3SS.JC	ENSMUSG00000037552.17	Plekhg2	chr7	-	28370237	28371042	28370237	28370494	28371114	28371245	4496	0,4	2,4	2,6	1,0	158	79	0.00024968	0.0274168	0.0,0.333	0.5,1.0	-0.584
Q50	A3SS.JC	ENSMUSG00000010453.12	Kansl3	chr1	-	36365481	36365652	36365481	36365585	36367768	36368034	4642	18,43	1,7	15,10	0,0	145	79	0.000231492	0.0274168	0.907,0.77	1.0,1.0	-0.161
Q50	A3SS.JC	ENSMUSG00000020268.13	Lyrm7	chr11	-	54848578	54849396	54848578	54848660	54850344	54850415	4004	0,4	7,12	4,19	4,10	158	79	0.00027011	0.0285616	0.0,0.143	0.333,0.487	-0.339
Q50	A3SS.JC	ENSMUSG00000068205.14	Macrod2	chr2	+	140419904	140420495	140419950	140420495	140418816	140418914	2884	15,47	0,0	19,38	6,1	124	79	0.00030181	0.0307738	1.0,1.0	0.669,0.96	0.185
Q50	A3SS.JC	ENSMUSG00000021917.14	Spcs1	chr14	-	31000677	31000764	31000677	31000760	31000843	31000903	2427	287,503	10,22	264,431	4,4	82	79	0.000335507	0.0330301	0.965,0.957	0.985,0.99	-0.027
Q50	A3SS.JC	ENSMUSG00000068917.12	Clk2	chr3	+	89169614	89169702	89169617	89169702	89168694	89168923	362	43,86	14,26	22,54	20,40	81	79	0.000400786	0.0373534	0.75,0.763	0.518,0.568	0.214
Q50	A3SS.JC	ENSMUSG00000008489.18	Elavl2	chr4	-	91250762	91253570	91250762	91253567	91263991	91264145	4034	2,2	1,3	2,2	0,0	81	79	0.000418672	0.0373534	0.661,0.394	1.0,1.0	-0.472
Q50	A3SS.JC	ENSMUSG00000053477.16	Tcf4	chr18	+	69564033	69564163	69564036	69564163	69519964	69520026	4228	9,17	5,1	13,11	0,0	81	79	0.000410125	0.0373534	0.637,0.943	1.0,1.0	-0.21
Q50	A3SS.JCEC	ENSMUSG00000045679.14	Pqlc3	chr12	-	16992277	16993573	16992277	16992319	16995613	16995671	121	32,78	6,9	40,79	0,0	1333	79	4.04625e-09	1.15844e-05	0.24,0.339	1.0,1.0	-0.711
Q50	A3SS.JCEC	ENSMUSG00000009281.6	Rarres2	chr6	-	48569940	48570062	48569940	48570059	48570243	48570339	4176	2,0	2,3	4,1	0,0	82	79	3.67368e-07	0.000525888	0.491,0.0	1.0,1.0	-0.754
Q50	A3SS.JCEC	ENSMUSG00000067825.11	Pex26	chr6	+	121193511	121196185	121193514	121196185	121190100	121190247	2606	6,13	5,6	13,9	0,0	82	79	1.21833e-06	0.00116269	0.536,0.676	1.0,1.0	-0.394
Q50	A3SS.JCEC	ENSMUSG00000026991.20	Pkp4	chr2	+	59308084	59308557	59308089	59308557	59305304	59305492	572	3,9	4,11	4,11	0,1	84	79	2.13131e-06	0.00152549	0.414,0.435	1.0,0.912	-0.531
Q50	A3SS.JCEC	ENSMUSG00000009894.15	Snap47	chr11	-	59442791	59442912	59442791	59442841	59449914	59449999	2168	9,7	0,1	6,6	8,5	150	79	7.11087e-06	0.00407168	1.0,0.787	0.283,0.387	0.558
Q50	A3SS.JCEC	ENSMUSG00000037652.15	Phc3	chr3	-	30935951	30936020	30935951	30935999	30936284	30937156	2943	1,2	0,0	1,0	1,2	100	79	8.89097e-06	0.00407909	1.0,1.0	0.441,0.0	0.779
Q50	A3SS.JCEC	ENSMUSG00000097290.8	1300002E11Rik	chr16	+	21800714	21800836	21800774	21800836	21795849	21795975	4339	6,13	2,3	1,1	6,4	139	79	9.97332e-06	0.00407909	0.63,0.711	0.087,0.124	0.565
Q50	A3SS.JCEC	ENSMUSG00000038375.15	Trp53inp2	chr2	+	155385880	155386169	155386000	155386169	155385289	155385464	2705	5,6	0,0	3,2	1,3	199	79	1.44686e-05	0.00517796	1.0,1.0	0.544,0.209	0.623
Q50	A3SS.JCEC	ENSMUSG00000026991.20	Pkp4	chr2	+	59308007	59308557	59308089	59308557	59305304	59305492	571	120,150	4,11	106,155	0,1	161	79	2.66616e-05	0.00709928	0.936,0.87	1.0,0.987	-0.091
Q50	A3SS.JCEC	ENSMUSG00000001082.12	Mfsd10	chr5	-	34634590	34634699	34634590	34634644	34634850	34634962	1890	57,123	0,2	64,66	10,4	134	79	2.9756e-05	0.00709928	1.0,0.973	0.79,0.907	0.138
Q50	A3SS.JCEC	ENSMUSG00000033540.18	Idua	chr5	+	108680294	108680497	108680394	108680497	108680110	108680206	3527	0,10	4,1	2,8	0,0	179	79	2.3514e-05	0.00709928	0.0,0.815	1.0,1.0	-0.593
Q50	A3SS.JCEC	ENSMUSG00000060733.13	Ipmk	chr10	+	71372704	71372880	71372707	71372880	71347835	71348090	4548	0,0	1,1	2,1	0,1	82	79	2.96345e-05	0.00709928	0.0,0.0	1.0,0.491	-0.746
Q50	A3SS.JCEC	ENSMUSG00000035139.14	Secisbp2	chr13	+	51654385	51654635	51654495	51654635	51652606	51652755	1746	98,76	3,11	23,66	0,0	189	79	4.2317e-05	0.00807691	0.932,0.743	1.0,1.0	-0.162
Q50	A3SS.JCEC	ENSMUSG00000001827.12	Folr1	chr7	-	101868397	101868551	101868397	101868470	101869156	101869317	2851	8,20	4,6	8,23	0,1	160	79	4.1718e-05	0.00807691	0.497,0.622	1.0,0.919	-0.4
Q50	A3SS.JCEC	ENSMUSG00000002804.4	Nudt14	chr12	-	112938355	112938593	112938355	112938557	112938794	112938859	3480	62,146	0,23	33,118	12,45	115	79	4.19288e-05	0.00807691	1.0,0.813	0.654,0.643	0.258
Q50	A3SS.JCEC	ENSMUSG00000025572.17	Tmc6	chr11	-	117770690	117770802	117770690	117770786	117772672	117772852	3293	0,0	12,32	12,4	32,60	95	79	5.35798e-05	0.00931329	0.0,0.0	0.238,0.053	-0.145
Q50	A3SS.JCEC	ENSMUSG00000037692.14	Ahdc1	chr4	+	133060661	133060892	133060675	133060892	133055012	133055203	3817	2,10	7,20	0,1	9,17	93	79	5.53007e-05	0.00931329	0.195,0.298	0.0,0.048	0.223
Q50	A3SS.JCEC	ENSMUSG00000029625.16	Cpsf4	chr5	+	145178757	145178928	145178835	145178928	145177229	145177302	2284	20,33	63,77	2,17	70,89	157	79	5.90695e-05	0.00939533	0.138,0.177	0.014,0.088	0.107
Q50	A3SS.JCEC	ENSMUSG00000110195.1	Pde2a	chr7	+	101503286	101503410	101503298	101503410	101502811	101502942	932	0,0	6,10	6,1	11,5	91	79	7.29024e-05	0.010436	0.0,0.0	0.321,0.148	-0.234
Q50	A3SS.JCEC	ENSMUSG00000033857.12	Engase	chr11	+	118479085	118479287	118479089	118479287	118478882	118478953	1305	23,34	3,6	20,55	0,0	83	79	7.26397e-05	0.010436	0.879,0.844	1.0,1.0	-0.139
Q50	A3SS.JCEC	ENSMUSG00000023262.13	Acy1	chr9	-	106436125	106436800	106436125	106436220	106436888	106436953	2066	142,198	0,0	82,156	2,5	659	79	9.26616e-05	0.0122439	1.0,1.0	0.831,0.789	0.19
Q50	A3SS.JCEC	ENSMUSG00000029625.16	Cpsf4	chr5	+	145178757	145178928	145178832	145178928	145177229	145177302	2283	19,33	86,123	2,17	96,131	154	79	9.40851e-05	0.0122439	0.102,0.121	0.011,0.062	0.075
Q50	A3SS.JCEC	ENSMUSG00000029290.12	Zfp326	chr5	+	105888433	105888839	105888700	105888839	105886316	105886428	784	16,32	3,2	15,15	0,0	346	79	0.000119413	0.0148643	0.549,0.785	1.0,1.0	-0.333
Q50	A3SS.JCEC	ENSMUSG00000035021.13	Baz1a	chr12	-	54927563	54927713	54927563	54927624	54929526	54929665	2909	9,5	8,4	12,11	0,2	168	79	0.000190792	0.0227598	0.346,0.37	1.0,0.721	-0.503
Q50	A3SS.JCEC	ENSMUSG00000039221.10	Rpl22l1	chr3	+	28806669	28806858	28806736	28806858	28806499	28806592	4555	18,147	852,3327	16,127	1521,5165	146	79	0.000205589	0.0235441	0.011,0.023	0.006,0.013	0.008
Q50	A3SS.JCEC	ENSMUSG00000010453.12	Kansl3	chr1	-	36365481	36365652	36365481	36365585	36367768	36368034	4642	18,43	1,7	15,10	0,0	146	79	0.000226663	0.024959	0.907,0.769	1.0,1.0	-0.162
Q50	A3SS.JCEC	ENSMUSG00000039936.18	Pik3cd	chr4	-	149654022	149654138	149654022	149654135	149654224	149654403	4	0,9	15,33	0,0	9,39	82	79	0.00024471	0.0259483	0.0,0.208	0.0,0.0	0.104
Q50	A3SS.JCEC	ENSMUSG00000068205.14	Macrod2	chr2	+	140419904	140420495	140419950	140420495	140418816	140418914	2884	15,47	0,0	19,38	6,1	125	79	0.000295235	0.0301878	1.0,1.0	0.667,0.96	0.186
Q50	A3SS.JCEC	ENSMUSG00000021917.14	Spcs1	chr14	-	31000677	31000764	31000677	31000760	31000843	31000903	2427	287,503	10,22	264,431	4,4	83	79	0.000332025	0.0327789	0.965,0.956	0.984,0.99	-0.027
Q50	A3SS.JCEC	ENSMUSG00000068917.12	Clk2	chr3	+	89169614	89169702	89169617	89169702	89168694	89168923	362	43,86	14,26	22,54	20,40	82	79	0.000400322	0.0358163	0.747,0.761	0.515,0.565	0.214
Q50	A3SS.JCEC	ENSMUSG00000008489.18	Elavl2	chr4	-	91250762	91253570	91250762	91253567	91263991	91264145	4034	2,2	1,3	2,2	0,0	82	79	0.000398645	0.0358163	0.658,0.391	1.0,1.0	-0.476
Q50	A3SS.JCEC	ENSMUSG00000053477.16	Tcf4	chr18	+	69564033	69564163	69564036	69564163	69519964	69520026	4228	9,17	5,1	13,11	0,0	82	79	0.000394327	0.0358163	0.634,0.942	1.0,1.0	-0.212
Q50	A3SS.JCEC	ENSMUSG00000038324.13	Trpc4ap	chr2	-	155650418	155650585	155650418	155650561	155653492	155653678	1183	72,152	7,9	98,119	1,2	103	79	0.000610317	0.049294	0.888,0.928	0.987,0.979	-0.075
Q50	A3SS.JCEC	ENSMUSG00000031278.12	Acsl4	chrX	-	142351378	142351618	142351378	142351615	142360386	142360436	2352	6,10	7,4	14,23	0,3	82	79	0.000593867	0.049294	0.452,0.707	1.0,0.881	-0.361
Q50	A3SS.JCEC	ENSMUSG00000035021.13	Baz1a	chr12	-	54927563	54927710	54927563	54927624	54929526	54929665	2908	56,91	8,4	62,93	0,2	165	79	0.000619834	0.049294	0.77,0.916	1.0,0.957	-0.135
Q50	A3SS.JCEC	ENSMUSG00000040370.13	Etfrf1	chr6	+	145214521	145215271	145215183	145215271	145211155	145211252	4501	31,38	38,53	8,18	38,50	741	79	0.000574151	0.049294	0.08,0.071	0.022,0.037	0.046
Q92	A3SS.JC	ENSMUSG00000026227.11	2810459M11Rik	chr1	+	86048587	86048701	86048590	86048701	86045862	86046572	3252	0,0	1,2	1,1	0,0	81	79	1.0951e-08	3.07504e-05	0.0,0.0	1.0,1.0	-1
Q92	A3SS.JC	ENSMUSG00000021792.15	Fam213a	chr14	-	41004040	41004220	41004040	41004203	41013625	41013771	2019	1,2	0,0	0,1	1,3	95	79	7.79537e-08	0.000109447	1.0,1.0	0.0,0.217	0.891
Q92	A3SS.JC	ENSMUSG00000020773.11	Trim47	chr11	-	116106931	116107006	116106931	116107003	116107423	116107622	604	2,5	0,1	0,3	1,18	81	79	3.34133e-07	0.000312748	1.0,0.83	0.0,0.14	0.845
Q92	A3SS.JC	ENSMUSG00000020758.15	Itgb4	chr11	+	115989718	115989841	115989721	115989841	115988889	115989019	124	0,0	1,1	4,2	2,1	81	79	4.00038e-06	0.00259018	0.0,0.0	0.661,0.661	-0.661
Q92	A3SS.JC	ENSMUSG00000038145.17	Snrk	chr9	+	122133960	122134076	122133986	122134076	122132627	122132750	4555	5,4	0,0	2,2	3,2	104	79	4.61214e-06	0.00259018	1.0,1.0	0.336,0.432	0.616
Q92	A3SS.JC	ENSMUSG00000015095.12	Fbxw5	chr2	+	25502856	25503045	25502870	25503045	25501935	25502151	335	0,0	7,6	4,4	9,1	92	79	9.02946e-06	0.00421171	0.0,0.0	0.276,0.775	-0.526
Q92	A3SS.JC	ENSMUSG00000053477.16	Tcf4	chr18	+	69564033	69564163	69564036	69564163	69519964	69520026	4245	5,7	3,4	13,11	0,0	81	79	1.04993e-05	0.00421171	0.619,0.631	1.0,1.0	-0.375
Q92	A3SS.JC	ENSMUSG00000067629.11	Syngap1	chr17	+	26966869	26966973	26966882	26966973	26964826	26965038	4635	6,2	0,1	1,0	2,1	91	79	1.26896e-05	0.00445404	1.0,0.635	0.303,0.0	0.666
Q92	A3SS.JC	ENSMUSG00000029625.16	Cpsf4	chr5	+	145178757	145178928	145178832	145178928	145177229	145177302	2292	20,35	80,120	2,17	96,131	153	79	1.75856e-05	0.00493804	0.114,0.131	0.011,0.063	0.085
Q92	A3SS.JC	ENSMUSG00000025409.14	Mbd6	chr10	-	127284042	127284215	127284042	127284212	127284334	127284485	4154	3,2	0,0	2,0	2,2	81	79	1.74433e-05	0.00493804	1.0,1.0	0.494,0.0	0.753
Q92	A3SS.JC	ENSMUSG00000019792.8	Trmt11	chr10	-	30590842	30591102	30590842	30590935	30597739	30597805	2311	2,1	6,5	2,4	0,1	158	79	3.84263e-05	0.0098092	0.143,0.091	1.0,0.667	-0.717
Q92	A3SS.JC	ENSMUSG00000045679.14	Pqlc3	chr12	-	16992277	16993573	16992277	16992319	16995613	16995671	122	27,54	3,5	33,70	0,0	158	79	9.79177e-05	0.0198868	0.818,0.844	1.0,1.0	-0.169
Q92	A3SS.JC	ENSMUSG00000064179.13	Tnnt1	chr7	-	4512264	4512286	4512264	4512283	4513580	4513613	1905	2,9	0,1	4,1	2,6	81	79	9.91507e-05	0.0198868	1.0,0.898	0.661,0.14	0.548
Q92	A3SS.JC	ENSMUSG00000019590.16	Cyb561	chr11	-	105935751	105935953	105935751	105935909	105936181	105936285	3980	3,13	19,43	0,4	30,76	122	79	8.91521e-05	0.0198868	0.093,0.164	0.0,0.033	0.112
Q92	A3SS.JC	ENSMUSG00000037446.13	Tulp1	chr17	-	28359061	28359324	28359061	28359232	28362372	28362494	2963	2,18	1,4	3,28	0,0	158	79	0.000147467	0.0276058	0.5,0.692	1.0,1.0	-0.404
Q92	A3SS.JC	ENSMUSG00000032311.17	Nrg4	chr9	-	55226615	55226754	55226615	55226716	55227852	55227938	1843	11,22	1,5	13,32	0,0	116	79	0.000206926	0.0363154	0.882,0.75	1.0,1.0	-0.184
Q92	A3SS.JC	ENSMUSG00000034758.12	Tle6	chr10	-	81595322	81595405	81595322	81595375	81595479	81595555	2206	24,21	2,5	31,4	0,0	108	79	0.000224905	0.0371491	0.898,0.754	1.0,1.0	-0.174
Q92	A3SS.JC	ENSMUSG00000068205.14	Macrod2	chr2	+	140419904	140420495	140419950	140420495	140418816	140418914	2893	20,48	0,0	19,38	6,1	124	79	0.000274129	0.0405134	1.0,1.0	0.669,0.96	0.185
Q92	A3SS.JC	ENSMUSG00000045078.12	Rnf216	chr5	-	143098378	143098505	143098378	143098500	143112898	143112980	4336	11,27	0,2	8,19	6,6	83	79	0.000263764	0.0405134	1.0,0.928	0.559,0.751	0.309
Q92	A3SS.JC	ENSMUSG00000078485.3	Plekhn1	chr4	-	156222250	156222481	156222250	156222478	156222639	156222780	454	0,0	1,9	2,3	3,8	81	79	0.000359088	0.0420133	0.0,0.0	0.394,0.268	-0.331
Q92	A3SS.JC	ENSMUSG00000026135.17	Zfp142	chr1	-	74579324	74579927	74579324	74579618	74585383	74585697	2085	1,2	4,1	5,1	1,0	158	79	0.000344156	0.0420133	0.111,0.5	0.714,1.0	-0.551
Q92	A3SS.JC	ENSMUSG00000029625.16	Cpsf4	chr5	+	145178757	145178928	145178835	145178928	145177229	145177302	2293	20,35	79,88	2,17	70,89	156	79	0.000331769	0.0420133	0.114,0.168	0.014,0.088	0.09
Q92	A3SS.JC	ENSMUSG00000078350.11	Smim1	chr4	-	154023687	154023891	154023687	154023817	154025503	154025621	3376	3,6	0,0	3,14	0,11	152	79	0.000329779	0.0420133	1.0,1.0	1.0,0.398	0.301
Q92	A3SS.JC	ENSMUSG00000003421.13	Nosip	chr7	+	45076551	45076739	45076626	45076739	45076309	45076428	3563	81,145	19,30	112,262	13,19	153	79	0.000352063	0.0420133	0.688,0.714	0.816,0.877	-0.146
Q92	A3SS.JC	ENSMUSG00000040613.14	Apobec1	chr6	-	122591086	122591260	122591086	122591204	122596631	122596777	23	2,3	16,35	5,17	14,31	134	79	0.000404623	0.0422639	0.069,0.048	0.174,0.244	-0.15
Q92	A3SS.JC	ENSMUSG00000030304.11	Ergic2	chr6	-	148188032	148188130	148188032	148188100	148189485	148189584	2168	298,493	43,31	220,455	12,15	108	79	0.000403578	0.0422639	0.835,0.921	0.931,0.957	-0.066
Q92	A3SS.JC	ENSMUSG00000059475.13	Zfp426	chr9	-	20474906	20475075	20474906	20475033	20476395	20476478	3397	3,5	14,30	0,0	23,37	120	79	0.000406383	0.0422639	0.124,0.099	0.0,0.0	0.112
Q92	A3SS.JCEC	ENSMUSG00000026227.11	2810459M11Rik	chr1	+	86048587	86048701	86048590	86048701	86045862	86046572	3252	0,0	1,2	1,1	0,0	82	79	1.08803e-08	3.06279e-05	0.0,0.0	1.0,1.0	-1
Q92	A3SS.JCEC	ENSMUSG00000021792.15	Fam213a	chr14	-	41004040	41004220	41004040	41004203	41013625	41013771	2019	1,2	0,0	0,1	1,3	96	79	7.37063e-08	0.000103742	1.0,1.0	0.0,0.215	0.892
Q92	A3SS.JCEC	ENSMUSG00000020773.11	Trim47	chr11	-	116106931	116107006	116106931	116107003	116107423	116107622	604	2,5	0,1	0,3	1,18	82	79	3.37604e-07	0.000316785	1.0,0.828	0.0,0.138	0.845
Q92	A3SS.JCEC	ENSMUSG00000045679.14	Pqlc3	chr12	-	16992277	16993573	16992277	16992319	16995613	16995671	122	47,64	3,5	40,79	0,0	1333	79	5.01214e-07	0.000352729	0.481,0.431	1.0,1.0	-0.544
Q92	A3SS.JCEC	ENSMUSG00000028114.16	Mettl14	chr3	-	123368296	123371485	123368296	123369690	123372556	123372673	4778	69,118	4,2	98,137	0,0	1874	79	2.86955e-06	0.00161555	0.421,0.713	1.0,1.0	-0.433
Q92	A3SS.JCEC	ENSMUSG00000020758.15	Itgb4	chr11	+	115989718	115989841	115989721	115989841	115988889	115989019	124	0,0	1,1	4,2	2,1	82	79	4.23575e-06	0.00177552	0.0,0.0	0.658,0.658	-0.658
Q92	A3SS.JCEC	ENSMUSG00000038145.17	Snrk	chr9	+	122133960	122134076	122133986	122134076	122132627	122132750	4555	5,4	0,0	2,2	3,2	105	79	4.41515e-06	0.00177552	1.0,1.0	0.334,0.429	0.619
Q92	A3SS.JCEC	ENSMUSG00000015095.12	Fbxw5	chr2	+	25502856	25503045	25502870	25503045	25501935	25502151	335	0,0	7,6	4,4	9,1	93	79	9.4857e-06	0.0031429	0.0,0.0	0.274,0.773	-0.524
Q92	A3SS.JCEC	ENSMUSG00000053477.16	Tcf4	chr18	+	69564033	69564163	69564036	69564163	69519964	69520026	4245	5,7	3,4	13,11	0,0	82	79	1.00484e-05	0.0031429	0.616,0.628	1.0,1.0	-0.378
Q92	A3SS.JCEC	ENSMUSG00000067629.11	Syngap1	chr17	+	26966869	26966973	26966882	26966973	26964826	26965038	4635	6,2	0,1	1,0	2,1	92	79	1.21014e-05	0.00340654	1.0,0.632	0.3,0.0	0.666
Q92	A3SS.JCEC	ENSMUSG00000029625.16	Cpsf4	chr5	+	145178757	145178928	145178832	145178928	145177229	145177302	2292	20,35	80,120	2,17	96,131	154	79	1.75887e-05	0.00412601	0.114,0.13	0.011,0.062	0.085
Q92	A3SS.JCEC	ENSMUSG00000025409.14	Mbd6	chr10	-	127284042	127284215	127284042	127284212	127284334	127284485	4154	3,2	0,0	2,0	2,2	82	79	1.61935e-05	0.00412601	1.0,1.0	0.491,0.0	0.754
Q92	A3SS.JCEC	ENSMUSG00000019590.16	Cyb561	chr11	-	105935751	105935953	105935751	105935909	105936181	105936285	3980	3,13	19,43	0,4	30,76	123	79	8.90159e-05	0.0192754	0.092,0.163	0.0,0.033	0.111
Q92	A3SS.JCEC	ENSMUSG00000064179.13	Tnnt1	chr7	-	4512264	4512286	4512264	4512283	4513580	4513613	1905	2,9	0,1	4,1	2,6	82	79	9.69083e-05	0.0194855	1.0,0.897	0.658,0.138	0.55
Q92	A3SS.JCEC	ENSMUSG00000037446.13	Tulp1	chr17	-	28359061	28359324	28359061	28359232	28362372	28362494	2963	2,18	1,4	3,29	0,0	171	79	0.000107316	0.0201396	0.48,0.675	1.0,1.0	-0.422
Q92	A3SS.JCEC	ENSMUSG00000019792.8	Trmt11	chr10	-	30590842	30591102	30590842	30590935	30597739	30597805	2311	2,1	6,5	2,4	0,1	246	79	0.00013181	0.0231903	0.097,0.06	1.0,0.562	-0.703
Q92	A3SS.JCEC	ENSMUSG00000032311.17	Nrg4	chr9	-	55226615	55226754	55226615	55226716	55227852	55227938	1843	11,22	1,5	13,32	0,0	117	79	0.000199453	0.033027	0.881,0.748	1.0,1.0	-0.185
Q92	A3SS.JCEC	ENSMUSG00000034758.12	Tle6	chr10	-	81595322	81595405	81595322	81595375	81595479	81595555	2206	24,21	2,5	31,4	0,0	109	79	0.000221397	0.034624	0.897,0.753	1.0,1.0	-0.175
Q92	A3SS.JCEC	ENSMUSG00000068205.14	Macrod2	chr2	+	140419904	140420495	140419950	140420495	140418816	140418914	2893	20,48	0,0	19,38	6,1	125	79	0.000270878	0.0381261	1.0,1.0	0.667,0.96	0.186
Q92	A3SS.JCEC	ENSMUSG00000045078.12	Rnf216	chr5	-	143098378	143098505	143098378	143098500	143112898	143112980	4336	11,27	0,2	8,19	6,6	84	79	0.00026302	0.0381261	1.0,0.927	0.556,0.749	0.311
Q92	A3SS.JCEC	ENSMUSG00000029625.16	Cpsf4	chr5	+	145178757	145178928	145178835	145178928	145177229	145177302	2293	20,35	79,88	2,17	70,89	157	79	0.000330464	0.04074	0.113,0.167	0.014,0.088	0.089
Q92	A3SS.JCEC	ENSMUSG00000029346.12	Srrd	chr5	-	112338317	112338567	112338317	112338472	112339718	112339817	2472	7,6	31,18	15,23	18,20	174	79	0.000328135	0.04074	0.093,0.131	0.274,0.343	-0.197
Q92	A3SS.JCEC	ENSMUSG00000078350.11	Smim1	chr4	-	154023687	154023891	154023687	154023817	154025503	154025621	3376	3,6	0,0	3,14	0,11	153	79	0.000332867	0.04074	1.0,1.0	1.0,0.397	0.301
Q92	A3SS.JCEC	ENSMUSG00000003421.13	Nosip	chr7	+	45076551	45076739	45076626	45076739	45076309	45076428	3563	81,145	19,30	112,262	13,19	154	79	0.000351874	0.0412719	0.686,0.713	0.815,0.876	-0.146
Q92	A3SS.JCEC	ENSMUSG00000040613.14	Apobec1	chr6	-	122591086	122591260	122591086	122591204	122596631	122596777	23	2,3	16,35	5,17	14,31	135	79	0.000402495	0.0417745	0.068,0.048	0.173,0.243	-0.15
Q92	A3SS.JCEC	ENSMUSG00000078485.3	Plekhn1	chr4	-	156222250	156222481	156222250	156222478	156222639	156222780	454	0,0	1,9	2,3	3,8	82	79	0.000376924	0.0417745	0.0,0.0	0.391,0.265	-0.328
Q92	A3SS.JCEC	ENSMUSG00000030304.11	Ergic2	chr6	-	148188032	148188130	148188032	148188100	148189485	148189584	2168	298,493	43,31	220,455	12,15	109	79	0.000408403	0.0417745	0.834,0.92	0.93,0.956	-0.066
Q92	A3SS.JCEC	ENSMUSG00000059475.13	Zfp426	chr9	-	20474906	20475075	20474906	20475033	20476395	20476478	3397	3,5	14,30	0,0	23,37	121	79	0.000415519	0.0417745	0.123,0.098	0.0,0.0	0.111
Q92	A3SS.JCEC	ENSMUSG00000035139.14	Secisbp2	chr13	+	51654385	51654635	51654495	51654635	51652606	51652755	1752	60,66	3,5	23,66	0,0	189	79	0.000453274	0.0439988	0.893,0.847	1.0,1.0	-0.13
Q92	A3SS.JCEC	ENSMUSG00000062753.13	AI413582	chr17	-	27564148	27564339	27564148	27564254	27564561	27564750	2482	7,10	1,0	2,4	2,2	164	79	0.000479325	0.0449766	0.771,1.0	0.325,0.491	0.477
Q111	A3SS.JC	ENSMUSG00000025473.16	Adam8	chr7	-	139991345	139991449	139991345	139991446	139992431	139992562	2005	0,0	1,4	2,3	0,2	81	79	4.18477e-07	0.0011642	0.0,0.0	1.0,0.594	-0.797
Q111	A3SS.JC	ENSMUSG00000020758.15	Itgb4	chr11	+	115989718	115989841	115989721	115989841	115988889	115989019	122	0,0	2,3	4,2	2,1	81	79	2.71013e-06	0.00347389	0.0,0.0	0.661,0.661	-0.661
Q111	A3SS.JC	ENSMUSG00000026227.11	2810459M11Rik	chr1	+	86048587	86048701	86048590	86048701	86045862	86046572	3229	1,2	1,4	1,1	0,0	81	79	3.74611e-06	0.00347389	0.494,0.328	1.0,1.0	-0.589
Q111	A3SS.JC	ENSMUSG00000032311.17	Nrg4	chr9	-	55226615	55226754	55226615	55226716	55227852	55227938	1829	24,31	5,6	13,32	0,0	116	79	9.70088e-06	0.00674696	0.766,0.779	1.0,1.0	-0.228
Q111	A3SS.JC	ENSMUSG00000031851.14	Ntpcr	chr8	+	125745235	125745445	125745239	125745445	125736067	125736230	3492	1,1	0,0	0,2	1,3	82	79	2.24832e-05	0.0109466	1.0,1.0	0.0,0.391	0.804
Q111	A3SS.JC	ENSMUSG00000097290.8	1300002E11Rik	chr16	+	21800714	21800836	21800774	21800836	21795849	21795975	4317	8,15	4,2	1,1	6,4	138	79	2.36087e-05	0.0109466	0.534,0.811	0.087,0.125	0.567
Q111	A3SS.JC	ENSMUSG00000060733.13	Ipmk	chr10	+	71372704	71372880	71372707	71372880	71347835	71348090	4522	0,0	3,1	2,1	0,1	81	79	2.80641e-05	0.0111535	0.0,0.0	1.0,0.494	-0.747
Q111	A3SS.JC	ENSMUSG00000045679.14	Pqlc3	chr12	-	16992277	16993573	16992277	16992319	16995613	16995671	120	27,63	3,6	33,70	0,0	158	79	4.63634e-05	0.0143314	0.818,0.84	1.0,1.0	-0.171
Q111	A3SS.JC	ENSMUSG00000037552.17	Plekhg2	chr7	-	28370237	28371042	28370237	28370494	28371114	28371245	4472	1,2	1,8	2,6	1,0	158	79	4.32246e-05	0.0143314	0.333,0.111	0.5,1.0	-0.528
Q111	A3SS.JC	ENSMUSG00000021112.9	Mpp5	chr12	+	78796865	78797390	78797102	78797390	78794244	78794333	1674	46,71	6,1	20,50	10,15	158	79	8.14073e-05	0.0226475	0.793,0.973	0.5,0.625	0.321
Q111	A3SS.JC	ENSMUSG00000004677.17	Myo9b	chr8	+	71359557	71360712	71359663	71360712	71359324	71359452	2703	3,11	10,23	9,23	3,11	158	79	9.23228e-05	0.0233493	0.13,0.193	0.6,0.511	-0.394
Q111	A3SS.JC	ENSMUSG00000020131.14	Pcsk4	chr10	-	80321286	80321951	80321286	80321921	80322080	80322209	265	0,2	1,3	1,4	0,1	108	79	0.000100846	0.0233794	0.0,0.328	1.0,0.745	-0.709
Q111	A3SS.JC	ENSMUSG00000025591.6	Tma16	chr8	-	66482505	66482599	66482505	66482543	66484057	66484170	4113	24,30	216,360	31,70	175,311	134	79	0.000110798	0.0237108	0.061,0.047	0.095,0.117	-0.052
Q111	A3SS.JC	ENSMUSG00000007570.15	Fance	chr17	+	28318032	28318156	28318061	28318156	28317467	28317611	4490	14,81	8,37	8,29	16,38	107	79	0.000173421	0.0344613	0.564,0.618	0.27,0.36	0.276
Q111	A3SS.JC	ENSMUSG00000019792.8	Trmt11	chr10	-	30590842	30591102	30590842	30590935	30597739	30597805	2292	1,1	2,2	2,4	0,1	158	79	0.000222551	0.0412757	0.2,0.2	1.0,0.667	-0.633
Q111	A3SS.JC	ENSMUSG00000030035.14	Wbp1	chr6	-	83120184	83120876	83120184	83120287	83121202	83121559	1584	24,90	11,33	26,45	21,51	158	79	0.000335558	0.046676	0.522,0.577	0.382,0.306	0.206
Q111	A3SS.JC	ENSMUSG00000025646.8	Atrip	chr9	-	109061109	109061201	109061109	109061198	109061531	109061668	2150	15,63	0,12	20,54	0,1	81	79	0.000312526	0.046676	1.0,0.837	1.0,0.981	-0.072
Q111	A3SS.JC	ENSMUSG00000020776.18	Fbf1	chr11	-	116152476	116152947	116152476	116152944	116153952	116154052	2399	8,15	9,22	21,20	6,7	81	79	0.000323562	0.046676	0.464,0.399	0.773,0.736	-0.323
Q111	A3SS.JC	ENSMUSG00000016346.17	Kcnq2	chr2	-	181087574	181087683	181087574	181087680	181088346	181088534	3085	3,5	2,3	2,1	0,0	81	79	0.000274439	0.046676	0.594,0.619	1.0,1.0	-0.393
Q111	A3SS.JC	ENSMUSG00000042185.14	Nfrkb	chr9	+	31396793	31397137	31397035	31397137	31396322	31396497	4579	1,0	13,9	3,7	12,10	158	79	0.000334283	0.046676	0.037,0.0	0.111,0.259	-0.167
Q111	A3SS.JCEC	ENSMUSG00000037339.17	Fam53a	chr5	-	33600355	33608227	33600355	33600880	33610431	33610486	4312	34,73	0,0	41,88	6,1	7426	79	3.09969e-11	8.64813e-08	1.0,1.0	0.068,0.484	0.724
Q111	A3SS.JCEC	ENSMUSG00000030409.15	Dmpk	chr7	+	19092417	19092632	19092542	19092632	19092207	19092254	4686	0,2	1,3	1,7	0,0	204	79	7.01318e-08	9.78339e-05	0.0,0.205	1.0,1.0	-0.897
Q111	A3SS.JCEC	ENSMUSG00000045679.14	Pqlc3	chr12	-	16992277	16993573	16992277	16992319	16995613	16995671	120	30,78	3,6	40,79	0,0	1333	79	1.6919e-07	0.000157347	0.372,0.435	1.0,1.0	-0.597
Q111	A3SS.JCEC	ENSMUSG00000025473.16	Adam8	chr7	-	139991345	139991449	139991345	139991446	139992431	139992562	2005	0,0	1,4	2,3	0,2	82	79	4.58758e-07	0.000319983	0.0,0.0	1.0,0.591	-0.795
Q111	A3SS.JCEC	ENSMUSG00000020758.15	Itgb4	chr11	+	115989718	115989841	115989721	115989841	115988889	115989019	122	0,0	2,3	4,2	2,1	82	79	2.86384e-06	0.00137958	0.0,0.0	0.658,0.658	-0.658
Q111	A3SS.JCEC	ENSMUSG00000030091.17	Nup210	chr6	-	91013069	91014496	91013069	91013316	91015823	91015907	1680	23,45	4,1	30,52	0,0	1259	79	3.21884e-06	0.00137958	0.265,0.738	1.0,1.0	-0.498
Q111	A3SS.JCEC	ENSMUSG00000026227.11	2810459M11Rik	chr1	+	86048587	86048701	86048590	86048701	86045862	86046572	3229	1,2	1,4	1,1	0,0	82	79	3.46132e-06	0.00137958	0.491,0.325	1.0,1.0	-0.592
Q111	A3SS.JCEC	ENSMUSG00000032311.17	Nrg4	chr9	-	55226615	55226754	55226615	55226716	55227852	55227938	1829	24,31	5,6	13,32	0,0	117	79	9.53214e-06	0.00332433	0.764,0.777	1.0,1.0	-0.23
Q111	A3SS.JCEC	ENSMUSG00000031851.14	Ntpcr	chr8	+	125745235	125745445	125745239	125745445	125736067	125736230	3492	1,1	0,0	0,2	1,3	83	79	2.07713e-05	0.00643911	1.0,1.0	0.0,0.388	0.806
Q111	A3SS.JCEC	ENSMUSG00000097290.8	1300002E11Rik	chr16	+	21800714	21800836	21800774	21800836	21795849	21795975	4317	8,15	4,2	1,1	6,4	139	79	2.36755e-05	0.00660546	0.532,0.81	0.087,0.124	0.566
Q111	A3SS.JCEC	ENSMUSG00000060733.13	Ipmk	chr10	+	71372704	71372880	71372707	71372880	71347835	71348090	4522	0,0	3,1	2,1	0,1	82	79	3.00251e-05	0.00761545	0.0,0.0	1.0,0.491	-0.746
Q111	A3SS.JCEC	ENSMUSG00000020131.14	Pcsk4	chr10	-	80321286	80321951	80321286	80321921	80322080	80322209	265	0,2	1,3	1,4	0,1	109	79	0.00010007	0.0214766	0.0,0.326	1.0,0.744	-0.709
Q111	A3SS.JCEC	ENSMUSG00000004677.17	Myo9b	chr8	+	71359557	71360712	71359663	71360712	71359324	71359452	2703	3,11	10,23	9,23	3,11	185	79	9.86529e-05	0.0214766	0.114,0.17	0.562,0.472	-0.375
Q111	A3SS.JCEC	ENSMUSG00000025591.6	Tma16	chr8	-	66482505	66482599	66482505	66482543	66484057	66484170	4113	24,30	216,360	31,70	175,311	135	79	0.000110828	0.0220864	0.061,0.046	0.094,0.116	-0.052
Q111	A3SS.JCEC	ENSMUSG00000007570.15	Fance	chr17	+	28318032	28318156	28318061	28318156	28317467	28317611	4490	14,81	8,37	8,29	16,38	108	79	0.000172294	0.0320468	0.561,0.616	0.268,0.358	0.276
Q111	A3SS.JCEC	ENSMUSG00000030035.14	Wbp1	chr6	-	83120184	83120876	83120184	83120287	83121202	83121559	1584	26,90	11,33	26,46	21,51	668	79	0.000254676	0.0429042	0.218,0.244	0.128,0.096	0.119
Q111	A3SS.JCEC	ENSMUSG00000016346.17	Kcnq2	chr2	-	181087574	181087683	181087574	181087680	181088346	181088534	3085	3,5	2,3	2,1	0,0	82	79	0.000263178	0.0429042	0.591,0.616	1.0,1.0	-0.397
Q111	A3SS.JCEC	ENSMUSG00000067629.11	Syngap1	chr17	+	26959401	26959845	26959608	26959845	26958076	26958221	4595	1,1	1,1	7,3	1,0	286	79	0.000276801	0.0429042	0.216,0.216	0.659,1.0	-0.614
Q111	A3SS.JCEC	ENSMUSG00000025646.8	Atrip	chr9	-	109061109	109061201	109061109	109061198	109061531	109061668	2150	15,63	0,12	20,54	0,1	82	79	0.000311274	0.0429535	1.0,0.835	1.0,0.981	-0.073
Q111	A3SS.JCEC	ENSMUSG00000020776.18	Fbf1	chr11	-	116152476	116152947	116152476	116152944	116153952	116154052	2399	8,15	9,22	21,20	6,7	82	79	0.000323306	0.0429535	0.461,0.396	0.771,0.734	-0.324
Q111	A3SS.JCEC	ENSMUSG00000032816.15	Igdcc4	chr9	+	65124611	65125422	65125284	65125422	65123775	65124189	4245	1,8	0,4	5,15	0,0	752	79	0.000308408	0.0429535	1.0,0.174	1.0,1.0	-0.413
Q111	A3SS.JCEC	ENSMUSG00000021112.9	Mpp5	chr12	+	78796865	78797390	78797102	78797390	78794244	78794333	1674	46,71	6,1	20,50	10,15	316	79	0.000430519	0.0480459	0.657,0.947	0.333,0.455	0.408
Q111	A3SS.JCEC	ENSMUSG00000039137.18	Whrn	chr4	-	63429085	63429417	63429085	63429118	63431849	63432059	2001	2,0	1,1	2,2	0,0	378	79	0.000413035	0.0480459	0.295,0.0	1.0,1.0	-0.853
Q111	A3SS.JCEC	ENSMUSG00000019792.8	Trmt11	chr10	-	30590842	30591102	30590842	30590935	30597739	30597805	2292	1,1	2,2	2,4	0,1	246	79	0.000395417	0.0480459	0.138,0.138	1.0,0.562	-0.643
Q111	A3SS.JCEC	ENSMUSG00000038895.16	Zfp653	chr9	-	22055992	22056528	22055992	22056092	22057286	22057398	2563	20,29	0,0	10,29	2,2	515	79	0.000425118	0.0480459	1.0,1.0	0.434,0.69	0.438
A5SS: Alternative 5' Splice Site
CAG_Length	AS_Event	GeneID	geneSymbol	chr	strand	longExonStart_0base	longExonEnd	shortES	shortEE	flankingES	flankingEE	ID.1	IJC_SAMPLE_1	SJC_SAMPLE_1	IJC_SAMPLE_2	SJC_SAMPLE_2	IncFormLen	SkipFormLen	PValue	FDR	IncLevel1	IncLevel2	IncLevelDifference
Q50	A5SS.JC	ENSMUSG00000003863.18	Ppfia3	chr7	-	45353329	45353663	45353518	45353663	45352086	45352274	2896	0,0	2,3	3,8	1,1	158	79	2.76205e-08	4.81149e-05	0.0,0.0	0.6,0.8	-0.7
Q50	A5SS.JC	ENSMUSG00000002728.14	Naa20	chr2	+	145911672	145911793	145911672	145911763	145912392	145912528	1828	28,60	165,430	11,27	208,523	108	79	1.43774e-06	0.00125227	0.11,0.093	0.037,0.036	0.065
Q50	A5SS.JC	ENSMUSG00000031362.17	Xlr4c	chrX	-	73242577	73242660	73242613	73242660	73242067	73242182	2002	1,1	0,0	0,1	1,2	114	79	4.38379e-06	0.00254552	1.0,1.0	0.0,0.257	0.871
Q50	A5SS.JC	ENSMUSG00000040687.16	Madd	chr2	-	91166913	91167163	91167042	91167163	91166545	91166685	734	6,6	3,3	6,9	0,0	158	79	7.51833e-06	0.00327423	0.5,0.5	1.0,1.0	-0.5
Q50	A5SS.JC	ENSMUSG00000037816.10	Fbxw17	chr13	+	50419839	50420028	50419839	50419991	50423201	50423362	632	3,12	2,6	2,4	0,0	115	79	1.64917e-05	0.0057457	0.507,0.579	1.0,1.0	-0.457
Q50	A5SS.JC	ENSMUSG00000002227.15	Mov10	chr3	-	104818257	104818563	104818356	104818563	104817935	104818156	2150	5,25	2,5	10,12	0,0	158	79	2.43182e-05	0.0070604	0.556,0.714	1.0,1.0	-0.365
Q50	A5SS.JC	ENSMUSG00000026656.15	Fcgr2b	chr1	-	170963324	170963465	170963408	170963465	170961195	170961233	1114	1,1	1,2	1,2	0,0	158	79	3.58395e-05	0.00891891	0.333,0.2	1.0,1.0	-0.734
Q50	A5SS.JC	ENSMUSG00000036054.15	Sugp2	chr8	+	70260468	70261317	70260468	70260589	70262870	70263105	1036	11,67	1,12	16,47	1,0	158	79	7.21676e-05	0.0151198	0.846,0.736	0.889,1.0	-0.154
Q50	A5SS.JC	ENSMUSG00000109324.1	Prmt1	chr7	-	44983770	44984133	44984079	44984133	44983485	44983587	2862	12,16	140,143	30,26	85,120	158	79	7.81159e-05	0.0151198	0.041,0.053	0.15,0.098	-0.077
Q50	A5SS.JC	ENSMUSG00000032745.17	Gpbp1	chr13	-	111453023	111453423	111453372	111453423	111448932	111448999	1490	335,475	19,2	246,552	1,2	158	79	0.000100224	0.017459	0.898,0.992	0.992,0.993	-0.047
Q50	A5SS.JC	ENSMUSG00000023805.16	Synj2	chr17	+	6007937	6008110	6007937	6008099	6009731	6009813	1020	3,15	0,0	5,17	3,3	89	79	0.000122142	0.0177309	1.0,1.0	0.597,0.834	0.284
Q50	A5SS.JC	ENSMUSG00000061411.12	Nol4l	chr2	-	153420531	153420809	153420549	153420809	153417959	153418145	1391	1,3	1,3	2,2	0,0	96	79	0.000119345	0.0177309	0.451,0.451	1.0,1.0	-0.549
Q50	A5SS.JC	ENSMUSG00000062906.12	Hdac10	chr15	-	89126629	89126706	89126640	89126706	89126377	89126437	2380	0,1	3,21	2,7	9,8	89	79	0.000155817	0.0208794	0.0,0.041	0.165,0.437	-0.28
Q50	A5SS.JC	ENSMUSG00000055491.13	Pprc1	chr19	+	46062401	46062503	46062401	46062494	46062611	46065480	2462	56,72	23,58	54,65	9,13	87	79	0.000180036	0.0224016	0.689,0.53	0.845,0.82	-0.223
Q50	A5SS.JC	ENSMUSG00000026939.12	Tmem141	chr2	-	25621360	25621458	25621374	25621458	25621065	25621173	1239	0,0	14,10	2,6	11,22	92	79	0.000225557	0.0261947	0.0,0.0	0.135,0.19	-0.163
Q50	A5SS.JC	ENSMUSG00000004626.14	Stxbp2	chr8	+	3631152	3631278	3631152	3631204	3632219	3632269	67	9,18	122,144	4,2	52,195	152	79	0.000277107	0.0283954	0.037,0.061	0.038,0.005	0.028
Q50	A5SS.JC	ENSMUSG00000021767.16	Kat6b	chr14	+	21624832	21625215	21624832	21624888	21626718	21626840	2211	38,48	56,66	18,10	48,55	158	79	0.000265574	0.0283954	0.253,0.267	0.158,0.083	0.14
Q50	A5SS.JC	ENSMUSG00000035215.9	Lsm7	chr10	-	80854939	80855143	80855024	80855143	80854617	80854708	2894	2,2	6,2	3,2	1,0	158	79	0.000464371	0.0449408	0.143,0.333	0.6,1.0	-0.562
Q50	A5SS.JC	ENSMUSG00000053332.13	Gas5	chr1	+	161036819	161037164	161036819	161036852	161037287	161037315	1142	87,124	157,389	42,73	175,346	158	79	0.000504182	0.0462255	0.217,0.137	0.107,0.095	0.076
Q50	A5SS.JC	ENSMUSG00000001604.14	Tcea3	chr4	+	136254464	136254642	136254464	136254570	136255149	136255288	2299	26,16	309,208	26,47	243,174	150	79	0.000573503	0.0499521	0.042,0.039	0.053,0.125	-0.048
Q50	A5SS.JCEC	ENSMUSG00000002728.14	Naa20	chr2	+	145911672	145911793	145911672	145911763	145912392	145912528	1828	28,60	165,430	11,27	208,523	109	79	1.4384e-06	0.0012586	0.11,0.092	0.037,0.036	0.065
Q50	A5SS.JCEC	ENSMUSG00000021066.9	Atl1	chr12	+	69932216	69934920	69932216	69932321	69937074	69937131	2618	1,6	0,0	6,11	2,1	2678	79	9.72369e-07	0.0012586	1.0,1.0	0.081,0.245	0.837
Q50	A5SS.JCEC	ENSMUSG00000040687.16	Madd	chr2	-	91166913	91167163	91167042	91167163	91166545	91166685	734	6,6	3,3	6,9	0,0	208	79	2.34633e-06	0.00136869	0.432,0.432	1.0,1.0	-0.568
Q50	A5SS.JCEC	ENSMUSG00000036054.15	Sugp2	chr8	+	70260468	70261317	70260468	70260589	70262870	70263105	1036	31,120	1,12	71,194	1,0	807	79	4.11031e-06	0.00147895	0.752,0.495	0.874,1.0	-0.314
Q50	A5SS.JCEC	ENSMUSG00000031362.17	Xlr4c	chrX	-	73242577	73242660	73242613	73242660	73242067	73242182	2002	1,1	0,0	0,1	1,2	115	79	4.22557e-06	0.00147895	1.0,1.0	0.0,0.256	0.872
Q50	A5SS.JCEC	ENSMUSG00000037816.10	Fbxw17	chr13	+	50419839	50420028	50419839	50419991	50423201	50423362	632	3,12	2,6	2,4	0,0	116	79	1.59798e-05	0.00399496	0.505,0.577	1.0,1.0	-0.459
Q50	A5SS.JCEC	ENSMUSG00000002227.15	Mov10	chr3	-	104818257	104818563	104818356	104818563	104817935	104818156	2150	5,25	2,5	10,12	0,0	178	79	1.46106e-05	0.00399496	0.526,0.689	1.0,1.0	-0.393
Q50	A5SS.JCEC	ENSMUSG00000026656.15	Fcgr2b	chr1	-	170963324	170963465	170963408	170963465	170961195	170961233	1114	1,1	1,2	1,2	0,0	163	79	3.00717e-05	0.00657818	0.326,0.195	1.0,1.0	-0.74
Q50	A5SS.JCEC	ENSMUSG00000109324.1	Prmt1	chr7	-	44983770	44984133	44984079	44984133	44983485	44983587	2862	12,16	140,143	30,26	85,120	388	79	8.24223e-05	0.0160266	0.017,0.022	0.067,0.042	-0.035
Q50	A5SS.JCEC	ENSMUSG00000023805.16	Synj2	chr17	+	6007937	6008110	6007937	6008099	6009731	6009813	1020	3,15	0,0	5,17	3,3	90	79	0.000118913	0.0189179	1.0,1.0	0.594,0.833	0.286
Q50	A5SS.JCEC	ENSMUSG00000061411.12	Nol4l	chr2	-	153420531	153420809	153420549	153420809	153417959	153418145	1391	1,3	1,3	2,2	0,0	97	79	0.00011504	0.0189179	0.449,0.449	1.0,1.0	-0.551
Q50	A5SS.JCEC	ENSMUSG00000032745.17	Gpbp1	chr13	-	111453023	111453423	111453372	111453423	111448932	111448999	1490	335,477	19,2	246,564	1,2	428	79	0.000164397	0.0221304	0.765,0.978	0.978,0.981	-0.108
Q50	A5SS.JCEC	ENSMUSG00000062906.12	Hdac10	chr15	-	89126629	89126706	89126640	89126706	89126377	89126437	2380	0,1	3,21	2,7	9,8	90	79	0.000156506	0.0221304	0.0,0.04	0.163,0.434	-0.278
Q50	A5SS.JCEC	ENSMUSG00000055491.13	Pprc1	chr19	+	46062401	46062503	46062401	46062494	46062611	46065480	2462	56,72	23,58	54,65	9,13	88	79	0.000182591	0.0228239	0.686,0.527	0.843,0.818	-0.224
Q50	A5SS.JCEC	ENSMUSG00000021767.16	Kat6b	chr14	+	21624832	21625215	21624832	21624888	21626718	21626840	2211	38,48	56,66	18,10	48,55	406	79	0.000210759	0.0245885	0.117,0.124	0.068,0.034	0.069
Q50	A5SS.JCEC	ENSMUSG00000026939.12	Tmem141	chr2	-	25621360	25621458	25621374	25621458	25621065	25621173	1239	0,0	14,10	2,6	11,22	93	79	0.000233812	0.0255732	0.0,0.0	0.134,0.188	-0.161
Q50	A5SS.JCEC	ENSMUSG00000004626.14	Stxbp2	chr8	+	3631152	3631278	3631152	3631204	3632219	3632269	67	9,18	122,144	4,2	52,195	153	79	0.000276935	0.0285081	0.037,0.061	0.038,0.005	0.028
Q50	A5SS.JCEC	ENSMUSG00000053332.13	Gas5	chr1	+	161036819	161037164	161036819	161036852	161037287	161037315	1142	87,126	157,389	42,75	175,346	391	79	0.000366436	0.0356257	0.101,0.061	0.046,0.042	0.037
Q50	A5SS.JCEC	ENSMUSG00000035215.9	Lsm7	chr10	-	80854939	80855143	80855024	80855143	80854617	80854708	2894	2,2	6,2	3,2	1,0	164	79	0.000491853	0.0453022	0.138,0.325	0.591,1.0	-0.564
Q50	A5SS.JCEC	ENSMUSG00000025747.12	Tyms	chr5	-	30069833	30071707	30071633	30071707	30064084	30064186	2126	33,33	0,0	30,51	1,2	1879	79	0.000519806	0.045483	1.0,1.0	0.558,0.517	0.462
Q50	A5SS.JCEC	ENSMUSG00000001604.14	Tcea3	chr4	+	136254464	136254642	136254464	136254570	136255149	136255288	2299	26,16	309,208	26,47	243,174	151	79	0.000569077	0.0474231	0.042,0.039	0.053,0.124	-0.048
Q92	A5SS.JC	ENSMUSG00000000131.15	Xpo6	chr7	-	126151223	126153279	126152825	126153279	126149503	126149537	1423	4,1	0,0	0,0	2,4	158	79	4.09968e-10	7.01865e-07	1.0,1.0	0.0,0.0	1
Q92	A5SS.JC	ENSMUSG00000001604.14	Tcea3	chr4	+	136254464	136254642	136254464	136254570	136255149	136255288	2299	10,18	272,288	26,47	243,174	150	79	1.61592e-07	0.000138323	0.019,0.032	0.053,0.125	-0.064
Q92	A5SS.JC	ENSMUSG00000035215.9	Lsm7	chr10	-	80854939	80855143	80855024	80855143	80854617	80854708	2900	0,1	9,1	3,2	1,0	158	79	3.81681e-06	0.00217813	0.0,0.333	0.6,1.0	-0.634
Q92	A5SS.JC	ENSMUSG00000021814.16	Anxa7	chr14	-	20479779	20480133	20479894	20480133	20473274	20473329	5	18,13	97,216	29,81	104,318	158	79	2.31951e-05	0.00992749	0.085,0.029	0.122,0.113	-0.06
Q92	A5SS.JC	ENSMUSG00000054770.16	Kctd18	chr1	-	57965328	57965540	57965350	57965540	57963067	57963261	1388	13,15	0,1	14,21	4,10	100	79	3.02298e-05	0.0103507	1.0,0.922	0.734,0.624	0.282
Q92	A5SS.JC	ENSMUSG00000032745.17	Gpbp1	chr13	-	111453023	111453423	111453372	111453423	111448932	111448999	1480	248,458	20,1	246,552	1,2	158	79	3.7805e-05	0.010787	0.861,0.996	0.992,0.993	-0.064
Q92	A5SS.JC	ENSMUSG00000014504.16	Srp19	chr18	+	34331749	34334364	34331749	34331825	34334456	34334568	2711	277,260	11,18	269,355	3,5	158	79	6.124e-05	0.0149776	0.926,0.878	0.978,0.973	-0.074
Q92	A5SS.JC	ENSMUSG00000046897.16	Zfp740	chr15	+	102204570	102205086	102204570	102204883	102205228	102205305	238	99,149	17,13	78,123	2,3	158	79	8.60034e-05	0.0184047	0.744,0.851	0.951,0.953	-0.154
Q92	A5SS.JC	ENSMUSG00000037847.13	Nmrk1	chr19	+	18631949	18632081	18631949	18631999	18636078	18636142	1586	15,30	0,0	29,23	1,7	158	79	0.000114596	0.0217986	1.0,1.0	0.935,0.622	0.222
Q92	A5SS.JC	ENSMUSG00000031985.9	Gnpat	chr8	+	124873332	124873509	124873332	124873479	124874218	124874348	2146	251,437	7,10	241,533	18,36	108	79	0.000146165	0.0250234	0.963,0.97	0.907,0.915	0.055
Q92	A5SS.JC	ENSMUSG00000025237.16	Parp6	chr9	+	59630618	59630829	59630618	59630769	59631339	59631393	2892	7,7	0,1	7,7	3,6	138	79	0.000177446	0.0276171	1.0,0.8	0.572,0.4	0.414
Q92	A5SS.JC	ENSMUSG00000003808.18	Farsa	chr8	+	84860905	84861043	84860905	84860957	84861126	84861225	2787	441,481	24,15	426,531	7,6	158	79	0.000196576	0.0280448	0.902,0.941	0.968,0.978	-0.051
Q92	A5SS.JC	ENSMUSG00000035310.15	Lin54	chr5	-	100485139	100485855	100485802	100485855	100480197	100480321	79	55,129	2,1	42,89	5,9	158	79	0.0002378	0.0313165	0.932,0.985	0.808,0.832	0.138
Q92	A5SS.JC	ENSMUSG00000029687.16	Ezh2	chr6	-	47576535	47576664	47576562	47576664	47558177	47558294	2024	115,177	66,111	111,197	42,43	105	79	0.000258754	0.0316419	0.567,0.545	0.665,0.775	-0.164
Q92	A5SS.JC	ENSMUSG00000004561.14	Mettl17	chr14	+	51889146	51889397	51889146	51889217	51889527	51889635	1673	9,20	37,20	3,5	41,40	158	79	0.000308706	0.0330316	0.108,0.333	0.035,0.059	0.173
Q92	A5SS.JC	ENSMUSG00000025980.14	Hspd1	chr1	-	55087988	55088243	55088144	55088243	55086765	55086941	2504	52,172	2,9	76,221	10,36	158	79	0.000308444	0.0330316	0.929,0.905	0.792,0.754	0.144
Q92	A5SS.JC	ENSMUSG00000036054.15	Sugp2	chr8	+	70260468	70261317	70260468	70260589	70262870	70263105	1031	21,50	7,3	16,47	1,0	158	79	0.000355556	0.0358066	0.6,0.893	0.889,1.0	-0.198
Q92	A5SS.JC	ENSMUSG00000038354.13	Ankrd35	chr3	+	96678132	96678267	96678132	96678263	96679179	96679268	1017	1,4	6,5	0,0	2,9	82	79	0.00041672	0.0396347	0.138,0.435	0.0,0.0	0.286
Q92	A5SS.JC	ENSMUSG00000031109.16	Enox2	chrX	-	49286844	49286904	49286855	49286904	49080616	49080751	1474	2,8	0,7	7,6	0,0	89	79	0.000442596	0.0398802	1.0,0.504	1.0,1.0	-0.248
Q92	A5SS.JC	ENSMUSG00000021115.15	Vrk1	chr12	+	106070524	106071641	106070524	106070615	106073618	106073678	452	50,92	68,176	36,56	82,229	158	79	0.000557666	0.042671	0.269,0.207	0.18,0.109	0.093
Q92	A5SS.JC	ENSMUSG00000031833.10	Mast3	chr8	-	70780194	70780454	70780272	70780454	70778116	70779937	1426	7,2	1,6	1,0	6,5	156	79	0.000598192	0.042671	0.78,0.144	0.078,0.0	0.423
Q92	A5SS.JC	ENSMUSG00000030557.17	Mef2a	chr7	-	67349848	67349921	67349868	67349921	67316791	67316982	1525	4,12	9,16	0,4	11,27	98	79	0.000577633	0.042671	0.264,0.377	0.0,0.107	0.267
Q92	A5SS.JC	ENSMUSG00000002728.14	Naa20	chr2	+	145911672	145911793	145911672	145911763	145912392	145912528	1818	19,45	192,357	11,27	208,523	108	79	0.000567597	0.042671	0.068,0.084	0.037,0.036	0.04
Q92	A5SS.JC	ENSMUSG00000029166.14	Mapre3	chr5	+	30863203	30863405	30863203	30863360	30864573	30864728	2739	3,3	1,0	2,3	2,4	123	79	0.000549068	0.042671	0.658,1.0	0.391,0.325	0.471
Q92	A5SS.JC	ENSMUSG00000028096.13	Gpr89	chr3	-	96880522	96880709	96880620	96880709	96880073	96880166	535	1,10	38,52	0,0	38,81	158	79	0.000658373	0.0427756	0.013,0.088	0.0,0.0	0.05
Q92	A5SS.JC	ENSMUSG00000024012.17	Mtch1	chr17	-	29336166	29336311	29336217	29336311	29333957	29334005	829	55,136	122,212	108,306	132,226	129	79	0.000674615	0.0427756	0.216,0.282	0.334,0.453	-0.145
Q92	A5SS.JC	ENSMUSG00000015365.15	Mov10l1	chr15	+	89054510	89054630	89054510	89054602	89054815	89055148	1324	4,8	2,3	8,21	0,1	106	79	0.000638556	0.0427756	0.598,0.665	1.0,0.94	-0.339
Q92	A5SS.JCEC	ENSMUSG00000000131.15	Xpo6	chr7	-	126151223	126153279	126152825	126153279	126149503	126149537	1423	4,1	0,0	0,0	2,4	1681	79	1.44718e-10	2.49059e-07	1.0,1.0	0.0,0.0	1
Q92	A5SS.JCEC	ENSMUSG00000001604.14	Tcea3	chr4	+	136254464	136254642	136254464	136254570	136255149	136255288	2299	10,18	272,288	26,47	243,174	151	79	1.59012e-07	0.00013683	0.019,0.032	0.053,0.124	-0.063
Q92	A5SS.JCEC	ENSMUSG00000036054.15	Sugp2	chr8	+	70260468	70261317	70260468	70260589	70262870	70263105	1031	28,69	7,3	71,194	1,0	807	79	2.78907e-06	0.0016	0.281,0.692	0.874,1.0	-0.451
Q92	A5SS.JCEC	ENSMUSG00000035215.9	Lsm7	chr10	-	80854939	80855143	80855024	80855143	80854617	80854708	2900	0,1	9,1	3,2	1,0	164	79	4.32754e-06	0.00186192	0.0,0.325	0.591,1.0	-0.633
Q92	A5SS.JCEC	ENSMUSG00000021814.16	Anxa7	chr14	-	20479779	20480133	20479894	20480133	20473274	20473329	5	18,13	97,216	29,81	104,318	194	79	2.30661e-05	0.00793936	0.07,0.024	0.102,0.094	-0.051
Q92	A5SS.JCEC	ENSMUSG00000054770.16	Kctd18	chr1	-	57965328	57965540	57965350	57965540	57963067	57963261	1388	13,15	0,1	14,21	4,10	101	79	2.99729e-05	0.00859722	1.0,0.921	0.732,0.622	0.283
Q92	A5SS.JCEC	ENSMUSG00000037847.13	Nmrk1	chr19	+	18631949	18632081	18631949	18631999	18636078	18636142	1586	15,30	0,0	29,23	1,7	161	79	0.000110464	0.0240909	1.0,1.0	0.934,0.617	0.224
Q92	A5SS.JCEC	ENSMUSG00000004561.14	Mettl17	chr14	+	51889146	51889397	51889146	51889217	51889527	51889635	1673	9,20	37,20	3,5	41,40	259	79	0.000111986	0.0240909	0.069,0.234	0.022,0.037	0.122
Q92	A5SS.JCEC	ENSMUSG00000046897.16	Zfp740	chr15	+	102204570	102205086	102204570	102204883	102205228	102205305	238	100,152	17,13	79,123	2,3	282	79	0.000159676	0.0259899	0.622,0.766	0.917,0.92	-0.225
Q92	A5SS.JCEC	ENSMUSG00000031985.9	Gnpat	chr8	+	124873332	124873509	124873332	124873479	124874218	124874348	2146	251,437	7,10	241,533	18,36	109	79	0.000146151	0.0259899	0.963,0.969	0.907,0.915	0.055
Q92	A5SS.JCEC	ENSMUSG00000014504.16	Srp19	chr18	+	34331749	34334364	34331749	34331825	34334456	34334568	2711	277,260	11,18	271,355	3,5	2618	79	0.000193059	0.0259899	0.432,0.304	0.732,0.682	-0.339
Q92	A5SS.JCEC	ENSMUSG00000003808.18	Farsa	chr8	+	84860905	84861043	84860905	84860957	84861126	84861225	2787	441,481	24,15	426,531	7,6	165	79	0.000196321	0.0259899	0.898,0.939	0.967,0.977	-0.053
Q92	A5SS.JCEC	ENSMUSG00000025237.16	Parp6	chr9	+	59630618	59630829	59630618	59630769	59631339	59631393	2892	7,7	0,1	7,7	3,6	139	79	0.000177178	0.0259899	1.0,0.799	0.57,0.399	0.415
Q92	A5SS.JCEC	ENSMUSG00000038930.11	Rccd1	chr7	-	80320091	80321181	80320861	80321181	80319245	80319341	2096	29,30	2,2	26,28	0,0	849	79	0.000213798	0.0262819	0.574,0.583	1.0,1.0	-0.421
Q92	A5SS.JCEC	ENSMUSG00000029687.16	Ezh2	chr6	-	47576535	47576664	47576562	47576664	47558177	47558294	2024	115,177	66,111	111,197	42,43	106	79	0.000264635	0.0284648	0.565,0.543	0.663,0.773	-0.164
Q92	A5SS.JCEC	ENSMUSG00000025980.14	Hspd1	chr1	-	55087988	55088243	55088144	55088243	55086765	55086941	2504	58,188	2,9	82,239	10,36	235	79	0.000254283	0.0284648	0.907,0.875	0.734,0.691	0.179
Q92	A5SS.JCEC	ENSMUSG00000032745.17	Gpbp1	chr13	-	111453023	111453423	111453372	111453423	111448932	111448999	1480	248,463	20,1	246,564	1,2	428	79	0.000347171	0.0351459	0.696,0.988	0.978,0.981	-0.138
Q92	A5SS.JCEC	ENSMUSG00000035310.15	Lin54	chr5	-	100485139	100485855	100485802	100485855	100480197	100480321	79	55,133	2,1	42,91	5,9	742	79	0.000423055	0.0362362	0.745,0.934	0.472,0.518	0.345
Q92	A5SS.JCEC	ENSMUSG00000021115.15	Vrk1	chr12	+	106070524	106071641	106070524	106070615	106073618	106073678	452	50,92	68,176	36,56	82,229	1105	79	0.000429813	0.0362362	0.05,0.036	0.03,0.017	0.019
Q92	A5SS.JCEC	ENSMUSG00000038354.13	Ankrd35	chr3	+	96678132	96678267	96678132	96678263	96679179	96679268	1017	1,4	6,5	0,0	2,9	83	79	0.000433868	0.0362362	0.137,0.432	0.0,0.0	0.284
Q92	A5SS.JCEC	ENSMUSG00000031109.16	Enox2	chrX	-	49286844	49286904	49286855	49286904	49080616	49080751	1474	2,8	0,7	7,6	0,0	90	79	0.000442162	0.0362362	1.0,0.501	1.0,1.0	-0.25
Q92	A5SS.JCEC	ENSMUSG00000030557.17	Mef2a	chr7	-	67349848	67349921	67349868	67349921	67316791	67316982	1525	4,12	9,16	0,4	11,27	99	79	0.000571926	0.0410119	0.262,0.374	0.0,0.106	0.265
Q92	A5SS.JCEC	ENSMUSG00000002728.14	Naa20	chr2	+	145911672	145911793	145911672	145911763	145912392	145912528	1818	19,45	192,357	11,27	208,523	109	79	0.000567837	0.0410119	0.067,0.084	0.037,0.036	0.039
Q92	A5SS.JCEC	ENSMUSG00000029166.14	Mapre3	chr5	+	30863203	30863405	30863203	30863360	30864573	30864728	2739	3,3	1,0	2,3	2,4	124	79	0.000554294	0.0410119	0.657,1.0	0.389,0.323	0.473
Q92	A5SS.JCEC	ENSMUSG00000031833.10	Mast3	chr8	-	70780194	70780454	70780272	70780454	70778116	70779937	1426	7,2	1,6	1,0	6,5	157	79	0.000597558	0.0411359	0.779,0.144	0.077,0.0	0.423
Q92	A5SS.JCEC	ENSMUSG00000015365.15	Mov10l1	chr15	+	89054510	89054630	89054510	89054602	89054815	89055148	1324	4,8	2,3	8,21	0,1	107	79	0.000631042	0.0417702	0.596,0.663	1.0,0.939	-0.34
Q92	A5SS.JCEC	ENSMUSG00000024012.17	Mtch1	chr17	-	29336166	29336311	29336217	29336311	29333957	29334005	829	55,136	122,212	108,306	132,226	130	79	0.000663695	0.0423044	0.215,0.28	0.332,0.451	-0.144
Q92	A5SS.JCEC	ENSMUSG00000036473.15	Tbc1d24	chr17	-	24205473	24205514	24205493	24205514	24189943	24190053	562	16,23	2,4	24,22	0,0	99	79	0.000829591	0.0475909	0.865,0.821	1.0,1.0	-0.157
Q92	A5SS.JCEC	ENSMUSG00000039176.17	Polg	chr7	-	79459436	79459585	79459512	79459585	79459173	79459300	805	73,123	6,2	149,324	0,0	155	79	0.000810801	0.0475909	0.861,0.969	1.0,1.0	-0.085
Q92	A5SS.JCEC	ENSMUSG00000026694.19	Mettl13	chr1	-	162545767	162546527	162546227	162546527	162544185	162544385	1652	45,55	1,0	43,40	4,2	539	79	0.000783256	0.0475909	0.868,1.0	0.612,0.746	0.255
Q111	A5SS.JC	ENSMUSG00000033918.15	Parl	chr16	-	20293297	20293402	20293353	20293402	20287856	20287952	1956	8,27	42,317	19,32	26,63	134	79	1.43551e-10	2.4418e-07	0.101,0.048	0.301,0.23	-0.191
Q111	A5SS.JC	ENSMUSG00000026656.15	Fcgr2b	chr1	-	170963324	170963465	170963408	170963465	170961195	170961233	1105	2,1	2,3	1,2	0,0	158	79	3.90675e-08	3.32269e-05	0.333,0.143	1.0,1.0	-0.762
Q111	A5SS.JC	ENSMUSG00000024073.14	Birc6	chr17	+	74605988	74606135	74605988	74606123	74608096	74608284	155	4,4	81,103	16,25	64,109	90	79	1.0122e-06	0.000573915	0.042,0.033	0.18,0.168	-0.136
Q111	A5SS.JC	ENSMUSG00000030409.15	Dmpk	chr7	+	19088000	19088264	19088000	19088249	19088910	19088996	2828	0,1	1,2	1,2	0,0	93	79	1.0381e-05	0.00441451	0.0,0.298	1.0,1.0	-0.851
Q111	A5SS.JC	ENSMUSG00000039205.16	Ciz1	chr2	+	32370863	32371113	32370863	32371101	32371248	32371408	1595	0,0	1,5	3,4	6,4	90	79	1.74855e-05	0.00594856	0.0,0.0	0.305,0.467	-0.386
Q111	A5SS.JC	ENSMUSG00000028759.13	Hp1bp3	chr4	+	138221525	138221723	138221525	138221718	138222088	138222188	659	46,87	2,1	46,81	10,9	83	79	7.05899e-05	0.0200122	0.956,0.988	0.814,0.895	0.117
Q111	A5SS.JC	ENSMUSG00000037847.13	Nmrk1	chr19	+	18631949	18632081	18631949	18631999	18636078	18636142	1580	18,27	0,0	29,23	1,7	158	79	0.000114576	0.0278419	1.0,1.0	0.935,0.622	0.222
Q111	A5SS.JC	ENSMUSG00000019087.13	Atp6ap1	chrX	+	74301323	74301364	74301323	74301358	74301935	74302021	1192	51,97	8,5	54,124	0,2	84	79	0.000233139	0.0495711	0.857,0.948	1.0,0.983	-0.089
Q111	A5SS.JCEC	ENSMUSG00000033918.15	Parl	chr16	-	20293297	20293402	20293353	20293402	20287856	20287952	1956	8,27	42,317	19,32	26,63	135	79	1.4225e-10	2.43105e-07	0.1,0.047	0.3,0.229	-0.191
Q111	A5SS.JCEC	ENSMUSG00000026656.15	Fcgr2b	chr1	-	170963324	170963465	170963408	170963465	170961195	170961233	1105	2,1	2,3	1,2	0,0	163	79	3.22691e-08	2.75739e-05	0.326,0.139	1.0,1.0	-0.767
Q111	A5SS.JCEC	ENSMUSG00000024073.14	Birc6	chr17	+	74605988	74606135	74605988	74606123	74608096	74608284	155	4,4	81,103	16,25	64,109	91	79	1.01224e-06	0.000576641	0.041,0.033	0.178,0.166	-0.135
Q111	A5SS.JCEC	ENSMUSG00000030409.15	Dmpk	chr7	+	19088000	19088264	19088000	19088249	19088910	19088996	2828	0,1	1,2	1,2	0,0	94	79	9.91893e-06	0.00423786	0.0,0.296	1.0,1.0	-0.852
Q111	A5SS.JCEC	ENSMUSG00000039205.16	Ciz1	chr2	+	32370863	32371113	32370863	32371101	32371248	32371408	1595	0,0	1,5	3,4	6,4	91	79	1.8399e-05	0.00628879	0.0,0.0	0.303,0.465	-0.384
Q111	A5SS.JCEC	ENSMUSG00000041147.10	Brca2	chr5	+	150531683	150532402	150531683	150531733	150534592	150534642	960	32,76	2,4	60,95	0,0	748	79	3.0725e-05	0.0087515	0.628,0.667	1.0,1.0	-0.353
Q111	A5SS.JCEC	ENSMUSG00000028759.13	Hp1bp3	chr4	+	138221525	138221723	138221525	138221718	138222088	138222188	659	46,87	2,1	46,81	10,9	84	79	7.06504e-05	0.0172488	0.956,0.988	0.812,0.894	0.119
Q111	A5SS.JCEC	ENSMUSG00000037847.13	Nmrk1	chr19	+	18631949	18632081	18631949	18631999	18636078	18636142	1580	18,27	0,0	29,23	1,7	161	79	0.000110445	0.0235938	1.0,1.0	0.934,0.617	0.224
Q111	A5SS.JCEC	ENSMUSG00000019087.13	Atp6ap1	chrX	+	74301323	74301364	74301323	74301358	74301935	74302021	1192	51,97	8,5	54,124	0,2	85	79	0.000228814	0.0434491	0.856,0.947	1.0,0.983	-0.09
Q111	A5SS.JCEC	ENSMUSG00000026944.18	Abca2	chr2	+	25441874	25442111	25441874	25442054	25442190	25442397	2079	4,17	2,3	4,15	0,0	136	79	0.0002623	0.0448271	0.537,0.767	1.0,1.0	-0.348
Q111	A5SS.JCEC	ENSMUSG00000024163.17	Mapk8ip3	chr17	-	24917994	24918136	24918087	24918136	24914458	24914705	1675	1,9	5,11	1,1	8,29	172	79	0.000299864	0.0465879	0.084,0.273	0.054,0.016	0.144
MXE: Mutually Exclusive Exons
CAG_Length	AS Events	GeneID	geneSymbol	chr	strand	1stExonStart_0base	1stExonEnd	2ndExonStart_0base	2ndExonEnd	upstreamES	upstreamEE	downstreamES	downstreamEE	ID	IJC_SAMPLE_1	SJC_SAMPLE_1	IJC_SAMPLE_2	SJC_SAMPLE_2	IncFormLen	SkipFormLen	PValue	FDR	IncLevel1	IncLevel2	IncLevelDifference
Q50	MXE.JC	ENSMUSG00000026150.14	Mff	chr1	+	82741817	82741976	82747082	82747142	82735418	82735507	82750519	82750604	21	59,176	68,225	20,47	73,227	158	138	9.92717e-12	3.74453e-08	0.431,0.406	0.193,0.153	0.245
Q50	MXE.JC	ENSMUSG00000010554.14	Mettl16	chr11	+	74800325	74800455	74802892	74803012	74795981	74796124	74803830	74803900	1102	0,0	1,3	5,1	1,1	158	158	9.59663e-08	0.000180992	0.0,0.0	0.833,0.5	-0.666
Q50	MXE.JC	ENSMUSG00000025964.15	Adam23	chr1	+	63581136	63581227	63585364	63585455	63572886	63572998	63592607	63596276	1967	42,158	140,452	37,136	54,131	158	158	5.41793e-07	0.000681214	0.231,0.259	0.407,0.509	-0.213
Q50	MXE.JC	ENSMUSG00000032294.17	Pkm	chr9	+	59675028	59675195	59675567	59675734	59671920	59672073	59678043	59678225	3620	133,375	5919,16528	277,466	5528,15018	158	158	4.77632e-06	0.00450407	0.022,0.022	0.048,0.03	-0.017
Q50	MXE.JC	ENSMUSG00000026014.15	Raph1	chr1	-	60510416	60510491	60518979	60519060	60503517	60503595	60525591	60526100	1124	3,7	4,3	5,3	0,0	158	153	7.01495e-06	0.00529208	0.421,0.693	1.0,1.0	-0.443
Q50	MXE.JC	ENSMUSG00000042439.12	Zfp532	chr18	+	65644192	65644369	65656350	65656632	65638749	65638931	65682894	65683007	1049	116,107	92,68	94,80	31,23	158	158	4.55197e-05	0.0186167	0.558,0.611	0.752,0.777	-0.18
Q50	MXE.JC	ENSMUSG00000061981.14	Flot2	chr11	+	78049477	78049559	78053362	78053453	78037930	78038112	78054784	78054875	1549	30,123	7,10	46,152	3,0	158	158	5.01956e-05	0.0186167	0.811,0.925	0.939,1.0	-0.101
Q50	MXE.JC	ENSMUSG00000039108.14	Lsm14b	chr2	+	180031360	180031528	180031793	180031871	180026397	180026798	180032060	180032222	1753	12,19	74,185	32,40	95,127	158	156	4.98155e-05	0.0186167	0.138,0.092	0.25,0.237	-0.129
Q50	MXE.JC	ENSMUSG00000066406.15	Akap13	chr7	+	75679819	75679873	75683393	75683459	75677105	75677479	75685116	75685309	2012	3,1	0,0	2,0	2,2	132	144	3.26932e-05	0.0186167	1.0,1.0	0.522,0.0	0.739
Q50	MXE.JC	ENSMUSG00000004151.17	Etv1	chr12	+	38827777	38827907	38831080	38831269	38793170	38793224	38835068	38835316	2767	87,42	11,6	25,26	0,0	158	158	5.42904e-05	0.0186167	0.888,0.875	1.0,1.0	-0.119
Q50	MXE.JC	ENSMUSG00000067629.11	Syngap1	chr17	+	26946632	26946738	26952561	26952653	26944632	26944754	26953029	26953151	3919	1,5	5,5	0,0	9,2	158	158	5.15928e-05	0.0186167	0.167,0.5	0.0,0.0	0.334
Q50	MXE.JC	ENSMUSG00000033768.16	Nrxn2	chr19	+	6448254	6448284	6450527	6450599	6443630	6443648	6454978	6455280	454	1,5	7,10	0,0	7,4	108	150	7.04635e-05	0.022149	0.166,0.41	0.0,0.0	0.288
Q50	MXE.JCEC	ENSMUSG00000026150.14	Mff	chr1	+	82741817	82741976	82747082	82747142	82735418	82735507	82750519	82750604	21	59,176	68,225	20,47	73,227	238	139	9.6716e-12	3.6549e-08	0.336,0.314	0.138,0.108	0.202
Q50	MXE.JCEC	ENSMUSG00000010554.14	Mettl16	chr11	+	74800325	74800455	74802892	74803012	74795981	74796124	74803830	74803900	1102	0,0	1,3	5,1	1,1	209	199	1.43791e-07	0.000271693	0.0,0.0	0.826,0.488	-0.657
Q50	MXE.JCEC	ENSMUSG00000025964.15	Adam23	chr1	+	63581136	63581227	63585364	63585455	63572886	63572998	63592607	63596276	1967	42,158	140,452	37,136	54,131	170	170	5.41793e-07	0.000682478	0.231,0.259	0.407,0.509	-0.213
Q50	MXE.JCEC	ENSMUSG00000032294.17	Pkm	chr9	+	59675028	59675195	59675567	59675734	59671920	59672073	59678043	59678225	3620	133,375	5920,16528	277,466	5528,15031	246	246	4.85357e-06	0.00458541	0.022,0.022	0.048,0.03	-0.017
Q50	MXE.JCEC	ENSMUSG00000026014.15	Raph1	chr1	-	60510416	60510491	60518979	60519060	60503517	60503595	60525591	60526100	1124	3,7	4,3	5,3	0,0	160	154	6.81292e-06	0.0051492	0.419,0.692	1.0,1.0	-0.445
Q50	MXE.JCEC	ENSMUSG00000066406.15	Akap13	chr7	+	75679819	75679873	75683393	75683459	75677105	75677479	75685116	75685309	2012	3,1	0,0	2,0	2,2	133	145	3.25716e-05	0.0205147	1.0,1.0	0.522,0.0	0.739
Q50	MXE.JCEC	ENSMUSG00000061981.14	Flot2	chr11	+	78049477	78049559	78053362	78053453	78037930	78038112	78054784	78054875	1549	30,123	7,10	46,152	3,0	161	170	5.17128e-05	0.0244278	0.819,0.929	0.942,1.0	-0.097
Q50	MXE.JCEC	ENSMUSG00000039108.14	Lsm14b	chr2	+	180031360	180031528	180031793	180031871	180026397	180026798	180032060	180032222	1753	12,19	74,185	32,40	95,127	247	157	4.99425e-05	0.0244278	0.093,0.061	0.176,0.167	-0.094
Q50	MXE.JCEC	ENSMUSG00000067629.11	Syngap1	chr17	+	26946632	26946738	26952561	26952653	26944632	26944754	26953029	26953151	3919	1,5	5,5	0,0	9,2	185	171	6.16127e-05	0.0258705	0.156,0.48	0.0,0.0	0.318
Q50	MXE.JCEC	ENSMUSG00000033768.16	Nrxn2	chr19	+	6448254	6448284	6450527	6450599	6443630	6443648	6454978	6455280	454	1,5	7,10	0,0	7,4	109	151	7.03943e-05	0.026602	0.165,0.409	0.0,0.0	0.287
Q50	MXE.JCEC	ENSMUSG00000042439.12	Zfp532	chr18	+	65644192	65644369	65656350	65656632	65638749	65638931	65682894	65683007	1049	116,107	92,68	94,80	31,25	256	361	8.53145e-05	0.0293094	0.64,0.689	0.81,0.819	-0.15
Q50	MXE.JCEC	ENSMUSG00000004151.17	Etv1	chr12	+	38827777	38827907	38831080	38831269	38793170	38793224	38835068	38835316	2767	87,42	11,6	25,26	0,0	209	268	0.000103489	0.0325903	0.91,0.9	1.0,1.0	-0.095
Q92	MXE.JC	ENSMUSG00000021807.5	2700060E02Rik	chr14	-	19812348	19812397	19814536	19814605	19811401	19812237	19816184	19816273	2491	182,381	418,628	455,1020	350,808	147	127	9.57123e-13	3.54231e-09	0.273,0.344	0.529,0.522	-0.217
Q92	MXE.JC	ENSMUSG00000032294.17	Pkm	chr9	+	59675028	59675195	59675567	59675734	59671920	59672073	59678043	59678225	3581	139,226	5520,16182	277,466	5528,15018	158	158	2.67089e-10	4.94248e-07	0.025,0.014	0.048,0.03	-0.019
Q92	MXE.JC	ENSMUSG00000032497.16	Lrrfip2	chr9	+	111207796	111207889	111213812	111213914	111205754	111205847	111214140	111214265	203	7,2	1,0	1,0	4,8	158	158	1.35564e-09	1.6724e-06	0.875,1.0	0.2,0.0	0.838
Q92	MXE.JC	ENSMUSG00000031105.16	Slc25a14	chrX	+	48623961	48624197	48625595	48625640	48623577	48623828	48629251	48629345	3829	2,2	0,0	0,0	2,1	158	123	2.94194e-09	2.72203e-06	1.0,1.0	0.0,0.0	1
Q92	MXE.JC	ENSMUSG00000027506.15	Tpd52	chr3	-	8936438	8936480	8943550	8943577	8934991	8935040	8944610	8944712	3571	5,6	0,0	5,6	5,5	105	120	2.6662e-06	0.00197352	1.0,1.0	0.533,0.578	0.445
Q92	MXE.JC	ENSMUSG00000031508.14	Ankrd10	chr8	-	11620261	11620373	11623696	11623858	11619061	11619297	11628438	11628530	1023	32,41	58,61	9,17	67,73	158	158	6.26147e-06	0.00386228	0.356,0.402	0.118,0.189	0.226
Q92	MXE.JC	ENSMUSG00000025964.15	Adam23	chr1	+	63581136	63581227	63585364	63585455	63572886	63572998	63592607	63596276	1890	31,85	100,213	37,136	54,131	158	158	1.63514e-05	0.00864522	0.237,0.285	0.407,0.509	-0.197
Q92	MXE.JC	ENSMUSG00000043015.15	Nemp2	chr1	+	52642318	52642412	52643121	52643236	52637364	52637480	52645260	52645486	2262	2,9	9,32	0,1	7,38	158	158	5.43879e-05	0.0251612	0.182,0.22	0.0,0.026	0.188
Q92	MXE.JC	ENSMUSG00000031592.10	Pcm1	chr8	+	41261010	41261181	41261359	41261476	41259036	41259306	41267186	41267364	1344	213,416	120,190	165,360	190,283	158	158	8.05472e-05	0.0282022	0.64,0.686	0.465,0.56	0.15
Q92	MXE.JC	ENSMUSG00000097451.10	Rian	chr12	+	109637838	109637926	109640266	109640328	109627047	109627153	109642564	109642652	1989	92,109	194,279	66,112	232,556	158	140	8.38218e-05	0.0282022	0.296,0.257	0.201,0.151	0.1
Q92	MXE.JC	ENSMUSG00000014504.16	Srp19	chr18	+	34331749	34331825	34334292	34334364	34330846	34331111	34334456	34334568	3784	11,18	275,259	3,5	261,349	154	150	7.60748e-05	0.0282022	0.037,0.063	0.011,0.014	0.038
Q92	MXE.JC	ENSMUSG00000025006.15	Sorbs1	chr19	-	40340044	40340146	40344355	40344439	40336985	40337035	40349898	40350013	714	6,2	0,2	1,0	1,3	158	158	0.000119704	0.0362443	1.0,0.5	0.5,0.0	0.5
Q92	MXE.JC	ENSMUSG00000108801.1	Gm44514	chr7	+	127693700	127693802	127697081	127697196	127691934	127692029	127698929	127699098	3874	0,0	3,6	4,2	5,11	158	158	0.00012731	0.0362443	0.0,0.0	0.444,0.154	-0.299
Q92	MXE.JC	ENSMUSG00000025348.9	Itga7	chr10	+	128941444	128941576	128941821	128941941	128940681	128940937	128942807	128943015	2264	2,2	2,0	1,0	3,3	158	158	0.000165875	0.0438502	0.5,1.0	0.25,0.0	0.625
Q92	MXE.JC	ENSMUSG00000025997.13	Ikzf2	chr1	-	69542226	69542370	69548598	69548736	69538767	69539492	69570492	69570660	2440	1,1	0,0	1,14	1,5	158	158	0.000194422	0.0479705	1.0,1.0	0.5,0.737	0.381
Q92	MXE.JCEC	ENSMUSG00000021807.5	2700060E02Rik	chr14	-	19812348	19812397	19814536	19814605	19811401	19812237	19816184	19816273	2491	182,381	418,628	455,1020	350,808	148	128	9.64784e-13	3.57838e-09	0.274,0.344	0.529,0.522	-0.217
Q92	MXE.JCEC	ENSMUSG00000032294.17	Pkm	chr9	+	59675028	59675195	59675567	59675734	59671920	59672073	59678043	59678225	3581	139,226	5520,16187	277,466	5528,15031	246	246	2.71362e-10	5.03241e-07	0.025,0.014	0.048,0.03	-0.019
Q92	MXE.JCEC	ENSMUSG00000032497.16	Lrrfip2	chr9	+	111207796	111207889	111213812	111213914	111205754	111205847	111214140	111214265	203	7,2	1,0	1,0	4,8	172	181	1.34439e-09	1.4168e-06	0.88,1.0	0.208,0.0	0.836
Q92	MXE.JCEC	ENSMUSG00000031105.16	Slc25a14	chrX	+	48623961	48624197	48625595	48625640	48623577	48623828	48629251	48629345	3829	2,3	0,0	0,0	2,1	315	124	1.52796e-09	1.4168e-06	1.0,1.0	0.0,0.0	1
Q92	MXE.JCEC	ENSMUSG00000027506.15	Tpd52	chr3	-	8936438	8936480	8943550	8943577	8934991	8935040	8944610	8944712	3571	5,6	0,0	5,6	5,5	106	121	2.65641e-06	0.00197052	1.0,1.0	0.533,0.578	0.445
Q92	MXE.JCEC	ENSMUSG00000031508.14	Ankrd10	chr8	-	11620261	11620373	11623696	11623858	11619061	11619297	11628438	11628530	1023	32,41	58,61	9,17	67,73	241	191	5.21275e-06	0.00322235	0.304,0.348	0.096,0.156	0.2
Q92	MXE.JCEC	ENSMUSG00000031105.16	Slc25a14	chrX	+	48623961	48624206	48625595	48625640	48623577	48623828	48629251	48629345	3830	2,2	0,0	0,2	2,1	324	124	1.41164e-05	0.00747968	1.0,1.0	0.0,0.434	0.783
Q92	MXE.JCEC	ENSMUSG00000025964.15	Adam23	chr1	+	63581136	63581227	63585364	63585455	63572886	63572998	63592607	63596276	1890	31,85	100,213	37,136	54,131	170	170	1.63514e-05	0.00758091	0.237,0.285	0.407,0.509	-0.197
Q92	MXE.JCEC	ENSMUSG00000043015.15	Nemp2	chr1	+	52642318	52642412	52643121	52643236	52637364	52637480	52645260	52645486	2262	2,9	9,32	0,1	7,38	173	194	4.56717e-05	0.0188218	0.199,0.24	0.0,0.029	0.205
Q92	MXE.JCEC	ENSMUSG00000014504.16	Srp19	chr18	+	34331749	34331825	34334292	34334364	34330846	34331111	34334456	34334568	3784	11,18	275,259	3,5	261,349	155	151	7.60741e-05	0.0282159	0.038,0.063	0.011,0.014	0.038
Q92	MXE.JCEC	ENSMUSG00000031592.10	Pcm1	chr8	+	41261010	41261181	41261359	41261476	41259036	41259306	41267186	41267364	1344	213,417	120,190	165,362	190,283	250	196	8.75094e-05	0.0295009	0.582,0.632	0.405,0.501	0.154
Q92	MXE.JCEC	ENSMUSG00000097451.10	Rian	chr12	+	109637838	109637926	109640266	109640328	109627047	109627153	109642564	109642652	1989	92,109	194,279	66,113	232,556	167	141	9.54465e-05	0.0295009	0.286,0.248	0.194,0.146	0.097
Q92	MXE.JCEC	ENSMUSG00000108801.1	Gm44514	chr7	+	127693700	127693802	127697081	127697196	127691934	127692029	127698929	127699098	3874	0,0	3,6	4,2	5,11	181	194	0.000109491	0.0312385	0.0,0.0	0.462,0.163	-0.313
Q92	MXE.JCEC	ENSMUSG00000025006.15	Sorbs1	chr19	-	40340044	40340146	40344355	40344439	40336985	40337035	40349898	40350013	714	6,2	0,2	1,0	1,3	163	181	0.000130792	0.0346506	1.0,0.526	0.526,0.0	0.5
Q92	MXE.JCEC	ENSMUSG00000025348.9	Itga7	chr10	+	128941444	128941576	128941821	128941941	128940681	128940937	128942807	128943015	2264	2,2	2,0	1,0	3,3	211	199	0.000190463	0.0470952	0.485,1.0	0.239,0.0	0.623
Q92	MXE.JCEC	ENSMUSG00000025997.13	Ikzf2	chr1	-	69542226	69542370	69548598	69548736	69538767	69539492	69570492	69570660	2440	1,1	0,0	1,14	1,5	217	223	0.000204998	0.0475212	1.0,1.0	0.507,0.742	0.375
Q111	MXE.JC	ENSMUSG00000021807.5	2700060E02Rik	chr14	-	19812348	19812397	19814536	19814605	19811401	19812237	19816184	19816273	2283	180,409	347,723	455,1020	350,808	147	127	1.49136e-12	5.01694e-09
Q111	MXE.JC	ENSMUSG00000005656.9	Snx6	chr12	-	54784014	54784119	54795453	54795501	54770718	54770840	54795647	54795703	1285	14,21	0,1	6,11	8,8	126	158	6.15536e-08	6.94265e-05
Q111	MXE.JC	ENSMUSG00000028109.14	Hormad1	chr3	+	95581506	95581590	95585139	95585214	95580157	95580234	95587380	95587592	3688	197,278	159,238	119,166	43,54	158	153	6.19143e-08	6.94265e-05
Q111	MXE.JC	ENSMUSG00000021140.9	Pcnx	chr12	+	81928241	81928374	81933530	81933715	81917664	81919380	81946930	81947021	2650	1,7	0,1	0,5	2,10	158	158	1.51195e-05	0.0127155
Q111	MXE.JC	ENSMUSG00000038777.19	Sema6c	chr3	+	95167998	95168100	95168298	95168389	95167623	95167726	95168586	95168706	841	0,0	5,4	1,5	5,6	158	158	6.52776e-05	0.0381374
Q111	MXE.JC	ENSMUSG00000038777.19	Sema6c	chr3	+	95168298	95168389	95168586	95168706	95167998	95168100	95168808	95168897	842	0,1	4,3	3,9	2,5	158	158	6.80214e-05	0.0381374
Q111	MXE.JC	ENSMUSG00000022094.15	Slc39a14	chr14	-	70313600	70313770	70315663	70315833	70310855	70310975	70316437	70316624	58	15,21	82,65	44,40	66,63	158	158	0.000116596	0.0455751
Q111	MXE.JC	ENSMUSG00000045106.12	Ccdc73	chr2	+	104975555	104975660	104980989	104981100	104973857	104973917	104984973	104985108	2726	12,30	3,18	3,2	7,12	158	158	0.000121931	0.0455751
Q111	MXE.JC	ENSMUSG00000028760.16	Eif4g3	chr4	+	138084256	138084370	138087532	138087565	138082892	138082988	138096751	138096931	3013	1,0	2,8	3,4	2,2	158	111	9.48962e-05	0.0455751
Q111	MXE.JC	ENSMUSG00000108801.1	Gm44514	chr7	+	127693700	127693802	127697081	127697196	127691934	127692029	127698929	127699098	3549	0,0	4,4	4,2	5,11	158	158	0.000136451	0.0459022
Q111	MXE.JCEC	ENSMUSG00000021807.5	2700060E02Rik	chr14	-	19812348	19812397	19814536	19814605	19811401	19812237	19816184	19816273	2283	180,409	347,723	455,1020	350,808	148	128	1.49147e-12	5.02925e-09
Q111	MXE.JCEC	ENSMUSG00000005656.9	Snx6	chr12	-	54784014	54784119	54795453	54795501	54770718	54770840	54795647	54795703	1285	14,21	0,1	6,11	8,8	127	184	7.79739e-08	8.76427e-05
Q111	MXE.JCEC	ENSMUSG00000028109.14	Hormad1	chr3	+	95581506	95581590	95585139	95585214	95580157	95580234	95587380	95587592	3688	197,278	159,238	119,166	43,54	163	154	6.2227e-08	8.76427e-05
Q111	MXE.JCEC	ENSMUSG00000019978.16	Epb41l2	chr10	+	25501577	25501631	25501823	25502387	25488950	25489093	25504136	25504259	3139	0,1	180,472	8,9	206,479	133	643	7.15922e-06	0.00603522
Q111	MXE.JCEC	ENSMUSG00000021140.9	Pcnx	chr12	+	81928241	81928374	81933530	81933715	81917664	81919380	81946930	81947021	2650	1,7	0,1	0,5	2,10	212	264	1.98127e-05	0.0133617
Q111	MXE.JCEC	ENSMUSG00000038777.19	Sema6c	chr3	+	95167998	95168100	95168298	95168389	95167623	95167726	95168586	95168706	841	0,0	5,4	1,5	5,6	181	170	7.45938e-05	0.0365737
Q111	MXE.JCEC	ENSMUSG00000038777.19	Sema6c	chr3	+	95168298	95168389	95168586	95168706	95167998	95168100	95168808	95168897	842	0,1	4,3	3,9	2,5	170	199	7.5924e-05	0.0365737
Q111	MXE.JCEC	ENSMUSG00000022094.15	Slc39a14	chr14	-	70313600	70313770	70315663	70315833	70310855	70310975	70316437	70316624	58	15,21	82,65	45,40	66,65	249	249	0.000119534	0.0386597
Q111	MXE.JCEC	ENSMUSG00000045106.12	Ccdc73	chr2	+	104975555	104975660	104980989	104981100	104973857	104973917	104984973	104985108	2726	12,30	3,18	3,2	7,12	184	190	0.000126114	0.0386597
Q111	MXE.JCEC	ENSMUSG00000028760.16	Eif4g3	chr4	+	138084256	138084370	138087532	138087565	138082892	138082988	138096751	138096931	3013	1,0	2,8	3,4	2,2	193	112	0.000124616	0.0386597
Q111	MXE.JCEC	ENSMUSG00000108801.1	Gm44514	chr7	+	127693700	127693802	127697081	127697196	127691934	127692029	127698929	127699098	3549	0,0	4,4	4,2	5,11	181	194	0.000116326	0.0386597
RI: Intron Retention
CAG_Length	AS_Event	GeneID	geneSymbol	chr	strand	longExonStart_0base	longExonEnd	shortES	shortEE	flankingES	flankingEE	ID.1	IJC_SAMPLE_1	SJC_SAMPLE_1	IJC_SAMPLE_2	SJC_SAMPLE_2	IncFormLen	SkipFormLen	PValue	FDR	IncLevel1	IncLevel2	IncLevelDifference
Q50	RI.JC	ENSMUSG00000032128.15	Robo3	chr9	-	37416696	37417502	37416696	37416920	37417325	37417502	1105	1,1	0,0	0,0	2,1	158	79	5.94589e-09	9.8464e-06	1.0,1.0	0.0,0.0	1
Q50	RI.JC	ENSMUSG00000013622.15	Atraid	chr5	+	31052196	31052884	31052196	31052268	31052762	31052884	1368	3,20	5,4	10,18	0,0	158	79	1.61739e-06	0.0013392	0.231,0.714	1.0,1.0	-0.528
Q50	RI.JC	ENSMUSG00000031897.9	Psmb10	chr8	-	105937240	105937591	105937240	105937381	105937493	105937591	567	4,15	75,101	0,7	117,325	158	79	1.91695e-05	0.0105816	0.026,0.069	0.0,0.011	0.042
Q50	RI.JC	ENSMUSG00000055692.18	Tmem191c	chr16	+	17276633	17277039	17276633	17276887	17276961	17277039	1707	1,1	4,13	6,8	5,3	152	79	3.20868e-05	0.0106271	0.115,0.038	0.384,0.581	-0.406
Q50	RI.JC	ENSMUSG00000027680.15	Fxr1	chr3	+	34058023	34058231	34058023	34058081	34058168	34058231	2122	42,122	724,1549	82,195	607,1545	158	79	2.97893e-05	0.0106271	0.028,0.038	0.063,0.059	-0.028
Q50	RI.JC	ENSMUSG00000029068.16	Ccnl2	chr4	+	155818538	155820428	155818538	155818664	155820328	155820428	1705	6,7	6,3	8,10	1,0	158	79	5.67351e-05	0.0156589	0.333,0.538	0.8,1.0	-0.465
Q50	RI.JC	ENSMUSG00000055692.18	Tmem191c	chr16	+	17276961	17277250	17276961	17277039	17277193	17277250	1708	8,10	3,2	4,11	0,0	158	79	9.72618e-05	0.0230094	0.571,0.714	1.0,1.0	-0.358
Q50	RI.JC	ENSMUSG00000025736.14	Jmjd8	chr17	+	25829605	25829853	25829605	25829702	25829784	25829853	1836	14,23	22,36	4,6	24,38	158	79	0.000172008	0.0316495	0.241,0.242	0.077,0.073	0.166
Q50	RI.JC	ENSMUSG00000038618.12	Rassf7	chr7	+	141217885	141218168	141217885	141218017	141218089	141218168	2943	2,17	40,69	1,5	76,110	150	79	0.000160399	0.0316495	0.026,0.115	0.007,0.023	0.056
Q50	RI.JC	ENSMUSG00000006728.12	Cdk4	chr10	+	127065154	127066003	127065154	127065264	127065952	127066003	1721	76,188	1433,1630	129,192	872,1493	158	79	0.00019747	0.032701	0.026,0.055	0.069,0.06	-0.024
Q50	RI.JC	ENSMUSG00000025907.14	Rb1cc1	chr1	+	6239951	6240378	6239951	6240190	6240304	6240378	1538	6,3	0,2	1,0	1,1	158	79	0.000329729	0.0455026	1.0,0.429	0.333,0.0	0.548
Q50	RI.JC	ENSMUSG00000025409.14	Mbd6	chr10	-	127287395	127287690	127287395	127287538	127287626	127287690	2988	2,5	7,5	0,0	4,2	158	79	0.000308844	0.0455026	0.125,0.333	0.0,0.0	0.229
Q50	RI.JCEC	ENSMUSG00000036948.17	BC037034	chr5	-	138262169	138262744	138262169	138262317	138262657	138262744	493	4,6	0,0	0,0	2,1	419	79	2.64854e-10	2.42871e-07	1.0,1.0	0.0,0.0	1
Q50	RI.JCEC	ENSMUSG00000061028.7	Clasrp	chr7	-	19591992	19594552	19591992	19592077	19594404	19594552	3341	2,0	2,2	2,2	0,0	2406	79	2.60951e-10	2.42871e-07	0.032,0.0	1.0,1.0	-0.984
Q50	RI.JCEC	ENSMUSG00000032128.15	Robo3	chr9	-	37416696	37417502	37416696	37416920	37417325	37417502	1105	1,2	0,0	0,0	2,1	484	79	3.32983e-09	2.03564e-06	1.0,1.0	0.0,0.0	1
Q50	RI.JCEC	ENSMUSG00000013622.15	Atraid	chr5	+	31052196	31052884	31052196	31052268	31052762	31052884	1368	14,29	5,4	12,34	0,0	573	79	1.68597e-08	7.73018e-06	0.279,0.5	1.0,1.0	-0.611
Q50	RI.JCEC	ENSMUSG00000031897.9	Psmb10	chr8	-	105937240	105937591	105937240	105937381	105937493	105937591	567	6,17	75,101	0,8	117,325	191	79	2.11078e-06	0.000774234	0.032,0.065	0.0,0.01	0.044
Q50	RI.JCEC	ENSMUSG00000033416.15	Gucd1	chr10	-	75509591	75510123	75509591	75509666	75510063	75510123	2132	1,7	0,0	1,1	1,1	476	79	2.87457e-06	0.000878659	1.0,1.0	0.142,0.142	0.858
Q50	RI.JCEC	ENSMUSG00000017405.14	Nek8	chr11	-	78170872	78172683	78170872	78171298	78172450	78172683	1834	4,4	0,0	0,1	2,0	1231	79	3.60194e-06	0.000943707	1.0,1.0	0.0,1.0	0.5
Q50	RI.JCEC	ENSMUSG00000036054.15	Sugp2	chr8	+	70260468	70261317	70260468	70260589	70261230	70261317	1270	21,60	32,53	58,161	29,45	720	79	5.65639e-06	0.00115265	0.067,0.11	0.18,0.282	-0.142
Q50	RI.JCEC	ENSMUSG00000018442.13	Derl2	chr11	-	71013442	71015800	71013442	71013638	71015726	71015800	1406	3,3	0,0	1,3	0,3	2167	79	5.57951e-06	0.00115265	1.0,1.0	1.0,0.035	0.483
Q50	RI.JCEC	ENSMUSG00000055692.18	Tmem191c	chr16	+	17276961	17277250	17276961	17277039	17277193	17277250	1708	8,10	3,2	4,11	0,0	233	79	1.68308e-05	0.00308677	0.475,0.629	1.0,1.0	-0.448
Q50	RI.JCEC	ENSMUSG00000055692.18	Tmem191c	chr16	+	17276633	17277039	17276633	17276887	17276961	17277039	1707	1,1	4,13	6,8	5,3	153	79	3.22047e-05	0.00492196	0.114,0.038	0.383,0.579	-0.405
Q50	RI.JCEC	ENSMUSG00000027680.15	Fxr1	chr3	+	34058023	34058231	34058023	34058081	34058168	34058231	2122	42,122	724,1549	82,195	607,1545	166	79	2.98867e-05	0.00492196	0.027,0.036	0.06,0.057	-0.027
Q50	RI.JCEC	ENSMUSG00000035798.14	Zdhhc17	chr10	-	110949620	110950683	110949620	110949683	110950560	110950683	1250	12,43	18,32	4,9	13,36	956	79	4.53904e-05	0.00640353	0.052,0.1	0.025,0.02	0.053
Q50	RI.JCEC	ENSMUSG00000044433.16	Camsap3	chr8	+	3606503	3607890	3606503	3606820	3607790	3607890	651	21,48	22,32	8,14	25,34	1049	79	5.97449e-05	0.00782658	0.067,0.101	0.024,0.03	0.057
Q50	RI.JCEC	ENSMUSG00000029260.15	Ugt2b34	chr5	-	86889766	86892962	86889766	86891481	86892742	86892962	1602	2,4	0,3	6,4	0,0	1340	79	0.000144628	0.0176832	1.0,0.073	1.0,1.0	-0.464
Q50	RI.JCEC	ENSMUSG00000038618.12	Rassf7	chr7	+	141217885	141218168	141217885	141218017	141218089	141218168	2943	2,17	40,69	1,5	76,110	151	79	0.000159962	0.0183356	0.025,0.114	0.007,0.023	0.055
Q50	RI.JCEC	ENSMUSG00000025736.14	Jmjd8	chr17	+	25829605	25829853	25829605	25829702	25829784	25829853	1836	14,23	22,36	4,6	24,38	161	79	0.000172041	0.0185602	0.238,0.239	0.076,0.072	0.164
Q50	RI.JCEC	ENSMUSG00000028689.14	Ccdc163	chr4	+	116709239	116709619	116709239	116709273	116709481	116709619	437	1,1	0,0	1,0	0,2	287	79	0.000202541	0.0206367	1.0,1.0	1.0,0.0	0.5
Q50	RI.JCEC	ENSMUSG00000012126.16	Ubxn11	chr4	+	134123841	134124954	134123841	134123919	134124833	134124954	900	5,12	3,8	0,1	6,3	993	79	0.000331158	0.0319655	0.117,0.107	0.0,0.026	0.099
Q50	RI.JCEC	ENSMUSG00000025409.14	Mbd6	chr10	-	127287395	127287690	127287395	127287538	127287626	127287690	2988	2,5	7,5	0,0	4,2	167	79	0.000358546	0.0328787	0.119,0.321	0.0,0.0	0.22
Q50	RI.JCEC	ENSMUSG00000027993.16	Trim2	chr3	-	84190512	84192261	84190512	84191236	84192080	84192261	266	22,14	8,20	6,5	12,25	923	79	0.000437548	0.033436	0.191,0.057	0.041,0.017	0.095
Q50	RI.JCEC	ENSMUSG00000025907.14	Rb1cc1	chr1	+	6239951	6240378	6239951	6240190	6240304	6240378	1538	6,3	0,2	1,0	1,1	193	79	0.000418503	0.033436	1.0,0.38	0.29,0.0	0.545
Q50	RI.JCEC	ENSMUSG00000055692.18	Tmem191c	chr16	+	17277341	17277891	17277341	17277592	17277668	17277891	1710	1,5	1,11	0,0	12,18	155	79	0.000428963	0.033436	0.338,0.188	0.0,0.0	0.263
Q50	RI.JCEC	ENSMUSG00000030272.15	Camk1	chr6	-	113338279	113339581	113338279	113338406	113339284	113339581	2180	2,20	12,23	0,4	3,37	957	79	0.000394023	0.033436	0.014,0.067	0.0,0.009	0.036
Q50	RI.JCEC	ENSMUSG00000006498.16	Ptbp1	chr10	+	79858951	79859271	79858951	79858981	79859088	79859271	798	347,723	10,10	463,614	1,3	186	79	0.000464947	0.0341085	0.936,0.968	0.995,0.989	-0.04
Q50	RI.JCEC	ENSMUSG00000020156.16	Mum1	chr10	+	80236110	80238920	80236110	80236181	80238859	80238920	2650	16,30	0,0	21,13	0,4	2757	79	0.000549965	0.0387937	1.0,1.0	1.0,0.085	0.458
Q50	RI.JCEC	ENSMUSG00000053332.13	Gas5	chr1	+	161036819	161037315	161036819	161037164	161037287	161037315	1428	0,1	2,0	2,1	0,0	202	79	0.000573389	0.038948	0.0,1.0	1.0,1.0	-0.5
Q50	RI.JCEC	ENSMUSG00000028059.15	Arhgef2	chr3	+	88632912	88633367	88632912	88633042	88633294	88633367	3531	1,4	0,0	1,3	0,4	331	79	0.000675337	0.0442346	1.0,1.0	1.0,0.152	0.424
Q50	RI.JCEC	ENSMUSG00000001082.12	Mfsd10	chr5	-	34634590	34634962	34634590	34634644	34634850	34634962	1371	11,33	0,2	22,22	10,4	285	79	0.000727508	0.0460086	1.0,0.821	0.379,0.604	0.419
Q92	RI.JC	ENSMUSG00000029068.16	Ccnl2	chr4	+	155818538	155820428	155818538	155818664	155820328	155820428	1698	4,6	3,13	8,10	1,0	158	79	7.90182e-07	0.00126824	0.4,0.188	0.8,1.0	-0.606
Q92	RI.JC	ENSMUSG00000036054.15	Sugp2	chr8	+	70260468	70261317	70260468	70260589	70261230	70261317	1263	1,7	34,30	13,42	29,45	158	79	8.10018e-06	0.0065004	0.014,0.104	0.183,0.318	-0.192
Q92	RI.JC	ENSMUSG00000029149.14	Krtcap3	chr5	+	31252191	31252571	31252191	31252251	31252364	31252571	696	6,9	12,32	0,1	12,31	158	79	2.25986e-05	0.00725416	0.2,0.123	0.0,0.016	0.153
Q92	RI.JC	ENSMUSG00000033434.15	Gtpbp6	chr5	-	110104267	110104658	110104267	110104420	110104509	110104658	1623	6,7	61,73	13,21	25,57	158	79	2.15071e-05	0.00725416	0.047,0.046	0.206,0.156	-0.135
Q92	RI.JC	ENSMUSG00000055692.18	Tmem191c	chr16	+	17276961	17277250	17276961	17277039	17277193	17277250	1701	3,7	2,3	4,11	0,0	158	79	1.41557e-05	0.00725416	0.429,0.538	1.0,1.0	-0.516
Q92	RI.JC	ENSMUSG00000031897.9	Psmb10	chr8	-	105936695	105936981	105936695	105936754	105936865	105936981	562	17,19	111,101	10,20	186,397	158	79	2.77825e-05	0.00743182	0.071,0.086	0.026,0.025	0.053
Q92	RI.JC	ENSMUSG00000055692.18	Tmem191c	chr16	+	17276633	17277039	17276633	17276887	17276961	17277039	1700	0,1	2,5	6,8	5,3	152	79	6.65024e-05	0.0118596	0.0,0.094	0.384,0.581	-0.435
Q92	RI.JC	ENSMUSG00000020463.15	Ppp4r3b	chr11	+	29218455	29220797	29218455	29218685	29220543	29220797	1841	2,2	0,0	2,0	2,1	158	79	6.12539e-05	0.0118596	1.0,1.0	0.333,0.0	0.834
Q92	RI.JC	ENSMUSG00000024013.14	Fgd2	chr17	+	29373217	29373414	29373217	29373297	29373383	29373414	2988	0,1	1,1	1,3	0,1	158	79	5.31621e-05	0.0118596	0.0,0.333	1.0,0.6	-0.634
Q92	RI.JC	ENSMUSG00000041355.13	Ssr2	chr3	+	88576238	88576603	88576238	88576381	88576499	88576603	2299	75,113	26,30	62,98	35,74	158	79	0.000217744	0.0349479	0.591,0.653	0.47,0.398	0.188
Q92	RI.JCEC	ENSMUSG00000036054.15	Sugp2	chr8	+	70260468	70261317	70260468	70260589	70261230	70261317	1263	7,21	34,30	58,161	29,45	720	79	1.91185e-11	3.40309e-08	0.022,0.071	0.18,0.282	-0.184
Q92	RI.JCEC	ENSMUSG00000025237.16	Parp6	chr9	+	59641023	59641810	59641023	59641096	59641740	59641810	3559	1,2	0,0	0,1	4,2	723	79	4.17874e-10	3.71908e-07	1.0,1.0	0.0,0.052	0.974
Q92	RI.JCEC	ENSMUSG00000026349.14	Ccnt2	chr1	+	127791604	127795800	127791604	127791733	127795254	127795800	1866	9,8	0,0	10,16	1,2	3600	79	7.10241e-07	0.00042141	1.0,1.0	0.18,0.149	0.836
Q92	RI.JCEC	ENSMUSG00000066900.11	Suds3	chr5	-	117094909	117099538	117094909	117094994	117099476	117099538	32	17,21	1,2	17,37	0,0	4561	79	1.14608e-06	0.000510007	0.227,0.154	1.0,1.0	-0.809
Q92	RI.JCEC	ENSMUSG00000055692.18	Tmem191c	chr16	+	17276961	17277250	17276961	17277039	17277193	17277250	1701	3,7	2,3	4,11	0,0	233	79	2.30145e-06	0.000819315	0.337,0.442	1.0,1.0	-0.611
Q92	RI.JCEC	ENSMUSG00000029149.14	Krtcap3	chr5	+	31252191	31252571	31252191	31252251	31252364	31252571	696	7,9	12,32	0,1	12,31	192	79	1.90025e-05	0.00483207	0.194,0.104	0.0,0.013	0.142
Q92	RI.JCEC	ENSMUSG00000033434.15	Gtpbp6	chr5	-	110104267	110104658	110104267	110104420	110104509	110104658	1623	6,8	61,73	15,21	25,57	168	79	1.79243e-05	0.00483207	0.044,0.049	0.22,0.148	-0.138
Q92	RI.JCEC	ENSMUSG00000031897.9	Psmb10	chr8	-	105936695	105936981	105936695	105936754	105936865	105936981	562	17,19	111,101	10,21	186,397	190	79	4.27809e-05	0.00951875	0.06,0.073	0.022,0.022	0.045
Q92	RI.JCEC	ENSMUSG00000055692.18	Tmem191c	chr16	+	17276633	17277039	17276633	17276887	17276961	17277039	1700	0,1	2,5	6,8	5,3	153	79	6.70512e-05	0.0119351	0.0,0.094	0.383,0.579	-0.434
Q92	RI.JCEC	ENSMUSG00000024013.14	Fgd2	chr17	+	29373217	29373414	29373217	29373297	29373383	29373414	2988	0,1	1,1	1,3	0,1	165	79	6.16718e-05	0.0119351	0.0,0.324	1.0,0.59	-0.633
Q111	RI.JC	ENSMUSG00000036948.17	BC037034	chr5	-	138262169	138262744	138262169	138262317	138262657	138262744	487	1,3	0,0	0,0	2,1	158	79	2.59669e-09	3.15817e-06	1.0,1.0	0.0,0.0	1
Q111	RI.JC	ENSMUSG00000053332.13	Gas5	chr1	+	161036819	161037315	161036819	161037164	161037287	161037315	1416	0,0	2,1	2,1	0,0	158	79	3.9232e-09	3.15817e-06	0.0,0.0	1.0,1.0	-1
Q111	RI.JC	ENSMUSG00000055692.18	Tmem191c	chr16	+	17276961	17277250	17276961	17277039	17277193	17277250	1697	3,11	2,6	4,11	0,0	158	79	1.62629e-06	0.000872778	0.429,0.478	1.0,1.0	-0.546
Q111	RI.JC	ENSMUSG00000024013.14	Fgd2	chr17	+	29373217	29373414	29373217	29373297	29373383	29373414	2981	0,0	1,6	1,3	0,1	158	79	1.09157e-05	0.00439359	0.0,0.0	1.0,0.6	-0.8
Q111	RI.JC	ENSMUSG00000020692.14	Nle1	chr11	-	82902994	82904136	82902994	82903133	82904089	82904136	2481	5,7	9,11	13,26	4,6	158	79	5.94628e-05	0.019147	0.217,0.241	0.619,0.684	-0.422
Q111	RI.JCEC	ENSMUSG00000061028.7	Clasrp	chr7	-	19591992	19594552	19591992	19592077	19594404	19594552	3326	0,0	2,2	2,2	0,0	2406	79	1.64414e-10	2.93479e-07	0.0,0.0	1.0,1.0	-1
Q111	RI.JCEC	ENSMUSG00000036948.17	BC037034	chr5	-	138262169	138262744	138262169	138262317	138262657	138262744	487	2,5	0,0	0,0	2,1	419	79	4.50217e-10	4.01819e-07	1.0,1.0	0.0,0.0	1
Q111	RI.JCEC	ENSMUSG00000021485.13	Mxd3	chr13	-	55328369	55329374	55328369	55328484	55329268	55329374	2775	0,0	1,1	2,2	0,0	863	79	2.00624e-09	1.19371e-06	0.0,0.0	1.0,1.0	-1
Q111	RI.JCEC	ENSMUSG00000053332.13	Gas5	chr1	+	161036819	161037315	161036819	161037164	161037287	161037315	1416	0,0	2,1	2,1	0,0	202	79	2.98825e-09	1.33351e-06	0.0,0.0	1.0,1.0	-1
Q111	RI.JCEC	ENSMUSG00000055692.18	Tmem191c	chr16	+	17276961	17277250	17276961	17277039	17277193	17277250	1697	3,11	2,6	4,11	0,0	233	79	4.71051e-07	0.000168165	0.337,0.383	1.0,1.0	-0.64
Q111	RI.JCEC	ENSMUSG00000033416.15	Gucd1	chr10	-	75509591	75510123	75509591	75509666	75510063	75510123	2121	3,2	0,0	1,1	1,1	476	79	3.23093e-06	0.000961203	1.0,1.0	0.142,0.142	0.858
Q111	RI.JCEC	ENSMUSG00000024013.14	Fgd2	chr17	+	29373217	29373414	29373217	29373297	29373383	29373414	2981	0,0	1,6	1,3	0,1	165	79	1.40979e-05	0.00359495	0.0,0.0	1.0,0.59	-0.795
Q111	RI.JCEC	ENSMUSG00000020692.14	Nle1	chr11	-	82902994	82904136	82902994	82903133	82904089	82904136	2481	5,7	9,11	13,26	4,6	1035	79	8.58535e-05	0.0191561	0.041,0.046	0.199,0.249	-0.18
Q111	RI.JCEC	ENSMUSG00000079334.8	Nat6	chr9	+	107579099	107580935	107579099	107579385	107580456	107580935	2759	2,5	0,0	1,5	0,3	1150	79	0.000134311	0.0266383	1.0,1.0	1.0,0.103	0.449
Q111	RI.JCEC	ENSMUSG00000027610.17	Gss	chr2	-	155566802	155567887	155566802	155566884	155567782	155567887	804	0,5	2,0	2,1	0,0	977	79	0.000154913	0.0276519	0.0,1.0	1.0,1.0	-0.5
Q111	RI.JCEC	ENSMUSG00000031505.11	Naxd	chr8	+	11509321	11509557	11509321	11509372	11509452	11509557	1578	8,24	96,129	5,3	92,119	159	79	0.000241837	0.0392436	0.04,0.085	0.026,0.012	0.043
SE: Skipped Exon
CAG_Length	AS_Event	GeneID	geneSymbol	chr	strand	longExonStart_0base	longExonEnd	shortES	shortEE	flankingES	flankingEE	ID.1	IJC_SAMPLE_1	SJC_SAMPLE_1	IJC_SAMPLE_2	SJC_SAMPLE_2	IncFormLen	SkipFormLen	PValue	FDR	IncLevel1	IncLevel2	IncLevelDifference
Q50	SE.JC	ENSMUSG00000039033.11	Tasp1	chr2	-	139883771	139883882	139857701	139857775	139947156	139947235	31283	29,62	0,0	12,22	11,23	158	79	0	0	1.0,1.0	0.353,0.324	0.661
Q50	SE.JC	ENSMUSG00000022995.16	Enah	chr1	-	181911596	181911659	181908297	181908376	181913306	181913373	17434	254,216	745,810	324,404	480,475	141	79	6.4726e-14	9.09141e-10	0.16,0.13	0.274,0.323	-0.153
Q50	SE.JC	ENSMUSG00000026150.14	Mff	chr1	+	82741817	82741976	82735418	82735507	82750519	82750604	259	59,176	107,265	20,47	126,205	158	79	5.25944e-10	2.95496e-06	0.216,0.249	0.074,0.103	0.144
Q50	SE.JC	ENSMUSG00000035173.14	Ccdc186	chr19	-	56790918	56791046	56790530	56790629	56793295	56793506	13571	0,0	1,2	5,3	0,0	158	79	5.0916e-10	2.95496e-06	0.0,0.0	1.0,1.0	-1
Q50	SE.JC	ENSMUSG00000001166.17	Oas1c	chr5	-	120806295	120806405	120805403	120805600	120812433	120812488	18246	1,2	0,0	1,2	5,2	158	79	4.1777e-10	2.95496e-06	1.0,1.0	0.091,0.333	0.788
Q50	SE.JC	ENSMUSG00000113585.1	AL591582.1	chr12	-	110478359	110478623	110476813	110477001	110484035	110484207	5903	0,4	2,6	1,1	0,0	158	79	9.34085e-10	4.37339e-06	0.0,0.25	1.0,1.0	-0.875
Q50	SE.JC	ENSMUSG00000026150.14	Mff	chr1	+	82741817	82741976	82735418	82735507	82747082	82747142	258	69,276	31,79	30,85	38,110	158	79	1.39292e-09	5.58999e-06	0.527,0.636	0.283,0.279	0.3
Q50	SE.JC	ENSMUSG00000017314.12	Mpp2	chr11	-	102088140	102088278	102085299	102085362	102088419	102088467	27282	0,0	2,5	1,1	0,0	158	79	3.39018e-09	1.05819e-05	0.0,0.0	1.0,1.0	-1
Q50	SE.JC	ENSMUSG00000017314.12	Mpp2	chr11	-	102088140	102088326	102085299	102085362	102088419	102088455	27283	0,0	2,5	1,1	0,0	158	79	3.39018e-09	1.05819e-05	0.0,0.0	1.0,1.0	-1
Q50	SE.JC	ENSMUSG00000034035.18	Ccdc17	chr4	+	116598173	116598287	116597842	116597961	116598499	116598627	15282	2,1	0,0	0,2	1,4	158	79	3.82021e-09	1.07317e-05	1.0,1.0	0.0,0.2	0.9
Q50	SE.JC	ENSMUSG00000074865.11	Zfp934	chr13	-	62494696	62494752	62492807	62492934	62558486	62558612	28107	1,0	2,2	3,2	0,0	134	79	1.24979e-08	3.19174e-05	0.228,0.0	1.0,1.0	-0.886
Q50	SE.JC	ENSMUSG00000087174.7	5530601H04Rik	chrX	-	105042603	105042817	105038816	105039812	105043129	105043304	5939	6,0	4,3	6,2	0,0	158	79	1.5717e-08	3.67936e-05	0.429,0.0	1.0,1.0	-0.785
Q50	SE.JC	ENSMUSG00000032519.11	Slc25a38	chr9	+	120119882	120119955	120117452	120117537	120120256	120120280	15017	27,15	35,24	5,4	51,42	151	79	3.13843e-08	6.7819e-05	0.288,0.246	0.049,0.047	0.219
Q50	SE.JC	ENSMUSG00000019978.16	Epb41l2	chr10	+	25493566	25493629	25488950	25489093	25501823	25502387	30428	49,31	132,189	11,11	118,241	141	79	6.07107e-08	0.00012182	0.172,0.084	0.05,0.025	0.09
Q50	SE.JC	ENSMUSG00000022255.15	Mtdh	chr15	+	34123667	34123766	34117879	34118110	34131163	34131288	17044	444,967	1,37	393,969	34,74	158	79	7.04135e-08	0.00013187	0.996,0.929	0.852,0.868	0.103
Q50	SE.JC	ENSMUSG00000022814.6	Umps	chr16	-	33963771	33963925	33961568	33962240	33966825	33967038	7948	923,1129	42,20	874,1225	4,11	158	79	8.13232e-08	0.000142783	0.917,0.966	0.991,0.982	-0.045
Q50	SE.JC	ENSMUSG00000032519.11	Slc25a38	chr9	+	120119882	120120005	120117452	120117537	120120256	120120436	15018	31,17	35,24	7,6	51,42	158	79	1.2408e-07	0.000205039	0.307,0.262	0.064,0.067	0.219
Q50	SE.JC	ENSMUSG00000066306.13	Numa1	chr7	+	102002294	102002336	102001164	102001659	102007485	102007554	3145	43,40	94,243	10,8	136,176	120	79	1.40451e-07	0.000207661	0.231,0.098	0.046,0.029	0.127
Q50	SE.JC	ENSMUSG00000024858.13	Grk2	chr19	-	4288411	4288507	4287822	4287985	4288591	4288658	5374	114,369	14,16	175,393	2,2	158	79	1.35193e-07	0.000207661	0.803,0.92	0.978,0.99	-0.122
Q50	SE.JC	ENSMUSG00000065954.11	Tacc1	chr8	-	25200090	25200206	25177933	25177994	25256361	25256569	17053	0,2	2,2	1,6	0,0	158	79	2.8534e-07	0.000397399	0.0,0.333	1.0,1.0	-0.834
Q50	SE.JC	ENSMUSG00000097993.7	Ptprv	chr1	-	135128036	135128113	135127015	135127082	135128653	135128721	32553	0,4	1,4	5,3	0,0	155	79	2.97073e-07	0.000397399	0.0,0.338	1.0,1.0	-0.831
Q50	SE.JC	ENSMUSG00000035469.17	Rcbtb1	chr14	+	59206803	59206930	59205624	59205722	59209927	59210067	21060	3,7	0,0	2,3	2,4	158	79	3.46747e-07	0.000442765	1.0,1.0	0.333,0.273	0.697
Q50	SE.JC	ENSMUSG00000004113.18	Cacna1b	chr2	-	24642852	24642858	24639093	24639210	24648478	24648562	25710	3,3	0,0	0,1	3,1	84	79	3.76412e-07	0.000459746	1.0,1.0	0.0,0.485	0.758
Q50	SE.JC	ENSMUSG00000022580.12	Rhpn1	chr15	+	75713001	75713024	75712256	75712451	75713218	75713365	34179	1,4	0,0	1,4	2,5	101	79	4.51461e-07	0.000528435	1.0,1.0	0.281,0.385	0.667
Q50	SE.JC	ENSMUSG00000067235.14	H2-Q10	chr17	+	35470375	35470645	35470088	35470179	35473082	35473358	7367	1,4	0,0	1,4	1,5	158	79	5.06418e-07	0.000569052	1.0,1.0	0.333,0.286	0.691
Q50	SE.JC	ENSMUSG00000028107.14	Tars2	chr3	-	95747438	95747656	95746032	95746170	95750338	95750417	16669	3,2	0,0	0,2	3,1	158	79	6.05152e-07	0.000653843	1.0,1.0	0.0,0.5	0.75
Q50	SE.JC	ENSMUSG00000042988.10	Notum	chr11	-	120656559	120656751	120656331	120656432	120657492	120657595	3600	75,48	1,1	113,71	22,9	158	79	9.3107e-07	0.000968726	0.974,0.96	0.72,0.798	0.208
Q50	SE.JC	ENSMUSG00000034201.13	Gas2l1	chr11	-	5064836	5065015	5063872	5064478	5065214	5065278	3649	0,1	14,2	4,13	3,5	158	79	1.05784e-06	0.00106131	0.0,0.2	0.4,0.565	-0.382
Q50	SE.JC	ENSMUSG00000022119.15	Rbm26	chr14	-	105139090	105139162	105131881	105132007	105140315	105140438	26810	93,220	57,96	36,74	56,88	150	79	1.09584e-06	0.00106153	0.462,0.547	0.253,0.307	0.225
Q50	SE.JC	ENSMUSG00000026014.15	Raph1	chr1	-	60510416	60510491	60503517	60503595	60518979	60519060	10232	3,2	0,0	0,1	1,2	153	79	1.28286e-06	0.00120127	1.0,1.0	0.0,0.205	0.897
Q50	SE.JC	ENSMUSG00000045679.14	Pqlc3	chr12	-	16993452	16993573	16992277	16992319	16995613	16995671	890	63,128	6,9	66,138	0,0	158	79	1.33051e-06	0.0012057	0.84,0.877	1.0,1.0	-0.141
Q50	SE.JC	ENSMUSG00000067235.14	H2-Q10	chr17	+	35470825	35471101	35470088	35470179	35473082	35473358	7368	1,5	0,0	1,7	1,5	158	79	1.38958e-06	0.00121988	1.0,1.0	0.333,0.412	0.627
Q50	SE.JC	ENSMUSG00000020077.14	Srgn	chr10	-	62518051	62518144	62507641	62507836	62527338	62527425	5005	7,5	56,94	5,11	7,14	158	79	1.95074e-06	0.00166061	0.059,0.026	0.263,0.282	-0.23
Q50	SE.JC	ENSMUSG00000032878.16	Ccdc85a	chr11	-	28399375	28399510	28396045	28396165	28434080	28434157	5525	1,3	0,0	1,3	1,4	158	79	2.07348e-06	0.00171318	1.0,1.0	0.333,0.273	0.697
Q50	SE.JC	ENSMUSG00000031284.16	Pak3	chrX	+	143665732	143665843	143664372	143664614	143693286	143693384	23087	2,2	0,0	4,6	1,5	158	79	2.41915e-06	0.00194168	1.0,1.0	0.667,0.375	0.479
Q50	SE.JC	ENSMUSG00000016346.17	Kcnq2	chr2	-	181104886	181104981	181100549	181100618	181109021	181109117	23123	3,8	0,0	3,4	1,4	158	79	2.79982e-06	0.00218479	1.0,1.0	0.6,0.333	0.533
Q50	SE.JC	ENSMUSG00000037997.12	Parp11	chr6	+	127470701	127470830	127453647	127453822	127474235	127474311	4567	2,6	2,3	4,2	0,0	158	79	3.94471e-06	0.00299416	0.333,0.5	1.0,1.0	-0.584
Q50	SE.JC	ENSMUSG00000039108.14	Lsm14b	chr2	+	180031793	180031871	180031360	180031528	180032060	180032222	15293	178,406	12,19	180,271	32,39	156	79	4.05019e-06	0.00299416	0.883,0.915	0.74,0.779	0.139
Q50	SE.JC	ENSMUSG00000037353.8	Letmd1	chr15	+	100471659	100471775	100469684	100469836	100472548	100472631	7010	18,24	5,7	13,12	0,0	158	79	4.20395e-06	0.00302813	0.643,0.632	1.0,1.0	-0.363
Q50	SE.JC	ENSMUSG00000026959.13	Grin1	chr2	-	25294437	25294548	25291180	25292128	25295791	25295937	36136	0,0	1,4	5,5	2,4	158	79	4.48109e-06	0.00314707	0.0,0.0	0.556,0.385	-0.471
Q50	SE.JC	ENSMUSG00000024446.13	Rpp21	chr17	-	36257605	36257706	36257441	36257524	36257782	36258069	1146	186,281	54,22	154,297	7,6	158	79	6.26964e-06	0.00419349	0.633,0.865	0.917,0.961	-0.19
Q50	SE.JC	ENSMUSG00000037341.13	Slc9a7	chrX	-	20138912	20138972	20131770	20131834	20158814	20158968	24834	2,5	1,4	4,18	0,0	138	79	6.225e-06	0.00419349	0.534,0.417	1.0,1.0	-0.524
Q50	SE.JC	ENSMUSG00000113769.1	AC132623.2	chr12	-	111943884	111944066	111942346	111943211	111944156	111944475	33161	1,13	2,4	7,13	0,0	158	79	6.80227e-06	0.00444394	0.2,0.619	1.0,1.0	-0.591
Q50	SE.JC	ENSMUSG00000028782.14	Adgrb2	chr4	+	130006751	130006916	130005389	130005554	130007561	130007726	24549	3,4	0,0	4,4	3,2	158	79	7.51164e-06	0.00479584	1.0,1.0	0.4,0.5	0.55
Q50	SE.JC	ENSMUSG00000028295.14	Smim8	chr4	-	34771877	34772053	34770887	34771414	34778223	34778270	8132	0,0	13,21	4,6	7,12	158	79	7.947e-06	0.00490872	0.0,0.0	0.222,0.2	-0.211
Q50	SE.JC	ENSMUSG00000055150.15	Zfp78	chr7	+	6370958	6371105	6363335	6363439	6371305	6371396	21256	1,3	0,0	0,7	1,4	158	79	8.03791e-06	0.00490872	1.0,1.0	0.0,0.467	0.766
Q50	SE.JC	ENSMUSG00000037994.14	Slc9b2	chr3	+	135318279	135318460	135307730	135307781	135321885	135322056	1305	9,19	4,11	1,6	0,0	158	79	8.61191e-06	0.00514736	0.529,0.463	1.0,1.0	-0.504
Q50	SE.JC	ENSMUSG00000031697.12	Orc6	chr8	+	85301108	85301238	85299631	85299992	85302795	85302959	25450	636,1098	22,15	702,1303	7,3	158	79	9.30662e-06	0.0054467	0.935,0.973	0.98,0.995	-0.034
Q50	SE.JC	ENSMUSG00000063358.15	Mapk1	chr16	+	17026357	17026489	17026025	17026140	17035441	17035551	28845	568,1100	31,39	562,1152	12,13	158	79	9.58194e-06	0.00549338	0.902,0.934	0.959,0.978	-0.05
Q50	SE.JC	ENSMUSG00000013878.18	Rnf170	chr8	+	26123846	26123987	26120439	26120563	26125903	26125979	7993	50,170	9,4	66,202	0,0	158	79	9.91891e-06	0.00557284	0.735,0.955	1.0,1.0	-0.155
Q50	SE.JC	ENSMUSG00000001435.15	Col18a1	chr10	-	77057368	77057401	77055578	77055827	77058698	77058830	36620	309,488	31,48	270,374	9,13	111	79	1.19472e-05	0.0065808	0.876,0.879	0.955,0.953	-0.077
Q50	SE.JC	ENSMUSG00000035696.15	Rnf38	chr4	-	44158902	44159052	44152359	44152553	44167465	44167535	15308	1,3	2,2	1,5	0,0	158	79	1.31801e-05	0.00712032	0.2,0.429	1.0,1.0	-0.685
Q50	SE.JC	ENSMUSG00000021185.16	9030617O03Rik	chr12	+	100786137	100786246	100779077	100779310	100787615	100787672	1694	4,3	0,0	2,2	2,2	158	79	1.47979e-05	0.00758496	1.0,1.0	0.333,0.333	0.667
Q50	SE.JC	ENSMUSG00000055762.15	Eef1d	chr15	-	75900690	75900762	75896675	75896919	75901131	75901252	9118	1391,3445	95,136	2129,4070	68,95	150	79	1.51202e-05	0.00758496	0.885,0.93	0.943,0.958	-0.043
Q50	SE.JC	ENSMUSG00000074151.13	Nlrc5	chr8	+	94446057	94446133	94434355	94434433	94459691	94459799	10043	6,4	0,0	1,3	2,2	154	79	1.49611e-05	0.00758496	1.0,1.0	0.204,0.435	0.68
Q50	SE.JC	ENSMUSG00000019978.16	Epb41l2	chr10	+	25493566	25493629	25488950	25489093	25501577	25501631	30427	49,31	1,7	11,11	9,11	141	79	1.48112e-05	0.00758496	0.965,0.713	0.406,0.359	0.456
Q50	SE.JC	ENSMUSG00000031310.16	Zmym3	chrX	-	101416166	101416461	101414928	101415938	101416908	101416975	5023	89,150	4,2	92,78	14,10	158	79	1.90064e-05	0.00920566	0.918,0.974	0.767,0.796	0.164
Q50	SE.JC	ENSMUSG00000022580.12	Rhpn1	chr15	+	75713001	75713078	75711790	75712451	75713218	75713365	34180	3,13	0,0	3,23	2,5	155	79	1.89115e-05	0.00920566	1.0,1.0	0.433,0.701	0.433
Q50	SE.JC	ENSMUSG00000024670.16	Cd6	chr19	-	10792827	10792944	10791381	10791453	10794141	10794237	11063	2,4	0,0	3,16	2,4	158	79	2.00768e-05	0.00955927	1.0,1.0	0.429,0.667	0.452
Q50	SE.JC	ENSMUSG00000030768.12	Disp1	chr1	-	183202951	183203039	183173495	183173623	183221322	183221485	5700	19,25	0,1	7,10	4,3	158	79	2.09604e-05	0.00981364	1.0,0.926	0.467,0.625	0.417
Q50	SE.JC	ENSMUSG00000001151.10	Pcnt	chr10	-	76403623	76403644	76401331	76401535	76403757	76403874	35340	61,42	66,43	20,18	49,64	99	79	2.16529e-05	0.0099717	0.424,0.438	0.246,0.183	0.216
Q50	SE.JC	ENSMUSG00000056268.15	Dennd1b	chr1	+	139059066	139059126	139054540	139054621	139060274	139060328	7312	87,74	74,95	44,132	22,44	138	79	2.27691e-05	0.0103166	0.402,0.308	0.534,0.632	-0.228
Q50	SE.JC	ENSMUSG00000031651.5	Triml1	chr8	-	43136536	43136559	43136275	43136373	43140642	43140738	15489	35,103	8,10	42,49	0,1	101	79	2.43206e-05	0.0107072	0.774,0.89	1.0,0.975	-0.155
Q50	SE.JC	ENSMUSG00000113769.1	AC132623.2	chr12	-	111943884	111943997	111941990	111943211	111944156	111944484	33160	4,17	2,4	5,12	0,0	158	79	2.43935e-05	0.0107072	0.5,0.68	1.0,1.0	-0.41
Q50	SE.JC	ENSMUSG00000015016.8	Acsf3	chr8	+	122778076	122778223	122775519	122775590	122779945	122780635	2448	0,1	2,4	1,3	0,1	158	79	2.66202e-05	0.0115048	0.0,0.111	1.0,0.6	-0.745
Q50	SE.JC	ENSMUSG00000020376.16	Rnf130	chr11	+	50099245	50099339	50095775	50095980	50104548	50104753	20977	41,137	3,23	55,211	35,86	158	79	2.77745e-05	0.0118218	0.872,0.749	0.44,0.551	0.315
Q50	SE.JC	ENSMUSG00000021276.10	Cinp	chr12	-	110877222	110877372	110876840	110876970	110878987	110879039	29489	7,6	0,0	3,2	2,2	158	79	2.85269e-05	0.0119609	1.0,1.0	0.429,0.333	0.619
Q50	SE.JC	ENSMUSG00000025144.17	Cenpx	chr11	-	120712439	120712712	120711843	120711895	120713692	120713732	12140	22,13	57,86	5,7	76,126	158	79	3.05666e-05	0.0124446	0.162,0.07	0.032,0.027	0.087
Q50	SE.JC	ENSMUSG00000048251.15	Bcl11b	chr12	-	107965671	107965887	107910402	107917414	107989464	107989830	33985	5,12	2,4	4,10	0,0	158	79	3.03221e-05	0.0124446	0.556,0.6	1.0,1.0	-0.422
Q50	SE.JC	ENSMUSG00000079110.11	Capn3	chr2	+	120501210	120501324	120498967	120498985	120502102	120502180	2013	12,1	3,2	10,3	0,0	158	79	3.26621e-05	0.0127437	0.667,0.2	1.0,1.0	-0.567
Q50	SE.JC	ENSMUSG00000031325.15	4930519F16Rik	chrX	-	103255823	103255992	103234021	103234269	103256518	103256606	28203	1,4	1,3	3,3	0,0	158	79	3.21188e-05	0.0127437	0.333,0.4	1.0,1.0	-0.633
Q50	SE.JC	ENSMUSG00000036555.14	Iqce	chr5	-	140692793	140692928	140691599	140691670	140693414	140693543	33715	3,6	3,4	10,9	1,0	158	79	3.24561e-05	0.0127437	0.333,0.429	0.833,1.0	-0.535
Q50	SE.JC	ENSMUSG00000027692.16	Tnik	chr3	+	28594906	28594993	28594021	28594132	28596071	28596260	23476	9,2	3,6	0,0	3,7	158	79	3.483e-05	0.0134033	0.6,0.143	0.0,0.0	0.371
Q50	SE.JC	ENSMUSG00000025026.14	Add3	chr19	+	53244309	53244405	53242503	53242627	53244997	53247399	11803	66,190	7,24	58,184	2,4	158	79	3.53628e-05	0.0134245	0.825,0.798	0.935,0.958	-0.135
Q50	SE.JC	ENSMUSG00000016487.15	Ppfibp1	chr6	+	146917747	146917908	146888508	146888683	146938905	146938989	2285	16,33	56,115	30,78	38,113	158	79	3.98764e-05	0.0145482	0.125,0.125	0.283,0.257	-0.145
Q50	SE.JC	ENSMUSG00000090841.2	Myl6	chr10	-	128492601	128492745	128492227	128492402	128493538	128493566	6930	6519,6735	214,21	4024,7849	77,18	158	79	3.90884e-05	0.0145482	0.938,0.994	0.963,0.995	-0.013
Q50	SE.JC	ENSMUSG00000044948.16	Cfap43	chr19	-	47745443	47745603	47739669	47739834	47746628	47746741	17231	8,6	0,0	7,4	3,2	158	79	3.95739e-05	0.0145482	1.0,1.0	0.538,0.5	0.481
Q50	SE.JC	ENSMUSG00000019813.16	Cep57l1	chr10	-	41781483	41781550	41745770	41745921	41809845	41809871	17358	5,7	0,0	3,2	2,2	145	79	4.23268e-05	0.0152442	1.0,1.0	0.45,0.353	0.599
Q50	SE.JC	ENSMUSG00000097290.8	1300002E11Rik	chr16	+	21800714	21800836	21795849	21795975	21808677	21808820	32798	5,14	11,3	0,1	8,7	158	79	4.56139e-05	0.0162201	0.185,0.7	0.0,0.067	0.409
Q50	SE.JC	ENSMUSG00000040123.16	Zmym5	chr14	-	56810739	56810859	56804414	56804863	56811333	56811464	33193	17,21	0,0	17,24	4,3	158	79	4.96747e-05	0.0174433	1.0,1.0	0.68,0.8	0.26
Q50	SE.JC	ENSMUSG00000022003.6	Slc25a30	chr14	-	75776995	75777126	75774994	75775142	75786924	75787037	25991	152,333	0,4	56,228	6,10	158	79	5.12824e-05	0.0177855	1.0,0.977	0.824,0.919	0.117
Q50	SE.JC	ENSMUSG00000043940.15	Wdfy3	chr5	-	101878005	101878059	101875840	101876009	101882422	101882650	13735	43,53	1,0	28,29	6,3	132	79	5.19553e-05	0.0177991	0.963,1.0	0.736,0.853	0.187
Q50	SE.JC	ENSMUSG00000029603.15	Dtx1	chr5	-	120682579	120682738	120682303	120682465	120683060	120683122	1919	16,105	0,1	28,105	7,6	158	79	5.34898e-05	0.0179512	1.0,0.981	0.667,0.897	0.208
Q50	SE.JC	ENSMUSG00000024242.14	Map4k3	chr17	-	80618293	80618347	80616485	80616528	80618556	80618595	18765	218,262	13,7	97,218	0,1	132	79	5.36772e-05	0.0179512	0.909,0.957	1.0,0.992	-0.063
Q50	SE.JC	ENSMUSG00000001166.17	Oas1c	chr5	-	120807959	120808248	120805403	120805600	120812433	120812514	18247	14,20	0,0	12,26	5,2	158	79	5.56032e-05	0.0183765	1.0,1.0	0.545,0.867	0.294
Q50	SE.JC	ENSMUSG00000056770.15	Setd3	chr12	-	108160232	108160381	108158275	108158348	108162972	108163065	13595	281,557	8,14	234,411	13,37	158	79	5.71414e-05	0.0186653	0.946,0.952	0.9,0.847	0.076
Q50	SE.JC	ENSMUSG00000031651.5	Triml1	chr8	-	43138566	43138797	43136275	43136373	43140642	43140738	15490	71,103	8,10	31,56	0,1	158	79	5.84111e-05	0.0188607	0.816,0.837	1.0,0.966	-0.156
Q50	SE.JC	ENSMUSG00000036879.15	Phkb	chr8	+	85843003	85843112	85841001	85841103	85875633	85875723	21403	50,136	0,10	47,106	8,28	158	79	5.96133e-05	0.0190302	1.0,0.872	0.746,0.654	0.236
Q50	SE.JC	ENSMUSG00000031004.8	Mki67	chr7	-	135707360	135708320	135705609	135705785	135708765	135708811	35190	164,618	4,5	158,372	21,7	158	79	6.41239e-05	0.0202401	0.953,0.984	0.79,0.964	0.091
Q50	SE.JC	ENSMUSG00000012114.16	Med15	chr16	-	17680548	17680761	17674404	17674658	17683158	17683188	16348	27,57	7,5	40,36	0,1	158	79	6.55796e-05	0.0204696	0.659,0.851	1.0,0.947	-0.219
Q50	SE.JC	ENSMUSG00000022537.17	Tmem44	chr16	-	30549392	30549457	30547342	30547469	30550362	30550570	8593	1,4	0,2	0,0	1,8	143	79	6.93053e-05	0.0209408	1.0,0.525	0.0,0.0	0.762
Q50	SE.JC	ENSMUSG00000026020.9	Nop58	chr1	+	59692551	59692728	59692336	59692389	59695977	59696099	13143	249,299	1379,1286	102,167	922,1233	158	79	6.89109e-05	0.0209408	0.083,0.104	0.052,0.063	0.036
Q50	SE.JC	ENSMUSG00000060671.12	Atp8b2	chr3	-	89960284	89960421	89958990	89959049	89961074	89961141	30247	3,1	47,43	8,7	13,30	158	79	6.93255e-05	0.0209408	0.031,0.011	0.235,0.104	-0.148
Q50	SE.JC	ENSMUSG00000003435.9	Supt5	chr7	-	28330017	28330029	28329582	28329652	28330579	28330645	20317	172,249	44,78	132,157	68,152	90	79	7.13665e-05	0.021328	0.774,0.737	0.63,0.476	0.203
Q50	SE.JC	ENSMUSG00000074141.13	Il4i1	chr7	+	44837988	44838190	44837375	44837488	44839150	44839219	19607	1,8	0,2	0,1	1,2	158	79	7.9136e-05	0.0231649	1.0,0.667	0.0,0.2	0.734
Q50	SE.JC	ENSMUSG00000030491.16	Tdrd12	chr7	-	35475932	35476105	35471191	35471301	35478053	35478146	27808	3,27	0,8	25,37	0,0	158	79	7.91624e-05	0.0231649	1.0,0.628	1.0,1.0	-0.186
Q50	SE.JC	ENSMUSG00000063889.16	Crem	chr18	-	3287903	3288092	3273421	3273578	3295039	3295182	12230	0,5	1,10	4,32	1,6	158	79	8.08734e-05	0.0234216	0.0,0.2	0.667,0.727	-0.597
Q50	SE.JC	ENSMUSG00000003680.15	Taf6l	chr19	-	8785632	8785827	8785121	8785178	8786267	8786417	23695	3,5	1,0	2,0	2,1	158	79	8.4514e-05	0.0242262	0.6,1.0	0.333,0.0	0.634
Q50	SE.JC	ENSMUSG00000029422.15	Rsrc2	chr5	-	123735821	123735896	123733555	123733635	123736558	123736681	27370	23,59	815,724	19,90	321,633	153	79	8.65766e-05	0.0245668	0.014,0.04	0.03,0.068	-0.022
Q50	SE.JC	ENSMUSG00000028358.15	Zfp618	chr4	+	63033901	63033993	62965572	62965706	63061520	63061564	18424	1,5	2,2	9,8	1,0	158	79	9.21934e-05	0.025899	0.2,0.556	0.818,1.0	-0.531
Q50	SE.JC	ENSMUSG00000049580.12	Tsku	chr7	-	98359357	98359467	98350667	98353130	98360020	98360079	22848	0,1	1,2	6,5	1,1	158	79	9.41428e-05	0.0261847	0.0,0.2	0.75,0.714	-0.632
Q50	SE.JC	ENSMUSG00000021065.16	Fut8	chr12	+	77323844	77323937	77277360	77277455	77331895	77332329	10143	22,70	7,9	38,85	0,3	158	79	0.000100278	0.0276177	0.611,0.795	1.0,0.934	-0.264
Q50	SE.JC	ENSMUSG00000005982.13	Naa60	chr16	+	3894368	3894484	3884618	3884806	3897250	3897380	21429	48,85	6,8	56,91	1,1	158	79	0.000104283	0.0284419	0.8,0.842	0.966,0.978	-0.151
Q50	SE.JC	ENSMUSG00000056167.7	Cnot10	chr9	-	114597794	114597830	114597478	114597606	114598704	114598835	15726	104,252	35,101	71,151	55,111	114	79	0.000107217	0.028961	0.673,0.634	0.472,0.485	0.175
Q50	SE.JC	ENSMUSG00000026150.14	Mff	chr1	+	82747082	82747142	82741817	82741976	82750519	82750604	264	53,261	7,13	46,159	0,2	138	79	0.000113644	0.0304047	0.813,0.92	1.0,0.978	-0.122
Q50	SE.JC	ENSMUSG00000043467.19	Zbtb37	chr1	-	161012884	161013021	161008793	161009491	161019483	161020406	11083	2,1	2,5	1,5	0,1	158	79	0.000122413	0.0321387	0.333,0.091	1.0,0.714	-0.645
Q50	SE.JC	ENSMUSG00000049439.13	Cyp20a1	chr1	+	60352908	60353075	60352120	60352170	60354513	60354656	32697	97,170	1,1	85,185	7,8	158	79	0.000122174	0.0321387	0.98,0.988	0.859,0.92	0.095
Q50	SE.JC	ENSMUSG00000075122.4	Cd80	chr16	+	38479063	38479345	38473865	38474183	38482619	38482733	14330	17,7	0,0	17,23	4,2	158	79	0.000123628	0.0321569	1.0,1.0	0.68,0.852	0.234
Q50	SE.JC	ENSMUSG00000026020.9	Nop58	chr1	+	59692611	59692728	59692336	59692389	59695977	59696077	13144	338,369	1379,1286	136,226	922,1233	158	79	0.000126149	0.0325116	0.109,0.125	0.069,0.084	0.04
Q50	SE.JC	ENSMUSG00000038323.3	1700066M21Rik	chr1	+	57379706	57379812	57377632	57377946	57380041	57380162	4547	4,12	1,0	2,4	2,3	158	79	0.000138892	0.0354501	0.667,1.0	0.333,0.4	0.467
Q50	SE.JC	ENSMUSG00000054387.13	Mdm4	chr1	-	133004653	133004721	133003790	133003890	133009136	133009192	15041	171,221	73,113	153,228	33,60	146	79	0.000141336	0.0354501	0.559,0.514	0.715,0.673	-0.157
Q50	SE.JC	ENSMUSG00000028070.7	Apoa1bp	chr3	-	88056985	88057133	88056519	88056776	88057723	88057837	22795	240,507	11,7	240,556	1,1	158	79	0.000140296	0.0354501	0.916,0.973	0.992,0.996	-0.049
Q50	SE.JC	ENSMUSG00000090841.2	Myl6	chr10	-	128491719	128491764	128490860	128491033	128492058	128492136	6922	85,145	451,1093	164,284	539,1277	123	79	0.000152052	0.0359423	0.108,0.079	0.163,0.125	-0.051
Q50	SE.JC	ENSMUSG00000030102.11	Itpr1	chr6	+	108365298	108365343	108363609	108363705	108369010	108369165	22435	51,134	1,3	49,97	6,12	123	79	0.000152254	0.0359423	0.97,0.966	0.84,0.838	0.129
Q50	SE.JC	ENSMUSG00000061306.15	Slc38a10	chr11	-	120108466	120108553	120106433	120106610	120109431	120109536	23945	13,22	46,76	10,3	63,97	158	79	0.0001481	0.0359423	0.124,0.126	0.074,0.015	0.081
Q50	SE.JC	ENSMUSG00000040139.14	9430038I01Rik	chr7	-	137387539	137387701	137375573	137376351	137410639	137410732	25549	53,67	13,10	52,61	2,2	158	79	0.000152145	0.0359423	0.671,0.77	0.929,0.938	-0.213
Q50	SE.JC	ENSMUSG00000032478.14	Nme6	chr9	+	109841475	109841515	109835269	109835414	109842451	109842529	29507	0,0	1,1	1,2	1,0	118	79	0.000150178	0.0359423	0.0,0.0	0.401,1.0	-0.701
Q50	SE.JC	ENSMUSG00000014232.14	Cluap1	chr16	+	3911149	3911274	3909105	3909153	3911450	3911562	29743	14,5	77,53	2,0	41,62	158	79	0.000152187	0.0359423	0.083,0.045	0.024,0.0	0.052
Q50	SE.JC	ENSMUSG00000036352.16	Ubac1	chr2	-	26005325	26005464	25998542	25999067	26006526	26006613	34075	248,548	19,28	298,609	7,12	158	79	0.000148296	0.0359423	0.867,0.907	0.955,0.962	-0.071
Q50	SE.JC	ENSMUSG00000014791.10	Elmo3	chr8	+	105306377	105306428	105306114	105306187	105306595	105306765	27477	4,20	0,0	14,24	2,5	129	79	0.000154033	0.0359793	1.0,1.0	0.811,0.746	0.222
Q50	SE.JC	ENSMUSG00000042323.16	Pbrm1	chr14	+	31113848	31114004	31110414	31110579	31117012	31117083	28707	70,145	0,2	74,120	1,14	158	79	0.000154973	0.0359793	1.0,0.973	0.974,0.811	0.094
Q50	SE.JC	ENSMUSG00000078816.9	Prkcg	chr7	+	3318859	3319012	3314511	3314541	3319530	3319719	28557	5,7	9,10	0,0	2,2	158	79	0.000169235	0.0389684	0.217,0.259	0.0,0.0	0.238
Q50	SE.JC	ENSMUSG00000027406.12	Idh3b	chr2	-	130279555	130279726	130279312	130279437	130280262	130280323	26575	340,514	28,26	264,550	8,11	158	79	0.000177645	0.0405723	0.859,0.908	0.943,0.962	-0.069
Q50	SE.JC	ENSMUSG00000036054.15	Sugp2	chr8	+	70261230	70261317	70260441	70260589	70262870	70263105	13034	42,111	1,12	42,77	1,0	158	79	0.000180277	0.0408415	0.955,0.822	0.955,1.0	-0.089
Q50	SE.JC	ENSMUSG00000040722.7	Scamp5	chr9	-	57447076	57447233	57446071	57446173	57451355	57451484	33915	45,93	13,39	60,53	45,73	158	79	0.00018252	0.0410189	0.634,0.544	0.4,0.266	0.256
Q50	SE.JC	ENSMUSG00000047146.16	Tet1	chr10	-	62833537	62833628	62832893	62832987	62838175	62840378	30648	475,464	18,6	298,253	1,1	158	79	0.0001844	0.0411124	0.93,0.975	0.993,0.992	-0.04
Q50	SE.JC	ENSMUSG00000021884.17	Hacl1	chr14	-	31635743	31635784	31632895	31632968	31640493	31640598	24783	2,32	0,1	9,32	1,10	119	79	0.000193343	0.0427668	1.0,0.955	0.857,0.68	0.209
Q50	SE.JC	ENSMUSG00000030811.14	Fbxl19	chr7	+	127750147	127750366	127749980	127750067	127750864	127750897	30896	150,385	35,53	242,359	24,19	158	79	0.000201513	0.0442257	0.682,0.784	0.834,0.904	-0.136
Q50	SE.JC	ENSMUSG00000034729.16	Mrps10	chr17	+	47370028	47370158	47368892	47368954	47370263	47370370	10495	7,12	2,3	7,13	0,0	158	79	0.000206204	0.044559	0.636,0.667	1.0,1.0	-0.349
Q50	SE.JC	ENSMUSG00000097814.5	Panct2	chr1	+	96872484	96872668	96872189	96872390	96877833	96877901	20912	5,43	1,6	4,20	0,0	158	79	0.000206075	0.044559	0.714,0.782	1.0,1.0	-0.252
Q50	SE.JC	ENSMUSG00000032267.8	Usp28	chr9	+	49032508	49032688	49032213	49032353	49033576	49033672	2925	1,4	1,4	3,6	0,1	158	79	0.000214111	0.0453383	0.333,0.333	1.0,0.75	-0.542
Q50	SE.JC	ENSMUSG00000036992.10	Nxt1	chr2	+	148674463	148674598	148672600	148672835	148675281	148676027	8955	59,79	109,197	32,44	95,250	158	79	0.000214652	0.0453383	0.213,0.167	0.144,0.081	0.078
Q50	SE.JC	ENSMUSG00000068115.13	Ninl	chr2	-	150966323	150966364	150966077	150966242	150971023	150971080	26939	1,2	0,0	0,2	2,1	119	79	0.000212518	0.0453383	1.0,1.0	0.0,0.57	0.715
Q50	SE.JC	ENSMUSG00000062867.13	Impdh2	chr9	+	108563912	108563984	108563595	108563691	108564634	108564778	17910	96,123	743,1719	58,61	874,1412	150	79	0.000216388	0.045364	0.064,0.036	0.034,0.022	0.022
Q50	SE.JC	ENSMUSG00000037860.15	Aim2	chr1	+	173459697	173459849	173455333	173455615	173461906	173462320	35864	47,97	0,0	115,265	6,10	158	79	0.000220679	0.0459209	1.0,1.0	0.906,0.93	0.082
Q50	SE.JC	ENSMUSG00000020770.13	Unk	chr11	+	116058242	116058424	116056190	116056379	116058988	116059246	4472	20,93	0,1	38,98	4,7	158	79	0.000223064	0.0460759	1.0,0.979	0.826,0.875	0.139
Q50	SE.JC	ENSMUSG00000029470.15	P2rx4	chr5	+	122724593	122724674	122719129	122719226	122724989	122725131	28363	26,29	1,12	14,45	0,1	158	79	0.000229656	0.0470912	0.929,0.547	1.0,0.957	-0.24
Q50	SE.JC	ENSMUSG00000050908.12	Tvp23a	chr16	-	10428658	10428803	10427382	10427472	10446929	10447009	19035	2,11	1,0	1,5	4,3	158	79	0.000234708	0.0477783	0.5,1.0	0.111,0.455	0.467
Q50	SE.JC	ENSMUSG00000023906.2	Cldn6	chr17	+	23679757	23679821	23679364	23679407	23681047	23682446	20843	49,230	2,11	67,300	12,39	142	79	0.000239871	0.0484781	0.932,0.921	0.756,0.811	0.143
Q50	SE.JC	ENSMUSG00000024207.8	Acsbg2	chr17	-	56846092	56846339	56845403	56845513	56846521	56846661	3731	1,0	0,3	4,5	0,0	158	79	0.000246134	0.0493886	1.0,0.0	1.0,1.0	-0.5
Q50	SE.JC	ENSMUSG00000029522.12	Pla2g1b	chr5	+	115470781	115470941	115466261	115466320	115474508	115474708	23341	63,72	0,0	41,71	4,4	158	79	0.000249812	0.049771	1.0,1.0	0.837,0.899	0.132
Q50	SE.JCEC	ENSMUSG00000039033.11	Tasp1	chr2	-	139883771	139883882	139857701	139857775	139947156	139947235	31283	29,62	0,0	12,22	11,23	190	79	0	0	1.0,1.0	0.312,0.285	0.702
Q50	SE.JCEC	ENSMUSG00000022995.16	Enah	chr1	-	181911596	181911659	181908297	181908376	181913306	181913373	17434	254,216	745,810	324,404	480,475	142	79	6.4726e-14	9.12604e-10	0.159,0.129	0.273,0.321	-0.153
Q50	SE.JCEC	ENSMUSG00000113585.1	AL591582.1	chr12	-	110478359	110478623	110476813	110477001	110484035	110484207	5903	0,5	2,6	3,3	0,0	343	79	1.53123e-11	1.43931e-07	0.0,0.161	1.0,1.0	-0.919
Q50	SE.JCEC	ENSMUSG00000087174.7	5530601H04Rik	chrX	-	105042603	105042817	105038816	105039812	105043129	105043304	5939	6,0	4,3	6,2	0,0	293	79	1.04224e-10	5.87802e-07	0.288,0.0	1.0,1.0	-0.856
Q50	SE.JCEC	ENSMUSG00000001166.17	Oas1c	chr5	-	120806295	120806405	120805403	120805600	120812433	120812488	18246	1,2	0,0	1,2	5,2	189	79	1.02086e-10	5.87802e-07	1.0,1.0	0.077,0.295	0.814
Q50	SE.JCEC	ENSMUSG00000026150.14	Mff	chr1	+	82741817	82741976	82735418	82735507	82750519	82750604	259	59,176	107,265	20,47	126,205	238	79	5.24328e-10	2.2619e-06	0.155,0.181	0.05,0.071	0.107
Q50	SE.JCEC	ENSMUSG00000035173.14	Ccdc186	chr19	-	56790918	56791046	56790530	56790629	56793295	56793506	13571	0,0	1,2	5,3	0,0	207	79	5.61484e-10	2.2619e-06	0.0,0.0	1.0,1.0	-1
Q50	SE.JCEC	ENSMUSG00000034035.18	Ccdc17	chr4	+	116598173	116598287	116597842	116597961	116598499	116598627	15282	2,1	0,0	0,2	1,4	193	79	1.16444e-09	4.10449e-06	1.0,1.0	0.0,0.17	0.915
Q50	SE.JCEC	ENSMUSG00000026150.14	Mff	chr1	+	82741817	82741976	82735418	82735507	82747082	82747142	258	69,276	31,79	30,85	38,110	238	79	1.988e-09	6.22884e-06	0.425,0.537	0.208,0.204	0.275
Q50	SE.JCEC	ENSMUSG00000017314.12	Mpp2	chr11	-	102088140	102088278	102085299	102085362	102088419	102088467	27282	0,0	2,5	1,1	0,0	217	79	3.5316e-09	9.12657e-06	0.0,0.0	1.0,1.0	-1
Q50	SE.JCEC	ENSMUSG00000017314.12	Mpp2	chr11	-	102088140	102088326	102085299	102085362	102088419	102088455	27283	0,0	2,5	1,1	0,0	265	79	3.56014e-09	9.12657e-06	0.0,0.0	1.0,1.0	-1
Q50	SE.JCEC	ENSMUSG00000074865.11	Zfp934	chr13	-	62494696	62494752	62492807	62492934	62558486	62558612	28107	1,0	2,2	3,2	0,0	135	79	1.20268e-08	2.82619e-05	0.226,0.0	1.0,1.0	-0.887
Q50	SE.JCEC	ENSMUSG00000032519.11	Slc25a38	chr9	+	120119882	120119955	120117452	120117537	120120256	120120280	15017	27,15	35,24	5,4	51,42	152	79	3.14096e-08	6.81323e-05	0.286,0.245	0.048,0.047	0.218
Q50	SE.JCEC	ENSMUSG00000019978.16	Epb41l2	chr10	+	25493566	25493629	25488950	25489093	25501823	25502387	30428	49,31	132,189	11,11	118,241	142	79	5.93374e-08	0.000119518	0.171,0.084	0.049,0.025	0.09
Q50	SE.JCEC	ENSMUSG00000067235.14	H2-Q10	chr17	+	35470375	35470645	35470088	35470179	35473082	35473358	7367	1,5	0,0	1,5	1,5	349	79	1.00714e-07	0.000142002	1.0,1.0	0.185,0.185	0.815
Q50	SE.JCEC	ENSMUSG00000022814.6	Umps	chr16	-	33963771	33963925	33961568	33962240	33966825	33967038	7948	923,1129	42,20	874,1227	4,11	233	79	9.32801e-08	0.000142002	0.882,0.95	0.987,0.974	-0.065
Q50	SE.JCEC	ENSMUSG00000028107.14	Tars2	chr3	-	95747438	95747656	95746032	95746170	95750338	95750417	16669	3,2	0,0	0,3	3,1	297	79	9.56556e-08	0.000142002	1.0,1.0	0.0,0.444	0.778
Q50	SE.JCEC	ENSMUSG00000022255.15	Mtdh	chr15	+	34123667	34123766	34117879	34118110	34131163	34131288	17044	444,967	1,37	393,969	34,74	178	79	9.13766e-08	0.000142002	0.995,0.921	0.837,0.853	0.113
Q50	SE.JCEC	ENSMUSG00000065954.11	Tacc1	chr8	-	25200090	25200206	25177933	25177994	25256361	25256569	17053	0,2	2,2	1,6	0,0	195	79	7.99521e-08	0.000142002	0.0,0.288	1.0,1.0	-0.856
Q50	SE.JCEC	ENSMUSG00000035469.17	Rcbtb1	chr14	+	59206803	59206930	59205624	59205722	59209927	59210067	21060	3,7	0,0	2,3	2,4	206	79	9.59828e-08	0.000142002	1.0,1.0	0.277,0.223	0.75
Q50	SE.JCEC	ENSMUSG00000032519.11	Slc25a38	chr9	+	120119882	120120005	120117452	120117537	120120256	120120436	15018	31,17	35,24	7,6	51,42	202	79	1.27273e-07	0.000170904	0.257,0.217	0.051,0.053	0.185
Q50	SE.JCEC	ENSMUSG00000066306.13	Numa1	chr7	+	102002294	102002336	102001164	102001659	102007485	102007554	3145	43,40	94,243	10,8	136,176	121	79	1.3538e-07	0.000173526	0.23,0.097	0.046,0.029	0.126
Q50	SE.JCEC	ENSMUSG00000024858.13	Grk2	chr19	-	4288411	4288507	4287822	4287985	4288591	4288658	5374	114,369	14,16	175,393	2,2	175	79	1.52552e-07	0.000187035	0.786,0.912	0.975,0.989	-0.133
Q50	SE.JCEC	ENSMUSG00000067235.14	H2-Q10	chr17	+	35470825	35471101	35470088	35470179	35473082	35473358	7368	1,5	0,0	1,7	1,5	355	79	2.73432e-07	0.000319349	1.0,1.0	0.182,0.238	0.79
Q50	SE.JCEC	ENSMUSG00000097993.7	Ptprv	chr1	-	135128036	135128113	135127015	135127082	135128653	135128721	32553	0,4	1,4	5,3	0,0	156	79	2.83121e-07	0.000319349	0.0,0.336	1.0,1.0	-0.832
Q50	SE.JCEC	ENSMUSG00000113769.1	AC132623.2	chr12	-	111943884	111944066	111942346	111943211	111944156	111944475	33161	1,13	2,4	7,13	0,0	261	79	3.25926e-07	0.000353492	0.131,0.496	1.0,1.0	-0.686
Q50	SE.JCEC	ENSMUSG00000004113.18	Cacna1b	chr2	-	24642852	24642858	24639093	24639210	24648478	24648562	25710	3,3	0,0	0,1	3,1	85	79	3.49694e-07	0.000365223	1.0,1.0	0.0,0.482	0.759
Q50	SE.JCEC	ENSMUSG00000022580.12	Rhpn1	chr15	+	75713001	75713024	75712256	75712451	75713218	75713365	34179	1,4	0,0	1,4	2,5	102	79	4.33217e-07	0.000436296	1.0,1.0	0.279,0.383	0.669
Q50	SE.JCEC	ENSMUSG00000032878.16	Ccdc85a	chr11	-	28399375	28399510	28396045	28396165	28434080	28434157	5525	1,3	0,0	1,3	1,4	214	79	5.1037e-07	0.000491387	1.0,1.0	0.27,0.217	0.756
Q50	SE.JCEC	ENSMUSG00000055150.15	Zfp78	chr7	+	6370958	6371105	6363335	6363439	6371305	6371396	21256	1,3	0,0	0,7	1,4	226	79	5.22771e-07	0.000491387	1.0,1.0	0.0,0.38	0.81
Q50	SE.JCEC	ENSMUSG00000045679.14	Pqlc3	chr12	-	16993452	16993573	16992277	16992319	16995613	16995671	890	63,129	6,9	67,138	0,0	200	79	6.52227e-07	0.000593295	0.806,0.85	1.0,1.0	-0.172
Q50	SE.JCEC	ENSMUSG00000031284.16	Pak3	chrX	+	143665732	143665843	143664372	143664614	143693286	143693384	23087	2,2	0,0	4,6	1,5	190	79	8.3324e-07	0.000734267	1.0,1.0	0.625,0.333	0.521
Q50	SE.JCEC	ENSMUSG00000037997.12	Parp11	chr6	+	127470701	127470830	127453647	127453822	127474235	127474311	4567	2,6	2,3	4,2	0,0	208	79	9.42232e-07	0.000805151	0.275,0.432	1.0,1.0	-0.646
Q50	SE.JCEC	ENSMUSG00000028782.14	Adgrb2	chr4	+	130006751	130006916	130005389	130005554	130007561	130007726	24549	3,4	0,0	4,4	3,2	244	79	1.03112e-06	0.000855194	1.0,1.0	0.302,0.393	0.652
Q50	SE.JCEC	ENSMUSG00000022119.15	Rbm26	chr14	-	105139090	105139162	105131881	105132007	105140315	105140438	26810	93,220	57,96	36,74	56,88	151	79	1.0954e-06	0.000882548	0.461,0.545	0.252,0.306	0.224
Q50	SE.JCEC	ENSMUSG00000034201.13	Gas2l1	chr11	-	5064836	5065015	5063872	5064478	5065214	5065278	3649	0,1	14,2	4,13	3,5	258	79	1.13467e-06	0.000888795	0.0,0.133	0.29,0.443	-0.3
Q50	SE.JCEC	ENSMUSG00000026014.15	Raph1	chr1	-	60510416	60510491	60503517	60503595	60518979	60519060	10232	3,2	0,0	0,1	1,2	154	79	1.2487e-06	0.000951679	1.0,1.0	0.0,0.204	0.898
Q50	SE.JCEC	ENSMUSG00000042988.10	Notum	chr11	-	120656559	120656751	120656331	120656432	120657492	120657595	3600	75,48	1,1	113,71	22,9	271	79	1.5528e-06	0.0011523	0.956,0.933	0.6,0.697	0.296
Q50	SE.JCEC	ENSMUSG00000016346.17	Kcnq2	chr2	-	181104886	181104981	181100549	181100618	181109021	181109117	23123	3,8	0,0	3,4	1,4	174	79	1.6192e-06	0.00117077	1.0,1.0	0.577,0.312	0.555
Q50	SE.JCEC	ENSMUSG00000035696.15	Rnf38	chr4	-	44158902	44159052	44152359	44152553	44167465	44167535	15308	1,3	2,2	1,5	0,0	229	79	1.70172e-06	0.00119967	0.147,0.341	1.0,1.0	-0.756
Q50	SE.JCEC	ENSMUSG00000001166.17	Oas1c	chr5	-	120807959	120808248	120805403	120805600	120812433	120812514	18247	14,20	0,0	12,26	5,2	368	79	2.01327e-06	0.00138469	1.0,1.0	0.34,0.736	0.462
Q50	SE.JCEC	ENSMUSG00000020077.14	Srgn	chr10	-	62518051	62518144	62507641	62507836	62527338	62527425	5005	7,5	56,94	5,11	7,14	172	79	2.06843e-06	0.00138875	0.054,0.024	0.247,0.265	-0.217
Q50	SE.JCEC	ENSMUSG00000048251.15	Bcl11b	chr12	-	107965671	107965887	107910402	107917414	107989464	107989830	33985	5,12	2,4	4,10	0,0	295	79	2.22655e-06	0.00146015	0.401,0.445	1.0,1.0	-0.577
Q50	SE.JCEC	ENSMUSG00000037353.8	Letmd1	chr15	+	100471659	100471775	100469684	100469836	100472548	100472631	7010	18,24	5,7	13,12	0,0	195	79	2.52908e-06	0.00162086	0.593,0.581	1.0,1.0	-0.413
Q50	SE.JCEC	ENSMUSG00000039108.14	Lsm14b	chr2	+	180031793	180031871	180031360	180031528	180032060	180032222	15293	178,406	12,19	180,271	32,39	157	79	4.0494e-06	0.00253753	0.882,0.915	0.739,0.778	0.14
Q50	SE.JCEC	ENSMUSG00000037994.14	Slc9b2	chr3	+	135318279	135318460	135307730	135307781	135321885	135322056	1305	9,19	4,11	1,6	0,0	260	79	5.01982e-06	0.00300352	0.406,0.344	1.0,1.0	-0.625
Q50	SE.JCEC	ENSMUSG00000013878.18	Rnf170	chr8	+	26123846	26123987	26120439	26120563	26125903	26125979	7993	50,170	9,4	66,202	0,0	220	79	5.20333e-06	0.00300352	0.666,0.939	1.0,1.0	-0.198
Q50	SE.JCEC	ENSMUSG00000031325.15	4930519F16Rik	chrX	-	103255823	103255992	103234021	103234269	103256518	103256606	28203	1,4	1,3	3,3	0,0	248	79	5.21907e-06	0.00300352	0.242,0.298	1.0,1.0	-0.73
Q50	SE.JCEC	ENSMUSG00000021276.10	Cinp	chr12	-	110877222	110877372	110876840	110876970	110878987	110879039	29489	7,8	0,0	3,2	2,2	229	79	5.10531e-06	0.00300352	1.0,1.0	0.341,0.256	0.702
Q50	SE.JCEC	ENSMUSG00000037341.13	Slc9a7	chrX	-	20138912	20138972	20131770	20131834	20158814	20158968	24834	2,5	1,4	4,18	0,0	139	79	6.01697e-06	0.00339345	0.532,0.415	1.0,1.0	-0.526
Q50	SE.JCEC	ENSMUSG00000024670.16	Cd6	chr19	-	10792827	10792944	10791381	10791453	10794141	10794237	11063	2,4	0,0	3,16	2,4	196	79	7.0051e-06	0.00387327	1.0,1.0	0.377,0.617	0.503
Q50	SE.JCEC	ENSMUSG00000021185.16	9030617O03Rik	chr12	+	100786137	100786246	100779077	100779310	100787615	100787672	1694	4,3	0,0	2,2	2,2	188	79	7.39901e-06	0.00394964	1.0,1.0	0.296,0.296	0.704
Q50	SE.JCEC	ENSMUSG00000031697.12	Orc6	chr8	+	85301108	85301238	85299631	85299992	85302795	85302959	25450	636,1099	22,15	702,1303	7,3	209	79	7.42334e-06	0.00394964	0.916,0.965	0.974,0.994	-0.043
Q50	SE.JCEC	ENSMUSG00000075122.4	Cd80	chr16	+	38479063	38479345	38473865	38474183	38482619	38482733	14330	17,7	0,0	17,23	4,2	361	79	7.84093e-06	0.00409456	1.0,1.0	0.482,0.716	0.401
Q50	SE.JCEC	ENSMUSG00000026959.13	Grin1	chr2	-	25294437	25294548	25291180	25292128	25295791	25295937	36136	0,0	1,4	5,5	2,4	190	79	9.22464e-06	0.00472956	0.0,0.0	0.51,0.342	-0.426
Q50	SE.JCEC	ENSMUSG00000063358.15	Mapk1	chr16	+	17026357	17026489	17026025	17026140	17035441	17035551	28845	568,1100	31,39	562,1153	12,13	211	79	9.40145e-06	0.00473413	0.873,0.913	0.946,0.971	-0.065
Q50	SE.JCEC	ENSMUSG00000113769.1	AC132623.2	chr12	-	111943884	111943997	111941990	111943211	111944156	111944484	33160	4,17	2,4	5,12	0,0	192	79	1.02917e-05	0.00509152	0.451,0.636	1.0,1.0	-0.457
Q50	SE.JCEC	ENSMUSG00000079110.11	Capn3	chr2	+	120501210	120501324	120498967	120498985	120502102	120502180	2013	12,1	3,2	10,3	0,0	193	79	1.10394e-05	0.00534406	0.621,0.17	1.0,1.0	-0.605
Q50	SE.JCEC	ENSMUSG00000044948.16	Cfap43	chr19	-	47745443	47745603	47739669	47739834	47746628	47746741	17231	8,6	0,0	7,5	3,2	239	79	1.11812e-05	0.00534406	1.0,1.0	0.435,0.452	0.556
Q50	SE.JCEC	ENSMUSG00000024446.13	Rpp21	chr17	-	36257605	36257706	36257441	36257524	36257782	36258069	1146	186,281	54,22	154,297	7,6	180	79	1.2047e-05	0.00556908	0.602,0.849	0.906,0.956	-0.206
Q50	SE.JCEC	ENSMUSG00000001435.15	Col18a1	chr10	-	77057368	77057401	77055578	77055827	77058698	77058830	36620	309,488	31,48	270,374	9,13	112	79	1.1949e-05	0.00556908	0.875,0.878	0.955,0.953	-0.077
Q50	SE.JCEC	ENSMUSG00000074151.13	Nlrc5	chr8	+	94446057	94446133	94434355	94434433	94459691	94459799	10043	6,4	0,0	1,3	2,2	155	79	1.44578e-05	0.00657571	1.0,1.0	0.203,0.433	0.682
Q50	SE.JCEC	ENSMUSG00000055762.15	Eef1d	chr15	-	75900690	75900762	75896675	75896919	75901131	75901252	9118	1391,3445	95,136	2129,4070	68,95	151	79	1.51147e-05	0.00665966	0.885,0.93	0.942,0.957	-0.042
Q50	SE.JCEC	ENSMUSG00000019978.16	Epb41l2	chr10	+	25493566	25493629	25488950	25489093	25501577	25501631	30427	49,31	1,7	11,11	9,11	142	79	1.51098e-05	0.00665966	0.965,0.711	0.405,0.357	0.457
Q50	SE.JCEC	ENSMUSG00000022580.12	Rhpn1	chr15	+	75713001	75713078	75711790	75712451	75713218	75713365	34180	3,13	0,0	3,23	2,5	156	79	1.83863e-05	0.00797655	1.0,1.0	0.432,0.7	0.434
Q50	SE.JCEC	ENSMUSG00000030768.12	Disp1	chr1	-	183202951	183203039	183173495	183173623	183221322	183221485	5700	19,25	0,1	7,10	4,3	167	79	1.94462e-05	0.00830852	1.0,0.922	0.453,0.612	0.429
Q50	SE.JCEC	ENSMUSG00000001151.10	Pcnt	chr10	-	76403623	76403644	76401331	76401535	76403757	76403874	35340	61,42	66,43	20,18	49,64	100	79	2.1633e-05	0.00910492	0.422,0.436	0.244,0.182	0.216
Q50	SE.JCEC	ENSMUSG00000056268.15	Dennd1b	chr1	+	139059066	139059126	139054540	139054621	139060274	139060328	7312	87,74	74,95	44,132	22,44	139	79	2.27575e-05	0.00943734	0.401,0.307	0.532,0.63	-0.227
Q50	SE.JCEC	ENSMUSG00000031651.5	Triml1	chr8	-	43136536	43136559	43136275	43136373	43140642	43140738	15489	35,103	8,10	42,49	0,1	102	79	2.3938e-05	0.00975492	0.772,0.889	1.0,0.974	-0.156
Q50	SE.JCEC	ENSMUSG00000040123.16	Zmym5	chr14	-	56810739	56810859	56804414	56804863	56811333	56811464	33193	17,21	0,0	17,24	4,3	199	79	2.42152e-05	0.00975492	1.0,1.0	0.628,0.761	0.305
Q50	SE.JCEC	ENSMUSG00000069911.10	Fam196b	chr11	+	34401055	34403305	34314821	34314945	34404277	34404352	13819	13,16	0,0	3,5	0,4	2329	79	2.57751e-05	0.0100949	1.0,1.0	1.0,0.041	0.48
Q50	SE.JCEC	ENSMUSG00000036555.14	Iqce	chr5	-	140692793	140692928	140691599	140691670	140693414	140693543	33715	3,6	3,4	10,9	1,0	214	79	2.55971e-05	0.0100949	0.27,0.356	0.787,1.0	-0.581
Q50	SE.JCEC	ENSMUSG00000031651.5	Triml1	chr8	-	43138566	43138797	43136275	43136373	43140642	43140738	15490	71,103	8,10	31,56	0,1	310	79	2.86883e-05	0.0110819	0.693,0.724	1.0,0.935	-0.259
Q50	SE.JCEC	ENSMUSG00000024207.8	Acsbg2	chr17	-	56846092	56846339	56845403	56845513	56846521	56846661	3731	1,0	0,3	4,5	0,0	326	79	3.20644e-05	0.0122187	1.0,0.0	1.0,1.0	-0.5
Q50	SE.JCEC	ENSMUSG00000029603.15	Dtx1	chr5	-	120682579	120682738	120682303	120682465	120683060	120683122	1919	16,106	0,1	28,106	7,6	238	79	3.59018e-05	0.0128151	1.0,0.972	0.57,0.854	0.274
Q50	SE.JCEC	ENSMUSG00000031310.16	Zmym3	chrX	-	101416166	101416461	101414928	101415938	101416908	101416975	5023	89,150	4,2	92,78	14,10	374	79	3.52256e-05	0.0128151	0.825,0.941	0.581,0.622	0.282
Q50	SE.JCEC	ENSMUSG00000028295.14	Smim8	chr4	-	34771877	34772053	34770887	34771414	34778223	34778270	8132	0,0	13,21	4,6	7,12	255	79	3.55013e-05	0.0128151	0.0,0.0	0.15,0.134	-0.142
Q50	SE.JCEC	ENSMUSG00000025026.14	Add3	chr19	+	53244309	53244405	53242503	53242627	53244997	53247399	11803	66,190	7,24	58,184	2,4	175	79	3.55158e-05	0.0128151	0.81,0.781	0.929,0.954	-0.146
Q50	SE.JCEC	ENSMUSG00000020376.16	Rnf130	chr11	+	50099245	50099339	50095775	50095980	50104548	50104753	20977	41,137	3,23	55,211	35,86	173	79	3.4516e-05	0.0128151	0.862,0.731	0.418,0.528	0.324
Q50	SE.JCEC	ENSMUSG00000063889.16	Crem	chr18	-	3287903	3288092	3273421	3273578	3295039	3295182	12230	0,5	1,10	4,32	1,6	268	79	3.66327e-05	0.012833	0.0,0.128	0.541,0.611	-0.512
Q50	SE.JCEC	ENSMUSG00000097814.5	Panct2	chr1	+	96872484	96872668	96872189	96872390	96877833	96877901	20912	5,43	1,6	4,22	0,0	263	79	3.68621e-05	0.012833	0.6,0.683	1.0,1.0	-0.359
Q50	SE.JCEC	ENSMUSG00000028070.7	Apoa1bp	chr3	-	88056985	88057133	88056519	88056776	88057723	88057837	22795	245,516	11,7	246,559	1,1	227	79	3.87219e-05	0.0133161	0.886,0.962	0.988,0.995	-0.068
Q50	SE.JCEC	ENSMUSG00000027692.16	Tnik	chr3	+	28594906	28594993	28594021	28594132	28596071	28596260	23476	9,2	3,6	0,0	3,7	166	79	3.94228e-05	0.0133938	0.588,0.137	0.0,0.0	0.362
Q50	SE.JCEC	ENSMUSG00000016487.15	Ppfibp1	chr6	+	146917747	146917908	146888508	146888683	146938905	146938989	2285	16,33	56,115	30,78	38,113	240	79	4.02053e-05	0.013497	0.086,0.086	0.206,0.185	-0.11
Q50	SE.JCEC	ENSMUSG00000019813.16	Cep57l1	chr10	-	41781483	41781550	41745770	41745921	41809845	41809871	17358	5,7	0,0	3,2	2,2	146	79	4.10835e-05	0.0136296	1.0,1.0	0.448,0.351	0.601
Q50	SE.JCEC	ENSMUSG00000036504.6	Phpt1	chr2	-	25574187	25574449	25573501	25573699	25574682	25574878	32313	83,168	0,0	66,159	4,5	341	79	4.56824e-05	0.0149791	1.0,1.0	0.793,0.88	0.163
Q50	SE.JCEC	ENSMUSG00000029522.12	Pla2g1b	chr5	+	115470781	115470941	115466261	115466320	115474508	115474708	23341	63,72	0,0	41,71	4,4	239	79	4.89484e-05	0.0158655	1.0,1.0	0.772,0.854	0.187
Q50	SE.JCEC	ENSMUSG00000043940.15	Wdfy3	chr5	-	101878005	101878059	101875840	101876009	101882422	101882650	13735	43,53	1,0	28,29	6,3	133	79	5.15672e-05	0.0165243	0.962,1.0	0.735,0.852	0.188
Q50	SE.JCEC	ENSMUSG00000024242.14	Map4k3	chr17	-	80618293	80618347	80616485	80616528	80618556	80618595	18765	218,262	13,7	97,218	0,1	133	79	5.27781e-05	0.0167223	0.909,0.957	1.0,0.992	-0.063
Q50	SE.JCEC	ENSMUSG00000022003.6	Slc25a30	chr14	-	75776995	75777126	75774994	75775142	75786924	75787037	25991	152,333	0,4	56,228	6,10	210	79	5.40437e-05	0.0169331	1.0,0.969	0.778,0.896	0.147
Q50	SE.JCEC	ENSMUSG00000030213.12	Atf7ip	chr6	+	136559763	136561439	136518801	136518963	136563759	136563769	5795	55,121	2,3	69,86	0,0	1755	79	5.53688e-05	0.0169711	0.553,0.645	1.0,1.0	-0.401
Q50	SE.JCEC	ENSMUSG00000097290.8	1300002E11Rik	chr16	+	21800714	21800836	21795849	21795975	21808677	21808820	32798	5,14	11,3	0,1	8,7	201	79	5.50226e-05	0.0169711	0.152,0.647	0.0,0.053	0.373
Q50	SE.JCEC	ENSMUSG00000060671.12	Atp8b2	chr3	-	89960284	89960421	89958990	89959049	89961074	89961141	30247	3,1	47,43	8,7	13,30	216	79	6.22807e-05	0.0188844	0.023,0.008	0.184,0.079	-0.116
Q50	SE.JCEC	ENSMUSG00000056770.15	Setd3	chr12	-	108160232	108160381	108158275	108158348	108162972	108163065	13595	281,557	8,14	234,413	13,37	228	79	6.55264e-05	0.0196572	0.924,0.932	0.862,0.795	0.1
Q50	SE.JCEC	ENSMUSG00000028358.15	Zfp618	chr4	+	63033901	63033993	62965572	62965706	63061520	63061564	18424	1,5	2,2	9,8	1,0	171	79	7.02676e-05	0.0208576	0.188,0.536	0.806,1.0	-0.541
Q50	SE.JCEC	ENSMUSG00000022537.17	Tmem44	chr16	-	30549392	30549457	30547342	30547469	30550362	30550570	8593	1,4	0,2	0,0	1,8	144	79	7.34376e-05	0.0209178	1.0,0.523	0.0,0.0	0.762
Q50	SE.JCEC	ENSMUSG00000043467.19	Zbtb37	chr1	-	161034087	161034284	161031804	161032764	161034777	161034834	11086	15,15	4,1	9,10	0,0	276	79	7.29962e-05	0.0209178	0.518,0.811	1.0,1.0	-0.335
Q50	SE.JCEC	ENSMUSG00000039477.16	Tnrc18	chr5	-	142732863	142733031	142731194	142732549	142733549	142733666	15988	19,3	0,0	4,2	2,1	247	79	7.20085e-05	0.0209178	1.0,1.0	0.39,0.39	0.61
Q50	SE.JCEC	ENSMUSG00000003435.9	Supt5	chr7	-	28330017	28330029	28329582	28329652	28330579	28330645	20317	172,249	44,78	132,157	68,152	91	79	7.2161e-05	0.0209178	0.772,0.735	0.628,0.473	0.203
Q50	SE.JCEC	ENSMUSG00000037860.15	Aim2	chr1	+	173459697	173459849	173455333	173455615	173461906	173462320	35864	47,97	0,0	115,265	6,10	231	79	7.94576e-05	0.0224063	1.0,1.0	0.868,0.901	0.115
Q50	SE.JCEC	ENSMUSG00000026020.9	Nop58	chr1	+	59692551	59692728	59692336	59692389	59695977	59696099	13143	249,299	1379,1286	103,167	922,1233	256	79	8.03867e-05	0.0224438	0.053,0.067	0.033,0.04	0.023
Q50	SE.JCEC	ENSMUSG00000034729.16	Mrps10	chr17	+	47370028	47370158	47368892	47368954	47370263	47370370	10495	7,12	2,3	7,13	0,0	209	79	8.28134e-05	0.0226724	0.57,0.602	1.0,1.0	-0.414
Q50	SE.JCEC	ENSMUSG00000049580.12	Tsku	chr7	-	98359357	98359467	98350667	98353130	98360020	98360079	22848	0,1	1,2	6,5	1,1	189	79	8.22198e-05	0.0226724	0.0,0.173	0.715,0.676	-0.609
Q50	SE.JCEC	ENSMUSG00000029422.15	Rsrc2	chr5	-	123735821	123735896	123733555	123733635	123736558	123736681	27370	23,59	815,724	19,90	321,633	154	79	8.662e-05	0.0234865	0.014,0.04	0.029,0.068	-0.022
Q50	SE.JCEC	ENSMUSG00000036879.15	Phkb	chr8	+	85843003	85843112	85841001	85841103	85875633	85875723	21403	50,136	0,10	47,106	8,28	188	79	8.75046e-05	0.0235004	1.0,0.851	0.712,0.614	0.262
Q50	SE.JCEC	ENSMUSG00000029699.13	Ssc4d	chr5	-	135965570	135965885	135964618	135964696	135966074	135966152	14521	2,6	0,0	7,12	1,3	394	79	9.38538e-05	0.0247587	1.0,1.0	0.584,0.445	0.486
Q50	SE.JCEC	ENSMUSG00000039233.12	Tbce	chr13	-	14003532	14003696	14001109	14001178	14005142	14005283	31794	64,108	0,0	54,83	6,2	243	79	9.48241e-05	0.0247587	1.0,1.0	0.745,0.931	0.162
Q50	SE.JCEC	ENSMUSG00000049439.13	Cyp20a1	chr1	+	60352908	60353075	60352120	60352170	60354513	60354656	32697	97,170	1,1	85,185	7,8	246	79	9.45178e-05	0.0247587	0.969,0.982	0.796,0.881	0.137
Q50	SE.JCEC	ENSMUSG00000003680.15	Taf6l	chr19	-	8785632	8785827	8785121	8785178	8786267	8786417	23695	3,5	1,0	2,0	2,1	274	79	9.87976e-05	0.0255596	0.464,1.0	0.224,0.0	0.62
Q50	SE.JCEC	ENSMUSG00000005982.13	Naa60	chr16	+	3894368	3894484	3884618	3884806	3897250	3897380	21429	48,86	6,8	57,91	1,1	195	79	0.000103452	0.0262815	0.764,0.813	0.958,0.974	-0.177
Q50	SE.JCEC	ENSMUSG00000040722.7	Scamp5	chr9	-	57447076	57447233	57446071	57446173	57451355	57451484	33915	45,93	13,39	60,53	45,73	236	79	0.000102562	0.0262815	0.537,0.444	0.309,0.196	0.238
Q50	SE.JCEC	ENSMUSG00000021065.16	Fut8	chr12	+	77323844	77323937	77277360	77277455	77331895	77332329	10143	22,70	7,9	38,85	0,3	172	79	0.00010452	0.0263158	0.591,0.781	1.0,0.929	-0.279
Q50	SE.JCEC	ENSMUSG00000020770.13	Unk	chr11	+	116058242	116058424	116056190	116056379	116058988	116059246	4472	20,93	0,1	38,98	4,7	261	79	0.000106298	0.0265134	1.0,0.966	0.742,0.809	0.207
Q50	SE.JCEC	ENSMUSG00000056167.7	Cnot10	chr9	-	114597794	114597830	114597478	114597606	114598704	114598835	15726	104,252	35,101	71,151	55,111	115	79	0.000107186	0.0265134	0.671,0.632	0.47,0.483	0.175
Q50	SE.JCEC	ENSMUSG00000030491.16	Tdrd12	chr7	-	35475932	35476105	35471191	35471301	35478053	35478146	27808	3,27	0,8	25,39	0,0	252	79	0.000108735	0.0266628	1.0,0.514	1.0,1.0	-0.243
Q50	SE.JCEC	ENSMUSG00000026150.14	Mff	chr1	+	82747082	82747142	82741817	82741976	82750519	82750604	264	53,261	7,13	46,159	0,2	139	79	0.000112704	0.0273979	0.811,0.919	1.0,0.978	-0.124
Q50	SE.JCEC	ENSMUSG00000004980.16	Hnrnpa2b1	chr6	-	51461919	51462055	51461120	51461433	51463410	51463493	18535	86,181	229,240	72,126	334,355	215	79	0.000116965	0.0281905	0.121,0.217	0.073,0.115	0.075
Q50	SE.JCEC	ENSMUSG00000038323.3	1700066M21Rik	chr1	+	57379706	57379812	57377632	57377946	57380041	57380162	4547	4,12	1,0	2,4	2,3	185	79	0.000121225	0.0289697	0.631,1.0	0.299,0.363	0.485
Q50	SE.JCEC	ENSMUSG00000000958.9	Slc7a7	chr14	-	54413879	54414013	54378995	54379121	54416588	54416770	16294	56,27	5,3	11,25	0,0	213	79	0.000129412	0.0306662	0.806,0.769	1.0,1.0	-0.212
Q50	SE.JCEC	ENSMUSG00000019909.4	Fam162b	chr10	-	51587194	51587303	51585415	51585590	51590060	51590169	26886	2,7	2,2	2,24	0,0	188	79	0.000130786	0.0307335	0.296,0.595	1.0,1.0	-0.554
Q50	SE.JCEC	ENSMUSG00000032745.17	Gpbp1	chr13	-	111453023	111453247	111448932	111448999	111453372	111453382	18887	663,1065	19,2	533,1136	1,2	303	79	0.000133381	0.0310843	0.901,0.993	0.993,0.993	-0.046
Q50	SE.JCEC	ENSMUSG00000015016.8	Acsf3	chr8	+	122778076	122778223	122775519	122775590	122779945	122780635	2448	0,1	2,4	1,3	0,1	226	79	0.000135906	0.0314132	0.0,0.08	1.0,0.512	-0.716
Q50	SE.JCEC	ENSMUSG00000031665.7	Sall1	chr8	-	89029943	89033398	89027234	89028818	89042351	89042444	2640	326,365	1,0	179,212	3,3	3534	79	0.00014112	0.0316468	0.879,1.0	0.572,0.612	0.348
Q50	SE.JCEC	ENSMUSG00000026020.9	Nop58	chr1	+	59692611	59692728	59692336	59692389	59695977	59696077	13144	338,369	1379,1286	137,226	922,1233	196	79	0.000140593	0.0316468	0.09,0.104	0.057,0.069	0.034
Q50	SE.JCEC	ENSMUSG00000038712.16	Fam63a	chr3	+	95286695	95286872	95283601	95283625	95287644	95287836	14265	44,31	106,80	54,56	26,69	256	79	0.000141116	0.0316468	0.114,0.107	0.391,0.2	-0.185
Q50	SE.JCEC	ENSMUSG00000054387.13	Mdm4	chr1	-	133004653	133004721	133003790	133003890	133009136	133009192	15041	171,221	73,113	153,228	33,60	147	79	0.000141406	0.0316468	0.557,0.512	0.714,0.671	-0.158
Q50	SE.JCEC	ENSMUSG00000090841.2	Myl6	chr10	-	128491719	128491764	128490860	128491033	128492058	128492136	6922	85,145	451,1093	164,284	539,1277	124	79	0.000152068	0.0322555	0.107,0.078	0.162,0.124	-0.051
Q50	SE.JCEC	ENSMUSG00000048349.9	Pou4f1	chr14	-	104465684	104466871	104461675	104464544	104467610	104467999	16125	2,6	0,0	1,4	1,1	1266	79	0.000151353	0.0322555	1.0,1.0	0.059,0.2	0.871
Q50	SE.JCEC	ENSMUSG00000030102.11	Itpr1	chr6	+	108365298	108365343	108363609	108363705	108369010	108369165	22435	51,134	1,3	49,97	6,12	124	79	0.000152132	0.0322555	0.97,0.966	0.839,0.837	0.13
Q50	SE.JCEC	ENSMUSG00000061306.15	Slc38a10	chr11	-	120108466	120108553	120106433	120106610	120109431	120109536	23945	13,22	46,76	10,3	63,97	166	79	0.000148566	0.0322555	0.119,0.121	0.07,0.015	0.077
Q50	SE.JCEC	ENSMUSG00000014791.10	Elmo3	chr8	+	105306377	105306428	105306114	105306187	105306595	105306765	27477	4,20	0,0	14,24	2,5	130	79	0.000148602	0.0322555	1.0,1.0	0.81,0.745	0.222
Q50	SE.JCEC	ENSMUSG00000047146.16	Tet1	chr10	-	62833537	62833628	62832893	62832987	62838175	62840378	30648	475,464	18,6	298,253	1,1	170	79	0.000150887	0.0322555	0.925,0.973	0.993,0.992	-0.043
Q50	SE.JCEC	ENSMUSG00000036352.16	Ubac1	chr2	-	26005325	26005464	25998542	25999067	26006526	26006613	34075	248,548	19,28	298,609	7,12	218	79	0.000146879	0.0322555	0.825,0.876	0.939,0.948	-0.093
Q50	SE.JCEC	ENSMUSG00000032478.14	Nme6	chr9	+	109841475	109841515	109835269	109835414	109842451	109842529	29507	0,0	1,1	1,2	1,0	119	79	0.000156152	0.0328606	0.0,0.0	0.399,1.0	-0.7
Q50	SE.JCEC	ENSMUSG00000036054.15	Sugp2	chr8	+	70261230	70261317	70260441	70260589	70262870	70263105	13034	42,113	1,12	42,78	1,0	166	79	0.00017714	0.0370013	0.952,0.818	0.952,1.0	-0.091
Q50	SE.JCEC	ENSMUSG00000027406.12	Idh3b	chr2	-	130279555	130279726	130279312	130279437	130280262	130280323	26575	349,521	28,26	271,559	8,11	250	79	0.000183852	0.038121	0.798,0.864	0.915,0.941	-0.097
Q50	SE.JCEC	ENSMUSG00000026921.18	Egfl7	chr2	+	26592117	26592241	26591028	26591063	26592417	26592681	543	12,44	2,4	23,46	0,0	203	79	0.000194188	0.0391137	0.7,0.811	1.0,1.0	-0.244
Q50	SE.JCEC	ENSMUSG00000021884.17	Hacl1	chr14	-	31635743	31635784	31632895	31632968	31640493	31640598	24783	2,32	0,1	9,32	1,10	120	79	0.000192103	0.0391137	1.0,0.955	0.856,0.678	0.211
Q50	SE.JCEC	ENSMUSG00000040139.14	9430038I01Rik	chr7	-	137387539	137387701	137375573	137376351	137410639	137410732	25549	53,67	13,10	52,61	2,2	241	79	0.000192935	0.0391137	0.572,0.687	0.895,0.909	-0.273
Q50	SE.JCEC	ENSMUSG00000038861.14	Pi4kb	chr3	+	94983982	94984919	94974730	94975085	94992965	94993193	31502	69,130	0,0	69,90	3,2	1016	79	0.000191141	0.0391137	1.0,1.0	0.641,0.778	0.29
Q50	SE.JCEC	ENSMUSG00000068115.13	Ninl	chr2	-	150966323	150966364	150966077	150966242	150971023	150971080	26939	1,2	0,0	0,2	2,1	120	79	0.000204163	0.0408311	1.0,1.0	0.0,0.568	0.716
Q50	SE.JCEC	ENSMUSG00000070345.3	Hsf5	chr11	+	87635610	87636132	87631591	87631689	87638069	87638244	29179	5,5	2,1	4,5	0,0	601	79	0.00021232	0.0421634	0.247,0.397	1.0,1.0	-0.678
Q50	SE.JCEC	ENSMUSG00000062867.13	Impdh2	chr9	+	108563912	108563984	108563595	108563691	108564634	108564778	17910	96,123	743,1719	58,61	874,1412	151	79	0.000216486	0.0426901	0.063,0.036	0.034,0.022	0.022
Q50	SE.JCEC	ENSMUSG00000043467.19	Zbtb37	chr1	-	161012884	161013021	161008793	161009491	161019483	161020406	11083	2,1	2,5	1,5	0,1	216	79	0.000224263	0.0436137	0.268,0.068	1.0,0.646	-0.655
Q50	SE.JCEC	ENSMUSG00000028453.10	Fancg	chr4	-	43009147	43009279	43008710	43008913	43009706	43009800	23176	30,62	0,0	33,69	4,3	211	79	0.000223037	0.0436137	1.0,1.0	0.755,0.896	0.174
Q50	SE.JCEC	ENSMUSG00000020680.15	Taf15	chr11	+	83488924	83489045	83487222	83487413	83497893	83497926	25323	128,186	0,1	168,250	9,5	200	79	0.000228715	0.0441749	1.0,0.987	0.881,0.952	0.077
Q50	SE.JCEC	ENSMUSG00000029470.15	P2rx4	chr5	+	122724593	122724674	122719129	122719226	122724989	122725131	28363	26,29	1,12	14,45	0,1	160	79	0.000230966	0.0443061	0.928,0.544	1.0,0.957	-0.242
Q50	SE.JCEC	ENSMUSG00000036992.10	Nxt1	chr2	+	148674463	148674598	148672600	148672835	148675281	148676027	8955	59,80	109,197	32,45	95,250	214	79	0.000233197	0.0444319	0.167,0.13	0.111,0.062	0.062
Q50	SE.JCEC	ENSMUSG00000023906.2	Cldn6	chr17	+	23679757	23679821	23679364	23679407	23681047	23682446	20843	49,230	2,11	67,300	12,39	143	79	0.000240003	0.0454217	0.931,0.92	0.755,0.81	0.143
Q50	SE.JCEC	ENSMUSG00000035401.9	Emsy	chr7	-	98602582	98602747	98600671	98600827	98610666	98610865	8353	93,123	1,1	67,108	5,7	244	79	0.000242235	0.0455385	0.968,0.976	0.813,0.833	0.149
Q50	SE.JCEC	ENSMUSG00000090841.2	Myl6	chr10	-	128492601	128492745	128492227	128492402	128493538	128493566	6930	6519,6738	214,21	4024,7850	77,18	223	79	0.000246749	0.04608	0.915,0.991	0.949,0.994	-0.018
Q50	SE.JCEC	ENSMUSG00000028587.18	Orc1	chr4	+	108590652	108590777	108588675	108588781	108593292	108593471	3175	370,412	7,7	227,477	16,22	204	79	0.000254205	0.0471601	0.953,0.958	0.846,0.894	0.086
Q50	SE.JCEC	ENSMUSG00000038990.14	Cables2	chr2	-	180264402	180264474	180264213	180264306	180273099	180273446	28050	27,37	4,3	13,29	0,0	151	79	0.00025872	0.0474463	0.779,0.866	1.0,1.0	-0.177
Q50	SE.JCEC	ENSMUSG00000006494.11	Pdk1	chr2	+	71883422	71883607	71873550	71875547	71888895	71888952	35347	1,1	0,0	1,0	0,2	264	79	0.000259113	0.0474463	1.0,1.0	1.0,0.0	0.5
Q50	SE.JCEC	ENSMUSG00000071054.12	Safb	chr17	+	56598643	56599220	56597787	56597815	56599622	56599672	19064	319,278	2,7	246,204	0,0	656	79	0.000265167	0.0482415	0.951,0.827	1.0,1.0	-0.111
Q50	SE.JCEC	ENSMUSG00000025950.16	Idh1	chr1	-	65179762	65179815	65175230	65175368	65186208	65186459	96	2,6	5,17	2,8	1,1	132	79	0.00027747	0.0498368	0.193,0.174	0.545,0.827	-0.502
Q50	SE.JCEC	ENSMUSG00000073609.9	D2hgdh	chr1	+	93832595	93832789	93829756	93829896	93835286	93835455	16897	16,49	0,1	28,50	2,7	273	79	0.000276939	0.0498368	1.0,0.934	0.802,0.674	0.229
Q92	SE.JC	ENSMUSG00000030695.14	Aldoa	chr7	-	126797973	126798126	126797643	126797776	126799044	126799141	23485	348,1300	2145,8254	173,399	2929,7694	158	79	0	0	0.075,0.073	0.029,0.025	0.047
Q92	SE.JC	ENSMUSG00000039033.11	Tasp1	chr2	-	139883771	139883882	139857701	139857775	139947156	139947235	31024	35,49	0,0	12,22	11,23	158	79	0	0	1.0,1.0	0.353,0.324	0.661
Q92	SE.JC	ENSMUSG00000059534.8	Uqcr10	chr11	-	4703903	4703989	4701974	4702220	4704156	4704334	26320	170,146	1125,1714	61,138	1543,3116	158	79	7.47735e-13	6.92527e-09	0.07,0.041	0.019,0.022	0.035
Q92	SE.JC	ENSMUSG00000022995.16	Enah	chr1	-	181911596	181911659	181908297	181908376	181913306	181913373	17255	179,195	654,546	324,404	480,475	141	79	1.60472e-12	1.11468e-08	0.133,0.167	0.274,0.323	-0.148
Q92	SE.JC	ENSMUSG00000039478.15	Micu3	chr8	+	40359409	40359448	40356855	40356927	40366148	40366244	7151	24,45	8,10	5,8	10,41	117	79	3.5522e-11	1.97396e-07	0.669,0.752	0.252,0.116	0.526
Q92	SE.JC	ENSMUSG00000047996.16	Prrg1	chrX	-	78561575	78561644	78520770	78520821	78583768	78583891	16332	2,2	0,0	1,2	1,6	147	79	9.52036e-10	4.40872e-06	1.0,1.0	0.35,0.152	0.749
Q92	SE.JC	ENSMUSG00000105402.4	Gm3716	chr5	-	64610099	64610155	64601981	64602149	64610512	64610700	33873	10,7	0,2	0,0	2,3	134	79	2.10463e-09	8.35387e-06	1.0,0.674	0.0,0.0	0.837
Q92	SE.JC	ENSMUSG00000051586.16	Mical3	chr6	-	121016760	121016859	121014827	121014884	121019695	121019779	3294	0,1	1,8	1,2	0,0	158	79	3.60009e-09	1.21118e-05	0.0,0.059	1.0,1.0	-0.971
Q92	SE.JC	ENSMUSG00000021767.16	Kat6b	chr14	+	21621954	21622087	21609753	21609862	21626718	21626840	27807	0,0	1,2	1,2	0,0	158	79	3.9232e-09	1.21118e-05	0.0,0.0	1.0,1.0	-1
Q92	SE.JC	ENSMUSG00000017314.12	Mpp2	chr11	-	102088140	102088278	102085299	102085362	102088419	102088467	27085	0,0	2,1	1,1	0,0	158	79	5.94589e-09	1.50188e-05	0.0,0.0	1.0,1.0	-1
Q92	SE.JC	ENSMUSG00000017314.12	Mpp2	chr11	-	102088140	102088326	102085299	102085362	102088419	102088455	27086	0,0	2,1	1,1	0,0	158	79	5.94589e-09	1.50188e-05	0.0,0.0	1.0,1.0	-1
Q92	SE.JC	ENSMUSG00000049606.16	Zfp644	chr5	-	106690670	106690877	106681903	106682013	106696531	106696650	13220	0,0	1,1	4,3	1,0	158	79	7.22632e-09	1.54449e-05	0.0,0.0	0.667,1.0	-0.834
Q92	SE.JC	ENSMUSG00000030386.18	Zfp606	chr7	+	12481117	12481181	12480934	12481026	12489569	12489696	27731	1,0	22,72	6,13	11,34	142	79	6.82164e-09	1.54449e-05	0.025,0.0	0.233,0.175	-0.192
Q92	SE.JC	ENSMUSG00000037989.15	Wnk2	chr13	-	49051356	49051527	49042627	49042866	49052558	49052773	6156	1,1	0,0	0,0	1,1	158	79	1.7727e-08	3.51817e-05	1.0,1.0	0.0,0.0	1
Q92	SE.JC	ENSMUSG00000075415.13	Fnbp1	chr2	-	31044881	31044896	31040404	31040514	31054023	31054218	25872	1,1	0,0	0,0	1,1	93	79	2.19896e-08	4.07321e-05	1.0,1.0	0.0,0.0	1
Q92	SE.JC	ENSMUSG00000081590.1	Gm14413	chr2	-	177168990	177169117	177168736	177168797	177172867	177172870	352	1,2	3,5	3,3	0,0	158	79	2.83447e-08	4.92224e-05	0.143,0.167	1.0,1.0	-0.845
Q92	SE.JC	ENSMUSG00000047996.16	Prrg1	chrX	-	78561559	78561644	78517304	78520821	78583768	78583852	16331	2,2	0,0	2,4	1,6	158	79	3.09499e-08	5.05849e-05	1.0,1.0	0.5,0.25	0.625
Q92	SE.JC	ENSMUSG00000031508.14	Ankrd10	chr8	-	11623696	11623858	11619061	11619297	11628438	11628530	9353	32,41	71,79	9,17	92,117	158	79	8.78222e-08	0.000135563	0.184,0.206	0.047,0.068	0.138
Q92	SE.JC	ENSMUSG00000031297.14	Slc7a3	chrX	-	101084820	101084978	101083870	101084274	101085271	101085352	23182	49,80	295,307	24,32	296,409	158	79	2.31998e-07	0.000339267	0.077,0.115	0.039,0.038	0.058
Q92	SE.JC	ENSMUSG00000049295.16	Zfp219	chr14	-	52014947	52015052	52008227	52009662	52019494	52019713	16225	1,5	0,0	0,4	1,4	158	79	2.58198e-07	0.000358702	1.0,1.0	0.0,0.333	0.834
Q92	SE.JC	ENSMUSG00000033788.15	Dysf	chr6	+	84064470	84064563	84063320	84063435	84064875	84065087	3117	34,19	7,13	15,23	0,0	158	79	2.9782e-07	0.000394044	0.708,0.422	1.0,1.0	-0.435
Q92	SE.JC	ENSMUSG00000052997.15	Uba2	chr7	-	34141802	34141852	34141082	34141466	34142737	34142874	26666	54,122	1246,1502	24,38	947,1451	128	79	3.97311e-07	0.000501786	0.026,0.048	0.015,0.016	0.021
Q92	SE.JC	ENSMUSG00000028107.14	Tars2	chr3	-	95747438	95747656	95746032	95746170	95750338	95750417	16504	1,2	0,0	0,2	3,1	158	79	6.05715e-07	0.00073173	1.0,1.0	0.0,0.5	0.75
Q92	SE.JC	ENSMUSG00000037994.14	Slc9b2	chr3	+	135318279	135318460	135307730	135307781	135321885	135322056	1322	9,8	3,6	1,6	0,0	158	79	7.3981e-07	0.000856484	0.6,0.4	1.0,1.0	-0.5
Q92	SE.JC	ENSMUSG00000031766.4	Slc12a3	chr8	+	94345774	94345886	94344793	94344893	94346281	94346422	26672	2,3	0,0	5,8	4,3	158	79	7.82698e-07	0.000869891	1.0,1.0	0.385,0.571	0.522
Q92	SE.JC	ENSMUSG00000020642.13	Rnf144a	chr12	-	26405318	26405392	26389393	26389575	26415100	26415254	15160	0,0	3,8	7,5	3,5	152	79	1.08459e-06	0.00115562	0.0,0.0	0.548,0.342	-0.445
Q92	SE.JC	ENSMUSG00000043015.15	Nemp2	chr1	+	52642318	52642412	52637364	52637480	52645260	52645486	20319	2,9	0,0	0,1	1,2	158	79	1.12297e-06	0.00115562	1.0,1.0	0.0,0.2	0.9
Q92	SE.JC	ENSMUSG00000026959.13	Grin1	chr2	-	25294437	25294548	25291180	25292128	25295791	25295937	35868	3,2	0,0	5,5	2,4	158	79	1.36069e-06	0.00135024	1.0,1.0	0.556,0.385	0.529
Q92	SE.JC	ENSMUSG00000029575.17	Mmab	chr5	-	114436709	114436807	114434627	114435337	114437817	114437875	6914	4,3	2,0	0,0	1,1	158	79	1.76522e-06	0.00169126	0.5,1.0	0.0,0.0	0.75
Q92	SE.JC	ENSMUSG00000023942.15	Slc29a1	chr17	-	45593331	45593432	45592178	45592261	45595481	45595515	16300	621,672	48,27	378,383	58,48	158	79	2.12151e-06	0.00196487	0.866,0.926	0.765,0.8	0.114
Q92	SE.JC	ENSMUSG00000054169.7	Ceacam10	chr7	+	24778125	24778261	24777280	24777339	24780869	24781229	25990	1,4	0,0	3,3	2,3	158	79	2.81772e-06	0.00252549	1.0,1.0	0.429,0.333	0.619
Q92	SE.JC	ENSMUSG00000043831.12	Lysmd4	chr7	+	67224375	67224401	67223608	67223891	67225025	67228468	20762	0,0	2,1	1,3	1,0	104	79	3.10759e-06	0.0026165	0.0,0.0	0.432,1.0	-0.716
Q92	SE.JC	ENSMUSG00000026959.13	Grin1	chr2	-	25294437	25294548	25291180	25292484	25295791	25295937	35869	3,1	0,0	6,6	2,4	158	79	3.10477e-06	0.0026165	1.0,1.0	0.6,0.429	0.486
Q92	SE.JC	ENSMUSG00000023942.15	Slc29a1	chr17	-	45593331	45593563	45592178	45592261	45595481	45595541	16303	374,344	48,27	224,195	58,48	158	79	3.30626e-06	0.0027019	0.796,0.864	0.659,0.67	0.165
Q92	SE.JC	ENSMUSG00000029603.15	Dtx1	chr5	-	120682579	120682738	120682303	120682465	120683060	120683122	1911	28,121	0,0	28,105	7,6	158	79	3.6913e-06	0.00293037	1.0,1.0	0.667,0.897	0.218
Q92	SE.JC	ENSMUSG00000028032.13	Papss1	chr3	+	131565947	131566060	131564896	131564983	131567501	131567678	3773	3,6	3,6	0,0	5,14	158	79	4.05446e-06	0.00301468	0.333,0.333	0.0,0.0	0.333
Q92	SE.JC	ENSMUSG00000060261.15	Gtf2i	chr5	-	134306531	134306727	134295509	134295613	134311672	134311727	4631	0,0	3,2	3,3	2,0	158	79	4.12301e-06	0.00301468	0.0,0.0	0.429,1.0	-0.715
Q92	SE.JC	ENSMUSG00000001435.15	Col18a1	chr10	-	77057368	77057401	77055578	77055827	77058698	77058830	36352	259,439	23,52	270,374	9,13	111	79	3.91596e-06	0.00301468	0.889,0.857	0.955,0.953	-0.081
Q92	SE.JC	ENSMUSG00000027692.16	Tnik	chr3	+	28594906	28594993	28594021	28594132	28596071	28596260	23315	8,7	7,9	0,0	3,7	158	79	5.49141e-06	0.00391228	0.364,0.28	0.0,0.0	0.322
Q92	SE.JC	ENSMUSG00000025264.12	Tsr2	chrX	-	151096164	151096255	151091675	151091767	151096428	151096523	3664	174,180	16,27	178,245	3,10	158	79	7.78878e-06	0.00527832	0.845,0.769	0.967,0.925	-0.139
Q92	SE.JC	ENSMUSG00000036748.15	Cuedc2	chr19	-	46338312	46338420	46332617	46332701	46338568	46338660	36208	59,129	25,57	39,71	47,75	158	79	7.69101e-06	0.00527832	0.541,0.531	0.293,0.321	0.229
Q92	SE.JC	ENSMUSG00000034883.9	Lrr1	chr12	+	69174391	69175113	69171861	69171960	69178579	69179009	3604	69,98	26,11	78,117	5,0	158	79	8.04822e-06	0.00532428	0.57,0.817	0.886,1.0	-0.25
Q92	SE.JC	ENSMUSG00000015120.15	Ube2i	chr17	-	25272537	25272765	25269402	25269479	25273320	25273383	21623	75,75	510,833	33,37	462,914	158	79	8.63134e-06	0.00557725	0.068,0.043	0.034,0.02	0.028
Q92	SE.JC	ENSMUSG00000006728.12	Cdk4	chr10	+	127064219	127064453	127063533	127063759	127064584	127064630	17346	2756,3885	51,23	2050,3140	83,42	158	79	9.76656e-06	0.00616736	0.964,0.988	0.925,0.974	0.026
Q92	SE.JC	ENSMUSG00000037686.6	Aspg	chr12	+	112114379	112114505	112112980	112113092	112115566	112115650	3028	8,13	0,0	5,12	1,5	158	79	1.04018e-05	0.00642255	1.0,1.0	0.714,0.545	0.371
Q92	SE.JC	ENSMUSG00000042323.16	Pbrm1	chr14	+	31113848	31114004	31110414	31110579	31117012	31117083	28515	78,98	0,0	74,120	1,14	158	79	1.17354e-05	0.00708844	1.0,1.0	0.974,0.811	0.107
Q92	SE.JC	ENSMUSG00000018501.17	Ncor1	chr11	-	62359760	62359934	62358854	62359015	62366963	62367159	14603	217,217	18,27	238,276	59,69	158	79	1.28146e-05	0.0075756	0.858,0.801	0.669,0.667	0.161
Q92	SE.JC	ENSMUSG00000031256.11	Cstf2	chrX	+	134072677	134072764	134072414	134072474	134073213	134073277	15487	1,0	1,2	1,4	0,1	158	79	1.3214e-05	0.00764899	0.333,0.0	1.0,0.667	-0.667
Q92	SE.JC	ENSMUSG00000034201.13	Gas2l1	chr11	-	5064836	5065015	5063872	5064478	5065214	5065278	3606	2,0	10,5	4,13	3,5	158	79	1.35468e-05	0.00768161	0.091,0.0	0.4,0.565	-0.437
Q92	SE.JC	ENSMUSG00000044477.10	Zfand3	chr17	+	30060809	30060850	30005086	30005308	30135322	30135505	10893	45,99	0,0	59,112	4,10	119	79	1.41748e-05	0.00787696	1.0,1.0	0.907,0.881	0.106
Q92	SE.JC	ENSMUSG00000027523.19	Gnas	chr2	+	174328107	174330434	174327767	174327941	174334211	174334284	34606	160,450	11,29	162,493	1,10	158	79	1.73969e-05	0.00947791	0.879,0.886	0.988,0.961	-0.092
Q92	SE.JC	ENSMUSG00000031310.16	Zmym3	chrX	-	101416166	101416461	101414928	101415938	101416908	101416975	4925	187,134	6,3	92,78	14,10	158	79	1.89146e-05	0.00973226	0.94,0.957	0.767,0.796	0.167
Q92	SE.JC	ENSMUSG00000038733.13	Wdr26	chr1	-	181180465	181180648	181177674	181177831	181181303	181181489	15023	52,60	84,169	19,30	94,184	158	79	1.85625e-05	0.00973226	0.236,0.151	0.092,0.075	0.11
Q92	SE.JC	ENSMUSG00000004561.14	Mettl17	chr14	+	51889146	51889397	51888741	51888836	51889527	51889635	21142	40,54	2,0	29,36	8,6	158	79	1.86459e-05	0.00973226	0.909,1.0	0.644,0.75	0.257
Q92	SE.JC	ENSMUSG00000030881.15	Arfip2	chr7	-	105637862	105638040	105637120	105637278	105638208	105638327	34001	56,82	2,9	64,90	0,0	158	79	2.15833e-05	0.0109035	0.933,0.82	1.0,1.0	-0.123
Q92	SE.JC	ENSMUSG00000030881.15	Arfip2	chr7	-	105637939	105638040	105637120	105637278	105638208	105638327	34002	57,82	2,9	64,90	0,0	158	79	2.25772e-05	0.0112019	0.934,0.82	1.0,1.0	-0.123
Q92	SE.JC	ENSMUSG00000078868.3	Gm14412	chr2	-	177317331	177317458	177317063	177317124	177324304	177324307	27264	39,54	9,8	23,32	0,1	158	79	2.51188e-05	0.0122443	0.684,0.771	1.0,0.941	-0.243
Q92	SE.JC	ENSMUSG00000034401.16	Spata6	chr4	+	111746140	111746278	111719983	111720257	111767662	111767704	15833	11,36	0,0	6,50	2,7	158	79	2.86217e-05	0.0137113	1.0,1.0	0.6,0.781	0.309
Q92	SE.JC	ENSMUSG00000031150.12	Ccdc120	chrX	-	7740348	7740405	7738369	7738523	7741211	7741308	33044	3,3	0,0	1,3	1,3	135	79	2.92974e-05	0.0137971	1.0,1.0	0.369,0.369	0.631
Q92	SE.JC	ENSMUSG00000039062.15	Anpep	chr7	-	79843026	79843108	79842613	79842660	79848144	79848193	5109	0,0	2,2	2,4	2,2	158	79	3.00309e-05	0.0139068	0.0,0.0	0.333,0.5	-0.416
Q92	SE.JC	ENSMUSG00000027257.13	Pacsin3	chr2	+	91259863	91259927	91256812	91256926	91260170	91260229	1450	19,61	0,1	21,66	1,15	142	79	3.30274e-05	0.014892	1.0,0.971	0.921,0.71	0.17
Q92	SE.JC	ENSMUSG00000027014.14	Cwc22	chr2	-	77940301	77940362	77936592	77936722	77946149	77946189	20160	36,59	101,92	72,88	70,61	139	79	3.32302e-05	0.014892	0.168,0.267	0.369,0.451	-0.193
Q92	SE.JC	ENSMUSG00000003435.9	Supt5	chr7	-	28330017	28330029	28329582	28329652	28330579	28330645	20195	167,217	50,55	132,157	68,152	90	79	3.49464e-05	0.0151716	0.746,0.776	0.63,0.476	0.208
Q92	SE.JC	ENSMUSG00000073427.4	Gm4924	chr10	+	82383762	82383844	82368897	82368958	82400753	82400846	21217	0,10	1,7	2,20	0,1	158	79	3.46171e-05	0.0151716	0.0,0.417	1.0,0.909	-0.746
Q92	SE.JC	ENSMUSG00000037259.15	Dzank1	chr2	-	144479014	144479142	144476072	144476147	144479604	144479685	6978	2,1	0,0	1,1	2,1	158	79	3.58395e-05	0.0152219	1.0,1.0	0.2,0.333	0.734
Q92	SE.JC	ENSMUSG00000072109.11	A530040E14Rik	chr1	+	85107184	85107290	85106633	85106690	85111489	85111566	11516	1,1	0,0	1,1	2,1	158	79	3.61579e-05	0.0152219	1.0,1.0	0.2,0.333	0.734
Q92	SE.JC	ENSMUSG00000001285.12	Myg1	chr15	+	102336831	102336984	102334181	102334361	102337100	102337195	13913	500,377	18,6	327,452	2,1	158	79	3.84715e-05	0.0159542	0.933,0.969	0.988,0.996	-0.041
Q92	SE.JC	ENSMUSG00000033569.17	Adgrb3	chr1	-	25112176	25112275	25111691	25111863	25117288	25117374	22077	1,1	3,1	2,8	1,0	158	79	3.94003e-05	0.0160991	0.143,0.333	0.5,1.0	-0.512
Q92	SE.JC	ENSMUSG00000031948.14	Kars	chr8	-	112010221	112010280	112005744	112005788	112011209	112011275	23127	11,32	1263,1662	43,74	1187,2148	137	79	4.18712e-05	0.0168607	0.005,0.011	0.02,0.019	-0.011
Q92	SE.JC	ENSMUSG00000037536.13	Fbxo34	chr14	+	47500793	47500870	47472560	47472717	47529174	47531900	322	8,16	4,6	22,37	1,1	155	79	4.33018e-05	0.0171877	0.505,0.576	0.918,0.95	-0.393
Q92	SE.JC	ENSMUSG00000024969.15	Mark2	chr19	-	7279110	7279278	7278041	7278086	7279985	7280012	17740	3,10	0,1	3,1	3,2	158	79	4.52596e-05	0.0174954	1.0,0.833	0.333,0.2	0.65
Q92	SE.JC	ENSMUSG00000069755.5	Zfp125	chr12	-	20914758	20914841	20902269	20902330	20920841	20921262	34978	2,8	4,1	2,2	0,0	158	79	4.53362e-05	0.0174954	0.2,0.8	1.0,1.0	-0.5
Q92	SE.JC	ENSMUSG00000027257.13	Pacsin3	chr2	+	91259867	91259927	91256812	91256926	91260170	91260261	1453	12,45	0,1	15,49	1,15	138	79	4.60395e-05	0.0175234	1.0,0.963	0.896,0.652	0.208
Q92	SE.JC	ENSMUSG00000030695.14	Aldoa	chr7	-	126797973	126798126	126797643	126797776	126800001	126800036	23486	188,694	32,134	80,192	29,160	158	79	4.83606e-05	0.0181581	0.746,0.721	0.58,0.375	0.256
Q92	SE.JC	ENSMUSG00000026080.13	Chst10	chr1	-	38894563	38894671	38884349	38884481	38895936	38896056	1132	4,8	13,15	0,0	2,15	158	79	5.04899e-05	0.0185832	0.133,0.211	0.0,0.0	0.172
Q92	SE.JC	ENSMUSG00000020407.13	Upp1	chr11	+	9118630	9118660	9118244	9118284	9119373	9119449	15882	452,910	6,7	464,926	21,23	108	79	5.08305e-05	0.0185832	0.982,0.99	0.942,0.967	0.032
Q92	SE.JC	ENSMUSG00000021115.15	Vrk1	chr12	+	106073618	106073678	106070524	106071641	106075006	106075200	5928	159,312	21,24	113,292	5,6	138	79	5.48683e-05	0.0197989	0.813,0.882	0.928,0.965	-0.099
Q92	SE.JC	ENSMUSG00000039108.14	Lsm14b	chr2	+	180031793	180031871	180031360	180031528	180032060	180032222	15099	234,352	17,20	180,271	32,39	156	79	5.68816e-05	0.0202622	0.875,0.899	0.74,0.779	0.127
Q92	SE.JC	ENSMUSG00000006728.12	Cdk4	chr10	+	127064201	127064453	127063603	127063759	127064584	127064720	17345	1225,1768	51,23	986,1369	83,42	158	79	6.18246e-05	0.0216674	0.923,0.975	0.856,0.942	0.05
Q92	SE.JC	ENSMUSG00000030881.15	Arfip2	chr7	-	105637818	105638040	105637120	105637278	105638208	105638327	34000	87,117	2,9	102,120	0,0	158	79	6.2386e-05	0.0216674	0.956,0.867	1.0,1.0	-0.089
Q92	SE.JC	ENSMUSG00000052512.17	Nav2	chr7	+	49554214	49554259	49551596	49552049	49556909	49557070	17408	6,3	10,9	0,1	19,14	123	79	6.43457e-05	0.0220722	0.278,0.176	0.0,0.044	0.205
Q92	SE.JC	ENSMUSG00000015120.15	Ube2i	chr17	-	25272537	25272765	25269402	25269479	25273481	25273600	21624	48,51	19,15	17,22	25,21	158	79	6.5285e-05	0.0221213	0.558,0.63	0.254,0.344	0.295
Q92	SE.JC	ENSMUSG00000030102.11	Itpr1	chr6	+	108365298	108365343	108363609	108363705	108369010	108369165	22304	59,192	4,1	49,97	6,12	123	79	6.74685e-05	0.0225857	0.905,0.992	0.84,0.838	0.11
Q92	SE.JC	ENSMUSG00000043015.15	Nemp2	chr1	+	52643167	52643236	52642318	52642412	52645260	52645486	20323	9,39	2,7	11,54	0,1	147	79	6.99613e-05	0.0231414	0.707,0.75	1.0,0.967	-0.255
Q92	SE.JC	ENSMUSG00000027763.13	Mbnl1	chr3	+	60614682	60614736	60613262	60613520	60615619	60615772	28732	35,49	1,0	28,30	8,2	132	79	7.33829e-05	0.0239876	0.954,1.0	0.677,0.9	0.189
Q92	SE.JC	ENSMUSG00000022246.13	Rai14	chr15	-	10589258	10589345	10587837	10587924	10591586	10591615	7011	173,295	20,39	187,339	12,12	158	79	7.89753e-05	0.0252222	0.812,0.791	0.886,0.934	-0.108
Q92	SE.JC	ENSMUSG00000045106.12	Ccdc73	chr2	+	104926903	104926975	104914657	104914729	104945416	104945455	26405	3,5	2,3	10,19	1,0	150	79	7.88952e-05	0.0252222	0.441,0.467	0.84,1.0	-0.466
Q92	SE.JC	ENSMUSG00000078867.9	Gm14418	chr2	-	177393293	177393395	177389426	177389553	177394696	177394751	8531	12,19	1,0	7,14	2,6	158	79	8.00958e-05	0.0252893	0.857,1.0	0.636,0.538	0.342
Q92	SE.JC	ENSMUSG00000014504.16	Srp19	chr18	+	34334292	34334364	34331749	34331825	34334456	34334568	33661	467,471	11,18	439,611	3,5	150	79	8.77391e-05	0.0273913	0.957,0.932	0.987,0.985	-0.041
Q92	SE.JC	ENSMUSG00000035683.13	Melk	chr4	+	44324199	44324268	44318023	44318122	44332879	44332966	639	99,224	5,1	93,219	8,19	147	79	9.48529e-05	0.0292832	0.914,0.992	0.862,0.861	0.092
Q92	SE.JC	ENSMUSG00000053080.10	2700081O15Rik	chr19	+	7421913	7422462	7420066	7420561	7422642	7425540	23335	15,16	0,0	10,7	3,2	158	79	9.70518e-05	0.0296328	1.0,1.0	0.625,0.636	0.369
Q92	SE.JC	ENSMUSG00000020185.16	E2f7	chr10	+	110766138	110766162	110765615	110765774	110767116	110767251	15201	1,6	8,15	0,0	13,26	102	79	9.85539e-05	0.0297643	0.088,0.237	0.0,0.0	0.162
Q92	SE.JC	ENSMUSG00000015095.12	Fbxw5	chr2	+	25502400	25502558	25501935	25502151	25502856	25503045	2710	41,50	0,0	31,48	4,4	158	79	0.000106774	0.0313708	1.0,1.0	0.795,0.857	0.174
Q92	SE.JC	ENSMUSG00000091625.8	Lsm5	chr6	-	56703005	56703033	56702095	56702168	56704622	56704710	6565	173,285	7,12	151,362	2,1	106	79	0.000105272	0.0313708	0.949,0.947	0.983,0.996	-0.042
Q92	SE.JC	ENSMUSG00000054169.7	Ceacam10	chr7	+	24778125	24778485	24777205	24777339	24780869	24781229	25991	1,10	0,0	5,12	2,3	158	79	0.00010726	0.0313708	1.0,1.0	0.556,0.667	0.388
Q92	SE.JC	ENSMUSG00000035683.13	Melk	chr4	+	44325640	44325739	44318023	44318122	44332879	44332966	640	176,278	5,1	150,309	8,19	158	79	0.000111333	0.0322227	0.946,0.993	0.904,0.89	0.073
Q92	SE.JC	ENSMUSG00000032311.17	Nrg4	chr9	-	55249095	55249169	55242060	55242207	55280889	55280983	13482	1,1	2,1	3,2	0,0	152	79	0.000115652	0.0331278	0.206,0.342	1.0,1.0	-0.726
Q92	SE.JC	ENSMUSG00000040183.13	Ankrd6	chr4	-	32874206	32874370	32860321	32860588	32923300	32923455	12775	11,20	4,2	7,1	0,0	158	79	0.000119833	0.033975	0.579,0.833	1.0,1.0	-0.294
Q92	SE.JC	ENSMUSG00000060450.13	Rnf14	chr18	+	38300428	38300590	38296634	38296798	38307864	38308395	16233	29,48	10,11	39,62	3,2	158	79	0.000125187	0.0348064	0.592,0.686	0.867,0.939	-0.264
Q92	SE.JC	ENSMUSG00000018774.13	Cd68	chr11	-	69665475	69665936	69665246	69665366	69666019	69666062	18431	45,30	6,5	40,30	18,30	158	79	0.000125271	0.0348064	0.789,0.75	0.526,0.333	0.34
Q92	SE.JC	ENSMUSG00000024050.15	Wiz	chr17	-	32381083	32381156	32367823	32368147	32387572	32387817	23114	1,0	0,4	1,2	0,0	151	79	0.000132842	0.0365448	1.0,0.0	1.0,1.0	-0.5
Q92	SE.JC	ENSMUSG00000028518.8	Prkaa2	chr4	-	105075413	105075555	105051915	105052009	105109704	105109890	1546	14,51	3,4	19,51	0,0	158	79	0.000136084	0.0367096	0.7,0.864	1.0,1.0	-0.218
Q92	SE.JC	ENSMUSG00000030733.10	Sh2b1	chr7	-	126469487	126469570	126469124	126469328	126471121	126471297	33068	6,6	36,40	0,0	47,39	158	79	0.000135908	0.0367096	0.077,0.07	0.0,0.0	0.074
Q92	SE.JC	ENSMUSG00000047909.11	Ankrd16	chr2	+	11785122	11785260	11784290	11784452	11786223	11786302	8817	21,50	9,26	11,16	14,32	158	79	0.000140853	0.0376308	0.538,0.49	0.282,0.2	0.273
Q92	SE.JC	ENSMUSG00000062861.8	Zfp28	chr7	+	6392593	6392713	6392181	6392296	6393366	6393589	15	3,7	0,5	0,2	5,17	158	79	0.000144287	0.0381029	1.0,0.412	0.0,0.056	0.678
Q92	SE.JC	ENSMUSG00000038902.14	Pogz	chr3	+	94856042	94856201	94853949	94854074	94860795	94860971	15537	63,76	0,0	77,73	1,9	158	79	0.000145363	0.0381029	1.0,1.0	0.975,0.802	0.111
Q92	SE.JC	ENSMUSG00000020077.14	Srgn	chr10	-	62518051	62518144	62507641	62507836	62527338	62527425	4907	0,4	7,30	5,11	7,14	158	79	0.000151069	0.0387907	0.0,0.062	0.263,0.282	-0.241
Q92	SE.JC	ENSMUSG00000021694.18	Ercc8	chr13	+	108160634	108160730	108158730	108158870	108169367	108169491	12015	63,61	6,4	59,95	1,0	158	79	0.000153571	0.0387907	0.84,0.884	0.967,1.0	-0.122
Q92	SE.JC	ENSMUSG00000019792.8	Trmt11	chr10	-	30591020	30591102	30590842	30590935	30597739	30597805	16660	84,70	6,5	71,91	0,1	158	79	0.000153199	0.0387907	0.875,0.875	1.0,0.978	-0.114
Q92	SE.JC	ENSMUSG00000043015.15	Nemp2	chr1	+	52643121	52643236	52642318	52642412	52645260	52645486	20322	13,48	2,7	12,56	0,1	158	79	0.000152058	0.0387907	0.765,0.774	1.0,0.966	-0.213
Q92	SE.JC	ENSMUSG00000021694.18	Ercc8	chr13	+	108166389	108166491	108158737	108158870	108169367	108169491	12016	36,26	6,4	16,42	1,0	158	79	0.000162193	0.0402369	0.75,0.765	0.889,1.0	-0.187
Q92	SE.JC	ENSMUSG00000049295.16	Zfp219	chr14	-	52014947	52015052	52009969	52010058	52019494	52019713	16226	20,12	0,0	14,24	3,3	158	79	0.000160956	0.0402369	1.0,1.0	0.7,0.8	0.25
Q92	SE.JC	ENSMUSG00000048874.15	Phf3	chr1	-	30837104	30837266	30824209	30824519	30862986	30863255	8233	101,197	0,2	112,197	5,10	158	79	0.000166244	0.0408125	1.0,0.98	0.918,0.908	0.077
Q92	SE.JC	ENSMUSG00000041488.16	Stx3	chr19	-	11790047	11790093	11789556	11789631	11803493	11803577	13823	0,0	1,1	2,3	3,2	124	79	0.000167451	0.0408125	0.0,0.0	0.298,0.489	-0.393
Q92	SE.JC	ENSMUSG00000070003.7	Ssbp4	chr8	-	70602400	70602462	70602156	70602316	70602573	70602646	28073	258,262	7,5	121,183	11,15	140	79	0.000169826	0.0410315	0.954,0.967	0.861,0.873	0.093
Q92	SE.JC	ENSMUSG00000090266.10	Mettl23	chr11	+	116845818	116845945	116843674	116843774	116848253	116848355	13232	24,47	11,14	19,42	20,50	158	79	0.000177129	0.0424269	0.522,0.627	0.322,0.296	0.266
Q92	SE.JC	ENSMUSG00000020883.18	Fbxl20	chr11	-	98115392	98115447	98113220	98113295	98128314	98128376	17154	31,96	1,11	30,146	1,1	133	79	0.000180998	0.0428237	0.948,0.838	0.947,0.989	-0.075
Q92	SE.JC	ENSMUSG00000034187.18	Nsf	chr11	-	103931075	103931123	103930729	103930815	103953969	103954024	36019	46,13	60,64	11,6	78,79	126	79	0.000181868	0.0428237	0.325,0.113	0.081,0.045	0.156
Q92	SE.JC	ENSMUSG00000005982.13	Naa60	chr16	+	3894368	3894484	3884618	3884806	3897250	3897380	21306	37,61	6,5	56,91	1,1	158	79	0.000185636	0.0429825	0.755,0.859	0.966,0.978	-0.165
Q92	SE.JC	ENSMUSG00000016346.17	Kcnq2	chr2	-	181104886	181104981	181100549	181100618	181109021	181109117	22983	7,14	1,0	3,4	1,4	158	79	0.000184449	0.0429825	0.778,1.0	0.6,0.333	0.422
Q92	SE.JC	ENSMUSG00000031651.5	Triml1	chr8	-	43136536	43136559	43136275	43136373	43140642	43140738	15306	51,77	11,3	42,49	0,1	101	79	0.000188707	0.0433325	0.784,0.953	1.0,0.975	-0.119
Q92	SE.JC	ENSMUSG00000031109.16	Enox2	chrX	-	49168640	49168784	49080616	49080751	49286855	49286904	18671	15,27	0,7	29,52	0,0	158	79	0.000190988	0.0434968	1.0,0.659	1.0,1.0	-0.17
Q92	SE.JC	ENSMUSG00000030314.16	Atg7	chr6	+	114672790	114672843	114643130	114643150	114672973	114673115	14086	6,5	10,9	17,25	4,9	131	79	0.000196347	0.0443537	0.266,0.251	0.719,0.626	-0.414
Q92	SE.JC	ENSMUSG00000031651.5	Triml1	chr8	-	43138566	43138797	43136275	43136373	43140642	43140738	15307	68,73	11,3	31,56	0,1	158	79	0.000203875	0.0453173	0.756,0.924	1.0,0.966	-0.143
Q92	SE.JC	ENSMUSG00000102976.5	Zc3h11a	chr1	-	133655344	133655398	133653972	133654032	133661255	133661360	23297	42,61	8,7	48,46	1,1	132	79	0.00020322	0.0453173	0.759,0.839	0.966,0.965	-0.167
Q92	SE.JC	ENSMUSG00000024906.9	Mus81	chr19	-	5483634	5483665	5483454	5483558	5483929	5484025	20079	17,11	0,0	12,25	7,1	109	79	0.000217972	0.0480663	1.0,1.0	0.554,0.948	0.249
Q92	SE.JC	ENSMUSG00000018774.13	Cd68	chr11	-	69665502	69665936	69665246	69665366	69666019	69666153	18432	71,54	6,5	75,82	18,30	158	79	0.000220282	0.0481932	0.855,0.844	0.676,0.577	0.223
Q92	SE.JC	ENSMUSG00000021112.9	Mpp5	chr12	+	78797102	78797390	78794244	78794333	78809751	78809767	12307	53,119	2,9	59,107	0,1	158	79	0.000227249	0.0489467	0.93,0.869	1.0,0.982	-0.092
Q92	SE.JC	ENSMUSG00000021548.10	Ccnh	chr13	+	85196251	85196325	85190753	85190876	85202332	85202413	18660	183,234	1,4	136,237	5,16	152	79	0.000227061	0.0489467	0.99,0.968	0.934,0.885	0.07
Q92	SE.JC	ENSMUSG00000039176.17	Polg	chr7	-	79461697	79461893	79460515	79460680	79464603	79465371	10081	105,167	4,7	159,488	2,1	158	79	0.000230148	0.0491897	0.929,0.923	0.975,0.996	-0.059
Q92	SE.JCEC	ENSMUSG00000030695.14	Aldoa	chr7	-	126797973	126798126	126797643	126797776	126799044	126799141	23485	349,1300	2145,8254	173,400	2929,7694	232	79	0	0	0.052,0.051	0.02,0.017	0.033
Q92	SE.JCEC	ENSMUSG00000039033.11	Tasp1	chr2	-	139883771	139883882	139857701	139857775	139947156	139947235	31024	35,49	0,0	12,22	11,23	190	79	0	0	1.0,1.0	0.312,0.285	0.702
Q92	SE.JCEC	ENSMUSG00000059534.8	Uqcr10	chr11	-	4703903	4703989	4701974	4702220	4704156	4704334	26320	170,146	1125,1714	61,138	1543,3116	165	79	7.53175e-13	6.9985e-09	0.067,0.039	0.019,0.021	0.033
Q92	SE.JCEC	ENSMUSG00000022995.16	Enah	chr1	-	181911596	181911659	181908297	181908376	181913306	181913373	17255	179,195	654,546	324,404	480,475	142	79	1.60505e-12	1.11856e-08	0.132,0.166	0.273,0.321	-0.148
Q92	SE.JCEC	ENSMUSG00000039478.15	Micu3	chr8	+	40359409	40359448	40356855	40356927	40366148	40366244	7151	24,45	8,10	5,8	10,41	118	79	3.42822e-11	1.9113e-07	0.668,0.751	0.251,0.116	0.526
Q92	SE.JCEC	ENSMUSG00000047996.16	Prrg1	chrX	-	78561575	78561644	78520770	78520821	78583768	78583891	16332	2,2	0,0	1,2	1,6	148	79	9.05149e-10	4.20532e-06	1.0,1.0	0.348,0.151	0.75
Q92	SE.JCEC	ENSMUSG00000105402.4	Gm3716	chr5	-	64610099	64610155	64601981	64602149	64610512	64610700	33873	10,7	0,2	0,0	2,3	135	79	2.15856e-09	8.596e-06	1.0,0.672	0.0,0.0	0.836
Q92	SE.JCEC	ENSMUSG00000017314.12	Mpp2	chr11	-	102088140	102088326	102085299	102085362	102088419	102088455	27086	0,0	2,1	1,1	0,0	265	79	2.67636e-09	9.32578e-06	0.0,0.0	1.0,1.0	-1
Q92	SE.JCEC	ENSMUSG00000051586.16	Mical3	chr6	-	121016760	121016859	121014827	121014884	121019695	121019779	3294	0,1	1,8	1,2	0,0	178	79	3.55155e-09	1.04595e-05	0.0,0.053	1.0,1.0	-0.974
Q92	SE.JCEC	ENSMUSG00000017314.12	Mpp2	chr11	-	102088140	102088278	102085299	102085362	102088419	102088467	27085	0,0	2,1	1,1	0,0	217	79	3.75217e-09	1.04595e-05	0.0,0.0	1.0,1.0	-1
Q92	SE.JCEC	ENSMUSG00000030386.18	Zfp606	chr7	+	12481117	12481181	12480934	12481026	12489569	12489696	27731	1,0	22,72	6,13	11,34	143	79	6.97098e-09	1.76657e-05	0.024,0.0	0.232,0.174	-0.191
Q92	SE.JCEC	ENSMUSG00000081590.1	Gm14413	chr2	-	177168990	177169117	177168736	177168797	177172867	177172870	352	1,2	3,5	3,3	0,0	206	79	1.24851e-08	2.67718e-05	0.113,0.133	1.0,1.0	-0.877
Q92	SE.JCEC	ENSMUSG00000037989.15	Wnk2	chr13	-	49051356	49051527	49042627	49042866	49052558	49052773	6156	1,1	0,0	0,0	1,1	250	79	1.21198e-08	2.67718e-05	1.0,1.0	0.0,0.0	1
Q92	SE.JCEC	ENSMUSG00000047996.16	Prrg1	chrX	-	78561559	78561644	78517304	78520821	78583768	78583852	16331	2,2	0,0	2,4	1,6	164	79	2.3444e-08	4.35684e-05	1.0,1.0	0.491,0.243	0.633
Q92	SE.JCEC	ENSMUSG00000075415.13	Fnbp1	chr2	-	31044881	31044896	31040404	31040514	31054023	31054218	25872	1,1	0,0	0,0	1,1	94	79	2.19513e-08	4.35684e-05	1.0,1.0	0.0,0.0	1
Q92	SE.JCEC	ENSMUSG00000037994.14	Slc9b2	chr3	+	135318279	135318460	135307730	135307781	135321885	135322056	1322	9,8	3,6	1,6	0,0	260	79	4.03074e-08	7.02255e-05	0.477,0.288	1.0,1.0	-0.618
Q92	SE.JCEC	ENSMUSG00000031508.14	Ankrd10	chr8	-	11623696	11623858	11619061	11619297	11628438	11628530	9353	32,41	71,79	9,17	92,117	241	79	9.04564e-08	0.00014824	0.129,0.145	0.031,0.045	0.099
Q92	SE.JCEC	ENSMUSG00000028107.14	Tars2	chr3	-	95747438	95747656	95746032	95746170	95750338	95750417	16504	1,2	0,0	0,3	3,1	297	79	9.57212e-08	0.00014824	1.0,1.0	0.0,0.444	0.778
Q92	SE.JCEC	ENSMUSG00000031297.14	Slc7a3	chrX	-	101084820	101084978	101083870	101084274	101085271	101085352	23182	50,82	295,307	24,32	296,409	237	79	1.13281e-07	0.000166202	0.053,0.082	0.026,0.025	0.042
Q92	SE.JCEC	ENSMUSG00000033788.15	Dysf	chr6	+	84064470	84064563	84063320	84063435	84064875	84065087	3117	34,19	7,13	15,23	0,0	172	79	2.61561e-07	0.000347204	0.69,0.402	1.0,1.0	-0.454
Q92	SE.JCEC	ENSMUSG00000031766.4	Slc12a3	chr8	+	94345774	94345886	94344793	94344893	94346281	94346422	26672	2,3	0,0	5,8	4,3	191	79	2.6072e-07	0.000347204	1.0,1.0	0.341,0.524	0.568
Q92	SE.JCEC	ENSMUSG00000021767.16	Kat6b	chr14	+	21621954	21622087	21609753	21609862	21626718	21626840	27807	1,0	1,2	1,2	0,0	212	79	3.58768e-07	0.000454592	0.271,0.0	1.0,1.0	-0.865
Q92	SE.JCEC	ENSMUSG00000052997.15	Uba2	chr7	-	34141802	34141852	34141082	34141466	34142737	34142874	26666	54,122	1246,1502	24,38	947,1451	129	79	3.97643e-07	0.000481943	0.026,0.047	0.015,0.016	0.021
Q92	SE.JCEC	ENSMUSG00000049606.16	Zfp644	chr5	-	106690670	106690877	106681903	106682013	106696531	106696650	13220	0,0	1,1	4,3	1,0	286	79	4.88e-07	0.00053369	0.0,0.0	0.525,1.0	-0.762
Q92	SE.JCEC	ENSMUSG00000053080.10	2700081O15Rik	chr19	+	7421913	7422462	7420066	7420561	7422642	7425540	23335	15,18	0,0	10,7	3,2	628	79	4.97773e-07	0.00053369	1.0,1.0	0.295,0.306	0.7
Q92	SE.JCEC	ENSMUSG00000026959.13	Grin1	chr2	-	25294437	25294548	25291180	25292128	25295791	25295937	35868	3,2	0,0	5,5	2,4	190	79	4.9578e-07	0.00053369	1.0,1.0	0.51,0.342	0.574
Q92	SE.JCEC	ENSMUSG00000054169.7	Ceacam10	chr7	+	24778125	24778261	24777280	24777339	24780869	24781229	25990	1,4	0,0	3,3	2,3	215	79	7.25573e-07	0.000749114	1.0,1.0	0.355,0.269	0.688
Q92	SE.JCEC	ENSMUSG00000043015.15	Nemp2	chr1	+	52642318	52642412	52637364	52637480	52645260	52645486	20319	2,9	0,0	0,1	1,2	173	79	7.71711e-07	0.000768293	1.0,1.0	0.0,0.186	0.907
Q92	SE.JCEC	ENSMUSG00000054169.7	Ceacam10	chr7	+	24778125	24778485	24777205	24777339	24780869	24781229	25991	1,10	0,0	5,12	2,3	439	79	9.19704e-07	0.000884058	1.0,1.0	0.31,0.419	0.635
Q92	SE.JCEC	ENSMUSG00000020642.13	Rnf144a	chr12	-	26405318	26405392	26389393	26389575	26415100	26415254	15160	0,0	3,8	7,5	3,5	153	79	1.1078e-06	0.00102937	0.0,0.0	0.546,0.341	-0.444
Q92	SE.JCEC	ENSMUSG00000026959.13	Grin1	chr2	-	25294437	25294548	25291180	25292484	25295791	25295937	35869	3,1	0,0	6,6	2,4	190	79	1.15874e-06	0.00104197	1.0,1.0	0.555,0.384	0.53
Q92	SE.JCEC	ENSMUSG00000029603.15	Dtx1	chr5	-	120682579	120682738	120682303	120682465	120683060	120683122	1911	28,121	0,0	28,106	7,6	238	79	1.758e-06	0.00153144	1.0,1.0	0.57,0.854	0.288
Q92	SE.JCEC	ENSMUSG00000023942.15	Slc29a1	chr17	-	45593331	45593432	45592178	45592261	45595481	45595515	16300	621,672	48,27	378,383	58,48	180	79	2.407e-06	0.00203326	0.85,0.916	0.741,0.778	0.123
Q92	SE.JCEC	ENSMUSG00000049295.16	Zfp219	chr14	-	52014947	52015052	52008227	52009662	52019494	52019713	16225	4,7	0,0	0,7	1,4	184	79	2.48483e-06	0.00203727	1.0,1.0	0.0,0.429	0.785
Q92	SE.JCEC	ENSMUSG00000037686.6	Aspg	chr12	+	112114379	112114505	112112980	112113092	112115566	112115650	3028	8,13	0,0	5,12	1,5	205	79	3.31699e-06	0.00256845	1.0,1.0	0.658,0.48	0.431
Q92	SE.JCEC	ENSMUSG00000043831.12	Lysmd4	chr7	+	67224375	67224401	67223608	67223891	67225025	67228468	20762	0,0	2,1	1,3	1,0	105	79	3.29995e-06	0.00256845	0.0,0.0	0.429,1.0	-0.715
Q92	SE.JCEC	ENSMUSG00000001435.15	Col18a1	chr10	-	77057368	77057401	77055578	77055827	77058698	77058830	36352	259,439	23,52	270,374	9,13	112	79	3.91607e-06	0.00295038	0.888,0.856	0.955,0.953	-0.082
Q92	SE.JCEC	ENSMUSG00000029575.17	Mmab	chr5	-	114436709	114436807	114434627	114435337	114437817	114437875	6914	4,3	2,0	0,0	1,1	177	79	4.26094e-06	0.00312573	0.472,1.0	0.0,0.0	0.736
Q92	SE.JCEC	ENSMUSG00000042625.16	Safb2	chr17	-	56575354	56576012	56574902	56574952	56576877	56576905	8409	59,48	3,4	59,51	0,0	737	79	4.81651e-06	0.00344269	0.678,0.563	1.0,1.0	-0.379
Q92	SE.JCEC	ENSMUSG00000027692.16	Tnik	chr3	+	28594906	28594993	28594021	28594132	28596071	28596260	23315	8,7	7,9	0,0	3,7	166	79	6.0668e-06	0.00422795	0.352,0.27	0.0,0.0	0.311
Q92	SE.JCEC	ENSMUSG00000037259.15	Dzank1	chr2	-	144479014	144479142	144476072	144476147	144479604	144479685	6978	2,1	0,0	1,1	2,1	207	79	7.24947e-06	0.00492408	1.0,1.0	0.16,0.276	0.782
Q92	SE.JCEC	ENSMUSG00000015120.15	Ube2i	chr17	-	25272537	25272765	25269402	25269479	25273320	25273383	21623	76,75	510,833	33,37	462,914	307	79	7.47338e-06	0.00492408	0.037,0.023	0.018,0.01	0.016
Q92	SE.JCEC	ENSMUSG00000030881.15	Arfip2	chr7	-	105637862	105638040	105637120	105637278	105638208	105638327	34001	56,82	2,9	64,90	0,0	257	79	7.77227e-06	0.00492408	0.896,0.737	1.0,1.0	-0.183
Q92	SE.JCEC	ENSMUSG00000036748.15	Cuedc2	chr19	-	46338312	46338420	46332617	46332701	46338568	46338660	36208	59,129	25,57	39,71	47,75	187	79	7.73751e-06	0.00492408	0.499,0.489	0.26,0.286	0.221
Q92	SE.JCEC	ENSMUSG00000025264.12	Tsr2	chrX	-	151096164	151096255	151091675	151091767	151096428	151096523	3664	174,180	16,27	178,245	3,10	170	79	8.37242e-06	0.00507368	0.835,0.756	0.965,0.919	-0.146
Q92	SE.JCEC	ENSMUSG00000028032.13	Papss1	chr3	+	131565947	131566060	131564896	131564983	131567501	131567678	3773	3,6	3,6	0,0	5,14	192	79	8.22671e-06	0.00507368	0.292,0.292	0.0,0.0	0.292
Q92	SE.JCEC	ENSMUSG00000038733.13	Wdr26	chr1	-	181180465	181180648	181177674	181177831	181181303	181181489	15023	52,60	84,169	19,30	94,184	262	79	9.117e-06	0.00540735	0.157,0.097	0.057,0.047	0.075
Q92	SE.JCEC	ENSMUSG00000042323.16	Pbrm1	chr14	+	31113848	31114004	31110414	31110579	31117012	31117083	28515	78,98	0,0	74,120	1,14	235	79	9.68414e-06	0.00562406	1.0,1.0	0.961,0.742	0.149
Q92	SE.JCEC	ENSMUSG00000034401.16	Spata6	chr4	+	111746140	111746278	111719983	111720257	111767662	111767704	15833	11,36	0,0	6,50	2,7	217	79	1.01003e-05	0.00574605	1.0,1.0	0.522,0.722	0.378
Q92	SE.JCEC	ENSMUSG00000030881.15	Arfip2	chr7	-	105637818	105638040	105637120	105637278	105638208	105638327	34000	87,117	2,9	102,120	0,0	301	79	1.31269e-05	0.00730182	0.919,0.773	1.0,1.0	-0.154
Q92	SE.JCEC	ENSMUSG00000027523.19	Gnas	chr2	+	174288490	174288586	174284603	174285477	174334211	174334284	34603	6,5	6,6	0,0	2,8	175	79	1.33589e-05	0.00730182	0.311,0.273	0.0,0.0	0.292
Q92	SE.JCEC	ENSMUSG00000044477.10	Zfand3	chr17	+	30060809	30060850	30005086	30005308	30135322	30135505	10893	45,99	0,0	59,112	4,10	120	79	1.38571e-05	0.00742848	1.0,1.0	0.907,0.881	0.106
Q92	SE.JCEC	ENSMUSG00000072109.11	A530040E14Rik	chr1	+	85107184	85107290	85106633	85106690	85111489	85111566	11516	1,1	0,0	1,1	2,1	185	79	1.43882e-05	0.00755372	1.0,1.0	0.176,0.299	0.762
Q92	SE.JCEC	ENSMUSG00000001285.12	Myg1	chr15	+	102336831	102336984	102334181	102334361	102337100	102337195	13913	502,377	18,6	328,453	2,1	232	79	1.52978e-05	0.00755372	0.905,0.955	0.982,0.994	-0.058
Q92	SE.JCEC	ENSMUSG00000031256.11	Cstf2	chrX	+	134072677	134072764	134072414	134072474	134073213	134073277	15487	1,0	1,2	1,4	0,1	166	79	1.52024e-05	0.00755372	0.322,0.0	1.0,0.656	-0.667
Q92	SE.JCEC	ENSMUSG00000023942.15	Slc29a1	chr17	-	45593331	45593563	45592178	45592261	45595481	45595541	16303	374,344	48,27	224,195	58,48	311	79	1.54456e-05	0.00755372	0.664,0.764	0.495,0.508	0.212
Q92	SE.JCEC	ENSMUSG00000024293.15	Esco1	chr18	-	10593745	10595875	10585977	10586041	10610025	10610352	31983	6,7	1,1	3,6	0,0	2209	79	1.47012e-05	0.00755372	0.177,0.2	1.0,1.0	-0.811
Q92	SE.JCEC	ENSMUSG00000031310.16	Zmym3	chrX	-	101416166	101416461	101414928	101415938	101416908	101416975	4925	187,134	6,3	92,78	14,10	374	79	1.64559e-05	0.00790905	0.868,0.904	0.581,0.622	0.285
Q92	SE.JCEC	ENSMUSG00000030881.15	Arfip2	chr7	-	105637939	105638040	105637120	105637278	105638208	105638327	34002	57,82	2,9	64,90	0,0	180	79	1.68084e-05	0.00794154	0.926,0.8	1.0,1.0	-0.137
Q92	SE.JCEC	ENSMUSG00000015095.12	Fbxw5	chr2	+	25502400	25502558	25501935	25502151	25502856	25503045	2710	41,50	0,0	31,48	4,4	237	79	1.9265e-05	0.00895052	1.0,1.0	0.721,0.8	0.24
Q92	SE.JCEC	ENSMUSG00000040183.13	Ankrd6	chr4	-	32874206	32874370	32860321	32860588	32923300	32923455	12775	11,20	4,2	7,1	0,0	243	79	1.9794e-05	0.00904551	0.472,0.765	1.0,1.0	-0.381
Q92	SE.JCEC	ENSMUSG00000018501.17	Ncor1	chr11	-	62359760	62359934	62358854	62359015	62366963	62367159	14603	217,217	18,27	238,276	59,69	253	79	2.16082e-05	0.00949632	0.79,0.715	0.557,0.555	0.196
Q92	SE.JCEC	ENSMUSG00000030695.14	Aldoa	chr7	-	126797973	126798126	126797643	126797776	126800001	126800036	23486	189,694	32,134	80,193	29,160	232	79	2.18024e-05	0.00949632	0.668,0.638	0.484,0.291	0.266
Q92	SE.JCEC	ENSMUSG00000078868.3	Gm14412	chr2	-	177317331	177317458	177317063	177317124	177324304	177324307	27264	39,54	9,8	23,32	0,1	206	79	2.16504e-05	0.00949632	0.624,0.721	1.0,0.925	-0.29
Q92	SE.JCEC	ENSMUSG00000030822.15	Prr14	chr7	+	127471704	127471977	127471028	127471119	127472097	127472266	18016	28,24	0,0	21,9	4,1	352	79	2.41061e-05	0.0103382	1.0,1.0	0.541,0.669	0.395
Q92	SE.JCEC	ENSMUSG00000069911.10	Fam196b	chr11	+	34401055	34403305	34314821	34314945	34404277	34404352	13641	12,7	0,0	3,5	0,4	2329	79	2.57772e-05	0.0108874	1.0,1.0	1.0,0.041	0.48
Q92	SE.JCEC	ENSMUSG00000004561.14	Mettl17	chr14	+	51889146	51889397	51888741	51888836	51889527	51889635	21142	40,54	2,0	29,36	8,6	330	79	2.6692e-05	0.0111054	0.827,1.0	0.465,0.59	0.386
Q92	SE.JCEC	ENSMUSG00000031150.12	Ccdc120	chrX	-	7740348	7740405	7738369	7738523	7741211	7741308	33044	3,3	0,0	1,3	1,3	136	79	2.84854e-05	0.0116773	1.0,1.0	0.367,0.367	0.633
Q92	SE.JCEC	ENSMUSG00000024969.15	Mark2	chr19	-	7279110	7279278	7278041	7278086	7279985	7280012	17740	3,10	0,1	3,1	3,2	247	79	3.04828e-05	0.0123151	1.0,0.762	0.242,0.138	0.691
Q92	SE.JCEC	ENSMUSG00000027257.13	Pacsin3	chr2	+	91259863	91259927	91256812	91256926	91260170	91260229	1450	19,61	0,1	21,66	1,15	143	79	3.31254e-05	0.0124784	1.0,0.971	0.921,0.709	0.171
Q92	SE.JCEC	ENSMUSG00000039062.15	Anpep	chr7	-	79843026	79843108	79842613	79842660	79848144	79848193	5109	0,0	2,2	2,4	2,2	161	79	3.16137e-05	0.0124784	0.0,0.0	0.329,0.495	-0.412
Q92	SE.JCEC	ENSMUSG00000027014.14	Cwc22	chr2	-	77940301	77940362	77936592	77936722	77946149	77946189	20160	36,59	101,92	72,88	70,61	140	79	3.25462e-05	0.0124784	0.167,0.266	0.367,0.449	-0.192
Q92	SE.JCEC	ENSMUSG00000073427.4	Gm4924	chr10	+	82383762	82383844	82368897	82368958	82400753	82400846	21217	0,10	1,7	2,20	0,1	161	79	3.30547e-05	0.0124784	0.0,0.412	1.0,0.908	-0.748
Q92	SE.JCEC	ENSMUSG00000015120.15	Ube2i	chr17	-	25272537	25272765	25269402	25269479	25273481	25273600	21624	49,51	19,15	17,22	25,21	307	79	3.25573e-05	0.0124784	0.399,0.467	0.149,0.212	0.253
Q92	SE.JCEC	ENSMUSG00000003435.9	Supt5	chr7	-	28330017	28330029	28329582	28329652	28330579	28330645	20195	167,217	50,55	132,157	68,152	91	79	3.53632e-05	0.0131438	0.744,0.774	0.628,0.473	0.209
Q92	SE.JCEC	ENSMUSG00000006728.12	Cdk4	chr10	+	127064219	127064453	127063533	127063759	127064584	127064630	17346	2756,3888	51,23	2050,3140	83,42	313	79	3.86544e-05	0.0139939	0.932,0.977	0.862,0.95	0.049
Q92	SE.JCEC	ENSMUSG00000024037.12	Wdr4	chr17	-	31512166	31512487	31510577	31510646	31518817	31518839	27234	79,56	0,0	55,56	2,5	400	79	3.83238e-05	0.0139939	1.0,1.0	0.845,0.689	0.233
Q92	SE.JCEC	ENSMUSG00000069755.5	Zfp125	chr12	-	20914758	20914841	20902269	20902330	20920841	20921262	34978	2,8	4,1	2,2	0,0	162	79	4.0092e-05	0.0143283	0.196,0.796	1.0,1.0	-0.504
Q92	SE.JCEC	ENSMUSG00000033569.17	Adgrb3	chr1	-	25112176	25112275	25111691	25111863	25117288	25117374	22077	1,1	3,1	2,8	1,0	178	79	4.09823e-05	0.014461	0.129,0.307	0.47,1.0	-0.517
Q92	SE.JCEC	ENSMUSG00000061589.14	Dot1l	chr10	+	80792142	80792773	80790319	80790384	80793506	80794347	11589	10,5	0,0	5,5	2,1	710	79	4.23081e-05	0.0147423	1.0,1.0	0.218,0.357	0.713
Q92	SE.JCEC	ENSMUSG00000037536.13	Fbxo34	chr14	+	47500793	47500870	47472560	47472717	47529174	47531900	322	8,16	4,6	22,37	1,1	156	79	4.31587e-05	0.014853	0.503,0.575	0.918,0.949	-0.395
Q92	SE.JCEC	ENSMUSG00000031948.14	Kars	chr8	-	112010221	112010280	112005744	112005788	112011209	112011275	23127	11,32	1263,1662	43,74	1187,2148	138	79	4.55727e-05	0.0154925	0.005,0.011	0.02,0.019	-0.011
Q92	SE.JCEC	ENSMUSG00000027257.13	Pacsin3	chr2	+	91259867	91259927	91256812	91256926	91260170	91260261	1453	12,45	0,1	15,49	1,15	139	79	4.61805e-05	0.01551	1.0,0.962	0.895,0.65	0.209
Q92	SE.JCEC	ENSMUSG00000020407.13	Upp1	chr11	+	9118630	9118660	9118244	9118284	9119373	9119449	15882	452,910	6,7	464,926	21,23	109	79	5.08052e-05	0.0168601	0.982,0.989	0.941,0.967	0.032
Q92	SE.JCEC	ENSMUSG00000021115.15	Vrk1	chr12	+	106073618	106073678	106070524	106071641	106075006	106075200	5928	159,312	21,24	113,292	5,6	139	79	5.50377e-05	0.0179885	0.811,0.881	0.928,0.965	-0.1
Q92	SE.JCEC	ENSMUSG00000021112.9	Mpp5	chr12	+	78796865	78797390	78794244	78794333	78809751	78809960	12306	69,154	2,9	69,145	0,1	604	79	5.5496e-05	0.0179885	0.819,0.691	1.0,0.95	-0.22
Q92	SE.JCEC	ENSMUSG00000039108.14	Lsm14b	chr2	+	180031793	180031871	180031360	180031528	180032060	180032222	15099	234,352	17,20	180,271	32,39	157	79	5.68687e-05	0.0182215	0.874,0.899	0.739,0.778	0.128
Q92	SE.JCEC	ENSMUSG00000028518.8	Prkaa2	chr4	-	105075413	105075555	105051915	105052009	105109704	105109890	1546	14,51	3,4	19,51	0,0	221	79	5.93302e-05	0.0187942	0.625,0.82	1.0,1.0	-0.278
Q92	SE.JCEC	ENSMUSG00000021112.9	Mpp5	chr12	+	78797102	78797390	78794244	78794333	78809751	78809767	12307	53,119	2,9	59,110	0,1	367	79	6.54223e-05	0.0202635	0.851,0.74	1.0,0.959	-0.184
Q92	SE.JCEC	ENSMUSG00000052512.17	Nav2	chr7	+	49554214	49554259	49551596	49552049	49556909	49557070	17408	6,3	10,9	0,1	19,14	124	79	6.51783e-05	0.0202635	0.277,0.175	0.0,0.044	0.204
Q92	SE.JCEC	ENSMUSG00000030102.11	Itpr1	chr6	+	108365298	108365343	108363609	108363705	108369010	108369165	22304	59,192	4,1	49,97	6,12	124	79	6.80087e-05	0.0208331	0.904,0.992	0.839,0.837	0.11
Q92	SE.JCEC	ENSMUSG00000043015.15	Nemp2	chr1	+	52643167	52643236	52642318	52642412	52645260	52645486	20323	9,39	2,7	11,54	0,1	148	79	6.8974e-05	0.0208991	0.706,0.748	1.0,0.966	-0.256
Q92	SE.JCEC	ENSMUSG00000078867.9	Gm14418	chr2	-	177393293	177393395	177389426	177389553	177394696	177394751	8531	12,19	1,0	7,14	2,6	181	79	6.98994e-05	0.0209518	0.84,1.0	0.604,0.505	0.365
Q92	SE.JCEC	ENSMUSG00000026080.13	Chst10	chr1	-	38894563	38894671	38884349	38884481	38895936	38896056	1132	4,8	13,15	0,0	2,15	187	79	7.3685e-05	0.0211893	0.115,0.184	0.0,0.0	0.149
Q92	SE.JCEC	ENSMUSG00000068758.7	Il3ra	chr14	+	14347009	14347188	14346494	14346512	14349242	14349372	18626	1,2	0,0	1,1	1,1	258	79	7.22453e-05	0.0211893	1.0,1.0	0.234,0.234	0.766
Q92	SE.JCEC	ENSMUSG00000032745.17	Gpbp1	chr13	-	111453023	111453247	111448932	111448999	111453372	111453382	18739	591,1003	20,1	533,1136	1,2	303	79	7.37323e-05	0.0211893	0.885,0.996	0.993,0.993	-0.052
Q92	SE.JCEC	ENSMUSG00000027763.13	Mbnl1	chr3	+	60614682	60614736	60613262	60613520	60615619	60615772	28732	35,49	1,0	28,30	8,2	133	79	7.28434e-05	0.0211893	0.954,1.0	0.675,0.899	0.19
Q92	SE.JCEC	ENSMUSG00000038902.14	Pogz	chr3	+	94856042	94856201	94853949	94854074	94860795	94860971	15537	63,76	0,0	77,73	1,9	238	79	7.67283e-05	0.0216348	1.0,1.0	0.962,0.729	0.155
Q92	SE.JCEC	ENSMUSG00000049295.16	Zfp219	chr14	-	52014947	52015052	52009969	52010058	52019494	52019713	16226	23,14	0,0	14,27	3,3	184	79	7.68347e-05	0.0216348	1.0,1.0	0.667,0.794	0.269
Q92	SE.JCEC	ENSMUSG00000022246.13	Rai14	chr15	-	10589258	10589345	10587837	10587924	10591586	10591615	7011	173,295	20,39	187,339	12,12	166	79	7.89286e-05	0.021686	0.805,0.783	0.881,0.931	-0.112
Q92	SE.JCEC	ENSMUSG00000037627.15	Rgs22	chr15	-	36015613	36015769	36013077	36013173	36025807	36025987	7060	1,2	0,0	0,1	1,1	235	79	7.93505e-05	0.021686	1.0,1.0	0.0,0.252	0.874
Q92	SE.JCEC	ENSMUSG00000045106.12	Ccdc73	chr2	+	104926903	104926975	104914657	104914729	104945416	104945455	26405	3,5	2,3	10,19	1,0	151	79	7.78057e-05	0.021686	0.44,0.466	0.84,1.0	-0.467
Q92	SE.JCEC	ENSMUSG00000039477.16	Tnrc18	chr5	-	142732863	142733031	142731194	142732549	142733549	142733666	15805	13,4	0,0	4,2	2,1	247	79	8.64666e-05	0.0232857	1.0,1.0	0.39,0.39	0.61
Q92	SE.JCEC	ENSMUSG00000028180.18	Zranb2	chr3	+	157536447	157536586	157536333	157536386	157537586	157537669	17086	359,751	15,4	298,669	0,1	218	79	8.74342e-05	0.0232857	0.897,0.986	1.0,0.996	-0.056
Q92	SE.JCEC	ENSMUSG00000014504.16	Srp19	chr18	+	34334292	34334364	34331749	34331825	34334456	34334568	33661	467,471	11,18	439,611	3,5	151	79	8.77098e-05	0.0232857	0.957,0.932	0.987,0.985	-0.041
Q92	SE.JCEC	ENSMUSG00000035683.13	Melk	chr4	+	44324199	44324268	44318023	44318122	44332879	44332966	639	99,224	5,1	93,219	8,19	148	79	9.5492e-05	0.0248779	0.914,0.992	0.861,0.86	0.093
Q92	SE.JCEC	ENSMUSG00000048874.15	Phf3	chr1	-	30837104	30837266	30824209	30824519	30862986	30863255	8233	105,197	0,2	112,197	5,10	241	79	9.52368e-05	0.0248779	1.0,0.97	0.88,0.866	0.112
Q92	SE.JCEC	ENSMUSG00000039176.17	Polg	chr7	-	79461697	79461893	79460515	79460680	79464603	79465371	10081	105,167	4,7	159,488	2,1	275	79	9.79678e-05	0.0252866	0.883,0.873	0.958,0.993	-0.098
Q92	SE.JCEC	ENSMUSG00000043015.15	Nemp2	chr1	+	52643121	52643236	52642318	52642412	52645260	52645486	20322	13,48	2,7	12,56	0,1	194	79	9.90645e-05	0.0253351	0.726,0.736	1.0,0.958	-0.248
Q92	SE.JCEC	ENSMUSG00000020185.16	E2f7	chr10	+	110766138	110766162	110765615	110765774	110767116	110767251	15201	1,6	8,15	0,0	13,26	103	79	0.00010075	0.0255319	0.087,0.235	0.0,0.0	0.161
Q92	SE.JCEC	ENSMUSG00000091625.8	Lsm5	chr6	-	56703005	56703033	56702095	56702168	56704622	56704710	6565	173,285	7,12	151,362	2,1	107	79	0.000102539	0.0255965	0.948,0.946	0.982,0.996	-0.042
Q92	SE.JCEC	ENSMUSG00000029798.11	Herc6	chr6	+	57607041	57607178	57604072	57604200	57607633	57607707	21350	2,2	0,0	0,1	1,1	216	79	0.000102841	0.0255965	1.0,1.0	0.0,0.268	0.866
Q92	SE.JCEC	ENSMUSG00000035683.13	Melk	chr4	+	44325640	44325739	44318023	44318122	44332879	44332966	640	176,278	5,1	150,309	8,19	178	79	0.000108628	0.0264074	0.94,0.992	0.893,0.878	0.081
Q92	SE.JCEC	ENSMUSG00000032350.9	Gclc	chr9	+	77766166	77766299	77763982	77764161	77775078	77775191	6089	0,1	1,1	2,1	0,0	212	79	0.000108941	0.0264074	0.0,0.271	1.0,1.0	-0.865
Q92	SE.JCEC	ENSMUSG00000030409.15	Dmpk	chr7	+	19087493	19087700	19087239	19087333	19088000	19088100	35317	5,8	0,0	0,4	1,2	286	79	0.00010714	0.0264074	1.0,1.0	0.0,0.356	0.822
Q92	SE.JCEC	ENSMUSG00000047909.11	Ankrd16	chr2	+	11785122	11785260	11784290	11784452	11786223	11786302	8817	21,50	9,26	11,16	14,32	217	79	0.000113625	0.0268329	0.459,0.412	0.222,0.154	0.247
Q92	SE.JCEC	ENSMUSG00000032311.17	Nrg4	chr9	-	55249095	55249169	55242060	55242207	55280889	55280983	13482	1,1	2,1	3,2	0,0	153	79	0.000112176	0.0268329	0.205,0.341	1.0,1.0	-0.727
Q92	SE.JCEC	ENSMUSG00000022102.13	Dok2	chr14	+	70775465	70775747	70773271	70773364	70775983	70776012	15448	12,22	0,0	28,110	3,6	361	79	0.000114547	0.0268329	1.0,1.0	0.671,0.8	0.264
Q92	SE.JCEC	ENSMUSG00000029522.12	Pla2g1b	chr5	+	115470781	115470941	115466261	115466320	115474508	115474708	23193	23,54	0,0	41,71	4,4	239	79	0.000113347	0.0268329	1.0,1.0	0.772,0.854	0.187
Q92	SE.JCEC	ENSMUSG00000091625.8	Lsm5	chr6	-	56703005	56703409	56702095	56702168	56704622	56704677	6566	771,1117	7,12	613,1342	2,1	483	79	0.000116344	0.0270268	0.947,0.938	0.98,0.995	-0.045
Q92	SE.JCEC	ENSMUSG00000021694.18	Ercc8	chr13	+	108160634	108160730	108158730	108158870	108169367	108169491	12015	63,61	6,4	59,95	1,0	175	79	0.000126127	0.0290572	0.826,0.873	0.964,1.0	-0.133
Q92	SE.JCEC	ENSMUSG00000024050.15	Wiz	chr17	-	32381083	32381156	32367823	32368147	32387572	32387817	23114	1,0	0,4	1,2	0,0	152	79	0.000130384	0.0297916	1.0,0.0	1.0,1.0	-0.5
Q92	SE.JCEC	ENSMUSG00000021694.18	Ercc8	chr13	+	108166389	108166491	108158737	108158870	108169367	108169491	12016	36,26	6,4	16,42	1,0	181	79	0.000141961	0.0321733	0.724,0.739	0.875,1.0	-0.206
Q92	SE.JCEC	ENSMUSG00000019792.8	Trmt11	chr10	-	30591020	30591102	30590842	30590935	30597739	30597805	16660	84,70	6,5	71,91	0,1	161	79	0.000146812	0.0330043	0.873,0.873	1.0,0.978	-0.116
Q92	SE.JCEC	ENSMUSG00000030733.10	Sh2b1	chr7	-	126469487	126469570	126469124	126469328	126471121	126471297	33068	6,6	36,40	0,0	47,39	162	79	0.000148474	0.033111	0.075,0.068	0.0,0.0	0.072
Q92	SE.JCEC	ENSMUSG00000048349.9	Pou4f1	chr14	-	104465684	104466871	104461675	104464544	104467610	104467999	15944	5,8	0,0	1,4	1,1	1266	79	0.000152021	0.0336328	1.0,1.0	0.059,0.2	0.871
Q92	SE.JCEC	ENSMUSG00000020077.14	Srgn	chr10	-	62518051	62518144	62507641	62507836	62527338	62527425	4907	0,4	7,30	5,11	7,14	172	79	0.000153363	0.0336625	0.0,0.058	0.247,0.265	-0.227
Q92	SE.JCEC	ENSMUSG00000016346.17	Kcnq2	chr2	-	181104886	181104981	181100549	181100618	181109021	181109117	22983	7,14	1,0	3,4	1,4	174	79	0.000155591	0.0338847	0.761,1.0	0.577,0.312	0.436
Q92	SE.JCEC	ENSMUSG00000031651.5	Triml1	chr8	-	43138566	43138797	43136275	43136373	43140642	43140738	15307	68,74	11,3	31,56	0,1	310	79	0.000161517	0.0349027	0.612,0.863	1.0,0.935	-0.23
Q92	SE.JCEC	ENSMUSG00000060450.13	Rnf14	chr18	+	38300428	38300590	38296634	38296798	38307864	38308395	16233	29,48	10,11	39,62	3,2	241	79	0.000163746	0.0349863	0.487,0.589	0.81,0.91	-0.322
Q92	SE.JCEC	ENSMUSG00000038260.10	Trpm4	chr7	-	45327720	45327895	45326976	45327140	45333381	45333452	28384	2,32	2,3	7,22	0,0	254	79	0.000164414	0.0349863	0.237,0.768	1.0,1.0	-0.498
Q92	SE.JCEC	ENSMUSG00000034201.13	Gas2l1	chr11	-	5064836	5065015	5063872	5064478	5065214	5065278	3606	2,1	10,5	4,13	3,5	258	79	0.000167032	0.0352742	0.058,0.058	0.29,0.443	-0.308
Q92	SE.JCEC	ENSMUSG00000070003.7	Ssbp4	chr8	-	70602400	70602462	70602156	70602316	70602573	70602646	28073	258,262	7,5	121,183	11,15	141	79	0.000169719	0.0353067	0.954,0.967	0.86,0.872	0.094
Q92	SE.JCEC	ENSMUSG00000049550.17	Clip1	chr5	-	123635173	123635278	123630224	123631169	123638955	123638988	31707	0,1	1,1	3,8	0,0	184	79	0.00016884	0.0353067	0.0,0.3	1.0,1.0	-0.85
Q92	SE.JCEC	ENSMUSG00000041488.16	Stx3	chr19	-	11790047	11790093	11789556	11789631	11803493	11803577	13823	0,0	1,1	2,3	3,2	125	79	0.000173351	0.035795	0.0,0.0	0.296,0.487	-0.391
Q92	SE.JCEC	ENSMUSG00000027531.16	Impa1	chr3	-	10321611	10321720	10313953	10316254	10322903	10323012	5445	319,392	0,0	323,470	7,9	188	79	0.000174912	0.0358518	1.0,1.0	0.951,0.956	0.046
Q92	SE.JCEC	ENSMUSG00000034187.18	Nsf	chr11	-	103931075	103931123	103930729	103930815	103953969	103954024	36019	46,13	60,64	11,6	78,79	127	79	0.00017631	0.0358745	0.323,0.112	0.081,0.045	0.154
Q92	SE.JCEC	ENSMUSG00000020883.18	Fbxl20	chr11	-	98115392	98115447	98113220	98113295	98128314	98128376	17154	31,96	1,11	30,146	1,1	134	79	0.00018184	0.0364674	0.948,0.837	0.946,0.989	-0.075
Q92	SE.JCEC	ENSMUSG00000005982.13	Naa60	chr16	+	3894368	3894484	3884618	3884806	3897250	3897380	21306	37,61	6,5	57,91	1,1	195	79	0.000181664	0.0364674	0.714,0.832	0.958,0.974	-0.193
Q92	SE.JCEC	ENSMUSG00000068264.11	Ap5s1	chr2	+	131211262	131211473	131210423	131210681	131212446	131212736	13520	3,13	3,1	13,21	0,0	290	79	0.0001837	0.0365623	0.214,0.78	1.0,1.0	-0.503
Q92	SE.JCEC	ENSMUSG00000047534.17	Mis18bp1	chr12	-	65161402	65162028	65158394	65158861	65172448	65172580	30573	225,326	50,159	215,357	21,56	705	79	0.000184936	0.0365623	0.335,0.187	0.534,0.417	-0.215
Q92	SE.JCEC	ENSMUSG00000031651.5	Triml1	chr8	-	43136536	43136559	43136275	43136373	43140642	43140738	15306	51,77	11,3	42,49	0,1	102	79	0.0001865	0.0366118	0.782,0.952	1.0,0.974	-0.12
Q92	SE.JCEC	ENSMUSG00000015966.16	Il17rb	chr14	-	29998008	29998104	29996140	29997189	29999243	29999343	29932	0,3	2,1	1,2	0,0	175	79	0.000190787	0.0371914	0.0,0.575	1.0,1.0	-0.713
Q92	SE.JCEC	ENSMUSG00000032497.16	Lrrfip2	chr9	+	111207796	111207889	111205754	111205847	111213812	111213914	1799	9,1	0,0	1,0	0,3	172	79	0.000192668	0.0372973	1.0,1.0	1.0,0.0	0.5
Q92	SE.JCEC	ENSMUSG00000030314.16	Atg7	chr6	+	114672790	114672843	114643130	114643150	114672973	114673115	14086	6,5	10,9	17,25	4,9	132	79	0.00019625	0.0377288	0.264,0.25	0.718,0.624	-0.414
Q92	SE.JCEC	ENSMUSG00000024558.12	Mapk4	chr18	-	73937129	73937274	73935005	73935167	73969890	73971276	6770	16,16	1,4	6,10	0,0	224	79	0.000197761	0.0377587	0.849,0.585	1.0,1.0	-0.283
Q92	SE.JCEC	ENSMUSG00000090266.10	Mettl23	chr11	+	116845818	116845945	116843674	116843774	116848253	116848355	13232	24,47	11,14	19,42	20,50	206	79	0.000201078	0.038131	0.456,0.563	0.267,0.244	0.254
Q92	SE.JCEC	ENSMUSG00000102976.5	Zc3h11a	chr1	-	133655344	133655398	133653972	133654032	133661255	133661360	23297	42,61	8,7	48,46	1,1	133	79	0.000203094	0.0382529	0.757,0.838	0.966,0.965	-0.168
Q92	SE.JCEC	ENSMUSG00000031109.16	Enox2	chrX	-	49168640	49168784	49080616	49080751	49286855	49286904	18671	15,27	0,7	29,52	0,0	223	79	0.000210411	0.0393652	1.0,0.577	1.0,1.0	-0.212
Q92	SE.JCEC	ENSMUSG00000039068.16	Zzz3	chr3	+	152427276	152428832	152420014	152420140	152446798	152446937	3007	82,124	1,0	70,130	9,2	1635	79	0.000218942	0.0402742	0.798,1.0	0.273,0.758	0.383
Q92	SE.JCEC	ENSMUSG00000028218.19	Fam92a	chr4	-	12168178	12168324	12164120	12164192	12168964	12169058	5354	152,224	3,11	151,228	2,0	225	79	0.000219604	0.0402742	0.947,0.877	0.964,1.0	-0.07
Q92	SE.JCEC	ENSMUSG00000024906.9	Mus81	chr19	-	5483634	5483665	5483454	5483558	5483929	5484025	20079	17,11	0,0	12,25	7,1	110	79	0.000216911	0.0402742	1.0,1.0	0.552,0.947	0.25
Q92	SE.JCEC	ENSMUSG00000028180.18	Zranb2	chr3	+	157536482	157536586	157536333	157536386	157537586	157537669	17088	359,751	15,4	298,668	0,1	183	79	0.000225169	0.0410248	0.912,0.988	1.0,0.997	-0.048
Q92	SE.JCEC	ENSMUSG00000021548.10	Ccnh	chr13	+	85196251	85196325	85190753	85190876	85202332	85202413	18660	183,234	1,4	136,237	5,16	153	79	0.000227	0.0410899	0.99,0.968	0.934,0.884	0.07
Q92	SE.JCEC	ENSMUSG00000031150.12	Ccdc120	chrX	-	7740348	7740409	7738361	7738523	7741211	7741324	33046	1,4	0,0	2,6	1,3	140	79	0.000234421	0.0421595	1.0,1.0	0.53,0.53	0.47
Q92	SE.JCEC	ENSMUSG00000045679.14	Pqlc3	chr12	-	16993452	16993573	16992277	16992319	16995613	16995671	918	56,97	3,5	67,138	0,0	200	79	0.00024367	0.0429908	0.881,0.885	1.0,1.0	-0.117
Q92	SE.JCEC	ENSMUSG00000031556.6	Tm2d2	chr8	+	25018065	25018674	25017258	25017592	25020438	25020554	11354	103,127	1,5	102,143	0,0	688	79	0.000243596	0.0429908	0.922,0.745	1.0,1.0	-0.166
Q92	SE.JCEC	ENSMUSG00000025983.11	Ccdc150	chr1	+	54277653	54277770	54272477	54272546	54278710	54278840	13288	1,2	2,1	1,1	0,0	196	79	0.000241965	0.0429908	0.168,0.446	1.0,1.0	-0.693
Q92	SE.JCEC	ENSMUSG00000022677.14	Fopnl	chr16	-	14304453	14304587	14299243	14300209	14313815	14314013	10654	75,194	5,6	101,187	1,0	213	79	0.000246093	0.0431453	0.848,0.923	0.974,1.0	-0.102
Q92	SE.JCEC	ENSMUSG00000029001.15	Fbxo44	chr4	-	148154157	148154241	148152802	148153644	148156145	148156281	17083	8,4	3,6	1,0	3,5	163	79	0.000254559	0.0443505	0.564,0.244	0.139,0.0	0.334
Q92	SE.JCEC	ENSMUSG00000033287.15	Kctd17	chr15	+	78437157	78437232	78435584	78435710	78437583	78437671	14305	2,3	0,1	0,2	2,1	154	79	0.000256236	0.0443654	1.0,0.606	0.0,0.506	0.55
Q92	SE.JCEC	ENSMUSG00000018774.13	Cd68	chr11	-	69665475	69665936	69665246	69665366	69666019	69666062	18431	45,34	6,5	48,40	18,30	540	79	0.000266087	0.0457866	0.523,0.499	0.281,0.163	0.289
Q92	SE.JCEC	ENSMUSG00000039068.16	Zzz3	chr3	+	152427276	152428832	152420014	152420140	152448778	152448926	3008	1,7	0,0	5,4	3,0	1635	79	0.000274877	0.0464392	1.0,1.0	0.075,1.0	0.463
Q92	SE.JCEC	ENSMUSG00000042647.13	Acad12	chr5	-	121609765	121610166	121607895	121608036	121614059	121614259	6725	15,20	2,2	11,26	0,0	480	79	0.000272591	0.0464392	0.552,0.622	1.0,1.0	-0.413
Q92	SE.JCEC	ENSMUSG00000068394.4	Cep152	chr2	-	125571668	125571833	125569554	125569651	125576713	125576855	23392	34,55	0,0	26,61	4,2	244	79	0.000273239	0.0464392	1.0,1.0	0.678,0.908	0.207
Q92	SE.JCEC	ENSMUSG00000062861.8	Zfp28	chr7	+	6392593	6392713	6392181	6392296	6393366	6393589	15	3,7	0,5	0,2	5,17	199	79	0.000284847	0.0477907	1.0,0.357	0.0,0.045	0.656
Q92	SE.JCEC	ENSMUSG00000024906.9	Mus81	chr19	-	5483634	5483763	5483454	5483558	5483929	5484025	20080	60,51	0,0	53,75	7,1	208	79	0.000286305	0.0477907	1.0,1.0	0.742,0.966	0.146
Q111	SE.JC	ENSMUSG00000039033.11	Tasp1	chr2	-	139883771	139883882	139857701	139857775	139947156	139947235	29749	20,43	0,0	12,22	11,23	158	79	5.55112e-16	1.45739e-11	1.0,1.0	0.353,0.324	0.661
Q111	SE.JC	ENSMUSG00000031297.14	Slc7a3	chrX	-	101084820	101084978	101083870	101084274	101085271	101085352	22211	59,115	304,273	24,32	296,409	158	79	1.44618e-11	1.8984e-07	0.088,0.174	0.039,0.038	0.092
Q111	SE.JC	ENSMUSG00000026950.17	Neb	chr2	-	52150536	52150629	52149589	52149697	52159476	52159569	24615	0,3	4,5	1,2	0,0	158	79	7.85982e-11	6.87839e-07	0.0,0.231	1.0,1.0	-0.884
Q111	SE.JC	ENSMUSG00000059534.8	Uqcr10	chr11	-	4703903	4703989	4701974	4702220	4704156	4704334	25307	144,266	1265,2977	61,138	1543,3116	158	79	2.44923e-10	1.28604e-06	0.054,0.043	0.019,0.022	0.028
Q111	SE.JC	ENSMUSG00000019978.16	Epb41l2	chr10	+	25501577	25501631	25488950	25489093	25501823	25501911	28983	1,5	82,235	24,35	118,241	132	79	2.02831e-10	1.28604e-06	0.007,0.013	0.109,0.08	-0.085
Q111	SE.JC	ENSMUSG00000015001.17	Oc90	chr15	-	65887581	65887629	65883820	65883874	65888095	65888146	27902	3,4	0,0	0,0	1,2	126	79	6.67184e-10	2.91937e-06	1.0,1.0	0.0,0.0	1
Q111	SE.JC	ENSMUSG00000027584.16	Oprl1	chr2	+	181717954	181718093	181715689	181715946	181718376	181718732	32504	2,2	0,0	0,0	2,2	158	79	8.72546e-10	3.27254e-06	1.0,1.0	0.0,0.0	1
Q111	SE.JC	ENSMUSG00000025903.14	Lypla1	chr1	+	4846783	4846883	4840955	4841132	4848139	4848410	31665	3,3	3,8	3,7	0,0	158	79	1.666e-09	5.4674e-06	0.333,0.158	1.0,1.0	-0.754
Q111	SE.JC	ENSMUSG00000027584.16	Oprl1	chr2	+	181717995	181718093	181715702	181715946	181718376	181718732	32505	1,1	0,0	0,0	2,2	158	79	6.36766e-09	1.85752e-05	1.0,1.0	0.0,0.0	1
Q111	SE.JC	ENSMUSG00000055923.16	Aasdh	chr5	-	76904958	76905012	76901917	76902185	76905422	76905487	27736	1,7	1,10	2,12	0,0	132	79	1.81185e-08	4.75683e-05	0.374,0.295	1.0,1.0	-0.665
Q111	SE.JC	ENSMUSG00000037652.15	Phc3	chr3	-	30935951	30935999	30931738	30931892	30936284	30937156	20849	0,0	4,3	2,3	0,1	126	79	5.86525e-08	0.000139987	0.0,0.0	1.0,0.653	-0.827
Q111	SE.JC	ENSMUSG00000000355.13	Mcts1	chrX	+	38601928	38602081	38600654	38600778	38602575	38602673	2313	147,252	18,34	138,372	6,8	158	79	1.01421e-07	0.000221893	0.803,0.787	0.92,0.959	-0.144
Q111	SE.JC	ENSMUSG00000028689.14	Ccdc163	chr4	+	116709242	116709273	116708928	116709094	116709437	116709619	4050	2,4	0,0	1,1	3,3	109	79	1.18636e-07	0.00023959	1.0,1.0	0.195,0.195	0.805
Q111	SE.JC	ENSMUSG00000033114.11	Slc35d2	chr13	-	64104732	64104800	64099269	64099348	64107014	64107107	5577	27,49	4,14	22,80	1,0	146	79	1.82772e-07	0.000342749	0.785,0.654	0.923,1.0	-0.242
Q111	SE.JC	ENSMUSG00000030282.14	Cmas	chr6	+	142764553	142764709	142756753	142757026	142770522	142770617	25122	0,2	1,3	2,4	0,0	158	79	3.36711e-07	0.000589334	0.0,0.25	1.0,1.0	-0.875
Q111	SE.JC	ENSMUSG00000029032.12	Arhgef16	chr4	-	154292831	154292942	154290935	154291553	154299824	154299892	6155	0,1	2,26	5,13	8,12	158	79	4.75658e-07	0.000780495	0.0,0.019	0.238,0.351	-0.285
Q111	SE.JC	ENSMUSG00000022580.12	Rhpn1	chr15	+	75713001	75713024	75712256	75712451	75713218	75713365	32568	1,3	0,0	1,4	2,5	101	79	5.10838e-07	0.000788915	1.0,1.0	0.281,0.385	0.667
Q111	SE.JC	ENSMUSG00000031766.4	Slc12a3	chr8	+	94345774	94345886	94344793	94344893	94346281	94346422	25637	2,10	0,0	5,8	4,3	158	79	5.84001e-07	0.000851799	1.0,1.0	0.385,0.571	0.522
Q111	SE.JC	ENSMUSG00000039478.15	Micu3	chr8	+	40359409	40359448	40356855	40356927	40366148	40366244	6927	20,49	13,28	5,8	10,41	117	79	7.48946e-07	0.00103489	0.51,0.542	0.252,0.116	0.342
Q111	SE.JC	ENSMUSG00000114188.1	AC124772.5	chr12	+	19048759	19048913	19044705	19044820	19049552	19049690	20380	2,4	3,2	7,5	0,0	158	79	9.51668e-07	0.00124925	0.25,0.5	1.0,1.0	-0.625
Q111	SE.JC	ENSMUSG00000004056.15	Akt2	chr7	+	27607242	27607405	27605816	27605937	27608622	27608753	1795	0,1	1,2	1,1	0,0	158	79	1.12297e-06	0.00140392	0.0,0.2	1.0,1.0	-0.9
Q111	SE.JC	ENSMUSG00000028041.17	Adam15	chr3	-	89340862	89340937	89340400	89340472	89341507	89341577	25934	3,10	0,0	5,5	2,4	153	79	1.30447e-06	0.00155671	1.0,1.0	0.563,0.392	0.522
Q111	SE.JC	ENSMUSG00000025958.14	Creb1	chr1	+	64575195	64575259	64574072	64574255	64576178	64576329	4010	7,16	45,116	2,0	62,130	142	79	1.4047e-06	0.00160344	0.08,0.071	0.018,0.0	0.067
Q111	SE.JC	ENSMUSG00000039116.5	Adgrg6	chr10	-	14407865	14407911	14402582	14405438	14409672	14409825	34126	1,1	3,1	1,1	0,0	124	79	1.70844e-06	0.00186889	0.175,0.389	1.0,1.0	-0.718
Q111	SE.JC	ENSMUSG00000019978.16	Epb41l2	chr10	+	25493566	25493629	25488950	25489093	25501577	25501631	28975	10,9	0,1	11,11	9,11	141	79	1.96791e-06	0.00206662	1.0,0.835	0.406,0.359	0.535
Q111	SE.JC	ENSMUSG00000097113.7	Gm19705	chr1	+	136673127	136673210	136670768	136670932	136675138	136675283	2830	3,1	0,0	1,3	1,4	158	79	2.07348e-06	0.00209373	1.0,1.0	0.333,0.273	0.697
Q111	SE.JC	ENSMUSG00000031284.16	Pak3	chrX	+	143665732	143665843	143664372	143664614	143693286	143693384	21981	3,6	0,0	4,6	1,5	158	79	2.20297e-06	0.0021421	1.0,1.0	0.667,0.375	0.479
Q111	SE.JC	ENSMUSG00000097290.8	1300002E11Rik	chr16	+	21800714	21800836	21795849	21795975	21808677	21808820	31217	7,13	7,10	0,1	8,7	158	79	2.57238e-06	0.00241197	0.333,0.394	0.0,0.067	0.33
Q111	SE.JC	ENSMUSG00000016346.17	Kcnq2	chr2	-	181104886	181104981	181100549	181100618	181109021	181109117	22015	3,8	0,0	3,4	1,4	158	79	2.79982e-06	0.00253471	1.0,1.0	0.6,0.333	0.533
Q111	SE.JC	ENSMUSG00000032267.8	Usp28	chr9	+	49032508	49032688	49032213	49032353	49033576	49033672	2784	0,4	3,7	3,6	0,1	158	79	8.25159e-06	0.00711179	0.0,0.222	1.0,0.75	-0.764
Q111	SE.JC	ENSMUSG00000068758.7	Il3ra	chr14	+	14350687	14350806	14350034	14350267	14350937	14350967	17877	9,32	0,0	11,10	4,2	158	79	8.39741e-06	0.00711179	1.0,1.0	0.579,0.714	0.354
Q111	SE.JC	ENSMUSG00000020601.8	Trib2	chr12	-	15815230	15815486	15809962	15809988	15816782	15816890	13134	2,21	4,3	12,20	0,0	158	79	9.43516e-06	0.00774096	0.2,0.778	1.0,1.0	-0.511
Q111	SE.JC	ENSMUSG00000028693.15	Nasp	chr4	-	116610402	116611377	116605683	116605763	116611971	116612081	17719	1784,4257	59,41	1890,4111	130,77	158	79	1.08768e-05	0.0083988	0.938,0.981	0.879,0.964	0.038
Q111	SE.JC	ENSMUSG00000041945.12	Mfsd9	chr1	-	40790270	40790400	40787529	40787617	40790484	40790687	33309	0,0	2,5	3,6	1,6	158	79	1.07684e-05	0.0083988	0.0,0.0	0.6,0.333	-0.467
Q111	SE.JC	ENSMUSG00000027692.16	Tnik	chr3	+	28594906	28594993	28594021	28594132	28596071	28596260	22352	2,4	2,1	0,0	3,7	158	79	1.15892e-05	0.0086932	0.333,0.667	0.0,0.0	0.5
Q111	SE.JC	ENSMUSG00000027859.10	Ngf	chr3	+	102509710	102509837	102469927	102469960	102513955	102514079	4406	1,0	1,1	2,4	1,0	158	79	1.54768e-05	0.0112869	0.333,0.0	0.5,1.0	-0.584
Q111	SE.JC	ENSMUSG00000079627.2	Rhox2h	chrX	-	37672608	37673020	37671019	37671065	37673182	37673277	32087	1,2	0,0	2,2	3,1	158	79	1.64383e-05	0.0116641	1.0,1.0	0.25,0.5	0.625
Q111	SE.JC	ENSMUSG00000024670.16	Cd6	chr19	-	10792827	10792944	10791381	10791453	10794141	10794237	10541	2,10	0,0	3,16	2,4	158	79	1.79878e-05	0.012109	1.0,1.0	0.429,0.667	0.452
Q111	SE.JC	ENSMUSG00000022580.12	Rhpn1	chr15	+	75713001	75713078	75711790	75712451	75713218	75713365	32569	2,16	0,0	3,23	2,5	155	79	1.79797e-05	0.012109	1.0,1.0	0.433,0.701	0.433
Q111	SE.JC	ENSMUSG00000061288.13	Taok3	chr5	+	117185526	117185611	117120128	117120339	117193628	117193839	15428	7,32	2,7	3,21	0,0	158	79	1.93612e-05	0.0127077	0.636,0.696	1.0,1.0	-0.334
Q111	SE.JC	ENSMUSG00000015016.8	Acsf3	chr8	+	122778076	122778223	122775519	122775590	122779945	122780635	2354	0,1	4,4	1,3	0,1	158	79	2.27159e-05	0.0143791	0.0,0.111	1.0,0.6	-0.745
Q111	SE.JC	ENSMUSG00000019978.16	Epb41l2	chr10	+	25495444	25495591	25488950	25489093	25501577	25501631	28977	9,6	0,1	9,15	9,11	158	79	2.30031e-05	0.0143791	1.0,0.75	0.333,0.405	0.506
Q111	SE.JC	ENSMUSG00000008489.18	Elavl2	chr4	-	91311572	91311663	91308610	91308854	91375935	91376463	28907	1,10	3,7	0,0	1,8	158	79	2.54196e-05	0.0155201	0.143,0.417	0.0,0.0	0.28
Q111	SE.JC	ENSMUSG00000031150.12	Ccdc120	chrX	-	7740348	7740405	7738369	7738523	7741211	7741308	31692	2,5	0,0	1,3	1,3	135	79	2.73145e-05	0.0162981	1.0,1.0	0.369,0.369	0.631
Q111	SE.JC	ENSMUSG00000001166.17	Oas1c	chr5	-	120806295	120806405	120805403	120805600	120812433	120812488	17348	1,7	0,1	1,2	5,2	158	79	2.80223e-05	0.0163488	1.0,0.778	0.091,0.333	0.677
Q111	SE.JC	ENSMUSG00000027506.15	Tpd52	chr3	-	8936438	8936480	8934991	8935040	8943550	8943577	30292	1,9	3,2	0,0	4,4	120	79	2.88801e-05	0.016483	0.18,0.748	0.0,0.0	0.464
Q111	SE.JC	ENSMUSG00000074865.11	Zfp934	chr13	-	62494696	62494752	62492807	62492934	62558486	62558612	26791	3,1	2,2	3,2	0,0	134	79	3.16687e-05	0.01769	0.469,0.228	1.0,1.0	-0.651
Q111	SE.JC	ENSMUSG00000028689.14	Ccdc163	chr4	+	116709239	116709273	116708508	116709094	116709437	116709619	4049	3,16	0,0	3,14	3,3	112	79	3.3545e-05	0.0183477	1.0,1.0	0.414,0.767	0.409
Q111	SE.JC	ENSMUSG00000059439.15	Bcas3	chr11	+	85354593	85354679	85353166	85353233	85354887	85354975	20211	10,9	33,65	24,23	31,35	158	79	3.52012e-05	0.0188607	0.132,0.065	0.279,0.247	-0.165
Q111	SE.JC	ENSMUSG00000021884.17	Hacl1	chr14	-	31635743	31635784	31632895	31632968	31640493	31640598	23628	9,43	0,1	9,32	1,10	119	79	4.49536e-05	0.0236042	1.0,0.966	0.857,0.68	0.215
Q111	SE.JC	ENSMUSG00000001802.16	Lrp3	chr7	-	35211434	35211497	35206036	35206175	35213139	35213187	15792	2,16	0,0	3,15	1,5	141	79	4.85043e-05	0.0249693	1.0,1.0	0.627,0.627	0.373
Q111	SE.JC	ENSMUSG00000026150.14	Mff	chr1	+	82741817	82741976	82735418	82735507	82750519	82750604	268	36,83	103,159	20,47	126,205	158	79	5.03498e-05	0.0254208	0.149,0.207	0.074,0.103	0.089
Q111	SE.JC	ENSMUSG00000028546.17	Elavl4	chr4	-	110255418	110255505	110251280	110251521	110287232	110287527	2627	0,2	2,1	1,1	0,0	158	79	5.16058e-05	0.0255634	0.0,0.5	1.0,1.0	-0.75
Q111	SE.JC	ENSMUSG00000072479.10	Xlr5b	chrX	+	73156469	73156568	73154982	73155082	73157787	73157851	31729	15,19	1,8	3,7	0,0	158	79	5.27984e-05	0.0256698	0.882,0.543	1.0,1.0	-0.287
Q111	SE.JC	ENSMUSG00000022635.9	Zcrb1	chr15	-	93393706	93393764	93391453	93391565	93395586	93395615	9826	1,5	37,68	6,23	31,71	136	79	5.46479e-05	0.0260859	0.015,0.041	0.101,0.158	-0.102
Q111	SE.JC	ENSMUSG00000043510.12	Hscb	chr5	-	110834654	110834799	110830935	110830983	110835979	110836069	31359	71,244	0,1	77,231	7,7	158	79	6.39406e-05	0.0299767	1.0,0.992	0.846,0.943	0.102
Q111	SE.JC	ENSMUSG00000022255.15	Mtdh	chr15	+	34121422	34121512	34117879	34118110	34123667	34123766	16201	34,80	210,466	16,36	188,500	158	79	6.61659e-05	0.0304758	0.075,0.079	0.041,0.035	0.039
Q111	SE.JC	ENSMUSG00000038544.14	Inip	chr4	-	59773915	59774006	59769636	59772459	59775446	59775549	28522	141,159	5,7	182,186	0,0	158	79	7.20638e-05	0.03262	0.934,0.919	1.0,1.0	-0.073
Q111	SE.JC	ENSMUSG00000055923.16	Aasdh	chr5	-	76904208	76904380	76901917	76902185	76905422	76905427	27734	37,146	1,10	42,119	0,0	158	79	7.58756e-05	0.0335311	0.949,0.88	1.0,1.0	-0.086
Q111	SE.JC	ENSMUSG00000025656.17	Arhgef9	chrX	-	95054228	95054290	95051523	95052154	95054942	95055011	31452	4,10	2,3	5,10	0,0	140	79	7.66308e-05	0.0335311	0.53,0.653	1.0,1.0	-0.408
Q111	SE.JC	ENSMUSG00000026987.16	Baz2b	chr2	-	60076869	60076911	60004548	60006189	60125462	60125592	27616	17,43	0,0	17,52	5,4	120	79	7.98431e-05	0.034364	1.0,1.0	0.691,0.895	0.207
Q111	SE.JC	ENSMUSG00000002345.17	Borcs8	chr8	+	70166613	70166698	70166292	70166426	70166818	70166906	2590	4,34	0,0	5,35	1,6	158	79	8.26161e-05	0.0349839	1.0,1.0	0.714,0.745	0.27
Q111	SE.JC	ENSMUSG00000040410.14	Fbxl4	chr4	+	22433145	22433258	22427149	22427462	22433566	22434075	19977	5,8	16,40	1,0	8,54	158	79	8.49371e-05	0.0353959	0.135,0.091	0.059,0.0	0.084
Q111	SE.JC	ENSMUSG00000056342.16	Usp34	chr11	+	23474265	23474389	23472949	23473054	23484101	23484181	20731	85,150	3,6	97,185	20,21	158	79	9.35591e-05	0.0383797	0.934,0.926	0.708,0.815	0.169
Q111	SE.JC	ENSMUSG00000018909.15	Arrb1	chr7	+	99597035	99597059	99596022	99596106	99598490	99598561	14861	6,48	0,2	8,38	1,19	102	79	9.68833e-05	0.038539	1.0,0.949	0.861,0.608	0.24
Q111	SE.JC	ENSMUSG00000023791.15	Pigx	chr16	-	32087293	32087507	32085236	32085337	32092343	32092485	23049	150,438	4,2	113,299	10,11	158	79	9.58013e-05	0.038539	0.949,0.991	0.85,0.931	0.079
Q111	SE.JC	ENSMUSG00000007812.16	Zfp655	chr5	+	145235305	145235391	145233440	145233602	145235736	145235863	14284	13,29	0,0	13,24	3,3	158	79	0.000106703	0.0418118	1.0,1.0	0.684,0.8	0.258
Q111	SE.JC	ENSMUSG00000078816.9	Prkcg	chr7	+	3314132	3314220	3313697	3313832	3314511	3314541	27230	1,6	2,2	8,5	0,0	158	79	0.000114116	0.0434204	0.2,0.6	1.0,1.0	-0.6
Q111	SE.JC	ENSMUSG00000027523.19	Gnas	chr2	+	174288490	174288586	174284603	174285477	174334211	174334284	33220	5,9	5,26	0,0	2,8	158	79	0.000113258	0.0434204	0.333,0.148	0.0,0.0	0.24
Q111	SE.JC	ENSMUSG00000049411.14	Tmem241	chr18	-	12066615	12066707	12064203	12064239	12067059	12067105	5502	0,0	6,11	3,6	9,12	158	79	0.000125649	0.0471256	0.0,0.0	0.143,0.2	-0.171
Q111	SE.JCEC	ENSMUSG00000039033.11	Tasp1	chr2	-	139883771	139883882	139857701	139857775	139947156	139947235	29749	20,43	0,0	12,22	11,23	190	79	4.44089e-16	1.17004e-11	1.0,1.0	0.312,0.285	0.702
Q111	SE.JCEC	ENSMUSG00000031297.14	Slc7a3	chrX	-	101084820	101084978	101083870	101084274	101085271	101085352	22211	59,116	304,273	24,32	296,409	237	79	4.34097e-13	5.71858e-09	0.061,0.124	0.026,0.025	0.067
Q111	SE.JCEC	ENSMUSG00000026950.17	Neb	chr2	-	52150536	52150629	52149589	52149697	52159476	52159569	24615	0,3	4,5	1,2	0,0	172	79	4.43903e-11	3.8985e-07	0.0,0.216	1.0,1.0	-0.892
Q111	SE.JCEC	ENSMUSG00000059534.8	Uqcr10	chr11	-	4703903	4703989	4701974	4702220	4704156	4704334	25307	145,266	1265,2977	61,138	1543,3116	165	79	2.08741e-10	1.09994e-06	0.052,0.041	0.019,0.021	0.026
Q111	SE.JCEC	ENSMUSG00000019978.16	Epb41l2	chr10	+	25501577	25501631	25488950	25489093	25501823	25501911	28983	1,5	82,235	24,35	118,241	133	79	2.04855e-10	1.09994e-06	0.007,0.012	0.108,0.079	-0.084
Q111	SE.JCEC	ENSMUSG00000027584.16	Oprl1	chr2	+	181717954	181718093	181715689	181715946	181718376	181718732	32504	2,2	0,0	0,0	2,2	218	79	5.3452e-10	2.34717e-06	1.0,1.0	0.0,0.0	1
Q111	SE.JCEC	ENSMUSG00000015001.17	Oc90	chr15	-	65887581	65887629	65883820	65883874	65888095	65888146	27902	3,4	0,0	0,0	1,2	127	79	6.7154e-10	2.52758e-06	1.0,1.0	0.0,0.0	1
Q111	SE.JCEC	ENSMUSG00000025903.14	Lypla1	chr1	+	4846783	4846883	4840955	4841132	4848139	4848410	31665	3,3	3,8	3,7	0,0	179	79	8.83733e-10	2.91046e-06	0.306,0.142	1.0,1.0	-0.776
Q111	SE.JCEC	ENSMUSG00000027584.16	Oprl1	chr2	+	181717995	181718093	181715702	181715946	181718376	181718732	32505	1,1	0,0	0,0	2,2	177	79	6.13634e-09	1.79638e-05	1.0,1.0	0.0,0.0	1
Q111	SE.JCEC	ENSMUSG00000055923.16	Aasdh	chr5	-	76904958	76905012	76901917	76902185	76905422	76905487	27736	1,7	1,10	2,12	0,0	133	79	1.7754e-08	4.67766e-05	0.373,0.294	1.0,1.0	-0.666
Q111	SE.JCEC	ENSMUSG00000079627.2	Rhox2h	chrX	-	37672608	37673020	37671019	37671065	37673182	37673277	32087	1,2	0,0	2,2	3,1	491	79	2.34017e-08	5.60514e-05	1.0,1.0	0.097,0.243	0.83
Q111	SE.JCEC	ENSMUSG00000030282.14	Cmas	chr6	+	142764553	142764709	142756753	142757026	142770522	142770617	25122	0,2	1,3	2,6	0,0	235	79	3.02294e-08	6.63712e-05	0.0,0.183	1.0,1.0	-0.908
Q111	SE.JCEC	ENSMUSG00000037652.15	Phc3	chr3	-	30935951	30935999	30931738	30931892	30936284	30937156	20849	0,0	4,3	2,3	0,1	127	79	6.18018e-08	0.000125253	0.0,0.0	1.0,0.651	-0.826
Q111	SE.JCEC	ENSMUSG00000114188.1	AC124772.5	chr12	+	19048759	19048913	19044705	19044820	19049552	19049690	20380	2,4	3,2	7,5	0,0	233	79	9.24857e-08	0.000174051	0.184,0.404	1.0,1.0	-0.706
Q111	SE.JCEC	ENSMUSG00000000355.13	Mcts1	chrX	+	38601928	38602081	38600654	38600778	38602575	38602673	2313	147,252	18,34	138,372	6,8	232	79	1.00798e-07	0.000177049	0.736,0.716	0.887,0.941	-0.188
Q111	SE.JCEC	ENSMUSG00000028689.14	Ccdc163	chr4	+	116709242	116709273	116708928	116709094	116709437	116709619	4050	2,4	0,0	1,1	3,3	110	79	1.12236e-07	0.000184818	1.0,1.0	0.193,0.193	0.807
Q111	SE.JCEC	ENSMUSG00000033114.11	Slc35d2	chr13	-	64104732	64104800	64099269	64099348	64107014	64107107	5577	27,49	4,14	22,80	1,0	147	79	1.81676e-07	0.000265924	0.784,0.653	0.922,1.0	-0.243
Q111	SE.JCEC	ENSMUSG00000020601.8	Trib2	chr12	-	15815230	15815486	15809962	15809988	15816782	15816890	13134	2,22	4,3	12,20	0,0	335	79	1.72437e-07	0.000265924	0.105,0.634	1.0,1.0	-0.631
Q111	SE.JCEC	ENSMUSG00000031766.4	Slc12a3	chr8	+	94345774	94345886	94344793	94344893	94346281	94346422	25637	2,10	0,0	5,8	4,3	191	79	1.99719e-07	0.000276947	1.0,1.0	0.341,0.524	0.568
Q111	SE.JCEC	ENSMUSG00000044250.7	Pced1b	chr15	+	97373955	97374149	97361199	97361335	97384027	97385689	33800	4,9	1,5	4,2	0,0	273	79	2.32374e-07	0.000306118	0.537,0.342	1.0,1.0	-0.56
Q111	SE.JCEC	ENSMUSG00000022580.12	Rhpn1	chr15	+	75713001	75713024	75712256	75712451	75713218	75713365	32568	1,3	0,0	1,4	2,5	102	79	4.90272e-07	0.000615104	1.0,1.0	0.279,0.383	0.669
Q111	SE.JCEC	ENSMUSG00000029032.12	Arhgef16	chr4	-	154292831	154292942	154290935	154291553	154299824	154299892	6155	0,1	2,26	5,13	8,12	190	79	6.10206e-07	0.000730777	0.0,0.016	0.206,0.311	-0.251
Q111	SE.JCEC	ENSMUSG00000053080.10	2700081O15Rik	chr19	+	7421913	7422462	7420066	7420561	7422642	7425540	22370	7,12	0,0	10,7	3,2	628	79	6.44801e-07	0.000738634	1.0,1.0	0.295,0.306	0.7
Q111	SE.JCEC	ENSMUSG00000039478.15	Micu3	chr8	+	40359409	40359448	40356855	40356927	40366148	40366244	6927	20,49	13,28	5,8	10,41	118	79	7.26036e-07	0.000797037	0.507,0.54	0.251,0.116	0.34
Q111	SE.JCEC	ENSMUSG00000031284.16	Pak3	chrX	+	143665732	143665843	143664372	143664614	143693286	143693384	21981	3,6	0,0	4,6	1,5	190	79	7.66964e-07	0.000808288	1.0,1.0	0.625,0.333	0.521
Q111	SE.JCEC	ENSMUSG00000043535.13	Setx	chr2	+	29130179	29130390	29125851	29125963	29139219	29139439	17122	1,1	1,2	2,2	0,0	290	79	9.733e-07	0.00098629	0.214,0.12	1.0,1.0	-0.833
Q111	SE.JCEC	ENSMUSG00000028041.17	Adam15	chr3	-	89340862	89340937	89340400	89340472	89341507	89341577	25934	3,10	0,0	5,5	2,4	154	79	1.26063e-06	0.00123014	1.0,1.0	0.562,0.391	0.523
Q111	SE.JCEC	ENSMUSG00000025958.14	Creb1	chr1	+	64575195	64575259	64574072	64574255	64576178	64576329	4010	7,16	45,116	2,0	62,130	143	79	1.44157e-06	0.00135647	0.079,0.071	0.018,0.0	0.066
Q111	SE.JCEC	ENSMUSG00000016346.17	Kcnq2	chr2	-	181104886	181104981	181100549	181100618	181109021	181109117	22015	3,8	0,0	3,4	1,4	174	79	1.6192e-06	0.00142624	1.0,1.0	0.577,0.312	0.555
Q111	SE.JCEC	ENSMUSG00000039116.5	Adgrg6	chr10	-	14407865	14407911	14402582	14405438	14409672	14409825	34126	1,1	3,1	1,1	0,0	125	79	1.62398e-06	0.00142624	0.174,0.387	1.0,1.0	-0.72
Q111	SE.JCEC	ENSMUSG00000097113.7	Gm19705	chr1	+	136673127	136673210	136670768	136670932	136675138	136675283	2830	3,1	0,0	1,3	1,4	162	79	1.85188e-06	0.00157392	1.0,1.0	0.328,0.268	0.702
Q111	SE.JCEC	ENSMUSG00000019978.16	Epb41l2	chr10	+	25493566	25493629	25488950	25489093	25501577	25501631	28975	10,9	0,1	11,11	9,11	142	79	1.97703e-06	0.00162777	1.0,0.834	0.405,0.357	0.536
Q111	SE.JCEC	ENSMUSG00000068758.7	Il3ra	chr14	+	14350687	14350806	14350034	14350267	14350937	14350967	17877	9,32	0,0	11,10	4,2	198	79	3.41949e-06	0.0026498	1.0,1.0	0.523,0.666	0.405
Q111	SE.JCEC	ENSMUSG00000097290.8	1300002E11Rik	chr16	+	21800714	21800836	21795849	21795975	21808677	21808820	31217	7,13	7,10	0,1	8,7	201	79	3.36946e-06	0.0026498	0.282,0.338	0.0,0.053	0.283
Q111	SE.JCEC	ENSMUSG00000024670.16	Cd6	chr19	-	10792827	10792944	10791381	10791453	10794141	10794237	10541	2,10	0,0	3,16	2,4	196	79	6.36094e-06	0.00478833	1.0,1.0	0.377,0.617	0.503
Q111	SE.JCEC	ENSMUSG00000075122.4	Cd80	chr16	+	38479063	38479345	38473865	38474183	38482619	38482733	13617	10,8	0,0	17,23	4,2	361	79	8.25722e-06	0.00604314	1.0,1.0	0.482,0.716	0.401
Q111	SE.JCEC	ENSMUSG00000027692.16	Tnik	chr3	+	28594906	28594993	28594021	28594132	28596071	28596260	22352	2,4	2,1	0,0	3,7	166	79	1.37976e-05	0.009825	0.322,0.656	0.0,0.0	0.489
Q111	SE.JCEC	ENSMUSG00000061288.13	Taok3	chr5	+	117185526	117185611	117120128	117120339	117193628	117193839	15428	7,32	2,7	3,21	0,0	164	79	1.78955e-05	0.0114998	0.628,0.688	1.0,1.0	-0.342
Q111	SE.JCEC	ENSMUSG00000030424.15	Zfp939	chr7	+	39472861	39474772	39471396	39471506	39477310	39477413	24277	1,2	2,0	1,1	0,0	1990	79	1.72357e-05	0.0114998	0.019,1.0	1.0,1.0	-0.491
Q111	SE.JCEC	ENSMUSG00000022580.12	Rhpn1	chr15	+	75713001	75713078	75711790	75712451	75713218	75713365	32569	2,16	0,0	3,23	2,5	156	79	1.7483e-05	0.0114998	1.0,1.0	0.432,0.7	0.434
Q111	SE.JCEC	ENSMUSG00000027523.19	Gnas	chr2	+	174288490	174288586	174284603	174285477	174334211	174334284	33220	6,15	5,26	0,0	2,8	175	79	1.73909e-05	0.0114998	0.351,0.207	0.0,0.0	0.279
Q111	SE.JCEC	ENSMUSG00000032267.8	Usp28	chr9	+	49032508	49032688	49032213	49032353	49033576	49033672	2784	0,4	3,7	3,6	0,1	259	79	2.05831e-05	0.012912	0.0,0.148	1.0,0.647	-0.75
Q111	SE.JCEC	ENSMUSG00000027859.10	Ngf	chr3	+	102509710	102509837	102469927	102469960	102513955	102514079	4406	1,0	1,1	2,4	1,0	206	79	2.42756e-05	0.0148381	0.277,0.0	0.434,1.0	-0.579
Q111	SE.JCEC	ENSMUSG00000069911.10	Fam196b	chr11	+	34401055	34403305	34314821	34314945	34404277	34404352	13142	2,11	0,0	3,5	0,4	2329	79	2.57785e-05	0.0148381	1.0,1.0	1.0,0.041	0.48
Q111	SE.JCEC	ENSMUSG00000030822.15	Prr14	chr7	+	127471704	127471977	127471028	127471119	127472097	127472266	17297	14,21	0,0	21,9	4,1	352	79	2.53447e-05	0.0148381	1.0,1.0	0.541,0.669	0.395
Q111	SE.JCEC	ENSMUSG00000037451.7	Slc22a20	chr19	-	5972855	5973070	5971718	5971827	5980359	5980475	18375	0,3	1,2	5,5	0,0	294	79	2.70327e-05	0.0148381	0.0,0.287	1.0,1.0	-0.857
Q111	SE.JCEC	ENSMUSG00000055923.16	Aasdh	chr5	-	76904208	76904380	76901917	76902185	76905422	76905427	27734	37,146	1,10	42,119	0,0	251	79	2.59308e-05	0.0148381	0.921,0.821	1.0,1.0	-0.129
Q111	SE.JCEC	ENSMUSG00000031150.12	Ccdc120	chrX	-	7740348	7740405	7738369	7738523	7741211	7741308	31692	2,5	0,0	1,3	1,3	136	79	2.65635e-05	0.0148381	1.0,1.0	0.367,0.367	0.633
Q111	SE.JCEC	ENSMUSG00000074865.11	Zfp934	chr13	-	62494696	62494752	62492807	62492934	62558486	62558612	26791	3,1	2,2	3,2	0,0	135	79	3.04937e-05	0.0154346	0.467,0.226	1.0,1.0	-0.653
Q111	SE.JCEC	ENSMUSG00000008489.18	Elavl2	chr4	-	91311572	91311663	91308610	91308854	91375935	91376463	28907	1,10	3,7	0,0	1,8	170	79	2.99109e-05	0.0154346	0.134,0.399	0.0,0.0	0.267
Q111	SE.JCEC	ENSMUSG00000027506.15	Tpd52	chr3	-	8936438	8936480	8934991	8935040	8943550	8943577	30292	1,9	3,2	0,0	4,4	121	79	2.97598e-05	0.0154346	0.179,0.746	0.0,0.0	0.463
Q111	SE.JCEC	ENSMUSG00000043510.12	Hscb	chr5	-	110834654	110834799	110830935	110830983	110835979	110836069	31359	71,244	0,1	77,231	7,7	224	79	2.91131e-05	0.0154346	1.0,0.989	0.795,0.921	0.136
Q111	SE.JCEC	ENSMUSG00000041945.12	Mfsd9	chr1	-	40790270	40790400	40787529	40787617	40790484	40790687	33309	0,0	2,5	3,6	1,6	209	79	3.10484e-05	0.0154346	0.0,0.0	0.531,0.274	-0.403
Q111	SE.JCEC	ENSMUSG00000034201.13	Gas2l1	chr11	-	5064836	5065015	5063872	5064478	5065214	5065278	3476	2,0	5,8	4,13	3,5	258	79	3.24622e-05	0.0156206	0.109,0.0	0.29,0.443	-0.312
Q111	SE.JCEC	ENSMUSG00000028689.14	Ccdc163	chr4	+	116709239	116709273	116708508	116709094	116709437	116709619	4049	3,16	0,0	3,14	3,3	113	79	3.26084e-05	0.0156206	1.0,1.0	0.411,0.765	0.412
Q111	SE.JCEC	ENSMUSG00000001166.17	Oas1c	chr5	-	120806295	120806405	120805403	120805600	120812433	120812488	17348	1,7	0,1	1,2	5,2	189	79	3.43568e-05	0.0158807	1.0,0.745	0.077,0.295	0.687
Q111	SE.JCEC	ENSMUSG00000059439.15	Bcas3	chr11	+	85354593	85354679	85353166	85353233	85354887	85354975	20211	10,9	33,65	24,23	31,35	165	79	3.42346e-05	0.0158807	0.127,0.062	0.27,0.239	-0.16
Q111	SE.JCEC	ENSMUSG00000072479.10	Xlr5b	chrX	+	73156469	73156568	73154982	73155082	73157787	73157851	31729	15,19	1,8	3,7	0,0	178	79	3.82531e-05	0.0173768	0.869,0.513	1.0,1.0	-0.309
Q111	SE.JCEC	ENSMUSG00000078503.9	Zfp990	chr4	+	145528690	145528864	145520805	145520885	145530811	145530915	25442	7,14	9,7	0,3	11,13	253	79	3.99067e-05	0.0178207	0.195,0.384	0.0,0.067	0.256
Q111	SE.JCEC	ENSMUSG00000028546.17	Elavl4	chr4	-	110255418	110255505	110251280	110251521	110287232	110287527	2627	0,2	2,1	1,1	0,0	166	79	4.06844e-05	0.0178652	0.0,0.488	1.0,1.0	-0.756
Q111	SE.JCEC	ENSMUSG00000019978.16	Epb41l2	chr10	+	25495444	25495591	25488950	25489093	25501577	25501631	28977	9,6	0,1	9,15	9,11	226	79	4.18259e-05	0.0180654	1.0,0.677	0.259,0.323	0.547
Q111	SE.JCEC	ENSMUSG00000061589.14	Dot1l	chr10	+	80792142	80792773	80790319	80790384	80793506	80794347	11188	1,6	0,0	5,5	2,1	710	79	4.28853e-05	0.0182242	1.0,1.0	0.218,0.357	0.713
Q111	SE.JCEC	ENSMUSG00000021884.17	Hacl1	chr14	-	31635743	31635784	31632895	31632968	31640493	31640598	23628	9,43	0,1	9,32	1,10	120	79	4.46542e-05	0.0186747	1.0,0.966	0.856,0.678	0.216
Q111	SE.JCEC	ENSMUSG00000001802.16	Lrp3	chr7	-	35211434	35211497	35206036	35206175	35213139	35213187	15792	2,16	0,0	3,15	1,5	142	79	4.72898e-05	0.0194679	1.0,1.0	0.625,0.625	0.375
Q111	SE.JCEC	ENSMUSG00000026150.14	Mff	chr1	+	82741817	82741976	82735418	82735507	82750519	82750604	268	36,83	103,159	20,47	126,205	238	79	5.11128e-05	0.020718	0.104,0.148	0.05,0.071	0.066
Q111	SE.JCEC	ENSMUSG00000022635.9	Zcrb1	chr15	-	93393706	93393764	93391453	93391565	93395586	93395615	9826	1,5	37,68	6,23	31,71	137	79	5.46481e-05	0.0217093	0.015,0.041	0.1,0.157	-0.101
Q111	SE.JCEC	ENSMUSG00000038544.14	Inip	chr4	-	59773915	59774006	59769636	59772459	59775446	59775549	28522	141,159	5,7	182,186	0,0	170	79	5.52064e-05	0.0217093	0.929,0.913	1.0,1.0	-0.079
Q111	SE.JCEC	ENSMUSG00000029454.15	Mapkapk5	chr5	-	121535674	121535943	121534406	121534430	121537111	121537184	20608	152,184	0,1	148,189	7,5	348	79	6.26138e-05	0.0242601	1.0,0.977	0.828,0.896	0.126
Q111	SE.JCEC	ENSMUSG00000022255.15	Mtdh	chr15	+	34121422	34121512	34117879	34118110	34123667	34123766	16201	34,80	210,466	16,36	188,500	169	79	6.63231e-05	0.0253249	0.07,0.074	0.038,0.033	0.037
Q111	SE.JCEC	ENSMUSG00000013878.18	Rnf170	chr8	+	26123846	26123987	26120439	26120563	26125903	26125979	7614	63,301	5,8	66,202	0,0	220	79	6.82669e-05	0.0256947	0.819,0.931	1.0,1.0	-0.125
Q111	SE.JCEC	ENSMUSG00000074489.9	Bglap3	chr3	-	88370127	88371479	88369472	88369608	88372538	88372743	30475	1,2	0,0	2,5	0,4	1431	79	6.95208e-05	0.0257981	1.0,1.0	1.0,0.065	0.468
Q111	SE.JCEC	ENSMUSG00000002345.17	Borcs8	chr8	+	70166613	70166698	70166292	70166426	70166818	70166906	2590	4,34	0,0	5,35	1,6	164	79	7.26991e-05	0.0264146	1.0,1.0	0.707,0.738	0.278
Q111	SE.JCEC	ENSMUSG00000028842.15	Ago3	chr4	-	126404204	126404413	126376906	126377041	126407741	126407862	21037	15,17	1,4	15,15	0,0	288	79	7.31872e-05	0.0264146	0.804,0.538	1.0,1.0	-0.329
Q111	SE.JCEC	ENSMUSG00000025656.17	Arhgef9	chrX	-	95054228	95054290	95051523	95052154	95054942	95055011	31452	4,10	2,3	5,10	0,0	141	79	7.42765e-05	0.0264454	0.528,0.651	1.0,1.0	-0.41
Q111	SE.JCEC	ENSMUSG00000026987.16	Baz2b	chr2	-	60076869	60076911	60004548	60006189	60125462	60125592	27616	17,43	0,0	17,52	5,4	121	79	7.78844e-05	0.0273603	1.0,1.0	0.689,0.895	0.208
Q111	SE.JCEC	ENSMUSG00000007812.16	Zfp655	chr5	+	145235305	145235391	145233440	145233602	145235736	145235863	14284	13,29	0,0	13,24	3,3	165	79	8.67632e-05	0.0295444	1.0,1.0	0.675,0.793	0.266
Q111	SE.JCEC	ENSMUSG00000078816.9	Prkcg	chr7	+	3314132	3314220	3313697	3313832	3314511	3314541	27230	1,6	2,2	8,5	0,0	167	79	8.74658e-05	0.0295444	0.191,0.587	1.0,1.0	-0.611
Q111	SE.JCEC	ENSMUSG00000019891.15	Dcbld1	chr10	+	52261726	52261939	52233618	52233835	52284102	52284237	34239	73,108	0,0	92,99	4,5	292	79	8.56991e-05	0.0295444	1.0,1.0	0.862,0.843	0.147
Q111	SE.JCEC	ENSMUSG00000029522.12	Pla2g1b	chr5	+	115470781	115470941	115466261	115466320	115474508	115474708	22221	31,56	0,0	41,71	4,4	239	79	9.3206e-05	0.0306995	1.0,1.0	0.772,0.854	0.187
Q111	SE.JCEC	ENSMUSG00000041189.9	Chrnb1	chr11	-	69795594	69795734	69794968	69795013	69795821	69795943	23045	4,17	0,0	7,14	2,3	219	79	9.32158e-05	0.0306995	1.0,1.0	0.558,0.627	0.407
Q111	SE.JCEC	ENSMUSG00000018909.15	Arrb1	chr7	+	99597035	99597059	99596022	99596106	99598490	99598561	14861	6,48	0,2	8,38	1,19	103	79	9.84259e-05	0.0320151	1.0,0.948	0.86,0.605	0.242
Q111	SE.JCEC	ENSMUSG00000030960.16	Mettl10	chr7	-	132837099	132837207	132827780	132827882	132850590	132850709	2797	12,11	0,0	5,18	2,3	187	79	0.00010137	0.0325484	1.0,1.0	0.514,0.717	0.385
Q111	SE.JCEC	ENSMUSG00000039233.12	Tbce	chr13	-	14003532	14003696	14001109	14001178	14005142	14005283	30247	55,109	0,0	54,83	6,2	243	79	0.000102536	0.0325484	1.0,1.0	0.745,0.931	0.162
Q111	SE.JCEC	ENSMUSG00000030409.15	Dmpk	chr7	+	19087493	19087700	19087239	19087333	19088000	19088100	33899	4,6	0,0	0,4	1,2	286	79	0.000105698	0.0331527	1.0,1.0	0.0,0.356	0.822
Q111	SE.JCEC	ENSMUSG00000024958.12	Gpr137	chr19	-	6939528	6939754	6939260	6939410	6940351	6940401	1749	20,25	0,0	18,19	3,2	305	79	0.000115994	0.0349108	1.0,1.0	0.608,0.711	0.341
Q111	SE.JCEC	ENSMUSG00000039477.16	Tnrc18	chr5	-	142732863	142733031	142731194	142732549	142733549	142733666	15202	7,2	0,0	4,2	2,1	247	79	0.000116202	0.0349108	1.0,1.0	0.39,0.39	0.61
Q111	SE.JCEC	ENSMUSG00000056342.16	Usp34	chr11	+	23474265	23474389	23472949	23473054	23484101	23484181	20731	85,150	3,6	97,185	20,21	203	79	0.000116603	0.0349108	0.917,0.907	0.654,0.774	0.198
Q111	SE.JCEC	ENSMUSG00000025451.15	Paip1	chr13	+	119440758	119440871	119437968	119438154	119445736	119445848	33926	141,419	6,10	198,414	1,1	192	79	0.000114204	0.0349108	0.906,0.945	0.988,0.994	-0.066
Q111	SE.JCEC	ENSMUSG00000015016.8	Acsf3	chr8	+	122778076	122778223	122775519	122775590	122779945	122780635	2354	0,1	4,4	1,3	0,1	226	79	0.000119202	0.034981	0.0,0.08	1.0,0.512	-0.716
Q111	SE.JCEC	ENSMUSG00000032855.5	Pkd1	chr17	+	24587178	24587292	24586461	24586588	24587399	24587449	16541	11,6	0,0	9,15	1,4	193	79	0.000119493	0.034981	1.0,1.0	0.787,0.606	0.303
Q111	SE.JCEC	ENSMUSG00000032468.11	Armc8	chr9	-	99496150	99496246	99487863	99487959	99497242	99497392	8013	112,108	1,0	121,182	12,3	175	79	0.000134729	0.0377628	0.981,1.0	0.82,0.965	0.098
Q111	SE.JCEC	ENSMUSG00000079179.9	Rab10os	chr12	+	3238833	3239009	3238028	3238112	3241521	3241578	8283	29,45	3,4	17,32	0,0	255	79	0.000133862	0.0377628	0.75,0.777	1.0,1.0	-0.236
Q111	SE.JCEC	ENSMUSG00000023791.15	Pigx	chr16	-	32087293	32087507	32085236	32085337	32092343	32092485	23049	150,440	4,2	113,300	10,11	293	79	0.000132083	0.0377628	0.91,0.983	0.753,0.88	0.13
Q111	SE.JCEC	ENSMUSG00000030471.17	Zdhhc13	chr7	+	48795905	48796046	48789031	48789137	48799828	48799951	33639	95,299	0,0	70,240	7,3	220	79	0.000132535	0.0377628	1.0,1.0	0.782,0.966	0.126
Q111	SE.JCEC	ENSMUSG00000040410.14	Fbxl4	chr4	+	22433145	22433258	22427149	22427462	22433566	22434075	19977	5,8	16,40	1,0	8,54	192	79	0.000140499	0.0389655	0.114,0.076	0.049,0.0	0.071
Q111	SE.JCEC	ENSMUSG00000030695.14	Aldoa	chr7	-	126797973	126798126	126797643	126797776	126799044	126799141	22507	169,673	2087,7447	173,400	2929,7694	232	79	0.000145584	0.0398147	0.027,0.03	0.02,0.017	0.01
Q111	SE.JCEC	ENSMUSG00000025404.15	R3hdm2	chr10	+	127462205	127462283	127459464	127459575	127464981	127465013	29451	16,31	0,1	14,27	6,3	157	79	0.000146583	0.0398147	1.0,0.94	0.54,0.819	0.29
Q111	SE.JCEC	ENSMUSG00000031651.5	Triml1	chr8	-	43138566	43138797	43136275	43136373	43140642	43140738	14732	42,84	4,7	31,56	0,1	310	79	0.000152392	0.0408894	0.728,0.754	1.0,0.935	-0.227
Q111	SE.JCEC	ENSMUSG00000062866.16	Phactr2	chr10	-	13261765	13261924	13253341	13253879	13266972	13267053	25426	8,11	0,0	7,20	1,4	238	79	0.000153644	0.0408894	1.0,1.0	0.699,0.624	0.339
Q111	SE.JCEC	ENSMUSG00000001166.17	Oas1c	chr5	-	120807959	120808248	120805403	120805600	120812433	120812514	17349	13,46	0,1	12,26	5,2	368	79	0.000157441	0.0414809	1.0,0.908	0.34,0.736	0.416
Q111	SE.JCEC	ENSMUSG00000033788.15	Dysf	chr6	+	84064470	84064563	84063320	84063435	84064875	84065087	2999	24,29	1,6	15,23	0,0	172	79	0.000162839	0.0424785	0.917,0.689	1.0,1.0	-0.197
Q111	SE.JCEC	ENSMUSG00000049411.14	Tmem241	chr18	-	12066615	12066707	12064203	12064239	12067059	12067105	5502	0,0	6,11	3,6	9,12	171	79	0.00016556	0.0427649	0.0,0.0	0.133,0.188	-0.161
Q111	SE.JCEC	ENSMUSG00000027750.16	Postn	chr3	+	54385207	54385285	54384483	54384573	54389338	54389380	10837	3,4	3,1	1,1	0,0	157	79	0.000167707	0.0428988	0.335,0.668	1.0,1.0	-0.498
Q111	SE.JCEC	ENSMUSG00000056342.16	Usp34	chr11	+	23473169	23473294	23472949	23473054	23484101	23484181	20730	72,170	3,6	134,182	20,21	204	79	0.000179995	0.0439069	0.903,0.916	0.722,0.77	0.163
Q111	SE.JCEC	ENSMUSG00000047221.5	Fam185a	chr5	+	21438699	21438838	21433690	21433783	21447315	21447357	20795	64,140	0,0	55,136	3,6	218	79	0.000180203	0.0439069	1.0,1.0	0.869,0.891	0.12
Q111	SE.JCEC	ENSMUSG00000027466.15	Rbck1	chr2	-	152323171	152323332	152322159	152322271	152324266	152324364	24020	128,299	3,15	231,287	1,3	240	79	0.000180074	0.0439069	0.934,0.868	0.987,0.969	-0.077
Q111	SE.JCEC	ENSMUSG00000038831.16	Ralgps1	chr2	-	33324652	33324703	33284824	33284908	33336512	33336620	26083	17,61	0,0	9,45	1,6	130	79	0.000175633	0.0439069	1.0,1.0	0.845,0.82	0.167
Q111	SE.JCEC	ENSMUSG00000034311.3	Kif4	chrX	+	100717936	100718035	100717330	100717408	100718493	100718670	26458	183,382	4,8	182,428	15,26	178	79	0.000181647	0.0439069	0.953,0.955	0.843,0.88	0.093
Q111	SE.JCEC	ENSMUSG00000031150.12	Ccdc120	chrX	-	7740348	7740409	7738361	7738523	7741211	7741324	31694	3,8	0,0	2,6	1,3	140	79	0.000175791	0.0439069	1.0,1.0	0.53,0.53	0.47
Q111	SE.JCEC	ENSMUSG00000034101.14	Ctnnd1	chr2	-	84626019	84626137	84622010	84622082	84650405	84650676	22913	22,25	28,54	9,14	43,80	197	79	0.00018724	0.0440466	0.24,0.157	0.077,0.066	0.127
Q111	SE.JCEC	ENSMUSG00000000884.16	Gnb1l	chr16	+	18540971	18541097	18499045	18499140	18548092	18548191	23167	3,1	0,0	2,3	1,2	205	79	0.000184066	0.0440466	1.0,1.0	0.435,0.366	0.6
Q111	SE.JCEC	ENSMUSG00000037339.17	Fam53a	chr5	-	33607463	33608227	33600346	33600880	33610431	33610486	31191	111,180	0,0	122,194	6,1	843	79	0.000186509	0.0440466	1.0,1.0	0.656,0.948	0.198
Q111	SE.JCEC	ENSMUSG00000021180.9	Rps6ka5	chr12	-	100558448	100558640	100554273	100554433	100570828	100570999	9526	28,77	1,0	15,46	6,2	271	79	0.00019161	0.0446756	0.891,1.0	0.422,0.87	0.299
Q111	SE.JCEC	ENSMUSG00000039069.19	Mtg2	chr2	+	180084063	180084312	180083344	180083460	180085379	180085902	18949	40,66	4,2	51,72	0,0	328	79	0.00019472	0.0450026	0.707,0.888	1.0,1.0	-0.203
Q111	SE.JCEC	ENSMUSG00000038861.14	Pi4kb	chr3	+	94983982	94984919	94974730	94975085	94992965	94993193	29957	42,100	0,0	69,90	3,2	1016	79	0.000199431	0.0456905	1.0,1.0	0.641,0.778	0.29
Q111	SE.JCEC	ENSMUSG00000046876.16	Atxn1	chr13	-	45956454	45956575	45852327	45852456	45964814	45964957	29119	0,9	1,3	4,7	0,0	200	79	0.000203366	0.0457957	0.0,0.542	1.0,1.0	-0.729
Q111	SE.JCEC	ENSMUSG00000004865.15	Srpk1	chr17	-	28600868	28600894	28599470	28599869	28602687	28602853	34432	92,151	0,1	87,140	4,9	105	79	0.000203353	0.0457957	1.0,0.991	0.942,0.921	0.064
Q111	SE.JCEC	ENSMUSG00000036109.17	Mbnl3	chrX	-	51164417	51164664	51139203	51139368	51205773	51205990	3280	12,17	0,0	7,13	1,3	326	79	0.000211175	0.0471511	1.0,1.0	0.629,0.512	0.429
Q111	SE.JCEC	ENSMUSG00000105402.4	Gm3716	chr5	-	64610099	64610155	64601981	64602149	64610512	64610700	32497	1,4	2,2	0,0	2,3	135	79	0.000213257	0.0472158	0.226,0.539	0.0,0.0	0.383
Q111	SE.JCEC	ENSMUSG00000025728.15	Pigq	chr17	-	25931461	25931673	25930957	25931038	25934757	25934801	12804	39,128	0,1	68,91	5,4	291	79	0.000225536	0.0487834	1.0,0.972	0.787,0.861	0.162
Q111	SE.JCEC	ENSMUSG00000018501.17	Ncor1	chr11	-	62349352	62349493	62344631	62344888	62351377	62351546	14062	64,121	1,0	81,89	10,1	220	79	0.000225892	0.0487834	0.958,1.0	0.744,0.97	0.122
Q111	SE.JCEC	ENSMUSG00000058486.11	Wdr91	chr6	-	34909676	34909827	34909360	34909540	34910509	34910563	30402	2,5	1,2	2,8	0,0	230	79	0.000224671	0.0487834	0.407,0.462	1.0,1.0	-0.566

## Sheet: AS Events in NPC
A3SS: Alternative 3' Splice Site
CAG_Length	AS_Event	GeneID	geneSymbol	chr	strand	longExonStart_0base	longExonEnd	shortES	shortEE	flankingES	flankingEE	ID.1	IJC_SAMPLE_1	SJC_SAMPLE_1	IJC_SAMPLE_2	SJC_SAMPLE_2	IncFormLen	SkipFormLen	PValue	FDR	IncLevel1	IncLevel2	IncLevelDifference
Q50	A3SS.JC	ENSMUSG00000023150.14	Ivns1abp	chr1	+	151355166	151356236	151356128	151356236	151354633	151354759	1752	201,306	426,720	428,483	393,432	158	79	1.7597e-13	5.2404e-10	0.191,0.175	0.353,0.359	-0.173
Q50	A3SS.JC	ENSMUSG00000031278.12	Acsl4	chrX	-	142351378	142351908	142351378	142351615	142360386	142360436	2348	4,14	15,31	34,54	11,12	158	79	7.65557e-11	1.13991e-07	0.118,0.184	0.607,0.692	-0.498
Q50	A3SS.JC	ENSMUSG00000063511.11	Snrnp70	chr7	-	45380716	45383184	45380716	45380818	45383803	45383885	185	110,143	541,1135	314,293	811,960	158	79	9.62195e-10	7.16354e-07	0.092,0.059	0.162,0.132	-0.072
Q50	A3SS.JC	ENSMUSG00000036503.13	Rnf13	chr3	+	57801717	57802537	57802446	57802537	57796197	57796285	3269	3,4	222,262	29,35	233,346	158	79	9.04189e-10	7.16354e-07	0.007,0.008	0.059,0.048	-0.046
Q50	A3SS.JC	ENSMUSG00000031278.12	Acsl4	chrX	-	142351378	142351908	142351378	142351618	142360386	142360436	2349	4,14	38,78	34,54	49,51	158	79	1.7691e-09	1.05368e-06	0.05,0.082	0.258,0.346	-0.236
Q50	A3SS.JC	ENSMUSG00000032340.8	Neo1	chr9	-	58906870	58907094	58906870	58907046	58908403	58908499	4702	47,51	156,261	115,138	190,218	126	79	9.25732e-09	4.59472e-06	0.159,0.109	0.275,0.284	-0.145
Q50	A3SS.JC	ENSMUSG00000007207.10	Stx1a	chr5	+	135048910	135049104	135048993	135049104	135045596	135045734	1438	7,12	0,0	14,11	13,8	158	79	2.25982e-08	9.61392e-06	1.0,1.0	0.35,0.407	0.622
Q50	A3SS.JC	ENSMUSG00000027575.19	Arfgap1	chr2	+	180980397	180980474	180980403	180980474	180979170	180979227	119	12,19	0,1	24,36	20,20	84	79	4.97635e-08	1.85245e-05	1.0,0.947	0.53,0.629	0.394
Q50	A3SS.JC	ENSMUSG00000005687.14	Bcas2	chr3	+	103175618	103177419	103177338	103177419	103174339	103174501	112	339,676	0,0	555,638	19,13	158	79	1.11281e-07	3.68217e-05	1.0,1.0	0.936,0.961	0.051
Q50	A3SS.JC	ENSMUSG00000047793.13	Sned1	chr1	+	93281607	93281765	93281651	93281765	93281236	93281350	3165	0,0	5,1	1,5	1,0	122	79	1.66938e-07	4.97141e-05	0.0,0.0	0.393,1.0	-0.697
Q50	A3SS.JC	ENSMUSG00000018395.19	Kif3a	chr11	+	53593373	53593530	53593394	53593530	53590716	53590725	785	118,199	0,1	229,261	15,17	99	79	3.78977e-07	9.52818e-05	1.0,0.994	0.924,0.925	0.072
Q50	A3SS.JC	ENSMUSG00000039221.10	Rpl22l1	chr3	+	28806669	28806858	28806736	28806858	28806499	28806592	4536	28,30	1454,2650	90,132	2582,3223	145	79	3.83943e-07	9.52818e-05	0.01,0.006	0.019,0.022	-0.012
Q50	A3SS.JC	ENSMUSG00000022973.17	Synj1	chr16	-	90973909	90974075	90973909	90974066	90976598	90976751	2418	15,36	0,0	32,29	6,11	87	79	6.16305e-07	0.000141181	1.0,1.0	0.829,0.705	0.233
Q50	A3SS.JC	ENSMUSG00000044005.13	Gls2	chr10	+	128200143	128200302	128200172	128200302	128199636	128199758	3542	0,0	5,1	2,2	1,0	107	79	1.07861e-06	0.000229436	0.0,0.0	0.596,1.0	-0.798
Q50	A3SS.JC	ENSMUSG00000097290.8	1300002E11Rik	chr16	+	21800714	21800836	21800774	21800836	21795849	21795975	4319	2,6	0,3	0,0	4,3	138	79	1.83717e-06	0.00036474	1.0,0.534	0.0,0.0	0.767
Q50	A3SS.JC	ENSMUSG00000006289.14	Osgep	chr14	-	50919615	50919819	50919615	50919791	50919929	50920049	416	2,5	1,5	6,9	0,0	106	79	2.22514e-06	0.000414155	0.598,0.427	1.0,1.0	-0.488
Q50	A3SS.JC	ENSMUSG00000026193.15	Fn1	chr1	-	71597280	71597672	71597280	71597387	71598373	71598463	2077	5,17	4,10	1,6	0,0	158	79	4.17172e-06	0.000730787	0.385,0.459	1.0,1.0	-0.578
Q50	A3SS.JC	ENSMUSG00000004110.15	Cacna1e	chr1	-	154486497	154488133	154486497	154486707	154488784	154488838	358	4,1	0,1	0,0	5,1	158	79	6.59434e-06	0.001091	1.0,0.333	0.0,0.0	0.666
Q50	A3SS.JC	ENSMUSG00000023495.13	Pcbp4	chr9	+	106462484	106462677	106462534	106462677	106462361	106462414	1243	1,3	0,0	5,17	6,4	128	79	8.33166e-06	0.00128885	1.0,1.0	0.34,0.724	0.468
Q50	A3SS.JC	ENSMUSG00000034610.14	Zcchc11	chr4	+	108549225	108549413	108549240	108549413	108548054	108548170	1627	1,2	24,42	12,18	40,48	93	79	8.6558e-06	0.00128885	0.034,0.039	0.203,0.242	-0.186
Q50	A3SS.JC	ENSMUSG00000044676.10	Zfp612	chr8	+	110083606	110083783	110083656	110083783	110082677	110082742	3906	1,4	0,0	4,1	4,1	128	79	9.96237e-06	0.00141276	1.0,1.0	0.382,0.382	0.618
Q50	A3SS.JC	ENSMUSG00000062327.10	T	chr17	+	8438612	8438789	8438615	8438789	8437149	8437211	2861	0,0	2,1	7,15	10,6	81	79	1.18505e-05	0.00154205	0.0,0.0	0.406,0.709	-0.557
Q50	A3SS.JC	ENSMUSG00000040118.15	Cacna2d1	chr5	+	16326311	16326383	16326326	16326383	16320083	16320158	4441	1,0	5,15	17,20	16,46	93	79	1.19097e-05	0.00154205	0.145,0.0	0.474,0.27	-0.299
Q50	A3SS.JC	ENSMUSG00000027624.17	Epb41l1	chr2	+	156510735	156510881	156510756	156510881	156509131	156509307	2461	0,1	3,4	4,13	2,5	99	79	1.42192e-05	0.0017191	0.0,0.166	0.615,0.675	-0.562
Q50	A3SS.JC	ENSMUSG00000061286.7	Exosc5	chr7	+	25664247	25664448	25664326	25664448	25663136	25663250	2704	3,12	41,74	0,0	91,103	157	79	1.44317e-05	0.0017191	0.036,0.075	0.0,0.0	0.055
Q50	A3SS.JC	ENSMUSG00000055850.12	Rnf181	chr6	-	72360874	72361013	72360874	72360949	72361121	72361226	1722	7,13	0,1	10,8	8,4	142	79	1.57004e-05	0.00179829	1.0,0.879	0.41,0.527	0.471
Q50	A3SS.JC	ENSMUSG00000004677.17	Myo9b	chr8	+	71359557	71360712	71359663	71360712	71359324	71359452	2708	49,71	8,32	19,18	30,25	158	79	1.98147e-05	0.00213023	0.754,0.526	0.241,0.265	0.387
Q50	A3SS.JC	ENSMUSG00000009281.6	Rarres2	chr6	-	48569940	48570062	48569940	48570059	48570243	48570339	4151	2,5	0,2	1,0	1,7	81	79	2.0029e-05	0.00213023	1.0,0.709	0.494,0.0	0.608
Q50	A3SS.JC	ENSMUSG00000052337.15	Immt	chr6	+	71852729	71852867	71852762	71852867	71851771	71851880	84	153,300	332,559	278,327	297,406	111	79	2.27707e-05	0.00233831	0.247,0.276	0.4,0.364	-0.12
Q50	A3SS.JC	ENSMUSG00000025340.14	Rabgef1	chr5	+	130197946	130198116	130197949	130198116	130190876	130191043	392	23,42	40,48	45,56	16,28	81	79	2.41756e-05	0.00239983	0.359,0.46	0.733,0.661	-0.288
Q50	A3SS.JC	ENSMUSG00000041757.16	Plekha6	chr1	+	133269999	133270202	133270059	133270202	133266565	133266666	907	1,1	0,0	3,1	2,2	138	79	2.74375e-05	0.00261172	1.0,1.0	0.462,0.223	0.657
Q50	A3SS.JC	ENSMUSG00000060733.13	Ipmk	chr10	+	71372704	71372880	71372707	71372880	71363449	71363535	4530	0,0	1,1	1,2	1,0	81	79	2.80641e-05	0.00261172	0.0,0.0	0.494,1.0	-0.747
Q50	A3SS.JC	ENSMUSG00000030035.14	Wbp1	chr6	-	83120184	83120876	83120184	83120287	83121202	83121559	1593	225,320	15,35	426,423	72,98	158	79	3.07645e-05	0.00277626	0.882,0.821	0.747,0.683	0.136
Q50	A3SS.JC	ENSMUSG00000032363.15	Adamts7	chr9	+	90192898	90194269	90193024	90194269	90192380	90192594	2207	12,18	20,38	20,22	6,11	158	79	3.32674e-05	0.00291383	0.231,0.191	0.625,0.5	-0.351
Q50	A3SS.JC	ENSMUSG00000068329.12	Htra2	chr6	-	83052697	83052803	83052697	83052726	83053037	83053070	626	123,193	15,13	140,191	6,0	155	79	4.30003e-05	0.00365871	0.807,0.883	0.922,1.0	-0.116
Q50	A3SS.JC	ENSMUSG00000025224.14	Gbf1	chr19	+	46268390	46268516	46268419	46268516	46267992	46268116	2731	67,129	1,0	86,120	5,10	107	79	4.74437e-05	0.00392465	0.98,1.0	0.927,0.899	0.077
Q50	A3SS.JC	ENSMUSG00000014791.10	Elmo3	chr8	+	105306840	105306953	105306853	105306953	105306595	105306765	3624	8,5	0,1	12,13	10,9	91	79	5.01492e-05	0.00403634	1.0,0.813	0.51,0.556	0.373
Q50	A3SS.JC	ENSMUSG00000025507.13	Pidd1	chr7	-	141440457	141440605	141440457	141440521	141440685	141440865	283	22,24	0,1	9,13	4,3	158	79	5.59936e-05	0.00438813	1.0,0.923	0.529,0.684	0.355
Q50	A3SS.JC	ENSMUSG00000053411.16	Cbx7	chr15	-	79918752	79919104	79918752	79918927	79921371	79921438	38	2,4	2,2	8,10	0,0	158	79	6.06318e-05	0.00462978	0.333,0.5	1.0,1.0	-0.584
Q50	A3SS.JC	ENSMUSG00000055692.18	Tmem191c	chr16	+	17276961	17277250	17277193	17277250	17276633	17276887	2380	10,34	0,0	26,31	5,3	158	79	6.48318e-05	0.00470901	1.0,1.0	0.722,0.838	0.22
Q50	A3SS.JC	ENSMUSG00000024924.14	Vldlr	chr19	+	27241234	27241453	27241299	27241453	27240465	27240637	3168	69,116	1,3	80,95	13,9	143	79	6.45684e-05	0.00470901	0.974,0.955	0.773,0.854	0.151
Q50	A3SS.JC	ENSMUSG00000040187.15	Arntl2	chr6	+	146820527	146820668	146820603	146820668	146818819	146818934	3381	3,2	0,0	0,2	1,2	154	79	6.96771e-05	0.00494044	1.0,1.0	0.0,0.339	0.831
Q50	A3SS.JC	ENSMUSG00000017418.13	Arl5b	chr2	+	15069836	15069967	15069857	15069967	15068138	15068199	2103	0,0	4,11	2,5	8,8	99	79	8.59816e-05	0.00595473	0.0,0.0	0.166,0.333	-0.249
Q50	A3SS.JC	ENSMUSG00000031385.14	Plxnb3	chrX	+	73758522	73759583	73759455	73759583	73757089	73757150	4661	9,26	0,0	70,43	6,7	158	79	8.9825e-05	0.00607952	1.0,1.0	0.854,0.754	0.196
Q50	A3SS.JC	ENSMUSG00000032633.12	Flcn	chr11	-	59795140	59795575	59795140	59795264	59795749	59795863	3644	6,32	63,111	55,88	139,127	158	79	9.94272e-05	0.00657987	0.045,0.126	0.165,0.257	-0.126
Q50	A3SS.JC	ENSMUSG00000040855.15	Reps2	chrX	-	162514278	162514351	162514278	162514348	162518328	162518423	3638	6,10	1,5	5,6	0,0	81	79	0.000101752	0.00658736	0.854,0.661	1.0,1.0	-0.242
Q50	A3SS.JC	ENSMUSG00000008489.18	Elavl2	chr4	-	91250762	91253570	91250762	91253567	91254140	91254179	4007	0,0	1,3	4,3	7,11	81	79	0.000114053	0.00722658	0.0,0.0	0.358,0.21	-0.284
Q50	A3SS.JC	ENSMUSG00000029060.17	Mib2	chr4	-	155655251	155655439	155655251	155655270	155655521	155656305	96	64,98	2,7	139,127	0,0	158	79	0.000116506	0.00722825	0.941,0.875	1.0,1.0	-0.092
Q50	A3SS.JC	ENSMUSG00000005506.16	Celf1	chr2	+	91006619	91006695	91006631	91006695	91004700	91004862	4710	278,576	60,98	347,429	100,161	90	79	0.000132962	0.00808085	0.803,0.838	0.753,0.701	0.094
Q50	A3SS.JC	ENSMUSG00000009995.17	Taz	chrX	+	74288928	74289019	74288983	74289019	74288661	74288714	596	4,4	0,0	16,16	2,4	133	79	0.000143336	0.00820875	1.0,1.0	0.826,0.704	0.235
Q50	A3SS.JC	ENSMUSG00000027624.17	Epb41l1	chr2	+	156510732	156510881	156510735	156510881	156509131	156509307	2459	9,12	0,1	20,20	4,13	81	79	0.000138409	0.00820875	1.0,0.921	0.83,0.6	0.246
Q50	A3SS.JC	ENSMUSG00000045980.13	Tmem104	chr11	+	115205474	115205583	115205477	115205583	115205061	115205161	4090	7,26	0,0	14,27	4,4	81	79	0.000142515	0.00820875	1.0,1.0	0.773,0.868	0.179
Q50	A3SS.JC	ENSMUSG00000026074.14	Map4k4	chr1	+	40000530	40000749	40000623	40000749	39997020	39997182	244	9,33	2,5	3,8	0,0	158	79	0.000150757	0.00831394	0.692,0.767	1.0,1.0	-0.27
Q50	A3SS.JC	ENSMUSG00000047193.16	Dync2h1	chr9	-	7111424	7111592	7111424	7111571	7112047	7112150	4098	36,62	0,0	66,82	6,6	99	79	0.000148933	0.00831394	1.0,1.0	0.898,0.916	0.093
Q50	A3SS.JC	ENSMUSG00000004040.16	Stat3	chr11	-	100889477	100889590	100889477	100889540	100889885	100889928	181	411,758	13,43	750,799	79,67	128	79	0.00015913	0.00861618	0.951,0.916	0.854,0.88	0.067
Q50	A3SS.JC	ENSMUSG00000031167.16	Rbm3	chrX	-	8143246	8143332	8143246	8143329	8144572	8144679	1707	1,0	2,5	2,2	2,0	81	79	0.000177157	0.00942096	0.328,0.0	0.494,1.0	-0.583
Q50	A3SS.JC	ENSMUSG00000020454.17	Eif4enif1	chr11	+	3234461	3234645	3234584	3234645	3229868	3230101	162	36,59	0,0	135,121	8,6	158	79	0.00021245	0.0107233	1.0,1.0	0.894,0.91	0.098
Q50	A3SS.JC	ENSMUSG00000028484.16	Psip1	chr4	-	83461870	83462553	83461870	83462473	83463594	83463713	746	50,82	90,155	40,73	205,203	158	79	0.000211338	0.0107233	0.217,0.209	0.089,0.152	0.092
Q50	A3SS.JC	ENSMUSG00000063808.14	Gpatch1	chr7	-	35308178	35308339	35308178	35308331	35309300	35309386	1641	34,60	1,0	40,39	10,1	86	79	0.000212374	0.0107233	0.969,1.0	0.786,0.973	0.105
Q50	A3SS.JC	ENSMUSG00000018752.19	Tnfsfm13	chr11	-	69684217	69684336	69684217	69684333	69684484	69684532	4023	0,2	5,8	17,23	20,14	81	79	0.000236109	0.0117189	0.0,0.196	0.453,0.616	-0.436
Q50	A3SS.JC	ENSMUSG00000009739.16	Pou6f1	chr15	-	100587788	100587910	100587788	100587905	100591840	100592033	2820	78,93	0,0	82,99	8,4	83	79	0.000268187	0.0128816	1.0,1.0	0.907,0.959	0.067
Q50	A3SS.JC	ENSMUSG00000030929.17	Eri2	chr7	-	119786738	119787485	119786738	119786827	119787733	119787834	4381	53,70	6,10	17,34	1,0	158	79	0.000265004	0.0128816	0.815,0.778	0.895,1.0	-0.151
Q50	A3SS.JC	ENSMUSG00000025085.16	Ablim1	chr19	-	57046924	57047071	57046924	57047065	57049461	57049509	902	2,5	0,1	6,3	3,10	84	79	0.000287137	0.0135729	1.0,0.825	0.653,0.22	0.476
Q50	A3SS.JC	ENSMUSG00000056900.13	Usp13	chr3	+	32847809	32847870	32847812	32847870	32837835	32837961	2896	7,31	0,0	14,22	0,8	81	79	0.000337993	0.0157272	1.0,1.0	1.0,0.728	0.136
Q50	A3SS.JC	ENSMUSG00000040563.13	Plppr2	chr9	+	21940684	21940873	21940759	21940873	21939298	21939378	110	29,54	1,0	59,71	8,4	153	79	0.000347763	0.0159329	0.937,1.0	0.792,0.902	0.122
Q50	A3SS.JC	ENSMUSG00000026193.15	Fn1	chr1	-	71597280	71597747	71597280	71597387	71598373	71598463	2078	106,161	4,10	35,42	0,0	158	79	0.000390873	0.0176367	0.93,0.89	1.0,1.0	-0.09
Q50	A3SS.JC	ENSMUSG00000072825.11	Cep170b	chr12	+	112740773	112741011	112740878	112741011	112737838	112739509	3060	8,14	0,1	15,21	3,7	158	79	0.000431778	0.0191916	1.0,0.875	0.714,0.6	0.28
Q50	A3SS.JC	ENSMUSG00000022899.8	Slc15a2	chr16	-	36761563	36761712	36761563	36761653	36761822	36761909	2509	2,4	125,182	20,22	313,309	137	79	0.000448228	0.0193452	0.009,0.013	0.036,0.039	-0.026
Q50	A3SS.JC	ENSMUSG00000056158.14	Car10	chr11	+	93099642	93100286	93099645	93100286	93098403	93098722	3611	2,5	7,18	0,0	2,5	81	79	0.000444539	0.0193452	0.218,0.213	0.0,0.0	0.215
Q50	A3SS.JC	ENSMUSG00000017724.14	Etv4	chr11	-	101774080	101774245	101774080	101774227	101775317	101775444	4810	274,623	96,172	360,339	178,168	96	79	0.000484729	0.0206218	0.701,0.749	0.625,0.624	0.1
Q50	A3SS.JC	ENSMUSG00000069601.14	Ank3	chr10	+	70001922	70002601	70002510	70002601	69999354	69999498	3851	2,0	2,11	12,28	12,20	158	79	0.000497911	0.0208842	0.333,0.0	0.333,0.412	-0.206
Q50	A3SS.JC	ENSMUSG00000020827.18	Mink1	chr11	+	70610077	70610183	70610080	70610183	70609553	70609717	1183	16,44	0,1	57,72	10,5	81	79	0.000534976	0.0218241	1.0,0.977	0.848,0.934	0.097
Q50	A3SS.JC	ENSMUSG00000060288.13	Ppih	chr4	-	119300009	119300202	119300009	119300183	119310758	119310847	3458	38,78	135,332	23,42	230,272	97	79	0.000534611	0.0218241	0.186,0.161	0.075,0.112	0.08
Q50	A3SS.JC	ENSMUSG00000031342.17	Gpm6b	chrX	+	166385390	166388988	166386951	166388988	166383934	166384000	3282	2291,3878	67,168	2566,2903	140,181	158	79	0.000611317	0.0246014	0.945,0.92	0.902,0.889	0.037
Q50	A3SS.JC	ENSMUSG00000025735.13	Rhbdl1	chr17	-	25835276	25835377	25835276	25835353	25835469	25835582	1814	4,6	0,0	12,4	4,1	102	79	0.000622201	0.0247055	1.0,1.0	0.699,0.756	0.272
Q50	A3SS.JC	ENSMUSG00000030771.17	Micalcl	chr7	+	112407556	112407659	112407559	112407659	112397471	112397565	2081	2,3	5,7	0,0	6,4	81	79	0.000641278	0.025128	0.281,0.295	0.0,0.0	0.288
Q50	A3SS.JC	ENSMUSG00000024201.12	Kdm4b	chr17	+	56396203	56396382	56396221	56396382	56394789	56394889	1149	24,55	0,4	69,71	14,15	96	79	0.000652295	0.0252277	1.0,0.919	0.802,0.796	0.16
Q50	A3SS.JC	ENSMUSG00000035382.9	Pcsk7	chr9	+	45925910	45926067	45925917	45926067	45919791	45919894	2630	15,29	0,1	58,53	5,10	85	79	0.00069367	0.0259574	1.0,0.964	0.915,0.831	0.109
Q50	A3SS.JC	ENSMUSG00000039480.14	Nt5dc1	chr10	-	34398113	34398198	34398113	34398195	34399737	34399817	3218	15,9	8,7	23,29	2,4	81	79	0.00068339	0.0259574	0.646,0.556	0.918,0.876	-0.296
Q50	A3SS.JC	ENSMUSG00000028273.15	Pdlim5	chr3	-	142312122	142312541	142312122	142312214	142314405	142314448	4502	217,395	194,384	302,366	447,515	158	79	0.00069731	0.0259574	0.359,0.34	0.253,0.262	0.092
Q50	A3SS.JC	ENSMUSG00000027457.15	Snph	chr2	-	151600256	151600463	151600256	151600364	151600977	151601074	4745	0,0	1,1	6,1	1,5	158	79	0.000712978	0.0262129	0.0,0.0	0.75,0.091	-0.42
Q50	A3SS.JC	ENSMUSG00000044573.16	Acp1	chr12	-	30904717	30904983	30904717	30904831	30905068	30905142	3720	212,425	146,206	299,370	305,321	158	79	0.000787975	0.028617	0.421,0.508	0.329,0.366	0.117
Q50	A3SS.JC	ENSMUSG00000039697.16	Ncoa7	chr10	-	30690756	30691787	30690756	30691754	30694068	30694253	429	4,9	0,1	9,15	2,8	111	79	0.000838365	0.0290308	1.0,0.865	0.762,0.572	0.265
Q50	A3SS.JC	ENSMUSG00000039382.12	Wdr45	chrX	+	7727181	7727271	7727211	7727271	7726877	7727086	2134	4,6	1,0	14,16	5,10	108	79	0.000812988	0.0290308	0.745,1.0	0.672,0.539	0.267
Q50	A3SS.JC	ENSMUSG00000036875.15	Dna2	chr10	+	62969775	62969958	62969779	62969958	62967652	62967742	2995	39,66	6,4	36,63	0,1	82	79	0.000820787	0.0290308	0.862,0.941	1.0,0.984	-0.091
Q50	A3SS.JC	ENSMUSG00000031851.14	Ntpcr	chr8	+	125745235	125745445	125745239	125745445	125737322	125737419	3486	48,95	2,3	79,84	18,6	82	79	0.000836125	0.0290308	0.959,0.968	0.809,0.931	0.093
Q50	A3SS.JC	ENSMUSG00000003190.12	Bcl2l12	chr7	-	44994362	44994476	44994362	44994449	44996543	44996686	2471	1,0	46,102	3,8	60,68	105	79	0.000887269	0.0303711	0.016,0.0	0.036,0.081	-0.05
Q50	A3SS.JC	ENSMUSG00000030231.11	Plekha5	chr6	+	140593554	140597110	140596248	140597110	140591627	140591764	198	7,32	0,0	82,107	6,5	158	79	0.000953927	0.031919	1.0,1.0	0.872,0.915	0.107
Q50	A3SS.JC	ENSMUSG00000028184.12	Adgrl2	chr3	-	148820972	148821054	148820972	148821025	148822954	148823051	2388	15,36	10,12	11,20	26,25	107	79	0.000947584	0.031919	0.525,0.689	0.238,0.371	0.302
Q50	A3SS.JC	ENSMUSG00000002475.15	Abhd3	chr18	-	10644412	10645235	10644412	10645181	10647725	10647891	769	51,44	6,1	39,29	0,0	132	79	0.000965331	0.0319417	0.836,0.963	1.0,1.0	-0.101
Q50	A3SS.JC	ENSMUSG00000025747.12	Tyms	chr5	-	30061967	30062049	30061967	30062039	30063235	30063411	3561	31,47	135,215	24,18	176,215	88	79	0.0010062	0.0328798	0.171,0.164	0.109,0.07	0.078
Q50	A3SS.JC	ENSMUSG00000005682.9	Pan2	chr10	+	128318162	128319038	128318944	128319038	128317889	128318033	3919	85,97	1,0	165,120	4,8	158	79	0.00101576	0.0328798	0.977,1.0	0.954,0.882	0.071
Q50	A3SS.JC	ENSMUSG00000004626.14	Stxbp2	chr8	+	3641894	3642055	3641897	3642055	3641734	3641820	115	0,0	2,1	10,2	32,27	81	79	0.00102944	0.0329644	0.0,0.0	0.234,0.067	-0.151
Q50	A3SS.JC	ENSMUSG00000003581.14	Rnf215	chr11	+	4137211	4137368	4137308	4137368	4136711	4136797	977	31,70	0,0	153,121	8,3	158	79	0.00106756	0.0338211	1.0,1.0	0.905,0.953	0.071
Q50	A3SS.JC	ENSMUSG00000060261.15	Gtf2i	chr5	-	134243506	134243599	134243506	134243587	134243900	134243956	576	199,426	298,523	249,300	485,624	90	79	0.00112307	0.0352054	0.37,0.417	0.311,0.297	0.089
Q50	A3SS.JC	ENSMUSG00000038524.13	Fchsd1	chr18	-	37967759	37967901	37967759	37967895	37968213	37968281	2591	0,1	14,15	6,2	22,12	84	79	0.0012586	0.0386404	0.0,0.059	0.204,0.136	-0.14
Q50	A3SS.JC	ENSMUSG00000078350.11	Smim1	chr4	-	154023687	154023891	154023687	154023817	154025503	154025621	3346	2,13	0,1	37,26	9,6	152	79	0.00124588	0.0386404	1.0,0.871	0.681,0.693	0.248
Q50	A3SS.JC	ENSMUSG00000021302.10	Ggps1	chr13	-	14059318	14059457	14059318	14059450	14063205	14063413	4251	13,18	1,5	8,9	8,9	85	79	0.00128707	0.0391112	0.924,0.77	0.482,0.482	0.365
Q50	A3SS.JC	ENSMUSG00000004631.15	Sgce	chr6	-	4677162	4677233	4677162	4677197	4678066	4678110	1582	2,6	0,1	18,11	10,4	114	79	0.00130208	0.0391675	1.0,0.806	0.555,0.656	0.297
Q50	A3SS.JC	ENSMUSG00000086968.8	4933431E20Rik	chr3	-	107894050	107894228	107894050	107894208	107894860	107894992	716	9,9	2,3	19,23	0,1	98	79	0.00138661	0.0412931	0.784,0.707	1.0,0.949	-0.229
Q50	A3SS.JC	ENSMUSG00000059552.13	Trp53	chr11	+	69591253	69591872	69591349	69591872	69590655	69590762	610	1,16	88,184	36,21	182,203	158	79	0.00143554	0.0419122	0.006,0.042	0.09,0.049	-0.046
Q50	A3SS.JC	ENSMUSG00000026825.17	Dnm1	chr2	-	32308470	32310487	32308470	32309637	32312126	32312342	1867	0,1	2,0	4,2	1,0	158	79	0.00142341	0.0419122	0.0,1.0	0.667,1.0	-0.334
Q50	A3SS.JC	ENSMUSG00000014592.20	Camta1	chr4	-	151083676	151084200	151083676	151083861	151084562	151084878	948	1,2	10,9	24,21	27,40	158	79	0.00152282	0.0433238	0.048,0.1	0.308,0.208	-0.184
Q50	A3SS.JC	ENSMUSG00000027247.16	Arhgap1	chr2	+	91654045	91654207	91654072	91654207	91651763	91651823	1082	9,9	131,226	31,19	195,216	105	79	0.00152754	0.0433238	0.049,0.029	0.107,0.062	-0.045
Q50	A3SS.JC	ENSMUSG00000029705.17	Cux1	chr5	-	136326749	136327010	136326749	136326938	136332623	136332728	3930	30,40	22,35	31,49	70,73	150	79	0.00151	0.0433238	0.418,0.376	0.189,0.261	0.172
Q50	A3SS.JC	ENSMUSG00000055897.13	Ppp4r1l-ps	chr2	-	173615482	173616423	173615482	173615576	173659322	173659367	406	1,3	9,21	9,18	21,28	158	79	0.00159709	0.0442468	0.053,0.067	0.176,0.243	-0.149
Q50	A3SS.JC	ENSMUSG00000034269.12	Setd5	chr6	+	113110316	113110525	113110373	113110525	113109884	113109990	3428	31,73	153,299	76,85	192,216	135	79	0.00158883	0.0442468	0.106,0.125	0.188,0.187	-0.072
Q50	A3SS.JC	ENSMUSG00000020873.13	Slc35b1	chr11	+	95386485	95386616	95386510	95386616	95385800	95385904	4075	238,397	37,82	257,313	85,92	103	79	0.00160465	0.0442468	0.831,0.788	0.699,0.723	0.099
Q50	A3SS.JC	ENSMUSG00000027953.13	Slc50a1	chr3	-	89269049	89269298	89269049	89269211	89269826	89270139	439	8,4	10,26	7,4	92,87	158	79	0.00172004	0.0469934	0.286,0.071	0.037,0.022	0.149
Q50	A3SS.JCEC	ENSMUSG00000023150.14	Ivns1abp	chr1	+	151355166	151356236	151356128	151356236	151354633	151354759	1752	211,324	426,720	430,507	393,432	1041	79	7.79932e-13	2.32498e-09	0.036,0.033	0.077,0.082	-0.045
Q50	A3SS.JCEC	ENSMUSG00000005687.14	Bcas2	chr3	+	103175618	103177419	103177338	103177419	103174339	103174501	112	339,676	0,0	555,646	19,13	1799	79	2.89166e-11	4.31003e-08	1.0,1.0	0.562,0.686	0.376
Q50	A3SS.JCEC	ENSMUSG00000031278.12	Acsl4	chrX	-	142351378	142351908	142351378	142351615	142360386	142360436	2348	4,14	15,31	34,54	11,12	372	79	9.75563e-11	9.69384e-08	0.054,0.088	0.396,0.489	-0.371
Q50	A3SS.JCEC	ENSMUSG00000031278.12	Acsl4	chrX	-	142351378	142351908	142351378	142351618	142360386	142360436	2349	4,14	38,78	34,54	49,51	369	79	5.0999e-10	3.8007e-07	0.022,0.037	0.129,0.185	-0.128
Q50	A3SS.JCEC	ENSMUSG00000078902.3	Gm14443	chr2	-	175166254	175170460	175166254	175167159	175171594	175171655	2256	9,4	0,0	0,10	2,5	3380	79	2.70243e-09	1.61119e-06	1.0,1.0	0.0,0.045	0.978
Q50	A3SS.JCEC	ENSMUSG00000032340.8	Neo1	chr9	-	58906870	58907094	58906870	58907046	58908403	58908499	4702	47,51	156,261	115,138	190,218	127	79	9.25596e-09	4.59867e-06	0.158,0.108	0.274,0.283	-0.145
Q50	A3SS.JCEC	ENSMUSG00000007207.10	Stx1a	chr5	+	135048910	135049104	135048993	135049104	135045596	135045734	1438	7,12	0,0	14,11	13,8	162	79	2.20963e-08	9.40987e-06	1.0,1.0	0.344,0.401	0.627
Q50	A3SS.JCEC	ENSMUSG00000027575.19	Arfgap1	chr2	+	180980397	180980474	180980403	180980474	180979170	180979227	119	12,19	0,1	24,36	20,20	85	79	4.95312e-08	1.84565e-05	1.0,0.946	0.527,0.626	0.396
Q50	A3SS.JCEC	ENSMUSG00000047793.13	Sned1	chr1	+	93281607	93281765	93281651	93281765	93281236	93281350	3165	0,0	5,1	1,5	1,0	123	79	1.80463e-07	5.97734e-05	0.0,0.0	0.391,1.0	-0.696
Q50	A3SS.JCEC	ENSMUSG00000018395.19	Kif3a	chr11	+	53593373	53593530	53593394	53593530	53590716	53590725	785	118,199	0,1	229,261	15,17	100	79	3.64793e-07	0.000108745	1.0,0.994	0.923,0.924	0.074
Q50	A3SS.JCEC	ENSMUSG00000030231.11	Plekha5	chr6	+	140593554	140597110	140596248	140597110	140591627	140591764	198	7,32	0,0	85,110	6,5	2773	79	4.12298e-07	0.00011019	1.0,1.0	0.288,0.385	0.663
Q50	A3SS.JCEC	ENSMUSG00000039221.10	Rpl22l1	chr3	+	28806669	28806858	28806736	28806858	28806499	28806592	4536	28,30	1454,2650	90,132	2582,3223	146	79	4.43569e-07	0.00011019	0.01,0.006	0.019,0.022	-0.012
Q50	A3SS.JCEC	ENSMUSG00000022973.17	Synj1	chr16	-	90973909	90974075	90973909	90974066	90976598	90976751	2418	15,36	0,0	32,29	6,11	88	79	6.01129e-07	0.000137844	1.0,1.0	0.827,0.703	0.235
Q50	A3SS.JCEC	ENSMUSG00000026193.15	Fn1	chr1	-	71597280	71597672	71597280	71597387	71598373	71598463	2077	5,17	4,10	1,9	0,0	364	79	6.88232e-07	0.000146544	0.213,0.27	1.0,1.0	-0.758
Q50	A3SS.JCEC	ENSMUSG00000028975.16	Pex14	chr4	-	148967523	148970635	148967523	148967626	148984036	148984165	2226	73,125	0,0	148,132	3,4	3088	79	9.80302e-07	0.000194819	1.0,1.0	0.558,0.458	0.492
Q50	A3SS.JCEC	ENSMUSG00000044005.13	Gls2	chr10	+	128200143	128200302	128200172	128200302	128199636	128199758	3542	0,0	5,1	2,2	1,0	108	79	1.13555e-06	0.000211567	0.0,0.0	0.594,1.0	-0.797
Q50	A3SS.JCEC	ENSMUSG00000031385.14	Plxnb3	chrX	+	73758522	73759583	73759455	73759583	73757089	73757150	4661	9,26	0,0	70,43	6,7	1012	79	1.59011e-06	0.000278831	1.0,1.0	0.477,0.324	0.6
Q50	A3SS.JCEC	ENSMUSG00000097290.8	1300002E11Rik	chr16	+	21800714	21800836	21800774	21800836	21795849	21795975	4319	2,6	0,3	0,0	4,3	139	79	1.93717e-06	0.000320817	1.0,0.532	0.0,0.0	0.766
Q50	A3SS.JCEC	ENSMUSG00000006289.14	Osgep	chr14	-	50919615	50919819	50919615	50919791	50919929	50920049	416	2,5	1,5	6,9	0,0	107	79	2.12238e-06	0.00033299	0.596,0.425	1.0,1.0	-0.49
Q50	A3SS.JCEC	ENSMUSG00000055692.18	Tmem191c	chr16	+	17276961	17277250	17277193	17277250	17276633	17276887	2380	10,36	0,0	26,31	5,3	311	79	4.70523e-06	0.000701315	1.0,1.0	0.569,0.724	0.354
Q50	A3SS.JCEC	ENSMUSG00000053411.16	Cbx7	chr15	-	79918752	79919104	79918752	79918927	79921371	79921438	38	2,4	2,2	8,10	0,0	256	79	5.81585e-06	0.000825574	0.236,0.382	1.0,1.0	-0.691
Q50	A3SS.JCEC	ENSMUSG00000023495.13	Pcbp4	chr9	+	106462484	106462677	106462534	106462677	106462361	106462414	1243	1,3	0,0	5,17	6,4	129	79	8.07842e-06	0.00109463	1.0,1.0	0.338,0.722	0.47
Q50	A3SS.JCEC	ENSMUSG00000034610.14	Zcchc11	chr4	+	108549225	108549413	108549240	108549413	108548054	108548170	1627	1,2	24,42	12,18	40,48	94	79	8.64168e-06	0.00112004	0.034,0.038	0.201,0.24	-0.184
Q50	A3SS.JCEC	ENSMUSG00000044676.10	Zfp612	chr8	+	110083606	110083783	110083656	110083783	110082677	110082742	3906	1,4	0,0	4,1	4,1	129	79	9.64225e-06	0.00119765	1.0,1.0	0.38,0.38	0.62
Q50	A3SS.JCEC	ENSMUSG00000062327.10	T	chr17	+	8438612	8438789	8438615	8438789	8437149	8437211	2861	0,0	2,1	7,15	10,6	82	79	1.19966e-05	0.00137545	0.0,0.0	0.403,0.707	-0.555
Q50	A3SS.JCEC	ENSMUSG00000040118.15	Cacna2d1	chr5	+	16326311	16326383	16326326	16326383	16320083	16320158	4441	1,0	5,15	17,20	16,46	94	79	1.18411e-05	0.00137545	0.144,0.0	0.472,0.268	-0.298
Q50	A3SS.JCEC	ENSMUSG00000027624.17	Epb41l1	chr2	+	156510735	156510881	156510756	156510881	156509131	156509307	2461	0,1	3,4	4,13	2,5	100	79	1.41673e-05	0.00156418	0.0,0.165	0.612,0.673	-0.56
Q50	A3SS.JCEC	ENSMUSG00000061286.7	Exosc5	chr7	+	25664247	25664448	25664326	25664448	25663136	25663250	2704	3,12	41,74	0,0	91,103	158	79	1.50556e-05	0.00160289	0.035,0.075	0.0,0.0	0.055
Q50	A3SS.JCEC	ENSMUSG00000055850.12	Rnf181	chr6	-	72360874	72361013	72360874	72360949	72361121	72361226	1722	7,13	0,1	10,8	8,4	143	79	1.57157e-05	0.00161547	1.0,0.878	0.408,0.525	0.473
Q50	A3SS.JCEC	ENSMUSG00000029060.17	Mib2	chr4	-	155655251	155655439	155655251	155655270	155655521	155656305	96	64,98	2,7	139,128	0,0	248	79	2.00091e-05	0.00192784	0.911,0.817	1.0,1.0	-0.136
Q50	A3SS.JCEC	ENSMUSG00000009281.6	Rarres2	chr6	-	48569940	48570062	48569940	48570059	48570243	48570339	4151	2,5	0,2	1,0	1,7	82	79	2.0048e-05	0.00192784	1.0,0.707	0.491,0.0	0.608
Q50	A3SS.JCEC	ENSMUSG00000052337.15	Immt	chr6	+	71852729	71852867	71852762	71852867	71851771	71851880	84	153,300	332,559	278,327	297,406	112	79	2.27731e-05	0.00212145	0.245,0.275	0.398,0.362	-0.12
Q50	A3SS.JCEC	ENSMUSG00000025340.14	Rabgef1	chr5	+	130197946	130198116	130197949	130198116	130190876	130191043	392	23,42	40,48	45,56	16,28	82	79	2.42068e-05	0.00215897	0.356,0.457	0.73,0.658	-0.287
Q50	A3SS.JCEC	ENSMUSG00000041757.16	Plekha6	chr1	+	133269999	133270202	133270059	133270202	133266565	133266666	907	1,1	0,0	3,1	2,2	139	79	2.62173e-05	0.00215897	1.0,1.0	0.46,0.221	0.659
Q50	A3SS.JCEC	ENSMUSG00000004677.17	Myo9b	chr8	+	71359557	71360712	71359663	71360712	71359324	71359452	2708	49,71	8,32	19,18	30,25	185	79	2.63659e-05	0.00215897	0.723,0.487	0.213,0.235	0.381
Q50	A3SS.JCEC	ENSMUSG00000032633.12	Flcn	chr11	-	59795140	59795575	59795140	59795264	59795749	59795863	3644	6,32	63,111	55,88	139,127	390	79	2.52577e-05	0.00215897	0.019,0.055	0.074,0.123	-0.062
Q50	A3SS.JCEC	ENSMUSG00000069601.14	Ank3	chr10	+	70001922	70002601	70002510	70002601	69999354	69999498	3851	2,0	2,11	12,34	12,20	667	79	2.6797e-05	0.00215897	0.106,0.0	0.106,0.168	-0.084
Q50	A3SS.JCEC	ENSMUSG00000060733.13	Ipmk	chr10	+	71372704	71372880	71372707	71372880	71363449	71363535	4530	0,0	1,1	1,2	1,0	82	79	2.96345e-05	0.00232475	0.0,0.0	0.491,1.0	-0.746
Q50	A3SS.JCEC	ENSMUSG00000032363.15	Adamts7	chr9	+	90192898	90194269	90193024	90194269	90192380	90192594	2207	12,18	20,38	20,22	6,11	205	79	3.9002e-05	0.00298115	0.188,0.154	0.562,0.435	-0.328
Q50	A3SS.JCEC	ENSMUSG00000068329.12	Htra2	chr6	-	83052697	83052803	83052697	83052726	83053037	83053070	626	123,193	15,13	140,191	6,0	156	79	4.32985e-05	0.00314812	0.806,0.883	0.922,1.0	-0.117
Q50	A3SS.JCEC	ENSMUSG00000026193.15	Fn1	chr1	-	71597280	71597747	71597280	71597387	71598373	71598463	2078	106,161	4,10	35,45	0,0	439	79	4.27135e-05	0.00314812	0.827,0.743	1.0,1.0	-0.215
Q50	A3SS.JCEC	ENSMUSG00000025224.14	Gbf1	chr19	+	46268390	46268516	46268419	46268516	46267992	46268116	2731	67,129	1,0	86,120	5,10	108	79	4.61202e-05	0.00327344	0.98,1.0	0.926,0.898	0.078
Q50	A3SS.JCEC	ENSMUSG00000014791.10	Elmo3	chr8	+	105306840	105306953	105306853	105306953	105306595	105306765	3624	8,5	0,1	12,13	10,9	92	79	5.07529e-05	0.00351847	1.0,0.811	0.507,0.554	0.375
Q50	A3SS.JCEC	ENSMUSG00000025507.13	Pidd1	chr7	-	141440457	141440605	141440457	141440521	141440685	141440865	283	22,24	0,1	9,13	4,3	163	79	5.40112e-05	0.00365926	1.0,0.921	0.522,0.677	0.361
Q50	A3SS.JCEC	ENSMUSG00000024924.14	Vldlr	chr19	+	27241234	27241453	27241299	27241453	27240465	27240637	3168	69,116	1,3	80,95	13,9	144	79	6.46987e-05	0.00428593	0.974,0.955	0.771,0.853	0.152
Q50	A3SS.JCEC	ENSMUSG00000040187.15	Arntl2	chr6	+	146820527	146820668	146820603	146820668	146818819	146818934	3381	3,2	0,0	0,2	1,2	155	79	6.74543e-05	0.00437133	1.0,1.0	0.0,0.338	0.831
Q50	A3SS.JCEC	ENSMUSG00000017418.13	Arl5b	chr2	+	15069836	15069967	15069857	15069967	15068138	15068199	2103	0,0	4,11	2,5	8,8	100	79	8.8268e-05	0.00559844	0.0,0.0	0.165,0.331	-0.248
Q50	A3SS.JCEC	ENSMUSG00000040370.13	Etfrf1	chr6	+	145214521	145215271	145215183	145215271	145211155	145211252	4484	9,20	105,156	17,31	94,57	741	79	9.27474e-05	0.00576	0.009,0.013	0.019,0.055	-0.026
Q50	A3SS.JCEC	ENSMUSG00000040855.15	Reps2	chrX	-	162514278	162514351	162514278	162514348	162518328	162518423	3638	6,10	1,5	5,6	0,0	82	79	9.88622e-05	0.00601445	0.853,0.658	1.0,1.0	-0.244
Q50	A3SS.JCEC	ENSMUSG00000020454.17	Eif4enif1	chr11	+	3234461	3234645	3234584	3234645	3229868	3230101	162	36,63	0,0	135,121	8,6	202	79	0.000103832	0.00619044	1.0,1.0	0.868,0.887	0.123
Q50	A3SS.JCEC	ENSMUSG00000008489.18	Elavl2	chr4	-	91250762	91253570	91250762	91253567	91254140	91254179	4007	0,0	1,3	4,3	7,11	82	79	0.000120033	0.00701606	0.0,0.0	0.355,0.208	-0.281
Q50	A3SS.JCEC	ENSMUSG00000026074.14	Map4k4	chr1	+	40000530	40000749	40000623	40000749	39997020	39997182	244	9,33	2,5	3,8	0,0	172	79	0.000132647	0.00747872	0.674,0.752	1.0,1.0	-0.287
Q50	A3SS.JCEC	ENSMUSG00000005506.16	Celf1	chr2	+	91006619	91006695	91006631	91006695	91004700	91004862	4710	278,576	60,98	347,429	100,161	91	79	0.000132966	0.00747872	0.801,0.836	0.751,0.698	0.094
Q50	A3SS.JCEC	ENSMUSG00000009995.17	Taz	chrX	+	74288928	74289019	74288983	74289019	74288661	74288714	596	4,4	0,0	16,16	2,4	134	79	0.000142491	0.0074871	1.0,1.0	0.825,0.702	0.237
Q50	A3SS.JCEC	ENSMUSG00000027624.17	Epb41l1	chr2	+	156510732	156510881	156510735	156510881	156509131	156509307	2459	9,12	0,1	20,20	4,13	82	79	0.000139184	0.0074871	1.0,0.92	0.828,0.597	0.248
Q50	A3SS.JCEC	ENSMUSG00000045980.13	Tmem104	chr11	+	115205474	115205583	115205477	115205583	115205061	115205161	4090	7,26	0,0	14,27	4,4	82	79	0.000138877	0.0074871	1.0,1.0	0.771,0.867	0.181
Q50	A3SS.JCEC	ENSMUSG00000047193.16	Dync2h1	chr9	-	7111424	7111592	7111424	7111571	7112047	7112150	4098	36,62	0,0	66,82	6,6	100	79	0.000143162	0.0074871	1.0,1.0	0.897,0.915	0.094
Q50	A3SS.JCEC	ENSMUSG00000004040.16	Stat3	chr11	-	100889477	100889590	100889477	100889540	100889885	100889928	181	411,758	13,43	750,799	79,67	129	79	0.000159151	0.00817981	0.951,0.915	0.853,0.88	0.067
Q50	A3SS.JCEC	ENSMUSG00000031167.16	Rbm3	chrX	-	8143246	8143332	8143246	8143329	8144572	8144679	1707	1,0	2,5	2,2	2,0	82	79	0.000184069	0.00915558	0.325,0.0	0.491,1.0	-0.583
Q50	A3SS.JCEC	ENSMUSG00000005682.9	Pan2	chr10	+	128318162	128319038	128318944	128319038	128317889	128318033	3919	97,114	1,0	191,141	4,8	861	79	0.000184279	0.00915558	0.899,1.0	0.814,0.618	0.234
Q50	A3SS.JCEC	ENSMUSG00000028484.16	Psip1	chr4	-	83461870	83462553	83461870	83462473	83463594	83463713	746	50,82	90,155	40,73	205,203	159	79	0.000209765	0.0101036	0.216,0.208	0.088,0.152	0.092
Q50	A3SS.JCEC	ENSMUSG00000063808.14	Gpatch1	chr7	-	35308178	35308339	35308178	35308331	35309300	35309386	1641	34,60	1,0	40,39	10,1	87	79	0.000210138	0.0101036	0.969,1.0	0.784,0.973	0.106
Q50	A3SS.JCEC	ENSMUSG00000018752.19	Tnfsfm13	chr11	-	69684217	69684336	69684217	69684333	69684484	69684532	4023	0,2	5,8	17,23	20,14	82	79	0.000231569	0.0109572	0.0,0.194	0.45,0.613	-0.434
Q50	A3SS.JCEC	ENSMUSG00000009739.16	Pou6f1	chr15	-	100587788	100587910	100587788	100587905	100591840	100592033	2820	78,93	0,0	82,99	8,4	84	79	0.000256497	0.0119471	1.0,1.0	0.906,0.959	0.068
Q50	A3SS.JCEC	ENSMUSG00000025085.16	Ablim1	chr19	-	57046924	57047071	57046924	57047065	57049461	57049509	902	2,5	0,1	6,3	3,10	85	79	0.000287033	0.0131638	1.0,0.823	0.65,0.218	0.477
Q50	A3SS.JCEC	ENSMUSG00000047986.12	Palm3	chr8	+	84026999	84028171	84028125	84028171	84026748	84026891	4609	4,1	0,0	14,19	1,2	1205	79	0.000304883	0.0137705	1.0,1.0	0.479,0.384	0.569
Q50	A3SS.JCEC	ENSMUSG00000056900.13	Usp13	chr3	+	32847809	32847870	32847812	32847870	32837835	32837961	2896	7,31	0,0	14,22	0,8	82	79	0.000333575	0.0148416	1.0,1.0	1.0,0.726	0.137
Q50	A3SS.JCEC	ENSMUSG00000040563.13	Plppr2	chr9	+	21940684	21940873	21940759	21940873	21939298	21939378	110	29,54	1,0	59,71	8,4	154	79	0.000344162	0.0150874	0.937,1.0	0.791,0.901	0.122
Q50	A3SS.JCEC	ENSMUSG00000059713.12	Rcan3	chr4	-	135412307	135416598	135412307	135412490	135418379	135418551	4087	36,48	0,0	42,43	2,1	4187	79	0.000349311	0.0150912	1.0,1.0	0.284,0.448	0.634
Q50	A3SS.JCEC	ENSMUSG00000030035.14	Wbp1	chr6	-	83120184	83120876	83120184	83120287	83121202	83121559	1593	229,325	15,35	428,426	72,98	668	79	0.000368446	0.0156905	0.644,0.523	0.413,0.34	0.207
Q50	A3SS.JCEC	ENSMUSG00000035024.16	Ncapd3	chr9	+	27048154	27050369	27050296	27050369	27045904	27045992	4385	47,83	1,0	50,66	2,5	2221	79	0.000398551	0.0167335	0.626,1.0	0.471,0.32	0.417
Q50	A3SS.JCEC	ENSMUSG00000072825.11	Cep170b	chr12	+	112740773	112741011	112740878	112741011	112737838	112739509	3060	8,14	0,1	15,21	3,7	184	79	0.000409775	0.0169658	1.0,0.857	0.682,0.563	0.306
Q50	A3SS.JCEC	ENSMUSG00000030929.17	Eri2	chr7	-	119786738	119787485	119786738	119786827	119787733	119787834	4381	55,70	6,10	17,34	1,0	737	79	0.000417928	0.0170664	0.496,0.429	0.646,1.0	-0.36
Q50	A3SS.JCEC	ENSMUSG00000022899.8	Slc15a2	chr16	-	36761563	36761712	36761563	36761653	36761822	36761909	2509	2,4	125,182	20,22	313,309	138	79	0.000453394	0.0182644	0.009,0.012	0.035,0.039	-0.027
Q50	A3SS.JCEC	ENSMUSG00000056158.14	Car10	chr11	+	93099642	93100286	93099645	93100286	93098403	93098722	3611	2,5	7,18	0,0	2,5	82	79	0.000463454	0.0184208	0.216,0.211	0.0,0.0	0.213
Q50	A3SS.JCEC	ENSMUSG00000017724.14	Etv4	chr11	-	101774080	101774245	101774080	101774227	101775317	101775444	4810	274,623	96,172	360,339	178,168	97	79	0.000484707	0.019012	0.699,0.747	0.622,0.622	0.101
Q50	A3SS.JCEC	ENSMUSG00000020827.18	Mink1	chr11	+	70610077	70610183	70610080	70610183	70609553	70609717	1183	16,44	0,1	57,72	10,5	82	79	0.000524055	0.0202884	1.0,0.977	0.846,0.933	0.099
Q50	A3SS.JCEC	ENSMUSG00000060288.13	Ppih	chr4	-	119300009	119300202	119300009	119300183	119310758	119310847	3458	38,78	135,332	23,42	230,272	98	79	0.000534718	0.0204358	0.185,0.159	0.075,0.111	0.079
Q50	A3SS.JCEC	ENSMUSG00000044573.16	Acp1	chr12	-	30904717	30904983	30904717	30904831	30905068	30905142	3720	212,428	146,206	299,370	305,321	231	79	0.000572668	0.0216092	0.332,0.415	0.251,0.283	0.106
Q50	A3SS.JCEC	ENSMUSG00000025735.13	Rhbdl1	chr17	-	25835276	25835377	25835276	25835353	25835469	25835582	1814	4,6	0,0	12,4	4,1	103	79	0.000604744	0.0225343	1.0,1.0	0.697,0.754	0.274
Q50	A3SS.JCEC	ENSMUSG00000028273.15	Pdlim5	chr3	-	142312122	142312541	142312122	142312214	142314405	142314448	4502	220,406	194,384	302,378	447,515	406	79	0.000617069	0.0227097	0.181,0.171	0.116,0.125	0.055
Q50	A3SS.JCEC	ENSMUSG00000024201.12	Kdm4b	chr17	+	56396203	56396382	56396221	56396382	56394789	56394889	1149	24,55	0,4	69,71	14,15	97	79	0.000658695	0.0238543	1.0,0.918	0.801,0.794	0.161
Q50	A3SS.JCEC	ENSMUSG00000030771.17	Micalcl	chr7	+	112407556	112407659	112407559	112407659	112397471	112397565	2081	2,3	5,7	0,0	6,4	82	79	0.000664177	0.0238543	0.278,0.292	0.0,0.0	0.285
Q50	A3SS.JCEC	ENSMUSG00000039480.14	Nt5dc1	chr10	-	34398113	34398198	34398113	34398195	34399737	34399817	3218	15,9	8,7	23,29	2,4	82	79	0.000679118	0.0241006	0.644,0.553	0.917,0.875	-0.297
Q50	A3SS.JCEC	ENSMUSG00000035382.9	Pcsk7	chr9	+	45925910	45926067	45925917	45926067	45919791	45919894	2630	15,29	0,1	58,53	5,10	86	79	0.000688436	0.0241438	1.0,0.964	0.914,0.83	0.11
Q50	A3SS.JCEC	ENSMUSG00000036875.15	Dna2	chr10	+	62969775	62969958	62969779	62969958	62967652	62967742	2995	39,66	6,4	36,63	0,1	83	79	0.000785369	0.0272231	0.861,0.94	1.0,0.984	-0.092
Q50	A3SS.JCEC	ENSMUSG00000003581.14	Rnf215	chr11	+	4137211	4137368	4137308	4137368	4136711	4136797	977	31,70	0,0	153,121	8,3	176	79	0.000795952	0.0272728	1.0,1.0	0.896,0.948	0.078
Q50	A3SS.JCEC	ENSMUSG00000039382.12	Wdr45	chrX	+	7727181	7727271	7727211	7727271	7726877	7727086	2134	4,6	1,0	14,16	5,10	109	79	0.000815297	0.0276182	0.744,1.0	0.67,0.537	0.268
Q50	A3SS.JCEC	ENSMUSG00000039697.16	Ncoa7	chr10	-	30690756	30691787	30690756	30691754	30694068	30694253	429	4,9	0,1	9,15	2,8	112	79	0.000838053	0.0280205	1.0,0.864	0.76,0.569	0.267
Q50	A3SS.JCEC	ENSMUSG00000031851.14	Ntpcr	chr8	+	125745235	125745445	125745239	125745445	125737322	125737419	3486	48,95	2,3	79,84	18,6	83	79	0.000845972	0.0280205	0.958,0.968	0.807,0.93	0.094
Q50	A3SS.JCEC	ENSMUSG00000014592.20	Camta1	chr4	-	151083676	151084200	151083676	151083861	151084562	151084878	948	1,2	10,9	24,21	27,40	418	79	0.000921972	0.0295607	0.019,0.04	0.144,0.09	-0.087
Q50	A3SS.JCEC	ENSMUSG00000003190.12	Bcl2l12	chr7	-	44994362	44994476	44994362	44994449	44996543	44996686	2471	1,0	46,102	3,8	60,68	106	79	0.000922223	0.0295607	0.016,0.0	0.036,0.081	-0.05
Q50	A3SS.JCEC	ENSMUSG00000015966.16	Il17rb	chr14	-	30002362	30003046	30002362	30002414	30003560	30003687	3980	3,4	0,0	4,5	0,4	711	79	0.000919663	0.0295607	1.0,1.0	1.0,0.122	0.439
Q50	A3SS.JCEC	ENSMUSG00000002475.15	Abhd3	chr18	-	10644412	10645235	10644412	10645181	10647725	10647891	769	51,44	6,1	39,29	0,0	133	79	0.000933082	0.0295906	0.835,0.963	1.0,1.0	-0.101
Q50	A3SS.JCEC	ENSMUSG00000028184.12	Adgrl2	chr3	-	148820972	148821054	148820972	148821025	148822954	148823051	2388	15,36	10,12	11,20	26,25	108	79	0.000949116	0.0297823	0.523,0.687	0.236,0.369	0.302
Q50	A3SS.JCEC	ENSMUSG00000027457.15	Snph	chr2	-	151600256	151600463	151600256	151600364	151600977	151601074	4745	0,0	1,1	6,1	1,5	178	79	0.0009858	0.0306111	0.0,0.0	0.727,0.082	-0.404
Q50	A3SS.JCEC	ENSMUSG00000025747.12	Tyms	chr5	-	30061967	30062049	30061967	30062039	30063235	30063411	3561	31,47	135,215	24,18	176,215	89	79	0.00100643	0.0309294	0.169,0.163	0.108,0.069	0.078
Q50	A3SS.JCEC	ENSMUSG00000004626.14	Stxbp2	chr8	+	3641894	3642055	3641897	3642055	3641734	3641820	115	0,0	2,1	10,2	32,27	82	79	0.00105696	0.0321511	0.0,0.0	0.231,0.067	-0.149
Q50	A3SS.JCEC	ENSMUSG00000060261.15	Gtf2i	chr5	-	134243506	134243599	134243506	134243587	134243900	134243956	576	199,426	298,523	249,300	485,624	91	79	0.00112331	0.0338242	0.367,0.414	0.308,0.294	0.089
Q50	A3SS.JCEC	ENSMUSG00000025728.15	Pigq	chr17	-	25931673	25932231	25931673	25931827	25934757	25934878	1808	46,74	0,1	102,102	7,2	483	79	0.00118209	0.0352381	1.0,0.924	0.704,0.893	0.163
Q50	A3SS.JCEC	ENSMUSG00000039431.16	Mtmr7	chr8	-	40554270	40554601	40554270	40554397	40555775	40555916	1121	6,13	0,4	18,13	24,49	283	79	0.00124396	0.0365048	1.0,0.476	0.173,0.069	0.617
Q50	A3SS.JCEC	ENSMUSG00000078350.11	Smim1	chr4	-	154023687	154023891	154023687	154023817	154025503	154025621	3346	2,13	0,1	37,26	9,6	153	79	0.00124907	0.0365048	1.0,0.87	0.68,0.691	0.25
Q50	A3SS.JCEC	ENSMUSG00000004631.15	Sgce	chr6	-	4677162	4677233	4677162	4677197	4678066	4678110	1582	2,6	0,1	18,11	10,4	115	79	0.0013055	0.0370637	1.0,0.805	0.553,0.654	0.299
Q50	A3SS.JCEC	ENSMUSG00000038524.13	Fchsd1	chr18	-	37967759	37967901	37967759	37967895	37968213	37968281	2591	0,1	14,15	6,2	22,12	85	79	0.00129113	0.0370637	0.0,0.058	0.202,0.134	-0.139
Q50	A3SS.JCEC	ENSMUSG00000021302.10	Ggps1	chr13	-	14059318	14059457	14059318	14059450	14063205	14063413	4251	13,18	1,5	8,9	8,9	86	79	0.00129406	0.0370637	0.923,0.768	0.479,0.479	0.367
Q50	A3SS.JCEC	ENSMUSG00000086968.8	4933431E20Rik	chr3	-	107894050	107894228	107894050	107894208	107894860	107894992	716	9,9	2,3	19,23	0,1	99	79	0.00137492	0.0386665	0.782,0.705	1.0,0.948	-0.23
Q50	A3SS.JCEC	ENSMUSG00000059552.13	Trp53	chr11	+	69591253	69591872	69591349	69591872	69590655	69590762	610	1,16	88,184	36,21	182,203	175	79	0.00143512	0.0399821	0.005,0.038	0.082,0.045	-0.042
Q50	A3SS.JCEC	ENSMUSG00000029705.17	Cux1	chr5	-	136326749	136327010	136326749	136326938	136332623	136332728	3930	30,40	22,35	31,49	70,73	151	79	0.00150665	0.0415863	0.416,0.374	0.188,0.26	0.171
Q50	A3SS.JCEC	ENSMUSG00000027247.16	Arhgap1	chr2	+	91654045	91654207	91654072	91654207	91651763	91651823	1082	9,9	131,226	31,19	195,216	106	79	0.00152765	0.0417791	0.049,0.029	0.106,0.062	-0.045
Q50	A3SS.JCEC	ENSMUSG00000034269.12	Setd5	chr6	+	113110316	113110525	113110373	113110525	113109884	113109990	3428	31,73	153,299	76,85	192,216	136	79	0.00158896	0.0430608	0.105,0.124	0.187,0.186	-0.072
Q50	A3SS.JCEC	ENSMUSG00000020873.13	Slc35b1	chr11	+	95386485	95386616	95386510	95386616	95385800	95385904	4075	238,397	37,82	257,313	85,92	104	79	0.00160466	0.0430945	0.83,0.786	0.697,0.721	0.099
Q50	A3SS.JCEC	ENSMUSG00000027953.13	Slc50a1	chr3	-	89269049	89269298	89269049	89269211	89269826	89270139	439	8,4	10,26	7,4	92,87	166	79	0.0016422	0.0437089	0.276,0.068	0.035,0.021	0.144
Q50	A3SS.JCEC	ENSMUSG00000055897.13	Ppp4r1l-ps	chr2	-	173615482	173616423	173615482	173615576	173659322	173659367	406	1,3	9,21	9,18	21,28	926	79	0.00170775	0.0450514	0.009,0.012	0.035,0.052	-0.033
Q50	A3SS.JCEC	ENSMUSG00000030271.14	Ogg1	chr6	+	113329145	113329408	113329335	113329408	113328364	113328612	2561	10,28	0,0	26,31	0,5	269	79	0.00174518	0.04553	1.0,1.0	1.0,0.645	0.177
Q50	A3SS.JCEC	ENSMUSG00000031342.17	Gpm6b	chrX	+	166385390	166388988	166386951	166388988	166383934	166384000	3282	2377,4061	67,168	2569,3076	140,181	1640	79	0.00175644	0.04553	0.631,0.538	0.469,0.45	0.125
Q50	A3SS.JCEC	ENSMUSG00000020454.17	Eif4enif1	chr11	+	3234461	3234645	3234584	3234645	3233987	3234059	163	53,102	0,2	173,193	5,15	202	79	0.00180973	0.0465071	1.0,0.952	0.931,0.834	0.093
Q50	A3SS.JCEC	ENSMUSG00000005804.14	Bloc1s6	chr2	+	122744125	122744213	122744129	122744213	122742588	122742730	1317	79,199	7,7	165,148	20,21	83	79	0.00186766	0.0475853	0.915,0.964	0.887,0.87	0.061
Q50	A3SS.JCEC	ENSMUSG00000044551.13	9930012K11Rik	chr14	-	70155849	70155956	70155849	70155953	70156160	70156276	4532	1,0	3,3	4,2	1,6	82	79	0.00193684	0.0489299	0.243,0.0	0.794,0.243	-0.397
Q50	A3SS.JCEC	ENSMUSG00000017405.14	Nek8	chr11	-	78170872	78171298	78170872	78170952	78172450	78172683	2569	0,5	2,0	8,7	0,0	425	79	0.00198123	0.0494125	0.0,1.0	1.0,1.0	-0.5
Q50	A3SS.JCEC	ENSMUSG00000037552.17	Plekhg2	chr7	-	28370237	28370497	28370237	28370494	28371114	28371245	4477	7,21	3,9	8,15	16,20	82	79	0.0019891	0.0494125	0.692,0.692	0.325,0.419	0.32
Q92	A3SS.JC	ENSMUSG00000023150.14	Ivns1abp	chr1	+	151355166	151356236	151356128	151356236	151354633	151354759	1768	259,252	791,636	428,483	393,432	158	79	0	0	0.141,0.165	0.353,0.359	-0.203
Q92	A3SS.JC	ENSMUSG00000071533.11	Pcnp	chr16	-	56024223	56024438	56024223	56024386	56029602	56029696	1933	319,305	69,80	188,289	201,209	130	79	1.11022e-14	1.63258e-11	0.737,0.699	0.362,0.457	0.308
Q92	A3SS.JC	ENSMUSG00000004677.17	Myo9b	chr8	+	71359557	71360712	71359663	71360712	71359324	71359452	2722	39,74	10,15	19,18	30,25	158	79	3.4212e-10	3.35391e-07	0.661,0.712	0.241,0.265	0.433
Q92	A3SS.JC	ENSMUSG00000097290.8	1300002E11Rik	chr16	+	21800714	21800836	21800774	21800836	21795849	21795975	4340	2,6	0,1	0,0	4,3	138	79	5.05009e-10	3.71308e-07	1.0,0.775	0.0,0.0	0.887
Q92	A3SS.JC	ENSMUSG00000026269.14	Rnpepl1	chr1	+	92918905	92919103	92918937	92919103	92918017	92918126	3707	1,1	0,0	0,0	6,2	110	79	2.84744e-09	1.67486e-06	1.0,1.0	0.0,0.0	1
Q92	A3SS.JC	ENSMUSG00000028060.14	2810403A07Rik	chr3	+	88700260	88700514	88700364	88700514	88699950	88700008	3630	250,267	27,26	295,333	11,2	158	79	3.68831e-08	1.80789e-05	0.822,0.837	0.931,0.988	-0.13
Q92	A3SS.JC	ENSMUSG00000031278.12	Acsl4	chrX	-	142351378	142351908	142351378	142351618	142360386	142360436	2367	9,21	72,72	34,54	49,51	158	79	5.26565e-08	2.21233e-05	0.059,0.127	0.258,0.346	-0.209
Q92	A3SS.JC	ENSMUSG00000031342.17	Gpm6b	chrX	+	166385390	166388988	166386951	166388988	166383934	166384000	3300	1694,1922	193,223	2566,2903	140,181	158	79	8.65369e-08	3.18131e-05	0.814,0.812	0.902,0.889	-0.083
Q92	A3SS.JC	ENSMUSG00000039632.13	Ccdc151	chr9	-	21992871	21993027	21992871	21993024	21993537	21993660	3862	8,4	3,1	0,1	5,9	81	79	1.06943e-07	3.49466e-05	0.722,0.796	0.0,0.098	0.71
Q92	A3SS.JC	ENSMUSG00000032340.8	Neo1	chr9	-	58906870	58907094	58906870	58907046	58908403	58908499	4721	40,28	151,131	115,138	190,218	126	79	1.33098e-07	3.91441e-05	0.142,0.118	0.275,0.284	-0.149
Q92	A3SS.JC	ENSMUSG00000047793.13	Sned1	chr1	+	93281607	93281765	93281651	93281765	93281236	93281350	3184	0,0	1,5	1,5	1,0	122	79	1.66938e-07	4.46331e-05	0.0,0.0	0.393,1.0	-0.697
Q92	A3SS.JC	ENSMUSG00000039431.16	Mtmr7	chr8	-	40554270	40554601	40554270	40554397	40555775	40555916	1132	2,3	0,0	10,6	24,49	158	79	3.66337e-07	8.97832e-05	1.0,1.0	0.172,0.058	0.885
Q92	A3SS.JC	ENSMUSG00000027624.17	Epb41l1	chr2	+	156510735	156510881	156510756	156510881	156509131	156509307	2478	0,0	3,2	4,13	2,5	99	79	4.87106e-07	0.000110198	0.0,0.0	0.615,0.675	-0.645
Q92	A3SS.JC	ENSMUSG00000026074.14	Map4k4	chr1	+	40000530	40000749	40000623	40000749	39997020	39997182	250	11,7	5,10	3,8	0,0	158	79	5.84952e-07	0.000122882	0.524,0.259	1.0,1.0	-0.609
Q92	A3SS.JC	ENSMUSG00000025571.13	Tnrc6c	chr11	+	117741644	117741818	117741668	117741818	117739866	117740009	1302	0,1	49,54	13,20	87,110	102	79	6.3493e-07	0.000124489	0.0,0.014	0.104,0.123	-0.106
Q92	A3SS.JC	ENSMUSG00000069601.14	Ank3	chr10	+	70001922	70002601	70002510	70002601	69999354	69999498	3875	0,1	3,10	12,28	12,20	158	79	1.53839e-06	0.000282775	0.0,0.048	0.333,0.412	-0.348
Q92	A3SS.JC	ENSMUSG00000032363.15	Adamts7	chr9	+	90192898	90194269	90193024	90194269	90192380	90192594	2226	17,20	39,46	20,22	6,11	158	79	1.71277e-06	0.000296309	0.179,0.179	0.625,0.5	-0.384
Q92	A3SS.JC	ENSMUSG00000042757.16	Tmem108	chr9	-	103609710	103609796	103609710	103609792	103752854	103752967	3958	0,0	8,3	8,10	11,15	82	79	3.09948e-06	0.000506421	0.0,0.0	0.412,0.391	-0.401
Q92	A3SS.JC	ENSMUSG00000068329.12	Htra2	chr6	-	83052697	83052803	83052697	83052726	83053037	83053070	634	162,200	20,16	140,191	6,0	155	79	4.18603e-06	0.000647954	0.805,0.864	0.922,1.0	-0.127
Q92	A3SS.JC	ENSMUSG00000004631.15	Sgce	chr6	-	4677162	4677233	4677162	4677197	4678066	4678110	1594	5,8	0,0	18,11	10,4	114	79	4.87796e-06	0.000717304	1.0,1.0	0.555,0.656	0.394
Q92	A3SS.JC	ENSMUSG00000031278.12	Acsl4	chrX	-	142351378	142351908	142351378	142351615	142360386	142360436	2366	9,21	30,19	34,54	11,12	158	79	5.30184e-06	0.00074251	0.13,0.356	0.607,0.692	-0.406
Q92	A3SS.JC	ENSMUSG00000044005.13	Gls2	chr10	+	128200143	128200302	128200172	128200302	128199636	128199758	3566	1,0	2,3	2,2	1,0	107	79	7.57587e-06	0.000928629	0.27,0.0	0.596,1.0	-0.663
Q92	A3SS.JC	ENSMUSG00000020873.13	Slc35b1	chr11	+	95386485	95386616	95386510	95386616	95385800	95385904	4098	225,244	19,43	257,313	85,92	103	79	7.57807e-06	0.000928629	0.901,0.813	0.699,0.723	0.146
Q92	A3SS.JC	ENSMUSG00000030929.17	Eri2	chr7	-	119786738	119787485	119786738	119786827	119787733	119787834	4400	64,60	12,15	17,34	1,0	158	79	7.2416e-06	0.000928629	0.727,0.667	0.895,1.0	-0.25
Q92	A3SS.JC	ENSMUSG00000030814.17	Bcl7c	chr7	-	127707175	127707337	127707175	127707304	127707879	127707958	2919	3,2	0,0	0,10	2,4	111	79	9.93573e-06	0.00115831	1.0,1.0	0.0,0.64	0.68
Q92	A3SS.JC	ENSMUSG00000040855.15	Reps2	chrX	-	162514278	162514351	162514278	162514348	162518328	162518423	3664	7,10	4,6	5,6	0,0	81	79	1.024e-05	0.00115831	0.631,0.619	1.0,1.0	-0.375
Q92	A3SS.JC	ENSMUSG00000044676.10	Zfp612	chr8	+	110083606	110083783	110083656	110083783	110082677	110082742	3931	2,2	0,0	4,1	4,1	128	79	1.07116e-05	0.00116677	1.0,1.0	0.382,0.382	0.618
Q92	A3SS.JC	ENSMUSG00000061751.15	Kalrn	chr16	-	34220055	34220274	34220055	34220247	34227026	34227146	2207	1,0	7,13	6,17	15,10	105	79	1.16083e-05	0.00121929	0.097,0.0	0.231,0.561	-0.348
Q92	A3SS.JC	ENSMUSG00000060261.15	Gtf2i	chr5	-	134243506	134243599	134243506	134243587	134243900	134243956	583	349,310	432,342	249,300	485,624	90	79	1.29367e-05	0.00129284	0.415,0.443	0.311,0.297	0.125
Q92	A3SS.JC	ENSMUSG00000001517.14	Foxm1	chr6	+	128372530	128372603	128372533	128372603	128370956	128371085	1138	1,1	0,0	0,9	16,34	81	79	1.31877e-05	0.00129284	1.0,1.0	0.0,0.205	0.897
Q92	A3SS.JC	ENSMUSG00000029673.17	Auts2	chr5	-	131474922	131475176	131474922	131475173	131476552	131477023	4755	2,1	5,5	5,2	0,1	81	79	1.41356e-05	0.00134106	0.281,0.163	1.0,0.661	-0.609
Q92	A3SS.JC	ENSMUSG00000030759.16	Far1	chr7	+	113539272	113539466	113539276	113539466	113525987	113526038	2494	224,283	35,40	263,260	11,17	82	79	1.57126e-05	0.00144409	0.86,0.872	0.958,0.936	-0.081
Q92	A3SS.JC	ENSMUSG00000040856.17	Dlk1	chr12	+	109460045	109463336	109460117	109463336	109459606	109459892	4545	0,0	1,1	4,6	1,7	150	79	2.07865e-05	0.00185252	0.0,0.0	0.678,0.311	-0.495
Q92	A3SS.JC	ENSMUSG00000079036.10	Alkbh1	chr12	-	87431399	87431593	87431399	87431538	87434118	87434209	237	75,55	52,42	92,100	28,26	133	79	2.223e-05	0.00190155	0.461,0.438	0.661,0.696	-0.229
Q92	A3SS.JC	ENSMUSG00000026153.15	Fam135a	chr1	-	24028199	24030528	24028199	24029940	24032662	24032736	887	15,9	3,3	8,14	0,0	158	79	2.26299e-05	0.00190155	0.714,0.6	1.0,1.0	-0.343
Q92	A3SS.JC	ENSMUSG00000031167.16	Rbm3	chrX	-	8143246	8143332	8143246	8143329	8144572	8144679	1723	0,0	1,1	2,2	2,0	81	79	2.36718e-05	0.00193385	0.0,0.0	0.494,1.0	-0.747
Q92	A3SS.JC	ENSMUSG00000031562.15	Dctd	chr8	+	48138178	48138878	48138781	48138878	48137257	48137374	2767	3,0	33,36	10,6	18,23	158	79	2.91664e-05	0.00228113	0.043,0.0	0.217,0.115	-0.145
Q92	A3SS.JC	ENSMUSG00000032826.17	Ank2	chr3	-	126976844	126976947	126976844	126976932	126981799	126981944	4600	572,669	211,254	493,503	99,113	93	79	2.94739e-05	0.00228113	0.697,0.691	0.809,0.791	-0.106
Q92	A3SS.JC	ENSMUSG00000037355.14	Uvssa	chr5	+	33410858	33411042	33410962	33411042	33409426	33409549	4411	10,19	0,0	22,27	8,2	158	79	3.21804e-05	0.00242673	1.0,1.0	0.579,0.871	0.275
Q92	A3SS.JC	ENSMUSG00000048012.19	Zfp473	chr7	-	44737965	44738034	44737965	44738031	44739502	44739635	508	7,3	0,0	16,29	3,17	81	79	4.25556e-05	0.00301526	1.0,1.0	0.839,0.625	0.268
Q92	A3SS.JC	ENSMUSG00000033773.14	Rpap2	chr5	+	107641782	107642922	107641953	107642922	107633062	107633131	2417	3,7	0,0	13,19	5,2	158	79	4.34559e-05	0.00301526	1.0,1.0	0.565,0.826	0.304
Q92	A3SS.JC	ENSMUSG00000068876.14	Cgn	chr3	-	94777993	94778089	94777993	94778065	94778200	94778270	3335	0,0	1,2	2,18	9,11	102	79	4.40857e-05	0.00301526	0.0,0.0	0.147,0.559	-0.353
Q92	A3SS.JC	ENSMUSG00000028556.15	Dock7	chr4	-	98946628	98946763	98946628	98946754	98955315	98955447	4308	266,233	3,3	122,175	9,11	87	79	4.18267e-05	0.00301526	0.988,0.986	0.925,0.935	0.057
Q92	A3SS.JC	ENSMUSG00000066026.14	Dhrs3	chr4	+	144919229	144919504	144919384	144919504	144918650	144918794	1090	0,0	1,1	4,10	2,10	158	79	5.66129e-05	0.00365271	0.0,0.0	0.5,0.333	-0.416
Q92	A3SS.JC	ENSMUSG00000017418.13	Arl5b	chr2	+	15069836	15069967	15069857	15069967	15068138	15068199	2121	0,0	10,11	2,5	8,8	99	79	5.51682e-05	0.00365271	0.0,0.0	0.166,0.333	-0.249
Q92	A3SS.JC	ENSMUSG00000031385.14	Plxnb3	chrX	+	73758522	73759583	73759455	73759583	73757089	73757150	4679	29,14	0,0	70,43	6,7	158	79	5.71318e-05	0.00365271	1.0,1.0	0.854,0.754	0.196
Q92	A3SS.JC	ENSMUSG00000015790.16	Surf1	chr2	-	26915595	26915769	26915595	26915729	26915954	26916006	34	6,17	90,117	40,53	141,173	118	79	6.00917e-05	0.00376021	0.043,0.089	0.16,0.17	-0.099
Q92	A3SS.JC	ENSMUSG00000030304.11	Ergic2	chr6	-	148188032	148188130	148188032	148188100	148189485	148189584	2178	314,299	17,33	270,303	5,10	108	79	6.44695e-05	0.0039501	0.931,0.869	0.975,0.957	-0.066
Q92	A3SS.JC	ENSMUSG00000052525.14	Spdya	chr17	+	71588582	71589533	71588585	71589533	71578101	71578393	976	9,7	2,4	2,13	0,0	81	79	6.67705e-05	0.00400759	0.814,0.631	1.0,1.0	-0.278
Q92	A3SS.JC	ENSMUSG00000028484.16	Psip1	chr4	-	83461870	83462473	83461870	83462174	83463594	83463713	754	186,168	8,23	209,203	2,6	158	79	8.39142e-05	0.00493584	0.921,0.785	0.981,0.944	-0.109
Q92	A3SS.JC	ENSMUSG00000041351.16	Rap1gap	chr4	+	137728228	137728363	137728259	137728363	137727676	137727779	3357	4,10	33,64	68,90	151,229	109	79	9.36053e-05	0.0053979	0.081,0.102	0.246,0.222	-0.142
Q92	A3SS.JC	ENSMUSG00000014402.15	Tsg101	chr7	-	46908904	46908991	46908904	46908963	46910744	46910810	3671	130,138	10,21	103,206	2,7	106	79	9.64603e-05	0.00545557	0.906,0.83	0.975,0.956	-0.098
Q92	A3SS.JC	ENSMUSG00000037816.10	Fbxw17	chr13	+	50432170	50432346	50432175	50432346	50431539	50431750	1116	6,4	7,6	22,12	3,2	83	79	0.000105322	0.0058444	0.449,0.388	0.875,0.851	-0.445
Q92	A3SS.JC	ENSMUSG00000008489.18	Elavl2	chr4	-	91250762	91253570	91250762	91253567	91254140	91254179	4031	0,0	3,2	4,3	7,11	81	79	0.000107318	0.00584484	0.0,0.0	0.358,0.21	-0.284
Q92	A3SS.JC	ENSMUSG00000066037.14	Hnrnpr	chr4	+	136314086	136314255	136314089	136314255	136310967	136311089	3157	127,161	128,113	101,112	142,237	81	79	0.000109684	0.00585744	0.492,0.582	0.41,0.315	0.174
Q92	A3SS.JC	ENSMUSG00000039221.10	Rpl22l1	chr3	+	28806669	28806858	28806736	28806858	28806499	28806592	4556	69,79	3240,3638	90,132	2582,3223	145	79	0.000111532	0.00585744	0.011,0.012	0.019,0.022	-0.009
Q92	A3SS.JC	ENSMUSG00000028107.14	Tars2	chr3	-	95748486	95748633	95748486	95748554	95750338	95750417	2294	89,100	0,0	97,148	2,10	157	79	0.000115383	0.00595333	1.0,1.0	0.961,0.882	0.079
Q92	A3SS.JC	ENSMUSG00000062743.9	Zfp677	chr17	+	21392460	21392551	21392465	21392551	21383747	21384020	108	1,4	0,0	18,22	11,5	83	79	0.000125203	0.00628389	1.0,1.0	0.609,0.807	0.292
Q92	A3SS.JC	ENSMUSG00000060601.13	Nr1h2	chr7	-	44551954	44552343	44551954	44552245	44552506	44552620	486	2,3	31,71	13,10	47,44	158	79	0.000130239	0.00628389	0.031,0.021	0.121,0.102	-0.085
Q92	A3SS.JC	ENSMUSG00000020196.10	Cabin1	chr10	-	75725548	75725755	75725548	75725681	75726857	75727019	821	61,51	0,1	77,95	6,8	152	79	0.000132087	0.00628389	1.0,0.964	0.87,0.861	0.117
Q92	A3SS.JC	ENSMUSG00000007783.10	Cpt1c	chr7	-	44960757	44961009	44960757	44960910	44961518	44961650	3176	10,10	80,134	3,7	245,246	158	79	0.000132472	0.00628389	0.059,0.036	0.006,0.014	0.037
Q92	A3SS.JC	ENSMUSG00000020101.14	Vsir	chr10	+	60368528	60368725	60368531	60368725	60367765	60367793	4154	9,7	0,1	14,5	7,4	81	79	0.000127484	0.00628389	1.0,0.872	0.661,0.549	0.331
Q92	A3SS.JC	ENSMUSG00000009995.17	Taz	chrX	+	74288928	74289019	74288983	74289019	74288661	74288714	604	3,5	0,0	16,16	2,4	133	79	0.000143336	0.0066913	1.0,1.0	0.826,0.704	0.235
Q92	A3SS.JC	ENSMUSG00000062327.10	T	chr17	+	8438612	8438789	8438615	8438789	8437149	8437211	2875	0,1	1,6	7,15	10,6	81	79	0.000146118	0.00671457	0.0,0.14	0.406,0.709	-0.487
Q92	A3SS.JC	ENSMUSG00000036185.9	Sapcd1	chr17	-	35027443	35027588	35027443	35027584	35027796	35028016	4779	2,2	6,9	2,2	1,0	82	79	0.000151486	0.00685414	0.243,0.176	0.658,1.0	-0.619
Q92	A3SS.JC	ENSMUSG00000020827.18	Mink1	chr11	+	70610077	70610183	70610080	70610183	70609553	70609717	1194	19,27	0,0	57,72	10,5	81	79	0.000165635	0.00717844	1.0,1.0	0.848,0.934	0.109
Q92	A3SS.JC	ENSMUSG00000066800.11	Rnasel	chr1	+	153753606	153755213	153753634	153755213	153752844	153752947	1493	2,3	0,0	23,15	4,5	106	79	0.00016672	0.00717844	1.0,1.0	0.811,0.691	0.249
Q92	A3SS.JC	ENSMUSG00000005899.12	Smpd4	chr16	+	17626429	17626538	17626441	17626538	17625719	17625862	3171	1,0	3,2	4,5	3,1	90	79	0.000164488	0.00717844	0.226,0.0	0.539,0.814	-0.564
Q92	A3SS.JC	ENSMUSG00000032633.12	Flcn	chr11	-	59795140	59795575	59795140	59795264	59795749	59795863	3670	14,30	89,101	55,88	139,127	158	79	0.000168416	0.00717844	0.073,0.129	0.165,0.257	-0.11
Q92	A3SS.JC	ENSMUSG00000024735.13	Prpf19	chr19	+	10898925	10899124	10898982	10899124	10897816	10897893	1502	87,88	775,850	103,147	662,681	135	79	0.000183694	0.00771779	0.062,0.057	0.083,0.112	-0.038
Q92	A3SS.JC	ENSMUSG00000027624.17	Epb41l1	chr2	+	156510732	156510881	156510735	156510881	156509131	156509307	2476	2,1	0,0	20,20	4,13	81	79	0.000194379	0.00805166	1.0,1.0	0.83,0.6	0.285
Q92	A3SS.JC	ENSMUSG00000026553.17	Copa	chr1	+	172110649	172110815	172110676	172110815	172110488	172110574	2441	5,9	676,768	22,26	696,808	105	79	0.000198349	0.00810199	0.006,0.009	0.023,0.024	-0.016
Q92	A3SS.JC	ENSMUSG00000041297.8	Cdk13	chr13	-	17719355	17719805	17719355	17719625	17721087	17721293	4748	78,107	116,146	106,133	83,99	158	79	0.000236483	0.00952734	0.252,0.268	0.39,0.402	-0.136
Q92	A3SS.JC	ENSMUSG00000055692.18	Tmem191c	chr16	+	17276961	17277250	17277193	17277250	17276633	17276887	2398	42,28	0,1	26,31	5,3	158	79	0.000262655	0.0102996	1.0,0.933	0.722,0.838	0.186
Q92	A3SS.JC	ENSMUSG00000060073.9	Psma3	chr12	+	70983318	70983442	70983323	70983442	70978732	70978815	3913	1305,1219	45,47	1141,1311	64,100	83	79	0.000259792	0.0102996	0.965,0.961	0.944,0.926	0.028
Q92	A3SS.JC	ENSMUSG00000032562.13	Gnai2	chr9	-	107614124	107615098	107614124	107614715	107615611	107615825	1857	734,881	98,88	2199,2379	136,184	158	79	0.000317804	0.0122982	0.789,0.833	0.89,0.866	-0.067
Q92	A3SS.JC	ENSMUSG00000074794.9	Arrdc3	chr13	+	80891449	80891642	80891487	80891642	80891061	80891224	3067	7,7	31,48	7,3	173,122	116	79	0.000334973	0.0127275	0.133,0.09	0.027,0.016	0.09
Q92	A3SS.JC	ENSMUSG00000045980.13	Tmem104	chr11	+	115205474	115205583	115205477	115205583	115205061	115205161	4112	15,2	0,0	14,27	4,4	81	79	0.000337553	0.0127275	1.0,1.0	0.773,0.868	0.179
Q92	A3SS.JC	ENSMUSG00000014402.15	Tsg101	chr7	-	46908904	46909068	46908904	46908963	46910744	46910810	3672	447,414	10,21	390,457	2,7	158	79	0.000342162	0.012738	0.957,0.908	0.99,0.97	-0.047
Q92	A3SS.JC	ENSMUSG00000007207.10	Stx1a	chr5	+	135048910	135049104	135048993	135049104	135045596	135045734	1448	11,2	0,1	14,11	13,8	158	79	0.000362377	0.0131791	1.0,0.5	0.35,0.407	0.372
Q92	A3SS.JC	ENSMUSG00000055850.12	Rnf181	chr6	-	72360874	72361013	72360874	72360949	72361121	72361226	1738	6,4	1,0	10,8	8,4	142	79	0.000362975	0.0131791	0.769,1.0	0.41,0.527	0.416
Q92	A3SS.JC	ENSMUSG00000034771.15	Tle2	chr10	+	81577628	81577691	81577688	81577691	81576597	81576642	1075	68,82	10,1	14,55	0,0	138	79	0.000408796	0.0145015	0.796,0.979	1.0,1.0	-0.113
Q92	A3SS.JC	ENSMUSG00000074673.15	Ttll9	chr2	+	152984080	152984321	152984135	152984321	152983054	152983166	1263	0,2	1,2	2,2	0,1	133	79	0.000419011	0.0145015	0.0,0.373	1.0,0.543	-0.585
Q92	A3SS.JC	ENSMUSG00000056900.13	Usp13	chr3	+	32847809	32847870	32847812	32847870	32837835	32837961	2910	15,16	0,0	14,22	0,8	81	79	0.000416941	0.0145015	1.0,1.0	1.0,0.728	0.136
Q92	A3SS.JC	ENSMUSG00000027615.14	Hps3	chr3	-	20030313	20030805	20030313	20030409	20035048	20035302	4838	19,32	3,5	53,63	2,0	158	79	0.000419118	0.0145015	0.76,0.762	0.93,1.0	-0.204
Q92	A3SS.JC	ENSMUSG00000029217.16	Tec	chr5	-	72786737	72786819	72786737	72786778	72789139	72789244	2695	1,1	0,0	20,5	5,1	119	79	0.000427665	0.0146252	1.0,1.0	0.726,0.768	0.253
Q92	A3SS.JC	ENSMUSG00000037266.18	Rsrp1	chr4	+	134926025	134926818	134926734	134926818	134925292	134925432	3333	11,13	40,53	5,7	91,80	158	79	0.000458845	0.0155111	0.121,0.109	0.027,0.042	0.08
Q92	A3SS.JC	ENSMUSG00000004113.18	Cacna1b	chr2	-	24678875	24679643	24678875	24679640	24685767	24685874	3399	9,5	2,3	3,2	0,0	81	79	0.000499043	0.0166782	0.814,0.619	1.0,1.0	-0.284
Q92	A3SS.JC	ENSMUSG00000030083.11	Abtb1	chr6	-	88840709	88840781	88840709	88840765	88840837	88840900	1610	2,5	9,35	1,0	62,75	94	79	0.000535115	0.0176828	0.157,0.107	0.013,0.0	0.126
Q92	A3SS.JC	ENSMUSG00000036819.14	Jmjd4	chr11	+	59453791	59454059	59453827	59454059	59453510	59453645	217	24,37	1,0	43,50	3,8	114	79	0.000547659	0.0178963	0.943,1.0	0.909,0.812	0.111
Q92	A3SS.JC	ENSMUSG00000035401.9	Emsy	chr7	-	98593330	98593810	98593330	98593666	98594751	98595312	1119	35,29	1,5	32,18	0,0	158	79	0.000604706	0.0194717	0.946,0.744	1.0,1.0	-0.155
Q92	A3SS.JC	ENSMUSG00000047193.16	Dync2h1	chr9	-	7111424	7111592	7111424	7111571	7112047	7112150	4120	86,79	2,0	66,82	6,6	99	79	0.000609112	0.0194717	0.972,1.0	0.898,0.916	0.079
Q92	A3SS.JC	ENSMUSG00000070366.5	Plpp4	chr7	+	129323362	129323487	129323397	129323487	129321488	129321552	78	1,1	0,0	15,25	3,4	113	79	0.000641644	0.0202911	1.0,1.0	0.778,0.814	0.204
Q92	A3SS.JC	ENSMUSG00000039738.16	Slx4	chr16	-	3984990	3987181	3984990	3987176	3987914	3988081	4288	0,1	15,24	1,7	17,10	83	79	0.000680713	0.0212976	0.0,0.038	0.053,0.4	-0.208
Q92	A3SS.JC	ENSMUSG00000080316.10	Spaca6	chr17	+	17836084	17836153	17836108	17836153	17832058	17832139	1008	5,4	2,2	7,2	0,0	102	79	0.000708457	0.0219323	0.659,0.608	1.0,1.0	-0.367
Q92	A3SS.JC	ENSMUSG00000086968.8	4933431E20Rik	chr3	-	107894050	107894228	107894050	107894215	107894588	107894656	721	0,1	2,2	17,19	18,9	91	79	0.000817901	0.0232625	0.0,0.303	0.451,0.647	-0.398
Q92	A3SS.JC	ENSMUSG00000032966.14	Fkbp1a	chr2	+	151543905	151544140	151544012	151544140	151542817	151542865	1625	2,8	2,2	1,5	0,1	158	79	0.000770656	0.0232625	0.333,0.667	1.0,0.714	-0.357
Q92	A3SS.JC	ENSMUSG00000039579.15	Grin3a	chr4	-	49661610	49665625	49661610	49665565	49670023	49670100	2137	3,1	0,1	11,10	45,66	138	79	0.000809614	0.0232625	1.0,0.364	0.123,0.08	0.58
Q92	A3SS.JC	ENSMUSG00000025736.14	Jmjd8	chr17	+	25829941	25830061	25829997	25830061	25829605	25829853	2591	109,120	2,7	206,201	0,0	134	79	0.000804935	0.0232625	0.97,0.91	1.0,1.0	-0.06
Q92	A3SS.JC	ENSMUSG00000000693.10	Loxl3	chr6	+	83035454	83035797	83035579	83035797	83034172	83034289	2811	9,3	0,0	28,26	4,2	158	79	0.00080677	0.0232625	1.0,1.0	0.778,0.867	0.177
Q92	A3SS.JC	ENSMUSG00000031851.14	Ntpcr	chr8	+	125745235	125745445	125745239	125745445	125737322	125737419	3508	12,22	0,1	79,84	18,6	82	79	0.00082261	0.0232625	1.0,0.955	0.809,0.931	0.107
Q92	A3SS.JC	ENSMUSG00000010660.3	Plcd1	chr9	-	119073762	119073980	119073762	119073922	119074164	119074323	3674	2,6	6,3	4,0	35,31	136	79	0.000805891	0.0232625	0.162,0.537	0.062,0.0	0.319
Q92	A3SS.JC	ENSMUSG00000026269.14	Rnpepl1	chr1	+	92918872	92919103	92918937	92919103	92918017	92918126	3706	46,54	0,0	66,68	6,2	143	79	0.000804967	0.0232625	1.0,1.0	0.859,0.949	0.096
Q92	A3SS.JC	ENSMUSG00000026821.15	Ralgds	chr2	+	28542854	28542950	28542890	28542950	28542289	28542483	4248	220,305	97,107	120,169	78,115	114	79	0.0008039	0.0232625	0.611,0.664	0.516,0.505	0.127
Q92	A3SS.JC	ENSMUSG00000022119.15	Rbm26	chr14	-	105140315	105140447	105140315	105140438	105141195	105141360	3555	163,160	29,33	72,149	35,51	87	79	0.000832734	0.0233245	0.836,0.815	0.651,0.726	0.137
Q92	A3SS.JC	ENSMUSG00000023707.13	Ogfod2	chr5	+	124114064	124114645	124114387	124114645	124113428	124113528	3041	29,18	0,1	47,57	6,6	158	79	0.000849137	0.0235595	1.0,0.9	0.797,0.826	0.138
Q92	A3SS.JC	ENSMUSG00000003421.13	Nosip	chr7	+	45076551	45076739	45076626	45076739	45076309	45076428	3550	86,96	17,16	155,244	16,10	153	79	0.000860553	0.0236532	0.723,0.756	0.833,0.926	-0.14
Q92	A3SS.JC	ENSMUSG00000021906.13	Oxnad1	chr14	+	32099388	32099631	32099533	32099631	32096486	32096628	4564	99,113	16,9	110,111	6,1	158	79	0.000869789	0.0236856	0.756,0.863	0.902,0.982	-0.132
Q92	A3SS.JC	ENSMUSG00000029778.12	Adcyap1r1	chr6	+	55491226	55491310	55491229	55491310	55484941	55485033	1004	7,20	7,4	19,20	1,1	81	79	0.00089999	0.0242832	0.494,0.83	0.949,0.951	-0.288
Q92	A3SS.JC	ENSMUSG00000020211.15	Sf3a2	chr10	+	80803800	80803888	80803819	80803888	80803582	80803723	3717	5,2	77,104	10,13	78,85	97	79	0.000998848	0.0267056	0.05,0.015	0.095,0.111	-0.071
Q92	A3SS.JC	ENSMUSG00000025813.14	Homer2	chr7	-	81618575	81618715	81618575	81618682	81624251	81624344	3498	40,22	31,26	10,31	78,48	111	79	0.0010347	0.027415	0.479,0.376	0.084,0.315	0.228
Q92	A3SS.JC	ENSMUSG00000038895.16	Zfp653	chr9	-	22057500	22057702	22057500	22057678	22057803	22058415	2584	10,10	15,11	25,31	11,9	102	79	0.00105721	0.0277612	0.341,0.413	0.638,0.727	-0.305
Q92	A3SS.JC	ENSMUSG00000025507.13	Pidd1	chr7	-	141440457	141440605	141440457	141440521	141440685	141440865	290	21,27	0,2	9,13	4,3	158	79	0.00118097	0.0304247	1.0,0.871	0.529,0.684	0.329
Q92	A3SS.JC	ENSMUSG00000025340.14	Rabgef1	chr5	+	130197946	130198116	130197949	130198116	130190876	130191043	398	37,33	38,33	45,56	16,28	81	79	0.00120002	0.0304247	0.487,0.494	0.733,0.661	-0.207
Q92	A3SS.JC	ENSMUSG00000046836.13	Brox	chr1	-	183282485	183282571	183282485	183282555	183284132	183284222	3019	145,170	12,18	253,246	6,11	94	79	0.00119794	0.0304247	0.91,0.888	0.973,0.949	-0.062
Q92	A3SS.JC	ENSMUSG00000018819.10	Lsp1	chr7	+	142488847	142488940	142488865	142488940	142488418	142488515	4617	2,4	0,1	7,4	5,3	96	79	0.00117714	0.0304247	1.0,0.767	0.535,0.523	0.354
Q92	A3SS.JC	ENSMUSG00000020230.15	Prmt2	chr10	-	76208411	76208673	76208411	76208583	76209337	76209474	1060	5,10	49,72	4,6	176,161	158	79	0.00124741	0.0313558	0.049,0.065	0.011,0.018	0.043
Q92	A3SS.JC	ENSMUSG00000090112.8	Shprh	chr10	+	11166485	11166737	11166607	11166737	11164344	11164995	50	100,114	2,6	159,154	0,0	158	79	0.00137131	0.0330647	0.962,0.905	1.0,1.0	-0.067
Q92	A3SS.JC	ENSMUSG00000006289.14	Osgep	chr14	-	50919615	50919819	50919615	50919791	50919929	50920049	422	16,9	4,1	6,9	0,0	106	79	0.00135607	0.0330647	0.749,0.87	1.0,1.0	-0.191
Q92	A3SS.JC	ENSMUSG00000029165.16	Agbl5	chr5	+	30905017	30905155	30905108	30905155	30904702	30904815	565	11,19	3,2	17,8	15,7	158	79	0.00134951	0.0330647	0.647,0.826	0.362,0.364	0.373
Q92	A3SS.JC	ENSMUSG00000029283.17	Cdc7	chr5	+	106974600	106975660	106975484	106975660	106973776	106974020	2201	152,150	28,22	61,73	18,35	158	79	0.00138285	0.0330647	0.731,0.773	0.629,0.51	0.182
Q92	A3SS.JC	ENSMUSG00000033285.15	Wdr3	chr3	-	100159765	100159975	100159765	100159920	100161019	100161222	2510	136,146	3,1	141,138	16,2	133	79	0.00137986	0.0330647	0.964,0.989	0.84,0.976	0.069
Q92	A3SS.JC	ENSMUSG00000046111.17	Cep295	chr9	-	15317458	15317593	15317458	15317528	15317673	15317767	4603	56,58	0,0	39,37	2,4	143	79	0.0013527	0.0330647	1.0,1.0	0.915,0.836	0.125
Q92	A3SS.JC	ENSMUSG00000022995.16	Enah	chr1	-	181921657	181922500	181921657	181921768	181923559	181923840	2400	23,28	48,86	66,68	88,88	158	79	0.00147145	0.0348995	0.193,0.14	0.273,0.279	-0.11
Q92	A3SS.JC	ENSMUSG00000063511.11	Snrnp70	chr7	-	45380716	45383184	45380716	45380818	45383803	45383885	191	213,209	891,923	314,293	811,960	158	79	0.00148937	0.0350419	0.107,0.102	0.162,0.132	-0.043
Q92	A3SS.JC	ENSMUSG00000038271.17	Iffo1	chr6	+	125151794	125152771	125152613	125152771	125151384	125151525	388	29,25	22,18	30,21	45,49	158	79	0.0015591	0.0358213	0.397,0.41	0.25,0.176	0.19
Q92	A3SS.JC	ENSMUSG00000060601.13	Nr1h2	chr7	-	44551954	44552343	44551954	44552236	44552506	44552620	485	2,3	27,27	13,10	23,39	158	79	0.00156988	0.0358213	0.036,0.053	0.22,0.114	-0.123
Q92	A3SS.JC	ENSMUSG00000003581.14	Rnf215	chr11	+	4137211	4137368	4137308	4137368	4136711	4136797	985	26,48	0,0	153,121	8,3	158	79	0.0016041	0.0358213	1.0,1.0	0.905,0.953	0.071
Q92	A3SS.JC	ENSMUSG00000063808.14	Gpatch1	chr7	-	35308178	35308339	35308178	35308331	35309300	35309386	1654	51,39	0,2	40,39	10,1	86	79	0.00160776	0.0358213	1.0,0.947	0.786,0.973	0.094
Q92	A3SS.JC	ENSMUSG00000009894.15	Snap47	chr11	-	59442791	59442912	59442791	59442841	59449914	59449999	2185	0,1	2,10	6,1	9,4	149	79	0.00159259	0.0358213	0.0,0.05	0.261,0.117	-0.164
Q92	A3SS.JC	ENSMUSG00000039156.19	Stim2	chr5	+	54110871	54111110	54111009	54111110	54110536	54110637	4270	256,274	0,2	114,148	4,5	158	79	0.00155552	0.0358213	1.0,0.986	0.934,0.937	0.057
Q92	A3SS.JC	ENSMUSG00000027001.10	Dusp19	chr2	+	80624207	80624360	80624325	80624360	80621193	80621240	4426	81,66	3,4	77,101	10,18	158	79	0.00157654	0.0358213	0.931,0.892	0.794,0.737	0.146
Q92	A3SS.JC	ENSMUSG00000040613.14	Apobec1	chr6	-	122591086	122591260	122591086	122591204	122596631	122596777	23	1,2	13,16	8,13	17,28	134	79	0.0016742	0.0362046	0.043,0.069	0.217,0.215	-0.16
Q92	A3SS.JC	ENSMUSG00000041355.13	Ssr2	chr3	+	88583736	88583885	88583799	88583885	88580973	88581038	3198	0,1	1,2	2,3	0,3	141	79	0.00166427	0.0362046	0.0,0.219	1.0,0.359	-0.57
Q92	A3SS.JC	ENSMUSG00000057649.6	Brd9	chr13	+	73942630	73942806	73942690	73942806	73941943	73942054	3580	21,33	69,69	44,46	57,54	138	79	0.001651	0.0362046	0.148,0.215	0.306,0.328	-0.136
Q92	A3SS.JC	ENSMUSG00000020982.9	Nemf	chr12	-	69353793	69353942	69353793	69353892	69354646	69354772	4643	144,164	12,4	103,150	0,3	128	79	0.00164887	0.0362046	0.881,0.962	1.0,0.969	-0.063
Q92	A3SS.JC	ENSMUSG00000023007.15	Prpf40b	chr15	+	99315479	99315569	99315482	99315569	99315190	99315286	882	25,30	62,67	52,55	63,61	81	79	0.0017343	0.0369607	0.282,0.304	0.446,0.468	-0.164
Q92	A3SS.JC	ENSMUSG00000037876.17	Jmjd1c	chr10	+	67218037	67218181	67218116	67218181	67216982	67217107	2068	141,149	36,56	117,115	12,21	157	79	0.00172657	0.0369607	0.663,0.572	0.831,0.734	-0.165
Q92	A3SS.JC	ENSMUSG00000015790.16	Surf1	chr2	-	26915595	26915784	26915595	26915769	26916256	26916345	36	0,0	4,7	0,6	6,25	93	79	0.00178804	0.0378318	0.0,0.0	0.0,0.169	-0.085
Q92	A3SS.JC	ENSMUSG00000034729.16	Mrps10	chr17	+	47372572	47372645	47372575	47372645	47372426	47372491	1414	106,86	115,107	55,68	131,118	81	79	0.00183402	0.0385274	0.473,0.439	0.291,0.36	0.13
Q92	A3SS.JC	ENSMUSG00000004815.12	Dgkq	chr5	-	108656045	108656131	108656045	108656085	108656423	108656523	3000	28,36	12,4	40,48	2,2	124	79	0.00193009	0.0402582	0.598,0.851	0.927,0.939	-0.209
Q92	A3SS.JC	ENSMUSG00000001082.12	Mfsd10	chr5	-	34634590	34634699	34634590	34634644	34634850	34634962	1906	23,28	0,0	66,69	7,1	133	79	0.00196503	0.0404137	1.0,1.0	0.848,0.976	0.088
Q92	A3SS.JC	ENSMUSG00000030771.17	Micalcl	chr7	+	112407556	112407659	112407559	112407659	112397471	112397565	2099	4,1	12,8	0,0	6,4	81	79	0.00195963	0.0404137	0.245,0.109	0.0,0.0	0.177
Q92	A3SS.JC	ENSMUSG00000045482.16	Trrap	chr5	+	144845414	144845614	144845468	144845614	144844198	144844289	3988	73,91	10,6	118,124	3,3	132	79	0.00209272	0.0427408	0.814,0.901	0.959,0.961	-0.103
Q92	A3SS.JC	ENSMUSG00000028655.11	Mfsd2a	chr4	-	122959269	122959401	122959269	122959398	122960940	122961188	1813	12,14	5,4	51,40	2,3	81	79	0.00212279	0.0428191	0.701,0.773	0.961,0.929	-0.208
Q92	A3SS.JC	ENSMUSG00000029518.15	Rab35	chr5	+	115640079	115640203	115640083	115640203	115637715	115637766	1965	132,212	16,5	165,173	0,6	82	79	0.00212567	0.0428191	0.888,0.976	1.0,0.965	-0.05
Q92	A3SS.JC	ENSMUSG00000030556.13	Lrrc28	chr7	-	67559857	67560064	67559857	67559969	67617992	67618130	750	9,22	59,62	44,47	83,84	158	79	0.0022649	0.0451328	0.071,0.151	0.21,0.219	-0.104
Q92	A3SS.JC	ENSMUSG00000061950.17	Ppp4r1	chr17	+	65803159	65803295	65803210	65803295	65783623	65783668	1097	40,44	117,124	34,27	177,156	129	79	0.00228656	0.0451328	0.173,0.179	0.105,0.096	0.075
Q92	A3SS.JC	ENSMUSG00000026761.12	Orc4	chr2	-	48910185	48910294	48910185	48910242	48912561	48912648	2837	159,202	19,8	143,190	4,4	130	79	0.00227802	0.0451328	0.836,0.939	0.956,0.967	-0.074
Q92	A3SS.JC	ENSMUSG00000068457.14	Uty	chrY	-	1170903	1171002	1170903	1170954	1174727	1174854	11	86,108	1,3	133,149	7,14	126	79	0.00243566	0.0474389	0.982,0.958	0.923,0.87	0.073
Q92	A3SS.JC	ENSMUSG00000030929.17	Eri2	chr7	-	119792264	119792348	119792264	119792343	119792430	119792498	4401	146,137	24,33	74,103	6,9	83	79	0.00243455	0.0474389	0.853,0.798	0.922,0.916	-0.094
Q92	A3SS.JCEC	ENSMUSG00000023150.14	Ivns1abp	chr1	+	151355166	151356236	151356128	151356236	151354633	151354759	1768	267,252	791,636	430,507	393,432	1041	79	0	0	0.025,0.029	0.077,0.082	-0.052
Q92	A3SS.JCEC	ENSMUSG00000071533.11	Pcnp	chr16	-	56024223	56024438	56024223	56024386	56029602	56029696	1933	319,305	69,80	188,289	201,209	131	79	1.07692e-14	1.58684e-11	0.736,0.697	0.361,0.455	0.308
Q92	A3SS.JCEC	ENSMUSG00000039431.16	Mtmr7	chr8	-	40554270	40554601	40554270	40554397	40555775	40555916	1132	8,7	0,0	18,13	24,49	283	79	1.04074e-10	1.02235e-07	1.0,1.0	0.173,0.069	0.879
Q92	A3SS.JCEC	ENSMUSG00000004677.17	Myo9b	chr8	+	71359557	71360712	71359663	71360712	71359324	71359452	2722	39,74	10,15	19,18	30,25	185	79	3.41098e-10	2.51304e-07	0.625,0.678	0.213,0.235	0.427
Q92	A3SS.JCEC	ENSMUSG00000097290.8	1300002E11Rik	chr16	+	21800714	21800836	21800774	21800836	21795849	21795975	4340	2,6	0,1	0,0	4,3	139	79	5.27881e-10	3.11133e-07	1.0,0.773	0.0,0.0	0.887
Q92	A3SS.JCEC	ENSMUSG00000026269.14	Rnpepl1	chr1	+	92918905	92919103	92918937	92919103	92918017	92918126	3707	1,1	0,0	0,0	6,2	111	79	2.85633e-09	1.40293e-06	1.0,1.0	0.0,0.0	1
Q92	A3SS.JCEC	ENSMUSG00000031278.12	Acsl4	chrX	-	142351378	142351908	142351378	142351618	142360386	142360436	2367	9,21	72,72	34,54	49,51	369	79	1.3527e-08	5.69485e-06	0.026,0.059	0.129,0.185	-0.115
Q92	A3SS.JCEC	ENSMUSG00000026153.15	Fam135a	chr1	-	24028199	24030528	24028199	24029940	24032662	24032736	887	17,9	3,3	8,20	0,0	667	79	4.25797e-08	1.39425e-05	0.402,0.262	1.0,1.0	-0.668
Q92	A3SS.JCEC	ENSMUSG00000028060.14	2810403A07Rik	chr3	+	88700260	88700514	88700364	88700514	88699950	88700008	3630	250,267	27,26	295,333	11,2	183	79	3.94487e-08	1.39425e-05	0.8,0.816	0.92,0.986	-0.145
Q92	A3SS.JCEC	ENSMUSG00000031342.17	Gpm6b	chrX	+	166385390	166388988	166386951	166388988	166383934	166384000	3300	1770,1930	193,223	2569,3076	140,181	1640	79	6.12133e-08	1.80396e-05	0.306,0.294	0.469,0.45	-0.16
Q92	A3SS.JCEC	ENSMUSG00000039632.13	Ccdc151	chr9	-	21992871	21993027	21992871	21993024	21993537	21993660	3862	8,4	3,1	0,1	5,9	82	79	1.07164e-07	2.87102e-05	0.72,0.794	0.0,0.097	0.709
Q92	A3SS.JCEC	ENSMUSG00000032340.8	Neo1	chr9	-	58906870	58907094	58906870	58907046	58908403	58908499	4721	40,28	151,131	115,138	190,218	127	79	1.32995e-07	3.26613e-05	0.141,0.117	0.274,0.283	-0.149
Q92	A3SS.JCEC	ENSMUSG00000047793.13	Sned1	chr1	+	93281607	93281765	93281651	93281765	93281236	93281350	3184	0,0	1,5	1,5	1,0	123	79	1.80463e-07	4.09096e-05	0.0,0.0	0.391,1.0	-0.696
Q92	A3SS.JCEC	ENSMUSG00000031278.12	Acsl4	chrX	-	142351378	142351908	142351378	142351615	142360386	142360436	2366	9,21	30,19	34,54	11,12	372	79	2.52391e-07	5.31284e-05	0.06,0.19	0.396,0.489	-0.318
Q92	A3SS.JCEC	ENSMUSG00000027624.17	Epb41l1	chr2	+	156510735	156510881	156510756	156510881	156509131	156509307	2478	0,0	3,2	4,13	2,5	100	79	4.94268e-07	9.71072e-05	0.0,0.0	0.612,0.673	-0.643
Q92	A3SS.JCEC	ENSMUSG00000025571.13	Tnrc6c	chr11	+	117741644	117741818	117741668	117741818	117739866	117740009	1302	0,1	49,54	13,20	87,110	103	79	6.49853e-07	0.000119695	0.0,0.014	0.103,0.122	-0.105
Q92	A3SS.JCEC	ENSMUSG00000026074.14	Map4k4	chr1	+	40000530	40000749	40000623	40000749	39997020	39997182	250	13,7	5,10	3,8	0,0	172	79	7.68261e-07	0.00013318	0.544,0.243	1.0,1.0	-0.607
Q92	A3SS.JCEC	ENSMUSG00000028975.16	Pex14	chr4	-	148967523	148970635	148967523	148967626	148984036	148984165	2245	83,103	0,0	148,132	3,4	3088	79	1.02483e-06	0.000158956	1.0,1.0	0.558,0.458	0.492
Q92	A3SS.JCEC	ENSMUSG00000031385.14	Plxnb3	chrX	+	73758522	73759583	73759455	73759583	73757089	73757150	4679	29,14	0,0	70,43	6,7	1012	79	9.8134e-07	0.000158956	1.0,1.0	0.477,0.324	0.6
Q92	A3SS.JCEC	ENSMUSG00000032363.15	Adamts7	chr9	+	90192898	90194269	90193024	90194269	90192380	90192594	2226	17,20	39,46	20,22	6,11	205	79	2.1644e-06	0.000318924	0.144,0.144	0.562,0.435	-0.355
Q92	A3SS.JCEC	ENSMUSG00000069601.14	Ank3	chr10	+	70001922	70002601	70002510	70002601	69999354	69999498	3875	0,1	3,10	12,34	12,20	667	79	2.74146e-06	0.000384718	0.0,0.012	0.106,0.168	-0.131
Q92	A3SS.JCEC	ENSMUSG00000042757.16	Tmem108	chr9	-	103609710	103609796	103609710	103609792	103752854	103752967	3958	0,0	8,3	8,10	11,15	83	79	3.16495e-06	0.00042396	0.0,0.0	0.409,0.388	-0.398
Q92	A3SS.JCEC	ENSMUSG00000068329.12	Htra2	chr6	-	83052697	83052803	83052697	83052726	83053037	83053070	634	162,200	20,16	140,191	6,0	156	79	4.21749e-06	0.000540389	0.804,0.864	0.922,1.0	-0.127
Q92	A3SS.JCEC	ENSMUSG00000004631.15	Sgce	chr6	-	4677162	4677233	4677162	4677197	4678066	4678110	1594	5,8	0,0	18,11	10,4	115	79	4.79183e-06	0.000588396	1.0,1.0	0.553,0.654	0.396
Q92	A3SS.JCEC	ENSMUSG00000033773.14	Rpap2	chr5	+	107641782	107642922	107641953	107642922	107633062	107633131	2417	3,7	0,0	13,19	5,2	250	79	5.95721e-06	0.000702235	1.0,1.0	0.451,0.75	0.399
Q92	A3SS.JCEC	ENSMUSG00000044005.13	Gls2	chr10	+	128200143	128200302	128200172	128200302	128199636	128199758	3566	1,0	2,3	2,2	1,0	108	79	7.7869e-06	0.000854165	0.268,0.0	0.594,1.0	-0.663
Q92	A3SS.JCEC	ENSMUSG00000020873.13	Slc35b1	chr11	+	95386485	95386616	95386510	95386616	95385800	95385904	4098	225,244	19,43	257,313	85,92	104	79	7.82574e-06	0.000854165	0.9,0.812	0.697,0.721	0.147
Q92	A3SS.JCEC	ENSMUSG00000030814.17	Bcl7c	chr7	-	127707175	127707337	127707175	127707304	127707879	127707958	2919	3,2	0,0	0,10	2,4	112	79	9.31666e-06	0.000980578	1.0,1.0	0.0,0.638	0.681
Q92	A3SS.JCEC	ENSMUSG00000040855.15	Reps2	chrX	-	162514278	162514351	162514278	162514348	162518328	162518423	3664	7,10	4,6	5,6	0,0	82	79	9.9894e-06	0.00101513	0.628,0.616	1.0,1.0	-0.378
Q92	A3SS.JCEC	ENSMUSG00000044676.10	Zfp612	chr8	+	110083606	110083783	110083656	110083783	110082677	110082742	3931	2,2	0,0	4,1	4,1	129	79	1.03649e-05	0.00101818	1.0,1.0	0.38,0.38	0.62
Q92	A3SS.JCEC	ENSMUSG00000061751.15	Kalrn	chr16	-	34220055	34220274	34220055	34220247	34227026	34227146	2207	1,0	7,13	6,17	15,10	106	79	1.15658e-05	0.0010995	0.096,0.0	0.23,0.559	-0.347
Q92	A3SS.JCEC	ENSMUSG00000060261.15	Gtf2i	chr5	-	134243506	134243599	134243506	134243587	134243900	134243956	583	349,310	432,342	249,300	485,624	91	79	1.29396e-05	0.00119166	0.412,0.44	0.308,0.294	0.125
Q92	A3SS.JCEC	ENSMUSG00000001517.14	Foxm1	chr6	+	128372530	128372603	128372533	128372603	128370956	128371085	1138	1,1	0,0	0,9	16,34	82	79	1.3641e-05	0.00121818	1.0,1.0	0.0,0.203	0.898
Q92	A3SS.JCEC	ENSMUSG00000029673.17	Auts2	chr5	-	131474922	131475176	131474922	131475173	131476552	131477023	4755	2,1	5,5	5,2	0,1	82	79	1.42581e-05	0.00123584	0.278,0.162	1.0,0.658	-0.609
Q92	A3SS.JCEC	ENSMUSG00000030759.16	Far1	chr7	+	113539272	113539466	113539276	113539466	113525987	113526038	2494	224,283	35,40	263,260	11,17	83	79	1.57101e-05	0.00132279	0.859,0.871	0.958,0.936	-0.082
Q92	A3SS.JCEC	ENSMUSG00000040856.17	Dlk1	chr12	+	109460045	109463336	109460117	109463336	109459606	109459892	4545	0,0	1,1	4,6	1,7	151	79	2.1349e-05	0.00174766	0.0,0.0	0.677,0.31	-0.494
Q92	A3SS.JCEC	ENSMUSG00000079036.10	Alkbh1	chr12	-	87431399	87431593	87431399	87431538	87434118	87434209	237	75,55	52,42	92,100	28,26	134	79	2.22313e-05	0.00177069	0.46,0.436	0.66,0.694	-0.229
Q92	A3SS.JCEC	ENSMUSG00000031167.16	Rbm3	chrX	-	8143246	8143332	8143246	8143329	8144572	8144679	1723	0,0	1,1	2,2	2,0	82	79	2.54941e-05	0.00197713	0.0,0.0	0.491,1.0	-0.746
Q92	A3SS.JCEC	ENSMUSG00000037355.14	Uvssa	chr5	+	33410858	33411042	33410962	33411042	33409426	33409549	4411	10,19	0,0	22,29	8,2	183	79	2.71069e-05	0.00204831	1.0,1.0	0.543,0.862	0.297
Q92	A3SS.JCEC	ENSMUSG00000032826.17	Ank2	chr3	-	126976844	126976947	126976844	126976932	126981799	126981944	4600	572,669	211,254	493,503	99,113	94	79	2.9483e-05	0.00217216	0.695,0.689	0.807,0.789	-0.106
Q92	A3SS.JCEC	ENSMUSG00000048012.19	Zfp473	chr7	-	44737965	44738034	44737965	44738031	44739502	44739635	508	7,3	0,0	16,29	3,17	82	79	4.22086e-05	0.00296164	1.0,1.0	0.837,0.622	0.27
Q92	A3SS.JCEC	ENSMUSG00000028556.15	Dock7	chr4	-	98946628	98946763	98946628	98946754	98955315	98955447	4308	266,233	3,3	122,175	9,11	88	79	4.17873e-05	0.00296164	0.988,0.986	0.924,0.935	0.057
Q92	A3SS.JCEC	ENSMUSG00000068876.14	Cgn	chr3	-	94777993	94778089	94777993	94778065	94778200	94778270	3335	0,0	1,2	2,18	9,11	103	79	4.52764e-05	0.00310301	0.0,0.0	0.146,0.557	-0.352
Q92	A3SS.JCEC	ENSMUSG00000015790.16	Surf1	chr2	-	26915595	26915769	26915595	26915729	26915954	26916006	34	6,17	90,117	40,53	141,173	119	79	6.00509e-05	0.00376532	0.042,0.088	0.158,0.169	-0.099
Q92	A3SS.JCEC	ENSMUSG00000017418.13	Arl5b	chr2	+	15069836	15069967	15069857	15069967	15068138	15068199	2121	0,0	10,11	2,5	8,8	100	79	5.67469e-05	0.00376532	0.0,0.0	0.165,0.331	-0.248
Q92	A3SS.JCEC	ENSMUSG00000032633.12	Flcn	chr11	-	59795140	59795575	59795140	59795264	59795749	59795863	3670	14,30	89,101	55,88	139,127	390	79	5.89825e-05	0.00376532	0.031,0.057	0.074,0.123	-0.055
Q92	A3SS.JCEC	ENSMUSG00000030929.17	Eri2	chr7	-	119786738	119787485	119786738	119786827	119787733	119787834	4400	64,60	12,15	17,34	1,0	737	79	5.78818e-05	0.00376532	0.364,0.3	0.646,1.0	-0.491
Q92	A3SS.JCEC	ENSMUSG00000052525.14	Spdya	chr17	+	71588582	71589533	71588585	71589533	71578101	71578393	976	9,7	2,4	2,13	0,0	82	79	6.51628e-05	0.00391907	0.813,0.628	1.0,1.0	-0.28
Q92	A3SS.JCEC	ENSMUSG00000030304.11	Ergic2	chr6	-	148188032	148188130	148188032	148188100	148189485	148189584	2178	314,299	17,33	270,303	5,10	109	79	6.44652e-05	0.00391907	0.93,0.868	0.975,0.956	-0.067
Q92	A3SS.JCEC	ENSMUSG00000028114.16	Mettl14	chr3	-	123368296	123371485	123368296	123369690	123372556	123372673	4772	108,128	3,2	136,138	0,0	1874	79	8.75728e-05	0.00516154	0.603,0.73	1.0,1.0	-0.334
Q92	A3SS.JCEC	ENSMUSG00000029209.15	Gnpda2	chr5	-	69579507	69582293	69579507	69579686	69584973	69585156	1210	44,57	6,8	33,27	9,25	2686	79	9.49399e-05	0.00538054	0.177,0.173	0.097,0.031	0.111
Q92	A3SS.JCEC	ENSMUSG00000041351.16	Rap1gap	chr4	+	137728228	137728363	137728259	137728363	137727676	137727779	3357	4,10	33,64	68,90	151,229	110	79	9.33308e-05	0.00538054	0.08,0.101	0.244,0.22	-0.141
Q92	A3SS.JCEC	ENSMUSG00000014402.15	Tsg101	chr7	-	46908904	46908991	46908904	46908963	46910744	46910810	3671	130,138	10,21	103,206	2,7	107	79	9.70361e-05	0.00539558	0.906,0.829	0.974,0.956	-0.098
Q92	A3SS.JCEC	ENSMUSG00000037816.10	Fbxw17	chr13	+	50432170	50432346	50432175	50432346	50431539	50431750	1116	6,4	7,6	22,12	3,2	84	79	0.000103676	0.00565801	0.446,0.385	0.873,0.849	-0.446
Q92	A3SS.JCEC	ENSMUSG00000028107.14	Tars2	chr3	-	95748486	95748633	95748486	95748554	95750338	95750417	2294	89,100	0,0	97,148	2,10	158	79	0.000113581	0.00577111	1.0,1.0	0.96,0.881	0.08
Q92	A3SS.JCEC	ENSMUSG00000066037.14	Hnrnpr	chr4	+	136314086	136314255	136314089	136314255	136310967	136311089	3157	127,161	128,113	101,112	142,237	82	79	0.000108203	0.00577111	0.489,0.579	0.407,0.313	0.174
Q92	A3SS.JCEC	ENSMUSG00000008489.18	Elavl2	chr4	-	91250762	91253570	91250762	91253567	91254140	91254179	4031	0,0	3,2	4,3	7,11	82	79	0.000112902	0.00577111	0.0,0.0	0.355,0.208	-0.281
Q92	A3SS.JCEC	ENSMUSG00000039221.10	Rpl22l1	chr3	+	28806669	28806858	28806736	28806858	28806499	28806592	4556	69,79	3240,3638	90,132	2582,3223	146	79	0.000111671	0.00577111	0.011,0.012	0.019,0.022	-0.009
Q92	A3SS.JCEC	ENSMUSG00000062743.9	Zfp677	chr17	+	21392460	21392551	21392465	21392551	21383747	21384020	108	1,4	0,0	18,22	11,5	84	79	0.000122619	0.00612471	1.0,1.0	0.606,0.805	0.294
Q92	A3SS.JCEC	ENSMUSG00000060601.13	Nr1h2	chr7	-	44551954	44552343	44551954	44552245	44552506	44552620	486	2,3	31,71	13,10	47,44	177	79	0.000131027	0.00612914	0.028,0.019	0.11,0.092	-0.078
Q92	A3SS.JCEC	ENSMUSG00000020196.10	Cabin1	chr10	-	75725548	75725755	75725548	75725681	75726857	75727019	821	61,51	0,1	77,95	6,8	153	79	0.000130391	0.00612914	1.0,0.963	0.869,0.86	0.117
Q92	A3SS.JCEC	ENSMUSG00000020101.14	Vsir	chr10	+	60368528	60368725	60368531	60368725	60367765	60367793	4154	9,7	0,1	14,5	7,4	82	79	0.000125883	0.00612914	1.0,0.871	0.658,0.546	0.333
Q92	A3SS.JCEC	ENSMUSG00000027615.14	Hps3	chr3	-	20030313	20030805	20030313	20030409	20035048	20035302	4838	21,32	3,5	57,75	2,0	475	79	0.000130119	0.00612914	0.538,0.516	0.826,1.0	-0.386
Q92	A3SS.JCEC	ENSMUSG00000040029.14	Ipo8	chr6	-	148770682	148775093	148770682	148772809	148777202	148777403	222	154,186	4,1	204,194	0,0	2363	79	0.000143871	0.00628611	0.563,0.861	1.0,1.0	-0.288
Q92	A3SS.JCEC	ENSMUSG00000009995.17	Taz	chrX	+	74288928	74289019	74288983	74289019	74288661	74288714	604	3,5	0,0	16,16	2,4	134	79	0.000142491	0.00628611	1.0,1.0	0.825,0.702	0.237
Q92	A3SS.JCEC	ENSMUSG00000066026.14	Dhrs3	chr4	+	144919229	144919504	144919384	144919504	144918650	144918794	1090	0,0	1,1	4,10	2,10	234	79	0.000144623	0.00628611	0.0,0.0	0.403,0.252	-0.328
Q92	A3SS.JCEC	ENSMUSG00000055692.18	Tmem191c	chr16	+	17276961	17277250	17277193	17277250	17276633	17276887	2398	42,28	0,1	26,31	5,3	311	79	0.000144868	0.00628611	1.0,0.877	0.569,0.724	0.292
Q92	A3SS.JCEC	ENSMUSG00000062327.10	T	chr17	+	8438612	8438789	8438615	8438789	8437149	8437211	2875	0,1	1,6	7,15	10,6	82	79	0.000145048	0.00628611	0.0,0.138	0.403,0.707	-0.486
Q92	A3SS.JCEC	ENSMUSG00000041297.8	Cdk13	chr13	-	17719355	17719805	17719355	17719625	17721087	17721293	4748	82,108	116,146	106,144	83,99	259	79	0.000154369	0.0065527	0.177,0.184	0.28,0.307	-0.113
Q92	A3SS.JCEC	ENSMUSG00000036185.9	Sapcd1	chr17	-	35027443	35027588	35027443	35027584	35027796	35028016	4779	2,2	6,9	2,2	1,0	83	79	0.000155646	0.0065527	0.241,0.175	0.656,1.0	-0.62
Q92	A3SS.JCEC	ENSMUSG00000020827.18	Mink1	chr11	+	70610077	70610183	70610080	70610183	70609553	70609717	1194	19,27	0,0	57,72	10,5	82	79	0.000161739	0.00662006	1.0,1.0	0.846,0.933	0.111
Q92	A3SS.JCEC	ENSMUSG00000066800.11	Rnasel	chr1	+	153753606	153755213	153753634	153755213	153752844	153752947	1493	2,3	0,0	23,15	4,5	107	79	0.000161252	0.00662006	1.0,1.0	0.809,0.689	0.251
Q92	A3SS.JCEC	ENSMUSG00000005899.12	Smpd4	chr16	+	17626429	17626538	17626441	17626538	17625719	17625862	3171	1,0	3,2	4,5	3,1	91	79	0.000164692	0.00664859	0.224,0.0	0.537,0.813	-0.563
Q92	A3SS.JCEC	ENSMUSG00000035401.9	Emsy	chr7	-	98593330	98593810	98593330	98593666	98594751	98595312	1119	35,29	1,5	32,18	0,0	223	79	0.000185495	0.00725739	0.925,0.673	1.0,1.0	-0.201
Q92	A3SS.JCEC	ENSMUSG00000024735.13	Prpf19	chr19	+	10898925	10899124	10898982	10899124	10897816	10897893	1502	87,88	775,850	103,147	662,681	136	79	0.000183748	0.00725739	0.061,0.057	0.083,0.111	-0.038
Q92	A3SS.JCEC	ENSMUSG00000007783.10	Cpt1c	chr7	-	44960757	44961009	44960757	44960910	44961518	44961650	3176	10,10	80,134	3,7	245,246	178	79	0.00018716	0.00725739	0.053,0.032	0.005,0.012	0.034
Q92	A3SS.JCEC	ENSMUSG00000027624.17	Epb41l1	chr2	+	156510732	156510881	156510735	156510881	156509131	156509307	2476	2,1	0,0	20,20	4,13	82	79	0.000190149	0.00727753	1.0,1.0	0.828,0.597	0.288
Q92	A3SS.JCEC	ENSMUSG00000026553.17	Copa	chr1	+	172110649	172110815	172110676	172110815	172110488	172110574	2441	5,9	676,768	22,26	696,808	106	79	0.000213443	0.00806431	0.005,0.009	0.023,0.023	-0.016
Q92	A3SS.JCEC	ENSMUSG00000000693.10	Loxl3	chr6	+	83035454	83035797	83035579	83035797	83034172	83034289	2811	9,3	0,0	28,26	4,2	204	79	0.000235678	0.00879168	1.0,1.0	0.731,0.834	0.218
Q92	A3SS.JCEC	ENSMUSG00000060073.9	Psma3	chr12	+	70983318	70983442	70983323	70983442	70978732	70978815	3913	1305,1219	45,47	1141,1311	64,100	84	79	0.000259655	0.00956505	0.965,0.961	0.944,0.925	0.028
Q92	A3SS.JCEC	ENSMUSG00000031562.15	Dctd	chr8	+	48138178	48138878	48138781	48138878	48137257	48137374	2767	3,0	33,36	11,6	18,23	682	79	0.000281491	0.0102414	0.01,0.0	0.066,0.029	-0.043
Q92	A3SS.JCEC	ENSMUSG00000032562.13	Gnai2	chr9	-	107614124	107615098	107614124	107614715	107615611	107615825	1857	741,881	98,88	2199,2427	136,184	462	79	0.000310865	0.0111722	0.564,0.631	0.734,0.693	-0.116
Q92	A3SS.JCEC	ENSMUSG00000045980.13	Tmem104	chr11	+	115205474	115205583	115205477	115205583	115205061	115205161	4112	15,2	0,0	14,27	4,4	82	79	0.000328162	0.0116517	1.0,1.0	0.771,0.867	0.181
Q92	A3SS.JCEC	ENSMUSG00000074794.9	Arrdc3	chr13	+	80891449	80891642	80891487	80891642	80891061	80891224	3067	7,7	31,48	7,3	173,122	117	79	0.000335559	0.0117725	0.132,0.09	0.027,0.016	0.089
Q92	A3SS.JCEC	ENSMUSG00000014402.15	Tsg101	chr7	-	46908904	46909068	46908904	46908963	46910744	46910810	3672	447,414	10,21	390,457	2,7	184	79	0.000341093	0.0118259	0.95,0.894	0.988,0.966	-0.055
Q92	A3SS.JCEC	ENSMUSG00000055850.12	Rnf181	chr6	-	72360874	72361013	72360874	72360949	72361121	72361226	1738	6,4	1,0	10,8	8,4	143	79	0.000361992	0.0124045	0.768,1.0	0.408,0.525	0.417
Q92	A3SS.JCEC	ENSMUSG00000007207.10	Stx1a	chr5	+	135048910	135049104	135048993	135049104	135045596	135045734	1448	11,2	0,1	14,11	13,8	162	79	0.000382934	0.0129713	1.0,0.494	0.344,0.401	0.374
Q92	A3SS.JCEC	ENSMUSG00000034771.15	Tle2	chr10	+	81577628	81577691	81577688	81577691	81576597	81576642	1075	68,82	10,1	14,55	0,0	139	79	0.000406614	0.0136143	0.794,0.979	1.0,1.0	-0.113
Q92	A3SS.JCEC	ENSMUSG00000029217.16	Tec	chr5	-	72786737	72786819	72786737	72786778	72789139	72789244	2695	1,1	0,0	20,5	5,1	120	79	0.000415776	0.0136143	1.0,1.0	0.725,0.767	0.254
Q92	A3SS.JCEC	ENSMUSG00000056900.13	Usp13	chr3	+	32847809	32847870	32847812	32847870	32837835	32837961	2910	15,16	0,0	14,22	0,8	82	79	0.00041546	0.0136143	1.0,1.0	1.0,0.726	0.137
Q92	A3SS.JCEC	ENSMUSG00000074673.15	Ttll9	chr2	+	152984080	152984321	152984135	152984321	152983054	152983166	1263	0,2	1,2	2,2	0,1	134	79	0.00042121	0.0136407	0.0,0.371	1.0,0.541	-0.585
Q92	A3SS.JCEC	ENSMUSG00000029283.17	Cdc7	chr5	+	106974600	106975660	106975484	106975660	106973776	106974020	2201	154,150	28,22	61,77	18,35	963	79	0.000451062	0.0144487	0.311,0.359	0.218,0.153	0.149
Q92	A3SS.JCEC	ENSMUSG00000004113.18	Cacna1b	chr2	-	24678875	24679643	24678875	24679640	24685767	24685874	3399	9,5	2,3	3,2	0,0	82	79	0.000476378	0.0150955	0.813,0.616	1.0,1.0	-0.286
Q92	A3SS.JCEC	ENSMUSG00000023707.13	Ogfod2	chr5	+	124114064	124114645	124114387	124114645	124113428	124113528	3041	29,18	0,1	47,57	6,6	402	79	0.000508025	0.0159271	1.0,0.78	0.606,0.651	0.261
Q92	A3SS.JCEC	ENSMUSG00000028484.16	Psip1	chr4	-	83461870	83462473	83461870	83462174	83463594	83463713	754	216,178	8,23	231,239	2,6	378	79	0.000519631	0.0161195	0.849,0.618	0.96,0.893	-0.193
Q92	A3SS.JCEC	ENSMUSG00000036819.14	Jmjd4	chr11	+	59453791	59454059	59453827	59454059	59453510	59453645	217	24,37	1,0	43,50	3,8	115	79	0.000538654	0.0165356	0.943,1.0	0.908,0.811	0.112
Q92	A3SS.JCEC	ENSMUSG00000030083.11	Abtb1	chr6	-	88840709	88840781	88840709	88840765	88840837	88840900	1610	2,5	9,35	1,0	62,75	95	79	0.000558129	0.0169568	0.156,0.106	0.013,0.0	0.124
Q92	A3SS.JCEC	ENSMUSG00000090112.8	Shprh	chr10	+	11166485	11166737	11166607	11166737	11164344	11164995	50	100,114	2,6	159,154	0,0	201	79	0.000564323	0.01697	0.952,0.882	1.0,1.0	-0.083
Q92	A3SS.JCEC	ENSMUSG00000047193.16	Dync2h1	chr9	-	7111424	7111592	7111424	7111571	7112047	7112150	4120	86,79	2,0	66,82	6,6	100	79	0.000600865	0.0178864	0.971,1.0	0.897,0.915	0.08
Q92	A3SS.JCEC	ENSMUSG00000070366.5	Plpp4	chr7	+	129323362	129323487	129323397	129323487	129321488	129321552	78	1,1	0,0	15,25	3,4	114	79	0.000622333	0.0183402	1.0,1.0	0.776,0.812	0.206
Q92	A3SS.JCEC	ENSMUSG00000002107.18	Celf2	chr2	-	6604023	6607961	6604023	6604182	6615687	6615822	3985	44,43	1,2	111,122	0,1	3858	79	0.000647516	0.0188934	0.474,0.306	1.0,0.714	-0.467
Q92	A3SS.JCEC	ENSMUSG00000039738.16	Slx4	chr16	-	3984990	3987181	3984990	3987176	3987914	3988081	4288	0,1	15,24	1,7	17,10	84	79	0.00067914	0.0196218	0.0,0.038	0.052,0.397	-0.206
Q92	A3SS.JCEC	ENSMUSG00000080316.10	Spaca6	chr17	+	17836084	17836153	17836108	17836153	17832058	17832139	1008	5,4	2,2	7,2	0,0	103	79	0.000689132	0.0197172	0.657,0.605	1.0,1.0	-0.369
Q92	A3SS.JCEC	ENSMUSG00000039156.19	Stim2	chr5	+	54110871	54111110	54111009	54111110	54110536	54110637	4270	256,274	0,2	114,153	4,5	217	79	0.000725759	0.0205655	1.0,0.98	0.912,0.918	0.075
Q92	A3SS.JCEC	ENSMUSG00000025736.14	Jmjd8	chr17	+	25829941	25830061	25829997	25830061	25829605	25829853	2591	109,120	2,7	206,201	0,0	135	79	0.000777944	0.021639	0.97,0.909	1.0,1.0	-0.06
Q92	A3SS.JCEC	ENSMUSG00000026269.14	Rnpepl1	chr1	+	92918872	92919103	92918937	92919103	92918017	92918126	3706	46,54	0,0	66,68	6,2	144	79	0.000778327	0.021639	1.0,1.0	0.858,0.949	0.097
Q92	A3SS.JCEC	ENSMUSG00000086968.8	4933431E20Rik	chr3	-	107894050	107894228	107894050	107894215	107894588	107894656	721	0,1	2,2	17,19	18,9	92	79	0.000809635	0.0217921	0.0,0.3	0.448,0.644	-0.396
Q92	A3SS.JCEC	ENSMUSG00000031851.14	Ntpcr	chr8	+	125745235	125745445	125745239	125745445	125737322	125737419	3508	12,22	0,1	79,84	18,6	83	79	0.000813414	0.0217921	1.0,0.954	0.807,0.93	0.108
Q92	A3SS.JCEC	ENSMUSG00000010660.3	Plcd1	chr9	-	119073762	119073980	119073762	119073922	119074164	119074323	3674	2,6	6,3	4,0	35,31	137	79	0.000801191	0.0217921	0.161,0.536	0.062,0.0	0.318
Q92	A3SS.JCEC	ENSMUSG00000026821.15	Ralgds	chr2	+	28542854	28542950	28542890	28542950	28542289	28542483	4248	220,305	97,107	120,169	78,115	115	79	0.000803464	0.0217921	0.609,0.662	0.514,0.502	0.127
Q92	A3SS.JCEC	ENSMUSG00000039579.15	Grin3a	chr4	-	49661610	49665625	49661610	49665565	49670023	49670100	2137	3,1	0,1	11,10	45,66	139	79	0.000827618	0.0219729	1.0,0.362	0.122,0.079	0.581
Q92	A3SS.JCEC	ENSMUSG00000022119.15	Rbm26	chr14	-	105140315	105140447	105140315	105140438	105141195	105141360	3555	163,160	29,33	72,149	35,51	88	79	0.000837162	0.0220278	0.835,0.813	0.649,0.724	0.137
Q92	A3SS.JCEC	ENSMUSG00000030979.13	Uros	chr7	-	133690507	133691166	133690507	133690593	133697668	133697743	3526	38,32	5,0	52,60	0,0	652	79	0.000855464	0.0223102	0.479,1.0	1.0,1.0	-0.26
Q92	A3SS.JCEC	ENSMUSG00000003421.13	Nosip	chr7	+	45076551	45076739	45076626	45076739	45076309	45076428	3550	86,96	17,16	155,244	16,10	154	79	0.000866071	0.0223887	0.722,0.755	0.832,0.926	-0.141
Q92	A3SS.JCEC	ENSMUSG00000029165.16	Agbl5	chr5	+	30905017	30905155	30905108	30905155	30904702	30904815	565	16,26	3,2	25,12	15,7	170	79	0.000899039	0.0230388	0.713,0.858	0.436,0.443	0.346
Q92	A3SS.JCEC	ENSMUSG00000029778.12	Adcyap1r1	chr6	+	55491226	55491310	55491229	55491310	55484941	55485033	1004	7,20	7,4	19,20	1,1	82	79	0.000919213	0.0231645	0.491,0.828	0.948,0.951	-0.29
Q92	A3SS.JCEC	ENSMUSG00000015966.16	Il17rb	chr14	-	30002362	30003046	30002362	30002414	30003560	30003687	4004	1,6	0,0	4,5	0,4	711	79	0.000919664	0.0231645	1.0,1.0	1.0,0.122	0.439
Q92	A3SS.JCEC	ENSMUSG00000022995.16	Enah	chr1	-	181921657	181922500	181921657	181921768	181923559	181923840	2400	23,28	48,86	66,71	88,88	811	79	0.000964448	0.0240867	0.045,0.031	0.068,0.073	-0.033
Q92	A3SS.JCEC	ENSMUSG00000020211.15	Sf3a2	chr10	+	80803800	80803888	80803819	80803888	80803582	80803723	3717	5,2	77,104	10,13	78,85	98	79	0.000999427	0.0247505	0.05,0.015	0.094,0.11	-0.07
Q92	A3SS.JCEC	ENSMUSG00000025813.14	Homer2	chr7	-	81618575	81618715	81618575	81618682	81624251	81624344	3498	40,22	31,26	10,31	78,48	112	79	0.00100851	0.0247673	0.476,0.374	0.083,0.313	0.227
Q92	A3SS.JCEC	ENSMUSG00000038895.16	Zfp653	chr9	-	22057500	22057702	22057500	22057678	22057803	22058415	2584	10,10	15,11	25,31	11,9	103	79	0.00105512	0.0254873	0.338,0.411	0.635,0.725	-0.305
Q92	A3SS.JCEC	ENSMUSG00000062906.12	Hdac10	chr15	-	89124174	89124588	89124174	89124253	89124712	89124804	3963	19,25	0,0	43,50	3,2	414	79	0.00104729	0.0254873	1.0,1.0	0.732,0.827	0.221
Q92	A3SS.JCEC	ENSMUSG00000029209.15	Gnpda2	chr5	-	69579507	69582293	69579507	69579692	69584973	69585156	1211	44,57	77,88	33,25	114,122	2680	79	0.00109791	0.0263051	0.017,0.019	0.008,0.006	0.011
Q92	A3SS.JCEC	ENSMUSG00000025507.13	Pidd1	chr7	-	141440457	141440605	141440457	141440521	141440685	141440865	290	21,27	0,2	9,13	4,3	163	79	0.00116454	0.0276766	1.0,0.867	0.522,0.677	0.334
Q92	A3SS.JCEC	ENSMUSG00000018819.10	Lsp1	chr7	+	142488847	142488940	142488865	142488940	142488418	142488515	4617	2,4	0,1	7,4	5,3	97	79	0.00117999	0.0278195	1.0,0.765	0.533,0.521	0.356
Q92	A3SS.JCEC	ENSMUSG00000046836.13	Brox	chr1	-	183282485	183282571	183282485	183282555	183284132	183284222	3019	145,170	12,18	253,246	6,11	95	79	0.00119226	0.0278856	0.909,0.887	0.972,0.949	-0.062
Q92	A3SS.JCEC	ENSMUSG00000025340.14	Rabgef1	chr5	+	130197946	130198116	130197949	130198116	130190876	130191043	398	37,33	38,33	45,56	16,28	82	79	0.00120429	0.0279453	0.484,0.491	0.73,0.658	-0.206
Q92	A3SS.JCEC	ENSMUSG00000003581.14	Rnf215	chr11	+	4137211	4137368	4137308	4137368	4136711	4136797	985	26,48	0,0	153,121	8,3	176	79	0.00122098	0.0281112	1.0,1.0	0.896,0.948	0.078
Q92	A3SS.JCEC	ENSMUSG00000020230.15	Prmt2	chr10	-	76208411	76208673	76208411	76208583	76209337	76209474	1060	5,10	49,72	4,6	176,161	169	79	0.00125635	0.0287012	0.046,0.061	0.011,0.017	0.04
Q92	A3SS.JCEC	ENSMUSG00000075702.9	Selenom	chr11	+	3516485	3516920	3516841	3516920	3516260	3516296	2551	49,80	1,0	312,286	7,12	435	79	0.00127938	0.0290026	0.899,1.0	0.89,0.812	0.099
Q92	A3SS.JCEC	ENSMUSG00000006289.14	Osgep	chr14	-	50919615	50919819	50919615	50919791	50919929	50920049	422	16,9	4,1	6,9	0,0	107	79	0.00131241	0.0295243	0.747,0.869	1.0,1.0	-0.192
Q92	A3SS.JCEC	ENSMUSG00000021906.13	Oxnad1	chr14	+	32099388	32099631	32099533	32099631	32096486	32096628	4564	99,113	16,9	110,111	6,1	224	79	0.00132831	0.0295602	0.686,0.816	0.866,0.975	-0.169
Q92	A3SS.JCEC	ENSMUSG00000046111.17	Cep295	chr9	-	15317458	15317593	15317458	15317528	15317673	15317767	4603	56,58	0,0	39,37	2,4	144	79	0.00133407	0.0295602	1.0,1.0	0.915,0.835	0.125
Q92	A3SS.JCEC	ENSMUSG00000033285.15	Wdr3	chr3	-	100159765	100159975	100159765	100159920	100161019	100161222	2510	136,146	3,1	141,138	16,2	134	79	0.00140756	0.0309558	0.964,0.989	0.839,0.976	0.069
Q92	A3SS.JCEC	ENSMUSG00000060601.13	Nr1h2	chr7	-	44551954	44552343	44551954	44552236	44552506	44552620	485	2,3	27,27	13,10	23,39	186	79	0.00148004	0.0323087	0.031,0.045	0.194,0.098	-0.108
Q92	A3SS.JCEC	ENSMUSG00000063808.14	Gpatch1	chr7	-	35308178	35308339	35308178	35308331	35309300	35309386	1654	51,39	0,2	40,39	10,1	87	79	0.00162578	0.0348451	1.0,0.947	0.784,0.973	0.095
Q92	A3SS.JCEC	ENSMUSG00000009894.15	Snap47	chr11	-	59442791	59442912	59442791	59442841	59449914	59449999	2185	0,1	2,10	6,1	9,4	150	79	0.00161656	0.0348451	0.0,0.05	0.26,0.116	-0.163
Q92	A3SS.JCEC	ENSMUSG00000057649.6	Brd9	chr13	+	73942630	73942806	73942690	73942806	73941943	73942054	3580	21,33	69,69	44,46	57,54	139	79	0.00164352	0.0348451	0.147,0.214	0.305,0.326	-0.135
Q92	A3SS.JCEC	ENSMUSG00000027001.10	Dusp19	chr2	+	80624207	80624360	80624325	80624360	80621193	80621240	4426	81,66	3,4	77,101	10,18	197	79	0.00163519	0.0348451	0.915,0.869	0.755,0.692	0.168
Q92	A3SS.JCEC	ENSMUSG00000040613.14	Apobec1	chr6	-	122591086	122591260	122591086	122591204	122596631	122596777	23	1,2	13,16	8,13	17,28	135	79	0.00167285	0.0349969	0.043,0.068	0.216,0.214	-0.16
Q92	A3SS.JCEC	ENSMUSG00000020982.9	Nemf	chr12	-	69353793	69353942	69353793	69353892	69354646	69354772	4643	144,164	12,4	103,150	0,3	129	79	0.00167443	0.0349969	0.88,0.962	1.0,0.968	-0.063
Q92	A3SS.JCEC	ENSMUSG00000041355.13	Ssr2	chr3	+	88583736	88583885	88583799	88583885	88580973	88581038	3198	0,1	1,2	2,3	0,3	142	79	0.00169614	0.035201	0.0,0.218	1.0,0.357	-0.57
Q92	A3SS.JCEC	ENSMUSG00000023007.15	Prpf40b	chr15	+	99315479	99315569	99315482	99315569	99315190	99315286	882	25,30	62,67	52,55	63,61	82	79	0.0017331	0.0356812	0.28,0.301	0.443,0.465	-0.164
Q92	A3SS.JCEC	ENSMUSG00000037876.17	Jmjd1c	chr10	+	67218037	67218181	67218116	67218181	67216982	67217107	2068	141,149	36,56	117,115	12,21	158	79	0.0017435	0.0356812	0.662,0.571	0.83,0.732	-0.164
Q92	A3SS.JCEC	ENSMUSG00000034729.16	Mrps10	chr17	+	47372572	47372645	47372575	47372645	47372426	47372491	1414	106,86	115,107	55,68	131,118	82	79	0.00181849	0.0369593	0.47,0.436	0.288,0.357	0.13
Q92	A3SS.JCEC	ENSMUSG00000015790.16	Surf1	chr2	-	26915595	26915784	26915595	26915769	26916256	26916345	36	0,0	4,7	0,6	6,25	94	79	0.0018532	0.0374066	0.0,0.0	0.0,0.168	-0.084
Q92	A3SS.JCEC	ENSMUSG00000036502.14	Tmem255a	chrX	-	38224580	38225125	38224580	38224669	38233102	38233192	2838	2,1	2,3	7,10	1,2	535	79	0.0019168	0.0384273	0.129,0.047	0.508,0.425	-0.379
Q92	A3SS.JCEC	ENSMUSG00000001082.12	Mfsd10	chr5	-	34634590	34634699	34634590	34634644	34634850	34634962	1906	23,28	0,0	66,69	7,1	134	79	0.00193408	0.0385117	1.0,1.0	0.848,0.976	0.088
Q92	A3SS.JCEC	ENSMUSG00000004815.12	Dgkq	chr5	-	108656045	108656131	108656045	108656085	108656423	108656523	3000	28,36	12,4	40,48	2,2	125	79	0.00194759	0.0385205	0.596,0.85	0.927,0.938	-0.21
Q92	A3SS.JCEC	ENSMUSG00000030771.17	Micalcl	chr7	+	112407556	112407659	112407559	112407659	112397471	112397565	2099	4,1	12,8	0,0	6,4	82	79	0.00204265	0.0401313	0.243,0.107	0.0,0.0	0.175
Q92	A3SS.JCEC	ENSMUSG00000030556.13	Lrrc28	chr7	-	67559857	67560064	67559857	67559969	67617992	67618130	750	9,22	59,62	44,47	83,84	174	79	0.00208752	0.0404787	0.065,0.139	0.194,0.203	-0.097
Q92	A3SS.JCEC	ENSMUSG00000045482.16	Trrap	chr5	+	144845414	144845614	144845468	144845614	144844198	144844289	3988	73,91	10,6	118,124	3,3	133	79	0.0020878	0.0404787	0.813,0.9	0.959,0.961	-0.103
Q92	A3SS.JCEC	ENSMUSG00000028655.11	Mfsd2a	chr4	-	122959269	122959401	122959269	122959398	122960940	122961188	1813	12,14	5,4	51,40	2,3	82	79	0.00211067	0.0406545	0.698,0.771	0.961,0.928	-0.21
Q92	A3SS.JCEC	ENSMUSG00000029518.15	Rab35	chr5	+	115640079	115640203	115640083	115640203	115637715	115637766	1965	132,212	16,5	165,173	0,6	83	79	0.00214873	0.0411189	0.887,0.976	1.0,0.965	-0.051
Q92	A3SS.JCEC	ENSMUSG00000061950.17	Ppp4r1	chr17	+	65803159	65803295	65803210	65803295	65783623	65783668	1097	40,44	117,124	34,27	177,156	130	79	0.00228731	0.0432522	0.172,0.177	0.105,0.095	0.074
Q92	A3SS.JCEC	ENSMUSG00000026761.12	Orc4	chr2	-	48910185	48910294	48910185	48910242	48912561	48912648	2837	159,202	19,8	143,190	4,4	131	79	0.00228957	0.0432522	0.835,0.938	0.956,0.966	-0.075
Q92	A3SS.JCEC	ENSMUSG00000068457.14	Uty	chrY	-	1170903	1171002	1170903	1170954	1174727	1174854	11	86,108	1,3	133,149	7,14	127	79	0.00243608	0.0454549	0.982,0.957	0.922,0.869	0.074
Q92	A3SS.JCEC	ENSMUSG00000030929.17	Eri2	chr7	-	119792264	119792348	119792264	119792343	119792430	119792498	4401	146,137	24,33	74,103	6,9	84	79	0.00243701	0.0454549	0.851,0.796	0.921,0.915	-0.095
Q92	A3SS.JCEC	ENSMUSG00000041354.15	Rgl2	chr17	+	33935133	33935255	33935169	33935255	33934974	33935007	2563	82,110	5,4	111,98	0,1	115	79	0.00268489	0.0497634	0.918,0.95	1.0,0.985	-0.058
Q111	A3SS.JC	ENSMUSG00000063511.11	Snrnp70	chr7	-	45380716	45383184	45380716	45380818	45383803	45383885	190	55,42	1290,1356	314,293	811,960	158	79	0	0	0.021,0.015	0.162,0.132	-0.129
Q111	A3SS.JC	ENSMUSG00000023150.14	Ivns1abp	chr1	+	151355166	151356236	151356128	151356236	151354633	151354759	1770	278,231	693,651	428,483	393,432	158	79	0	0	0.167,0.151	0.353,0.359	-0.197
Q111	A3SS.JC	ENSMUSG00000001065.15	Zfp276	chr8	+	123267504	123267699	123267599	123267699	123265313	123265431	2732	39,36	64,55	3,10	100,117	158	79	2.22045e-16	2.22711e-13	0.234,0.247	0.015,0.041	0.212
Q111	A3SS.JC	ENSMUSG00000032633.12	Flcn	chr11	-	59795140	59795575	59795140	59795264	59795749	59795863	3677	5,15	129,146	55,88	139,127	158	79	1.44329e-15	1.08571e-12	0.019,0.049	0.165,0.257	-0.177
Q111	A3SS.JC	ENSMUSG00000028464.16	Tpm2	chr4	-	43514710	43516003	43514710	43514861	43518229	43518299	646	11,12	1,0	19,30	84,105	158	79	1.14353e-14	6.88176e-12	0.846,1.0	0.102,0.125	0.81
Q111	A3SS.JC	ENSMUSG00000031278.12	Acsl4	chrX	-	142351378	142351908	142351378	142351618	142360386	142360436	2372	17,15	145,112	34,54	49,51	158	79	1.63203e-14	8.18462e-12	0.055,0.063	0.258,0.346	-0.243
Q111	A3SS.JC	ENSMUSG00000031278.12	Acsl4	chrX	-	142351378	142351908	142351378	142351615	142360386	142360436	2371	17,15	44,36	34,54	11,12	158	79	3.44724e-13	1.48182e-10	0.162,0.172	0.607,0.692	-0.482
Q111	A3SS.JC	ENSMUSG00000032815.16	Fanca	chr8	-	123269289	123269462	123269289	123269362	123269859	123269965	2074	35,37	137,125	54,47	45,38	158	79	1.05118e-11	3.95376e-09	0.113,0.129	0.375,0.382	-0.258
Q111	A3SS.JC	ENSMUSG00000013787.15	Ehmt2	chr17	+	34905609	34906058	34905909	34906058	34905341	34905456	2010	183,180	240,278	356,394	194,247	158	79	3.98825e-11	1.33341e-08	0.276,0.245	0.478,0.444	-0.2
Q111	A3SS.JC	ENSMUSG00000044573.16	Acp1	chr12	-	30904717	30904983	30904717	30904831	30905068	30905142	3752	520,485	213,195	299,370	305,321	158	79	5.94069e-11	1.78755e-08	0.55,0.554	0.329,0.366	0.205
Q111	A3SS.JC	ENSMUSG00000030035.14	Wbp1	chr6	-	83120184	83120876	83120184	83120287	83121202	83121559	1609	122,91	83,45	426,423	72,98	158	79	1.77879e-09	4.86579e-07	0.424,0.503	0.747,0.683	-0.252
Q111	A3SS.JC	ENSMUSG00000032363.15	Adamts7	chr9	+	90192898	90194269	90193024	90194269	90192380	90192594	2231	4,8	29,26	20,22	6,11	158	79	3.47757e-09	8.72002e-07	0.065,0.133	0.625,0.5	-0.464
Q111	A3SS.JC	ENSMUSG00000039307.16	Hexdc	chr11	+	121220863	121221161	121221082	121221161	121219840	121219923	1884	9,12	29,12	64,47	11,9	158	79	6.54952e-09	1.51596e-06	0.134,0.333	0.744,0.723	-0.5
Q111	A3SS.JC	ENSMUSG00000027575.19	Arfgap1	chr2	+	180980397	180980474	180980403	180980474	180979170	180979227	121	13,21	1,0	24,36	20,20	84	79	2.1936e-08	4.71467e-06	0.924,1.0	0.53,0.629	0.382
Q111	A3SS.JC	ENSMUSG00000032340.8	Neo1	chr9	-	58906870	58907094	58906870	58907046	58908403	58908499	4744	32,41	171,144	115,138	190,218	126	79	2.48554e-08	4.986e-06	0.105,0.151	0.275,0.284	-0.151
Q111	A3SS.JC	ENSMUSG00000039221.10	Rpl22l1	chr3	+	28806669	28806858	28806736	28806858	28806499	28806592	4577	51,48	3372,3394	90,132	2582,3223	145	79	2.81341e-08	5.29098e-06	0.008,0.008	0.019,0.022	-0.012
Q111	A3SS.JC	ENSMUSG00000028273.15	Pdlim5	chr3	-	142312122	142312541	142312122	142312214	142314405	142314448	4542	304,319	219,225	302,366	447,515	158	79	3.55676e-08	6.29546e-06	0.41,0.415	0.253,0.262	0.155
Q111	A3SS.JC	ENSMUSG00000034903.18	Cobll1	chr2	-	65097632	65099392	65097632	65099389	65102068	65102166	4806	42,40	21,17	20,22	1,0	81	79	5.5415e-08	9.26355e-06	0.661,0.696	0.951,1.0	-0.297
Q111	A3SS.JC	ENSMUSG00000034729.16	Mrps10	chr17	+	47372572	47372645	47372575	47372645	47372426	47372491	1416	149,117	130,96	55,68	131,118	81	79	6.32069e-07	9.17386e-05	0.528,0.543	0.291,0.36	0.21
Q111	A3SS.JC	ENSMUSG00000040940.18	Arhgef1	chr7	+	24918519	24919351	24919183	24919351	24917894	24918000	2666	9,8	13,14	0,0	8,17	158	79	5.87731e-07	9.17386e-05	0.257,0.222	0.0,0.0	0.239
Q111	A3SS.JC	ENSMUSG00000042709.14	Atpaf2	chr11	-	60405775	60405877	60405775	60405856	60407293	60407391	3604	20,18	287,256	45,25	131,159	99	79	6.40249e-07	9.17386e-05	0.053,0.053	0.215,0.111	-0.11
Q111	A3SS.JC	ENSMUSG00000037608.16	Bclaf1	chr10	+	20322962	20323868	20322968	20323868	20322002	20322116	1674	404,438	62,87	160,243	62,98	84	79	7.34455e-07	0.000100453	0.86,0.826	0.708,0.7	0.139
Q111	A3SS.JC	ENSMUSG00000026193.15	Fn1	chr1	-	71597280	71597672	71597280	71597387	71598373	71598463	2101	1,5	3,2	1,6	0,0	158	79	9.98136e-07	0.000125141	0.143,0.556	1.0,1.0	-0.65
Q111	A3SS.JC	ENSMUSG00000097290.8	1300002E11Rik	chr16	+	21800714	21800836	21800774	21800836	21795849	21795975	4361	9,4	6,1	0,0	4,3	138	79	9.833e-07	0.000125141	0.462,0.696	0.0,0.0	0.579
Q111	A3SS.JC	ENSMUSG00000026584.14	Scyl3	chr1	+	163941020	163941218	163941106	163941218	163938739	163938796	3080	1,3	0,0	0,1	2,1	158	79	1.2351e-06	0.000148657	1.0,1.0	0.0,0.333	0.834
Q111	A3SS.JC	ENSMUSG00000029472.13	Anapc5	chr5	-	122800450	122800632	122800450	122800593	122802129	122802219	3500	1546,1560	427,430	751,1015	430,434	117	79	1.37546e-06	0.000159183	0.71,0.71	0.541,0.612	0.133
Q111	A3SS.JC	ENSMUSG00000020873.13	Slc35b1	chr11	+	95386485	95386616	95386510	95386616	95385800	95385904	4108	558,589	91,79	257,313	85,92	103	79	1.85551e-06	0.000206787	0.825,0.851	0.699,0.723	0.127
Q111	A3SS.JC	ENSMUSG00000044005.13	Gls2	chr10	+	128200143	128200302	128200172	128200302	128199636	128199758	3574	1,0	9,2	2,2	1,0	107	79	2.61866e-06	0.000281413	0.076,0.0	0.596,1.0	-0.76
Q111	A3SS.JC	ENSMUSG00000074673.15	Ttll9	chr2	+	152984080	152984321	152984135	152984321	152983054	152983166	1262	0,0	6,3	2,2	0,1	133	79	3.59372e-06	0.000372879	0.0,0.0	1.0,0.543	-0.772
Q111	A3SS.JC	ENSMUSG00000007207.10	Stx1a	chr5	+	135048910	135049104	135048993	135049104	135045596	135045734	1449	19,13	0,2	14,11	13,8	158	79	6.20841e-06	0.000622704	1.0,0.765	0.35,0.407	0.504
Q111	A3SS.JC	ENSMUSG00000015790.16	Surf1	chr2	-	26915595	26915769	26915595	26915729	26915954	26916006	35	15,12	164,99	40,53	141,173	118	79	8.27992e-06	0.000803686	0.058,0.075	0.16,0.17	-0.099
Q111	A3SS.JC	ENSMUSG00000060073.9	Psma3	chr12	+	70983318	70983442	70983323	70983442	70978732	70978815	3920	1541,1515	55,45	1141,1311	64,100	83	79	1.23851e-05	0.00116459	0.964,0.97	0.944,0.926	0.032
Q111	A3SS.JC	ENSMUSG00000025486.17	Sirt3	chr7	-	140877956	140878145	140877956	140878137	140881762	140881869	2008	12,2	15,27	86,58	26,24	86	79	1.33934e-05	0.00119757	0.424,0.064	0.752,0.689	-0.476
Q111	A3SS.JC	ENSMUSG00000037112.16	Sik2	chr9	-	50892800	50894081	50892800	50893389	50895343	50895961	4173	62,43	17,8	36,35	0,2	158	79	1.35319e-05	0.00119757	0.646,0.729	1.0,0.897	-0.261
Q111	A3SS.JC	ENSMUSG00000070565.11	Rasal2	chr1	-	157158658	157158858	157158658	157158837	157161124	157161326	3612	77,90	54,74	49,48	91,82	99	79	1.66647e-05	0.00139289	0.532,0.493	0.301,0.318	0.203
Q111	A3SS.JC	ENSMUSG00000040118.15	Cacna2d1	chr5	+	16326311	16326383	16326326	16326383	16320083	16320158	4482	2,0	18,12	17,20	16,46	93	79	1.63702e-05	0.00139289	0.086,0.0	0.474,0.27	-0.329
Q111	A3SS.JC	ENSMUSG00000026017.13	Carf	chr1	+	60109221	60109449	60109326	60109449	60108082	60108200	4097	7,3	35,24	20,24	12,34	158	79	1.75908e-05	0.00143056	0.091,0.059	0.455,0.261	-0.283
Q111	A3SS.JC	ENSMUSG00000072825.11	Cep170b	chr12	+	112740773	112741011	112740878	112741011	112737838	112739509	3088	7,2	0,0	15,21	3,7	158	79	1.98273e-05	0.00157001	1.0,1.0	0.714,0.6	0.343
Q111	A3SS.JC	ENSMUSG00000022678.16	Nde1	chr16	+	14191589	14192918	14191717	14192918	14190086	14190232	3311	21,27	243,243	10,6	252,291	158	79	2.22392e-05	0.00171584	0.041,0.053	0.019,0.01	0.033
Q111	A3SS.JC	ENSMUSG00000029534.17	St7	chr6	+	17850356	17852412	17852257	17852412	17848003	17848079	1742	8,5	110,97	18,13	57,61	158	79	2.76911e-05	0.00208306	0.035,0.025	0.136,0.096	-0.086
Q111	A3SS.JC	ENSMUSG00000040563.13	Plppr2	chr9	+	21940684	21940873	21940759	21940873	21939298	21939378	112	40,53	0,0	59,71	8,4	153	79	2.87252e-05	0.00210815	1.0,1.0	0.792,0.902	0.153
Q111	A3SS.JC	ENSMUSG00000025409.14	Mbd6	chr10	-	127283525	127283942	127283525	127283939	127284042	127284212	4146	2,9	1,3	0,1	1,5	81	79	3.26791e-05	0.00234122	0.661,0.745	0.0,0.163	0.622
Q111	A3SS.JC	ENSMUSG00000010476.14	Ebf3	chr7	-	137198491	137198689	137198491	137198581	137200382	137200560	838	13,5	6,5	1,1	6,10	158	79	4.20657e-05	0.00294362	0.52,0.333	0.077,0.048	0.364
Q111	A3SS.JC	ENSMUSG00000029068.16	Ccnl2	chr4	+	155818538	155820428	155820328	155820428	155817922	155817987	2403	78,78	137,149	152,126	115,136	158	79	4.62631e-05	0.00316376	0.222,0.207	0.398,0.317	-0.143
Q111	A3SS.JC	ENSMUSG00000025409.14	Mbd6	chr10	-	127284042	127284215	127284042	127284212	127284334	127284485	4147	1,0	4,4	1,6	2,0	81	79	5.49369e-05	0.00367345	0.196,0.0	0.328,1.0	-0.566
Q111	A3SS.JC	ENSMUSG00000066026.14	Dhrs3	chr4	+	144919229	144919504	144919384	144919504	144918650	144918794	1089	0,0	1,1	4,10	2,10	158	79	5.66129e-05	0.00370322	0.0,0.0	0.5,0.333	-0.416
Q111	A3SS.JC	ENSMUSG00000001228.14	Uhrf1	chr17	+	56313040	56313251	56313064	56313251	56312863	56312967	3318	957,865	106,104	291,354	71,68	102	79	6.57327e-05	0.00412062	0.875,0.866	0.76,0.801	0.09
Q111	A3SS.JC	ENSMUSG00000042810.14	Krba1	chr6	+	48406296	48406431	48406299	48406431	48405233	48405389	3795	39,33	5,6	75,114	1,2	81	79	6.46835e-05	0.00412062	0.884,0.843	0.987,0.982	-0.121
Q111	A3SS.JC	ENSMUSG00000040187.15	Arntl2	chr6	+	146820527	146820668	146820603	146820668	146818819	146818934	3410	1,7	0,1	0,2	1,2	154	79	7.53947e-05	0.00462985	1.0,0.782	0.0,0.339	0.722
Q111	A3SS.JC	ENSMUSG00000028107.14	Tars2	chr3	-	95748486	95748633	95748486	95748554	95750338	95750417	2300	182,141	0,1	97,148	2,10	157	79	7.98722e-05	0.00480671	1.0,0.986	0.961,0.882	0.072
Q111	A3SS.JC	ENSMUSG00000027523.19	Gnas	chr2	+	174341649	174341707	174341652	174341707	174334211	174334284	4646	90,64	33,35	87,107	91,105	81	79	8.38058e-05	0.00494454	0.727,0.641	0.483,0.498	0.193
Q111	A3SS.JC	ENSMUSG00000020898.18	Ctc1	chr11	+	69022376	69022614	69022392	69022614	69021029	69021193	3190	140,132	7,3	139,138	21,16	94	79	9.73112e-05	0.00563095	0.944,0.974	0.848,0.879	0.096
Q111	A3SS.JC	ENSMUSG00000026219.14	Trip12	chr1	-	84758973	84759127	84758973	84759046	84760762	84760919	616	311,319	47,46	268,432	138,113	158	79	0.000100016	0.00565199	0.768,0.776	0.493,0.657	0.197
Q111	A3SS.JC	ENSMUSG00000055692.18	Tmem191c	chr16	+	17276961	17277250	17277193	17277250	17276633	17276887	2404	14,17	0,0	26,31	5,3	158	79	0.000101432	0.00565199	1.0,1.0	0.722,0.838	0.22
Q111	A3SS.JC	ENSMUSG00000052337.15	Immt	chr6	+	71852729	71852867	71852762	71852867	71851771	71851880	85	299,330	597,578	278,327	297,406	111	79	0.000114298	0.00614149	0.263,0.289	0.4,0.364	-0.106
Q111	A3SS.JC	ENSMUSG00000047193.16	Dync2h1	chr9	-	7111424	7111592	7111424	7111571	7112047	7112150	4131	44,69	0,0	66,82	6,6	99	79	0.000113626	0.00614149	1.0,1.0	0.898,0.916	0.093
Q111	A3SS.JC	ENSMUSG00000028655.11	Mfsd2a	chr4	-	122959269	122959401	122959269	122959398	122960940	122961188	1815	24,17	12,4	51,40	2,3	81	79	0.000118653	0.00626365	0.661,0.806	0.961,0.929	-0.212
Q111	A3SS.JC	ENSMUSG00000003421.13	Nosip	chr7	+	45076551	45076739	45076626	45076739	45076309	45076428	3557	98,79	24,13	155,244	16,10	153	79	0.000135167	0.00701237	0.678,0.758	0.833,0.926	-0.161
Q111	A3SS.JC	ENSMUSG00000086968.8	4933431E20Rik	chr3	-	107894050	107894228	107894050	107894208	107894860	107894992	724	13,8	5,2	19,23	0,1	98	79	0.000141755	0.00710903	0.677,0.763	1.0,0.949	-0.254
Q111	A3SS.JC	ENSMUSG00000032826.17	Ank2	chr3	-	126976844	126976947	126976844	126976932	126981799	126981944	4623	352,382	45,38	493,503	99,113	93	79	0.000140541	0.00710903	0.869,0.895	0.809,0.791	0.082
Q111	A3SS.JC	ENSMUSG00000029165.16	Agbl5	chr5	+	30905017	30905155	30905108	30905155	30904702	30904815	563	11,15	1,2	17,8	15,7	158	79	0.000150534	0.00742554	0.846,0.789	0.362,0.364	0.455
Q111	A3SS.JC	ENSMUSG00000090112.8	Shprh	chr10	+	11166485	11166737	11166607	11166737	11164344	11164995	51	118,108	4,6	159,154	0,0	158	79	0.000155545	0.00742912	0.937,0.9	1.0,1.0	-0.081
Q111	A3SS.JC	ENSMUSG00000008489.18	Elavl2	chr4	-	91250762	91253570	91250762	91253567	91263991	91264145	4041	2,0	2,2	3,3	0,1	81	79	0.000153752	0.00742912	0.494,0.0	1.0,0.745	-0.626
Q111	A3SS.JC	ENSMUSG00000039536.16	Stau1	chr2	-	166951270	166952472	166951270	166951346	166953207	166953351	1214	141,153	11,10	168,220	1,5	158	79	0.000165498	0.00778101	0.865,0.884	0.988,0.957	-0.098
Q111	A3SS.JC	ENSMUSG00000014402.15	Tsg101	chr7	-	46908904	46909068	46908904	46908991	46910744	46910810	3680	484,376	23,15	308,311	21,60	155	79	0.000168407	0.00779597	0.915,0.927	0.882,0.725	0.118
Q111	A3SS.JC	ENSMUSG00000039242.10	B3galnt2	chr13	+	13991368	13991552	13991409	13991552	13990788	13990867	900	85,72	6,0	98,77	16,13	119	79	0.000176671	0.0080546	0.904,1.0	0.803,0.797	0.152
Q111	A3SS.JC	ENSMUSG00000055436.18	Srsf11	chr3	-	158012309	158012448	158012309	158012403	158013951	158014041	963	28,24	6,1	56,114	1,0	123	79	0.00019993	0.00889271	0.75,0.939	0.973,1.0	-0.142
Q111	A3SS.JC	ENSMUSG00000024851.13	Pitpnm1	chr19	+	4110841	4110990	4110947	4110990	4110494	4110659	3412	57,41	8,9	76,82	3,2	158	79	0.000200965	0.00889271	0.781,0.695	0.927,0.953	-0.202
Q111	A3SS.JC	ENSMUSG00000025571.13	Tnrc6c	chr11	+	117741644	117741818	117741668	117741818	117739866	117740009	1301	4,2	79,66	13,20	87,110	102	79	0.000204039	0.00889787	0.038,0.023	0.104,0.123	-0.083
Q111	A3SS.JC	ENSMUSG00000023994.13	Nfya	chr17	-	48392339	48392506	48392339	48392488	48393179	48393285	1577	51,55	31,48	52,63	18,10	96	79	0.000216705	0.00931523	0.575,0.485	0.704,0.838	-0.241
Q111	A3SS.JC	ENSMUSG00000058135.12	Gstm1	chr3	-	108014944	108015145	108014944	108015118	108016327	108016428	3874	0,0	3,5	3,4	5,13	105	79	0.000223978	0.00946788	0.0,0.0	0.311,0.188	-0.249
Q111	A3SS.JC	ENSMUSG00000028524.21	Sgip1	chr4	+	102863661	102863733	102863664	102863733	102860769	102860794	4743	10,11	0,0	22,27	8,2	81	79	0.000226549	0.00946788	1.0,1.0	0.728,0.929	0.171
Q111	A3SS.JC	ENSMUSG00000004631.15	Sgce	chr6	-	4677162	4677233	4677162	4677197	4678066	4678110	1598	8,6	1,0	18,11	10,4	114	79	0.000244321	0.0100707	0.847,1.0	0.555,0.656	0.318
Q111	A3SS.JC	ENSMUSG00000063652.10	Slc22a21	chr11	-	53960282	53960621	53960282	53960437	53969499	53969603	2969	3,2	3,1	0,0	1,3	158	79	0.000269321	0.0109512	0.333,0.5	0.0,0.0	0.416
Q111	A3SS.JC	ENSMUSG00000014668.15	Chfr	chr5	+	110158798	110158918	110158801	110158918	110154836	110154982	2096	141,111	11,14	185,199	50,41	81	79	0.000284116	0.0113987	0.926,0.885	0.783,0.826	0.101
Q111	A3SS.JC	ENSMUSG00000035953.13	Tmem55b	chr14	-	50929005	50929307	50929005	50929058	50929583	50929690	2911	111,110	8,9	150,178	2,3	158	79	0.000311938	0.0121899	0.874,0.859	0.974,0.967	-0.104
Q111	A3SS.JC	ENSMUSG00000032067.6	Pts	chr9	-	50524722	50524964	50524722	50524779	50525261	50525284	4004	3,3	49,54	12,11	40,48	158	79	0.000311263	0.0121899	0.03,0.027	0.13,0.103	-0.088
Q111	A3SS.JC	ENSMUSG00000042249.11	Grk3	chr5	-	112969167	112969308	112969167	112969269	112973506	112973580	761	6,8	24,31	4,1	55,62	117	79	0.000328105	0.0126504	0.144,0.148	0.047,0.011	0.117
Q111	A3SS.JC	ENSMUSG00000061758.13	Akr1b10	chr6	+	34390054	34390132	34390079	34390132	34388775	34388892	1367	157,162	4,2	173,138	13,11	103	79	0.000337513	0.0126504	0.968,0.984	0.911,0.906	0.067
Q111	A3SS.JC	ENSMUSG00000040557.14	Wbscr27	chr5	+	134932621	134932847	134932720	134932847	134932372	134932410	1600	3,4	0,0	29,47	8,2	158	79	0.000347705	0.0126504	1.0,1.0	0.644,0.922	0.217
Q111	A3SS.JC	ENSMUSG00000032299.10	Commd4	chr9	-	57155901	57156064	57155901	57156033	57156171	57156291	1797	6,4	7,1	6,8	0,1	109	79	0.000343213	0.0126504	0.383,0.744	1.0,0.853	-0.363
Q111	A3SS.JC	ENSMUSG00000032621.8	Srek1	chr13	-	103758185	103758488	103758185	103758300	103759168	103759299	2292	3,1	198,188	5,16	136,164	158	79	0.000344123	0.0126504	0.008,0.003	0.018,0.047	-0.027
Q111	A3SS.JC	ENSMUSG00000005078.16	Jkamp	chr12	+	72089314	72089406	72089332	72089406	72085856	72086183	2927	189,140	80,62	219,298	51,69	96	79	0.000348947	0.0126504	0.66,0.65	0.779,0.78	-0.125
Q111	A3SS.JC	ENSMUSG00000069601.14	Ank3	chr10	+	70001922	70002601	70002510	70002601	69999354	69999498	3882	0,2	4,6	12,28	12,20	158	79	0.000353947	0.0126789	0.0,0.143	0.333,0.412	-0.301
Q111	A3SS.JC	ENSMUSG00000004562.16	Arhgef40	chr14	+	52005158	52005623	52005340	52005623	52004988	52005035	774	83,77	60,41	54,101	167,100	158	79	0.000365364	0.0129339	0.409,0.484	0.139,0.336	0.209
Q111	A3SS.JC	ENSMUSG00000019373.11	Cops3	chr11	-	59830146	59830307	59830146	59830239	59832883	59832933	108	21,20	1580,1455	38,31	872,1108	146	79	0.000380084	0.0132985	0.007,0.007	0.023,0.015	-0.012
Q111	A3SS.JC	ENSMUSG00000038895.16	Zfp653	chr9	-	22057500	22057702	22057500	22057678	22057803	22058415	2591	16,9	17,19	25,31	11,9	102	79	0.000388033	0.0134206	0.422,0.268	0.638,0.727	-0.338
Q111	A3SS.JC	ENSMUSG00000035125.10	Gcfc2	chr6	+	81944320	81944520	81944406	81944520	81943428	81943541	744	65,76	9,10	22,26	25,9	158	79	0.000412799	0.0136765	0.783,0.792	0.306,0.591	0.339
Q111	A3SS.JC	ENSMUSG00000002944.15	Cd36	chr5	-	17828774	17828984	17828774	17828981	17829455	17829549	1993	13,7	8,8	25,15	3,2	81	79	0.000400805	0.0136765	0.613,0.46	0.89,0.88	-0.349
Q111	A3SS.JC	ENSMUSG00000029217.16	Tec	chr5	-	72786737	72786819	72786737	72786778	72789139	72789244	2704	2,1	0,0	20,5	5,1	119	79	0.000413613	0.0136765	1.0,1.0	0.726,0.768	0.253
Q111	A3SS.JC	ENSMUSG00000027684.16	Mecom	chr3	-	29985340	29985497	29985340	29985494	29987029	29987177	3905	1,0	3,2	4,8	4,4	81	79	0.000410017	0.0136765	0.245,0.0	0.494,0.661	-0.455
Q111	A3SS.JC	ENSMUSG00000032966.14	Fkbp1a	chr2	+	151543905	151544140	151544012	151544140	151542817	151542865	1628	3,1	4,2	1,5	0,1	158	79	0.000420091	0.0137397	0.273,0.2	1.0,0.714	-0.62
Q111	A3SS.JC	ENSMUSG00000058589.14	Anks1b	chr10	+	90914692	90914767	90914695	90914767	90897246	90897426	3424	0,1	3,5	2,11	6,3	81	79	0.00043351	0.0140261	0.0,0.163	0.245,0.781	-0.431
Q111	A3SS.JC	ENSMUSG00000025224.14	Gbf1	chr19	+	46268390	46268516	46268419	46268516	46267992	46268116	2754	86,148	2,1	86,120	5,10	107	79	0.000445108	0.0142482	0.969,0.991	0.927,0.899	0.067
Q111	A3SS.JC	ENSMUSG00000004677.17	Myo9b	chr8	+	71359557	71360712	71359663	71360712	71359324	71359452	2730	102,33	24,22	19,18	30,25	158	79	0.000461106	0.0146049	0.68,0.429	0.241,0.265	0.301
Q111	A3SS.JC	ENSMUSG00000025340.14	Rabgef1	chr5	+	130197946	130198116	130197949	130198116	130190876	130191043	397	42,41	51,37	45,56	16,28	81	79	0.000499672	0.0155715	0.445,0.519	0.733,0.661	-0.215
Q111	A3SS.JC	ENSMUSG00000028289.12	Epha7	chr4	+	28947527	28947653	28947539	28947653	28943322	28943378	3162	14,10	1,0	57,59	10,14	90	79	0.000501972	0.0155715	0.925,1.0	0.833,0.787	0.152
Q111	A3SS.JC	ENSMUSG00000030598.15	Fbxo17	chr7	+	28737338	28738144	28737664	28738144	28736067	28736203	2232	7,3	8,15	11,8	4,1	158	79	0.000511128	0.0156937	0.304,0.091	0.579,0.8	-0.492
Q111	A3SS.JC	ENSMUSG00000016181.9	Diexf	chr1	-	193113756	193114002	193113756	193113980	193114604	193114717	472	123,84	7,11	102,95	30,18	100	79	0.000545405	0.016577	0.933,0.858	0.729,0.807	0.127
Q111	A3SS.JC	ENSMUSG00000022827.14	Rabl3	chr16	+	37563615	37563766	37563668	37563766	37556820	37556950	2945	1,2	0,1	2,0	4,4	131	79	0.000560841	0.0168757	1.0,0.547	0.232,0.0	0.658
Q111	A3SS.JC	ENSMUSG00000001017.15	Chtop	chr3	-	90503095	90503282	90503095	90503279	90506107	90506261	4252	471,411	204,211	409,396	288,301	81	79	0.00059161	0.0176253	0.692,0.655	0.581,0.562	0.102
Q111	A3SS.JC	ENSMUSG00000036371.6	Serbp1	chr6	+	67272818	67272938	67272863	67272938	67271886	67272027	1024	137,150	5,15	136,173	3,2	123	79	0.000660608	0.0194879	0.946,0.865	0.967,0.982	-0.069
Q111	A3SS.JC	ENSMUSG00000020366.18	Mapk9	chr11	+	49869171	49869310	49869211	49869310	49866982	49867041	1785	158,143	15,11	99,123	4,1	118	79	0.000692057	0.0202175	0.876,0.897	0.943,0.988	-0.079
Q111	A3SS.JC	ENSMUSG00000031851.14	Ntpcr	chr8	+	125745235	125745445	125745239	125745445	125737322	125737419	3516	74,92	0,6	79,84	18,6	82	79	0.000700585	0.0202698	1.0,0.937	0.809,0.931	0.098
Q111	A3SS.JC	ENSMUSG00000037572.16	Wdhd1	chr14	-	47266980	47267173	47266980	47267062	47268071	47268213	1296	266,274	4,1	96,137	3,9	158	79	0.000722204	0.0206963	0.971,0.993	0.941,0.884	0.07
Q111	A3SS.JC	ENSMUSG00000029416.17	Slc15a4	chr5	-	127604537	127604706	127604537	127604648	127608771	127609061	1280	72,82	7,9	58,80	24,19	136	79	0.000747561	0.0211907	0.857,0.841	0.584,0.71	0.202
Q111	A3SS.JC	ENSMUSG00000059475.13	Zfp426	chr9	-	20478132	20478279	20478132	20478254	20486329	20486437	3397	6,7	25,46	2,1	46,50	103	79	0.000753542	0.0211907	0.155,0.105	0.032,0.015	0.107
Q111	A3SS.JC	ENSMUSG00000037313.16	Tacc3	chr5	+	33667042	33667167	33667063	33667167	33666692	33666745	613	32,27	894,824	11,3	454,582	99	79	0.000834055	0.0228152	0.028,0.025	0.019,0.004	0.015
Q111	A3SS.JC	ENSMUSG00000009739.16	Pou6f1	chr15	-	100587788	100587910	100587788	100587905	100591840	100592033	2845	47,49	0,0	82,99	8,4	83	79	0.000822256	0.0228152	1.0,1.0	0.907,0.959	0.067
Q111	A3SS.JC	ENSMUSG00000039458.14	Mtmr12	chr15	+	12266606	12266768	12266611	12266768	12265543	12265711	4220	58,63	3,7	50,86	0,1	83	79	0.000832287	0.0228152	0.948,0.895	1.0,0.988	-0.073
Q111	A3SS.JC	ENSMUSG00000057649.6	Brd9	chr13	+	73942630	73942806	73942690	73942806	73941943	73942054	3588	20,32	82,64	44,46	57,54	138	79	0.000865667	0.0234666	0.123,0.223	0.306,0.328	-0.144
Q111	A3SS.JC	ENSMUSG00000029169.11	Dhx15	chr5	-	52157454	52157577	52157454	52157569	52160229	52160421	2646	1492,1537	17,24	798,881	18,32	86	79	0.000952597	0.0255925	0.988,0.983	0.976,0.962	0.017
Q111	A3SS.JC	ENSMUSG00000024799.14	Tm7sf2	chr19	-	6066498	6066693	6066498	6066563	6066967	6067022	1717	235,206	11,9	115,172	1,2	158	79	0.000990168	0.0263665	0.914,0.92	0.983,0.977	-0.063
Q111	A3SS.JC	ENSMUSG00000021504.14	B4galt7	chr13	+	55604019	55604382	55604119	55604382	55600064	55600192	822	110,54	2,0	114,138	9,6	158	79	0.00112622	0.0297264	0.965,1.0	0.864,0.92	0.09
Q111	A3SS.JC	ENSMUSG00000018395.19	Kif3a	chr11	+	53593373	53593530	53593394	53593530	53590716	53590725	794	202,177	5,3	229,261	15,17	99	79	0.00114877	0.0300579	0.97,0.979	0.924,0.925	0.05
Q111	A3SS.JC	ENSMUSG00000039660.16	Spout1	chr2	-	30175918	30176002	30175918	30175991	30176361	30176492	282	3,4	156,156	9,16	156,170	89	79	0.00117991	0.0306066	0.017,0.022	0.049,0.077	-0.043
Q111	A3SS.JC	ENSMUSG00000026853.15	Crat	chr2	-	30403488	30403641	30403488	30403626	30404527	30404590	1465	3,7	80,52	0,1	94,89	93	79	0.00119886	0.0307176	0.031,0.103	0.0,0.009	0.063
Q111	A3SS.JC	ENSMUSG00000003190.12	Bcl2l12	chr7	-	44994362	44994476	44994362	44994449	44996543	44996686	2497	0,0	40,47	3,8	60,68	105	79	0.00120943	0.0307176	0.0,0.0	0.036,0.081	-0.058
Q111	A3SS.JC	ENSMUSG00000046111.17	Cep295	chr9	-	15317458	15317593	15317458	15317528	15317673	15317767	4626	55,70	0,0	39,37	2,4	143	79	0.00121482	0.0307176	1.0,1.0	0.915,0.836	0.125
Q111	A3SS.JC	ENSMUSG00000039716.12	Dock3	chr9	-	106906632	106906780	106906632	106906714	106907229	106907368	1483	27,27	11,14	31,27	3,4	144	79	0.00124678	0.0311104	0.574,0.514	0.85,0.787	-0.274
Q111	A3SS.JC	ENSMUSG00000051517.14	Arhgef39	chr4	-	43497086	43497710	43497086	43497316	43497958	43498029	3031	40,42	1,1	47,30	8,3	158	79	0.00125103	0.0311104	0.952,0.955	0.746,0.833	0.164
Q111	A3SS.JC	ENSMUSG00000034349.14	Smc4	chr3	+	69027492	69027718	69027562	69027718	69025823	69025985	1054	410,362	13,7	144,255	0,2	148	79	0.00129888	0.0320354	0.944,0.965	1.0,0.986	-0.039
Q111	A3SS.JC	ENSMUSG00000068329.12	Htra2	chr6	-	83052697	83052803	83052697	83052726	83053037	83053070	635	350,295	21,16	140,191	6,0	155	79	0.00132686	0.0324594	0.895,0.904	0.922,1.0	-0.062
Q111	A3SS.JC	ENSMUSG00000026553.17	Copa	chr1	+	172110649	172110815	172110676	172110815	172110488	172110574	2450	10,7	666,643	22,26	696,808	105	79	0.00140571	0.0338842	0.011,0.008	0.023,0.024	-0.014
Q111	A3SS.JC	ENSMUSG00000037355.14	Uvssa	chr5	+	33410858	33411042	33410962	33411042	33409426	33409549	4432	12,13	0,1	22,27	8,2	158	79	0.00140762	0.0338842	1.0,0.867	0.579,0.871	0.209
Q111	A3SS.JC	ENSMUSG00000022119.15	Rbm26	chr14	-	105140315	105140447	105140315	105140438	105141195	105141360	3563	146,153	30,29	72,149	35,51	87	79	0.00143963	0.0343797	0.815,0.827	0.651,0.726	0.132
Q111	A3SS.JC	ENSMUSG00000039048.15	Foxred1	chr9	-	35207891	35207986	35207891	35207982	35209037	35209156	3359	134,146	6,3	134,149	16,12	82	79	0.00149999	0.0352615	0.956,0.979	0.89,0.923	0.061
Q111	A3SS.JC	ENSMUSG00000032064.17	Dixdc1	chr9	-	50682032	50682626	50682032	50682200	50683724	50683796	4137	13,10	15,7	50,43	15,11	158	79	0.00149622	0.0352615	0.302,0.417	0.625,0.662	-0.284
Q111	A3SS.JC	ENSMUSG00000026074.14	Map4k4	chr1	+	40000530	40000749	40000623	40000749	39997020	39997182	249	7,9	1,3	3,8	0,0	158	79	0.0015343	0.0355131	0.778,0.6	1.0,1.0	-0.311
Q111	A3SS.JC	ENSMUSG00000037313.16	Tacc3	chr5	+	33671664	33671785	33671725	33671785	33671403	33671510	614	862,773	89,88	510,540	45,20	139	79	0.00152652	0.0355131	0.846,0.833	0.866,0.939	-0.063
Q111	A3SS.JC	ENSMUSG00000024483.18	Ankhd1	chr18	+	36614714	36614817	36614762	36614817	36613832	36613976	2345	103,119	63,63	86,97	85,99	126	79	0.00161198	0.036831	0.506,0.542	0.388,0.381	0.14
Q111	A3SS.JC	ENSMUSG00000036503.13	Rnf13	chr3	+	57801717	57802537	57802446	57802537	57796197	57796285	3296	5,12	196,158	29,35	233,346	158	79	0.00161572	0.036831	0.013,0.037	0.059,0.048	-0.029
Q111	A3SS.JC	ENSMUSG00000063884.6	Ptcd3	chr6	-	71883443	71883602	71883443	71883592	71884539	71884625	3323	11,24	595,557	28,21	350,395	88	79	0.00164235	0.0371566	0.016,0.037	0.067,0.046	-0.03
Q111	A3SS.JC	ENSMUSG00000042508.16	Dmtf1	chr5	-	9121781	9122461	9121781	9121937	9124441	9124527	805	2,4	212,175	16,14	264,267	158	79	0.00166481	0.0373837	0.005,0.011	0.029,0.026	-0.019
Q111	A3SS.JC	ENSMUSG00000030929.17	Eri2	chr7	-	119786738	119787485	119786738	119786827	119787733	119787834	4421	122,110	12,6	17,34	1,0	158	79	0.00172404	0.038427	0.836,0.902	0.895,1.0	-0.079
Q111	A3SS.JC	ENSMUSG00000015790.16	Surf1	chr2	-	26915595	26915784	26915595	26915769	26916256	26916345	37	0,0	8,5	0,6	6,25	93	79	0.00177861	0.0393518	0.0,0.0	0.0,0.169	-0.085
Q111	A3SS.JC	ENSMUSG00000020230.15	Prmt2	chr10	-	76208411	76208673	76208411	76208583	76209337	76209474	1059	13,9	121,107	4,6	176,161	158	79	0.00180107	0.0395578	0.051,0.04	0.011,0.018	0.031
Q111	A3SS.JC	ENSMUSG00000037876.17	Jmjd1c	chr10	+	67218037	67218181	67218116	67218181	67215269	67215375	2070	47,54	21,21	39,52	35,48	157	79	0.00186781	0.0407263	0.53,0.564	0.359,0.353	0.191
Q111	A3SS.JC	ENSMUSG00000042826.13	Fgf11	chr11	-	69798563	69798762	69798563	69798678	69799351	69799455	4521	7,3	0,1	17,27	23,4	158	79	0.00199364	0.0431573	1.0,0.6	0.27,0.771	0.28
Q111	A3SS.JC	ENSMUSG00000034175.13	Rhbdd3	chr11	+	5100384	5100587	5100396	5100587	5099747	5099898	1997	8,7	96,101	12,27	94,95	90	79	0.00204945	0.0440484	0.068,0.057	0.101,0.2	-0.088
Q111	A3SS.JC	ENSMUSG00000031562.15	Dctd	chr8	+	48138178	48138878	48138781	48138878	48137257	48137374	2776	9,4	67,65	10,6	18,23	158	79	0.0020829	0.0444499	0.063,0.03	0.217,0.115	-0.12
Q111	A3SS.JC	ENSMUSG00000061559.15	Wdr61	chr9	-	54730633	54730661	54730633	54730656	54731386	54731437	931	746,675	34,44	808,828	67,85	83	79	0.00220151	0.0460024	0.954,0.936	0.92,0.903	0.034
Q111	A3SS.JC	ENSMUSG00000071669.14	Snx29	chr16	+	11420700	11420783	11420703	11420783	11418822	11418898	1559	13,10	0,0	34,37	4,4	81	79	0.00219142	0.0460024	1.0,1.0	0.892,0.9	0.104
Q111	A3SS.JC	ENSMUSG00000026790.19	Odf2	chr2	+	29893000	29893154	29893037	29893154	29892185	29892276	2925	344,341	7,8	393,461	20,25	115	79	0.00217556	0.0460024	0.971,0.967	0.931,0.927	0.04
Q111	A3SS.JC	ENSMUSG00000058153.15	Sez6l	chr5	-	112425613	112425725	112425613	112425722	112426725	112426758	4790	2,1	0,1	21,34	32,53	81	79	0.00222091	0.0460877	1.0,0.494	0.39,0.385	0.359
Q111	A3SS.JC	ENSMUSG00000023191.9	P3h3	chr6	-	124850917	124850985	124850917	124850983	124851078	124851131	1813	11,18	0,0	22,18	4,2	80	79	0.0023948	0.0493559	1.0,1.0	0.845,0.899	0.128
Q111	A3SS.JC	ENSMUSG00000028689.14	Ccdc163	chr4	+	116711285	116711378	116711310	116711378	116710100	116710284	510	2,1	16,18	10,7	16,25	103	79	0.00244068	0.0496822	0.087,0.041	0.324,0.177	-0.186
Q111	A3SS.JC	ENSMUSG00000066456.14	Hmgn3	chr9	-	83109947	83111106	83109947	83110429	83112219	83112270	3540	665,698	20,30	358,377	9,2	158	79	0.00245593	0.0496822	0.943,0.921	0.952,0.99	-0.039
Q111	A3SS.JC	ENSMUSG00000014791.10	Elmo3	chr8	+	105306840	105306953	105306853	105306953	105306595	105306765	3657	3,1	1,0	12,13	10,9	91	79	0.00246017	0.0496822	0.723,1.0	0.51,0.556	0.328
Q111	A3SS.JCEC	ENSMUSG00000023150.14	Ivns1abp	chr1	+	151355166	151356236	151356128	151356236	151354633	151354759	1770	282,233	693,651	430,507	393,432	1041	79	0	0	0.03,0.026	0.077,0.082	-0.052
Q111	A3SS.JCEC	ENSMUSG00000001065.15	Zfp276	chr8	+	123267504	123267699	123267599	123267699	123265313	123265431	2732	45,51	64,55	3,13	100,117	174	79	0	0	0.242,0.296	0.013,0.048	0.239
Q111	A3SS.JCEC	ENSMUSG00000032633.12	Flcn	chr11	-	59795140	59795575	59795140	59795264	59795749	59795863	3677	5,15	129,146	55,88	139,127	390	79	0	0	0.008,0.02	0.074,0.123	-0.085
Q111	A3SS.JCEC	ENSMUSG00000031278.12	Acsl4	chrX	-	142351378	142351908	142351378	142351618	142360386	142360436	2372	17,15	145,112	34,54	49,51	369	79	1.44329e-15	1.08716e-12	0.024,0.028	0.129,0.185	-0.131
Q111	A3SS.JCEC	ENSMUSG00000032815.16	Fanca	chr8	-	123269289	123269462	123269289	123269362	123269859	123269965	2074	53,56	137,125	89,60	45,38	179	79	3.20632e-13	1.93213e-10	0.146,0.165	0.466,0.411	-0.283
Q111	A3SS.JCEC	ENSMUSG00000031278.12	Acsl4	chrX	-	142351378	142351908	142351378	142351615	142360386	142360436	2371	17,15	44,36	34,54	11,12	372	79	8.50098e-13	4.26891e-10	0.076,0.081	0.396,0.489	-0.364
Q111	A3SS.JCEC	ENSMUSG00000013787.15	Ehmt2	chr17	+	34905609	34906058	34905909	34906058	34905341	34905456	2010	183,180	240,278	356,394	194,247	379	79	4.05734e-11	1.7464e-08	0.137,0.119	0.277,0.25	-0.136
Q111	A3SS.JCEC	ENSMUSG00000044573.16	Acp1	chr12	-	30904717	30904983	30904717	30904831	30905068	30905142	3752	520,485	213,195	299,370	305,321	231	79	6.02279e-11	2.26833e-08	0.455,0.46	0.251,0.283	0.191
Q111	A3SS.JCEC	ENSMUSG00000032363.15	Adamts7	chr9	+	90192898	90194269	90193024	90194269	90192380	90192594	2231	4,8	29,26	20,22	6,11	205	79	3.85866e-09	1.29179e-06	0.05,0.106	0.562,0.435	-0.421
Q111	A3SS.JCEC	ENSMUSG00000026193.15	Fn1	chr1	-	71597280	71597672	71597280	71597387	71598373	71598463	2101	1,5	3,2	1,9	0,0	364	79	4.31099e-09	1.2989e-06	0.067,0.352	1.0,1.0	-0.79
Q111	A3SS.JCEC	ENSMUSG00000030035.14	Wbp1	chr6	-	83120184	83120876	83120184	83120287	83121202	83121559	1609	130,105	83,45	428,426	72,98	668	79	1.08373e-08	2.96844e-06	0.156,0.216	0.413,0.34	-0.191
Q111	A3SS.JCEC	ENSMUSG00000027575.19	Arfgap1	chr2	+	180980397	180980474	180980403	180980474	180979170	180979227	121	13,21	1,0	24,36	20,20	85	79	2.19276e-08	5.34601e-06	0.924,1.0	0.527,0.626	0.385
Q111	A3SS.JCEC	ENSMUSG00000039307.16	Hexdc	chr11	+	121220863	121221161	121221082	121221161	121219840	121219923	1884	9,17	29,12	67,51	11,9	298	79	2.40765e-08	5.34601e-06	0.076,0.273	0.618,0.6	-0.434
Q111	A3SS.JCEC	ENSMUSG00000032340.8	Neo1	chr9	-	58906870	58907094	58906870	58907046	58908403	58908499	4744	32,41	171,144	115,138	190,218	127	79	2.48404e-08	5.34601e-06	0.104,0.15	0.274,0.283	-0.151
Q111	A3SS.JCEC	ENSMUSG00000039221.10	Rpl22l1	chr3	+	28806669	28806858	28806736	28806858	28806499	28806592	4577	51,48	3372,3394	90,132	2582,3223	146	79	3.44663e-08	6.92313e-06	0.008,0.008	0.019,0.022	-0.012
Q111	A3SS.JCEC	ENSMUSG00000055723.6	Rras2	chr7	-	114050300	114051698	114050300	114050419	114058539	114058648	1962	28,28	92,81	143,143	160,152	1358	79	5.2511e-08	9.70842e-06	0.017,0.02	0.049,0.052	-0.032
Q111	A3SS.JCEC	ENSMUSG00000034903.18	Cobll1	chr2	-	65097632	65099392	65097632	65099389	65102068	65102166	4806	42,40	21,17	20,22	1,0	82	79	5.4777e-08	9.70842e-06	0.658,0.694	0.951,1.0	-0.3
Q111	A3SS.JCEC	ENSMUSG00000028273.15	Pdlim5	chr3	-	142312122	142312541	142312122	142312214	142314405	142314448	4542	304,319	219,225	302,378	447,515	406	79	7.86182e-08	1.31598e-05	0.213,0.216	0.116,0.125	0.094
Q111	A3SS.JCEC	ENSMUSG00000028464.16	Tpm2	chr4	-	43514710	43516003	43514710	43514861	43518229	43518299	646	11,12	1,0	19,30	84,105	1221	79	6.42358e-07	9.21631e-05	0.416,1.0	0.014,0.018	0.692
Q111	A3SS.JCEC	ENSMUSG00000034729.16	Mrps10	chr17	+	47372572	47372645	47372575	47372645	47372426	47372491	1416	149,117	130,96	55,68	131,118	82	79	6.17997e-07	9.21631e-05	0.525,0.54	0.288,0.357	0.21
Q111	A3SS.JCEC	ENSMUSG00000042709.14	Atpaf2	chr11	-	60405775	60405877	60405775	60405856	60407293	60407391	3604	20,18	287,256	45,25	131,159	100	79	6.15776e-07	9.21631e-05	0.052,0.053	0.213,0.11	-0.109
Q111	A3SS.JCEC	ENSMUSG00000037608.16	Bclaf1	chr10	+	20322962	20323868	20322968	20323868	20322002	20322116	1674	404,438	62,87	160,243	62,98	85	79	7.33475e-07	0.000100453	0.858,0.824	0.706,0.697	0.139
Q111	A3SS.JCEC	ENSMUSG00000026584.14	Scyl3	chr1	+	163941020	163941218	163941106	163941218	163938739	163938796	3080	1,3	0,0	0,1	2,1	165	79	1.02761e-06	0.000129008	1.0,1.0	0.0,0.324	0.838
Q111	A3SS.JCEC	ENSMUSG00000097290.8	1300002E11Rik	chr16	+	21800714	21800836	21800774	21800836	21795849	21795975	4361	9,4	6,1	0,0	4,3	139	79	1.00819e-06	0.000129008	0.46,0.695	0.0,0.0	0.578
Q111	A3SS.JCEC	ENSMUSG00000029472.13	Anapc5	chr5	-	122800450	122800632	122800450	122800593	122802129	122802219	3500	1546,1560	427,430	751,1015	430,434	118	79	1.39373e-06	0.000167972	0.708,0.708	0.539,0.61	0.133
Q111	A3SS.JCEC	ENSMUSG00000020873.13	Slc35b1	chr11	+	95386485	95386616	95386510	95386616	95385800	95385904	4108	558,589	91,79	257,313	85,92	104	79	1.85386e-06	0.000214834	0.823,0.85	0.697,0.721	0.128
Q111	A3SS.JCEC	ENSMUSG00000044005.13	Gls2	chr10	+	128200143	128200302	128200172	128200302	128199636	128199758	3574	1,0	9,2	2,2	1,0	108	79	2.72655e-06	0.000304262	0.075,0.0	0.594,1.0	-0.759
Q111	A3SS.JCEC	ENSMUSG00000074673.15	Ttll9	chr2	+	152984080	152984321	152984135	152984321	152983054	152983166	1262	0,0	6,3	2,2	0,1	134	79	3.74732e-06	0.000403238	0.0,0.0	1.0,0.541	-0.77
Q111	A3SS.JCEC	ENSMUSG00000029068.16	Ccnl2	chr4	+	155818538	155820428	155820328	155820428	155817922	155817987	2403	78,78	137,149	152,137	115,136	1869	79	5.37207e-06	0.00055814	0.023,0.022	0.053,0.041	-0.025
Q111	A3SS.JCEC	ENSMUSG00000007207.10	Stx1a	chr5	+	135048910	135049104	135048993	135049104	135045596	135045734	1449	19,13	0,2	14,11	13,8	162	79	6.63172e-06	0.000666046	1.0,0.76	0.344,0.401	0.508
Q111	A3SS.JCEC	ENSMUSG00000055692.18	Tmem191c	chr16	+	17276961	17277250	17277193	17277250	17276633	17276887	2404	14,17	0,0	26,31	5,3	311	79	6.88042e-06	0.000668733	1.0,1.0	0.569,0.724	0.354
Q111	A3SS.JCEC	ENSMUSG00000015790.16	Surf1	chr2	-	26915595	26915769	26915595	26915729	26915954	26916006	35	15,12	164,99	40,53	141,173	119	79	8.24168e-06	0.000776006	0.057,0.074	0.158,0.169	-0.098
Q111	A3SS.JCEC	ENSMUSG00000072825.11	Cep170b	chr12	+	112740773	112741011	112740878	112741011	112737838	112739509	3088	7,2	0,0	15,21	3,7	184	79	1.13024e-05	0.00103194	1.0,1.0	0.682,0.563	0.377
Q111	A3SS.JCEC	ENSMUSG00000032892.14	Rangrf	chr11	-	68972483	68973028	68972483	68972741	68973440	68973557	4242	2,2	7,4	15,6	2,1	366	79	1.1754e-05	0.00104161	0.058,0.097	0.618,0.564	-0.513
Q111	A3SS.JCEC	ENSMUSG00000025486.17	Sirt3	chr7	-	140877956	140878145	140877956	140878137	140881762	140881869	2008	12,2	15,27	86,58	26,24	87	79	1.25412e-05	0.00104963	0.421,0.063	0.75,0.687	-0.477
Q111	A3SS.JCEC	ENSMUSG00000060073.9	Psma3	chr12	+	70983318	70983442	70983323	70983442	70978732	70978815	3920	1541,1515	55,45	1141,1311	64,100	84	79	1.23757e-05	0.00104963	0.963,0.969	0.944,0.925	0.031
Q111	A3SS.JCEC	ENSMUSG00000026017.13	Carf	chr1	+	60109221	60109449	60109326	60109449	60108082	60108200	4097	7,3	35,24	20,24	12,34	184	79	1.45726e-05	0.00118668	0.079,0.051	0.417,0.233	-0.26
Q111	A3SS.JCEC	ENSMUSG00000040118.15	Cacna2d1	chr5	+	16326311	16326383	16326326	16326383	16320083	16320158	4482	2,0	18,12	17,20	16,46	94	79	1.62217e-05	0.00128621	0.085,0.0	0.472,0.268	-0.328
Q111	A3SS.JCEC	ENSMUSG00000070565.11	Rasal2	chr1	-	157158658	157158858	157158658	157158837	157161124	157161326	3612	77,90	54,74	49,48	91,82	100	79	1.66641e-05	0.00128741	0.53,0.49	0.298,0.316	0.203
Q111	A3SS.JCEC	ENSMUSG00000022678.16	Nde1	chr16	+	14191589	14192918	14191717	14192918	14190086	14190232	3311	21,27	243,243	10,6	252,291	207	79	2.30621e-05	0.00173715	0.032,0.041	0.015,0.008	0.025
Q111	A3SS.JCEC	ENSMUSG00000040563.13	Plppr2	chr9	+	21940684	21940873	21940759	21940873	21939298	21939378	112	40,53	0,0	59,71	8,4	154	79	2.82027e-05	0.00207256	1.0,1.0	0.791,0.901	0.154
Q111	A3SS.JCEC	ENSMUSG00000004562.16	Arhgef40	chr14	+	52005158	52005623	52005340	52005623	52004988	52005035	774	90,79	60,41	56,107	167,100	261	79	3.13918e-05	0.00225199	0.312,0.368	0.092,0.245	0.171
Q111	A3SS.JCEC	ENSMUSG00000025409.14	Mbd6	chr10	-	127283525	127283942	127283525	127283939	127284042	127284212	4146	2,9	1,3	0,1	1,5	82	79	3.2219e-05	0.00225758	0.658,0.743	0.0,0.162	0.62
Q111	A3SS.JCEC	ENSMUSG00000010476.14	Ebf3	chr7	-	137198491	137198689	137198491	137198581	137200382	137200560	838	13,5	6,5	1,1	6,10	187	79	3.9641e-05	0.00271451	0.478,0.297	0.066,0.041	0.334
Q111	A3SS.JCEC	ENSMUSG00000025409.14	Mbd6	chr10	-	127284042	127284215	127284042	127284212	127284334	127284485	4147	1,0	4,4	1,6	2,0	82	79	5.70953e-05	0.00382284	0.194,0.0	0.325,1.0	-0.566
Q111	A3SS.JCEC	ENSMUSG00000001228.14	Uhrf1	chr17	+	56313040	56313251	56313064	56313251	56312863	56312967	3318	957,865	106,104	291,354	71,68	103	79	6.56608e-05	0.00420928	0.874,0.864	0.759,0.8	0.089
Q111	A3SS.JCEC	ENSMUSG00000042810.14	Krba1	chr6	+	48406296	48406431	48406299	48406431	48405233	48405389	3795	39,33	5,6	75,114	1,2	82	79	6.45362e-05	0.00420928	0.883,0.841	0.986,0.982	-0.122
Q111	A3SS.JCEC	ENSMUSG00000090112.8	Shprh	chr10	+	11166485	11166737	11166607	11166737	11164344	11164995	51	118,108	4,6	159,154	0,0	201	79	6.82828e-05	0.00428617	0.921,0.876	1.0,1.0	-0.101
Q111	A3SS.JCEC	ENSMUSG00000040187.15	Arntl2	chr6	+	146820527	146820668	146820603	146820668	146818819	146818934	3410	1,7	0,1	0,2	1,2	155	79	7.38898e-05	0.00454347	1.0,0.781	0.0,0.338	0.722
Q111	A3SS.JCEC	ENSMUSG00000028107.14	Tars2	chr3	-	95748486	95748633	95748486	95748554	95750338	95750417	2300	182,141	0,1	97,148	2,10	158	79	7.8643e-05	0.00473903	1.0,0.986	0.96,0.881	0.073
Q111	A3SS.JCEC	ENSMUSG00000027523.19	Gnas	chr2	+	174341649	174341707	174341652	174341707	174334211	174334284	4646	90,64	33,35	87,107	91,105	82	79	8.53167e-05	0.00504037	0.724,0.638	0.479,0.495	0.194
Q111	A3SS.JCEC	ENSMUSG00000034813.17	Grip1	chr10	+	119985473	119986484	119986331	119986484	119978437	119978607	215	50,78	0,0	176,191	3,6	937	79	8.88919e-05	0.0051506	1.0,1.0	0.832,0.729	0.22
Q111	A3SS.JCEC	ENSMUSG00000020898.18	Ctc1	chr11	+	69022376	69022614	69022392	69022614	69021029	69021193	3190	140,132	7,3	139,138	21,16	95	79	9.73043e-05	0.00553166	0.943,0.973	0.846,0.878	0.096
Q111	A3SS.JCEC	ENSMUSG00000026219.14	Trip12	chr1	-	84758973	84759127	84758973	84759046	84760762	84760919	616	311,319	47,46	268,432	138,113	160	79	0.000101875	0.00568423	0.766,0.774	0.49,0.654	0.198
Q111	A3SS.JCEC	ENSMUSG00000047193.16	Dync2h1	chr9	-	7111424	7111592	7111424	7111571	7112047	7112150	4131	44,69	0,0	66,82	6,6	100	79	0.000109283	0.00598673	1.0,1.0	0.897,0.915	0.094
Q111	A3SS.JCEC	ENSMUSG00000052337.15	Immt	chr6	+	71852729	71852867	71852762	71852867	71851771	71851880	85	299,330	597,578	278,327	297,406	112	79	0.000114336	0.00604375	0.261,0.287	0.398,0.362	-0.106
Q111	A3SS.JCEC	ENSMUSG00000069601.14	Ank3	chr10	+	70001922	70002601	70002510	70002601	69999354	69999498	3882	0,2	4,6	12,34	12,20	667	79	0.00011343	0.00604375	0.0,0.038	0.106,0.168	-0.118
Q111	A3SS.JCEC	ENSMUSG00000028655.11	Mfsd2a	chr4	-	122959269	122959401	122959269	122959398	122960940	122961188	1815	24,17	12,4	51,40	2,3	82	79	0.000119403	0.00620276	0.658,0.804	0.961,0.928	-0.213
Q111	A3SS.JCEC	ENSMUSG00000040940.18	Arhgef1	chr7	+	24918519	24919351	24919183	24919351	24917894	24918000	2666	9,8	13,14	0,0	8,17	743	79	0.000125042	0.00638564	0.069,0.057	0.0,0.0	0.063
Q111	A3SS.JCEC	ENSMUSG00000086968.8	4933431E20Rik	chr3	-	107894050	107894228	107894050	107894208	107894860	107894992	724	13,8	5,2	19,23	0,1	99	79	0.000137641	0.00679857	0.675,0.761	1.0,0.948	-0.256
Q111	A3SS.JCEC	ENSMUSG00000003421.13	Nosip	chr7	+	45076551	45076739	45076626	45076739	45076309	45076428	3557	98,79	24,13	155,244	16,10	154	79	0.00013691	0.00679857	0.677,0.757	0.832,0.926	-0.162
Q111	A3SS.JCEC	ENSMUSG00000032826.17	Ank2	chr3	-	126976844	126976947	126976844	126976932	126981799	126981944	4623	352,382	45,38	493,503	99,113	94	79	0.000140593	0.00683237	0.868,0.894	0.807,0.789	0.083
Q111	A3SS.JCEC	ENSMUSG00000066026.14	Dhrs3	chr4	+	144919229	144919504	144919384	144919504	144918650	144918794	1089	0,0	1,1	4,10	2,10	234	79	0.000144623	0.00691664	0.0,0.0	0.403,0.252	-0.328
Q111	A3SS.JCEC	ENSMUSG00000008489.18	Elavl2	chr4	-	91250762	91253570	91250762	91253567	91263991	91264145	4041	2,0	2,2	3,3	0,1	82	79	0.000148262	0.00697991	0.491,0.0	1.0,0.743	-0.626
Q111	A3SS.JCEC	ENSMUSG00000014402.15	Tsg101	chr7	-	46908904	46909068	46908904	46908991	46910744	46910810	3680	484,376	23,15	308,311	21,60	156	79	0.000173272	0.00803181	0.914,0.927	0.881,0.724	0.118
Q111	A3SS.JCEC	ENSMUSG00000039242.10	B3galnt2	chr13	+	13991368	13991552	13991409	13991552	13990788	13990867	900	85,72	6,0	98,77	16,13	120	79	0.000176502	0.0080576	0.903,1.0	0.801,0.796	0.153
Q111	A3SS.JCEC	ENSMUSG00000055436.18	Srsf11	chr3	-	158012309	158012448	158012309	158012403	158013951	158014041	963	28,24	6,1	56,114	1,0	124	79	0.000195985	0.00881347	0.748,0.939	0.973,1.0	-0.143
Q111	A3SS.JCEC	ENSMUSG00000025571.13	Tnrc6c	chr11	+	117741644	117741818	117741668	117741818	117739866	117740009	1301	4,2	79,66	13,20	87,110	103	79	0.000203967	0.00890657	0.037,0.023	0.103,0.122	-0.082
Q111	A3SS.JCEC	ENSMUSG00000004642.13	Slbp	chr5	-	33645499	33646069	33645499	33645637	33651962	33652079	4436	29,67	2,4	9,13	0,0	511	79	0.00020174	0.00890657	0.692,0.721	1.0,1.0	-0.294
Q111	A3SS.JCEC	ENSMUSG00000024851.13	Pitpnm1	chr19	+	4110841	4110990	4110947	4110990	4110494	4110659	3412	57,41	8,9	76,82	3,2	185	79	0.000207054	0.00891221	0.753,0.66	0.915,0.946	-0.224
Q111	A3SS.JCEC	ENSMUSG00000023994.13	Nfya	chr17	-	48392339	48392506	48392339	48392488	48393179	48393285	1577	51,55	31,48	52,63	18,10	97	79	0.000221284	0.00926013	0.573,0.483	0.702,0.837	-0.241
Q111	A3SS.JCEC	ENSMUSG00000028524.21	Sgip1	chr4	+	102863661	102863733	102863664	102863733	102860769	102860794	4743	10,11	0,0	22,27	8,2	82	79	0.000220249	0.00926013	1.0,1.0	0.726,0.929	0.172
Q111	A3SS.JCEC	ENSMUSG00000058135.12	Gstm1	chr3	-	108014944	108015145	108014944	108015118	108016327	108016428	3874	0,0	3,5	3,4	5,13	106	79	0.000227781	0.00940143	0.0,0.0	0.309,0.187	-0.248
Q111	A3SS.JCEC	ENSMUSG00000004631.15	Sgce	chr6	-	4677162	4677233	4677162	4677197	4678066	4678110	1598	8,6	1,0	18,11	10,4	115	79	0.000244651	0.00996125	0.846,1.0	0.553,0.654	0.32
Q111	A3SS.JCEC	ENSMUSG00000040557.14	Wbscr27	chr5	+	134932621	134932847	134932720	134932847	134932372	134932410	1600	3,4	0,0	29,47	8,2	178	79	0.000253051	0.0101659	1.0,1.0	0.617,0.913	0.235
Q111	A3SS.JCEC	ENSMUSG00000014668.15	Chfr	chr5	+	110158798	110158918	110158801	110158918	110154836	110154982	2096	141,111	11,14	185,199	50,41	82	79	0.000284415	0.0110238	0.925,0.884	0.781,0.824	0.102
Q111	A3SS.JCEC	ENSMUSG00000035953.13	Tmem55b	chr14	-	50929005	50929307	50929005	50929058	50929583	50929690	2911	113,110	8,9	150,183	2,3	328	79	0.000279736	0.0110238	0.773,0.746	0.948,0.936	-0.182
Q111	A3SS.JCEC	ENSMUSG00000037112.16	Sik2	chr9	-	50892800	50894081	50892800	50893389	50895343	50895961	4173	67,48	17,8	45,37	0,2	771	79	0.000285383	0.0110238	0.288,0.381	1.0,0.655	-0.493
Q111	A3SS.JCEC	ENSMUSG00000032067.6	Pts	chr9	-	50524722	50524964	50524722	50524779	50525261	50525284	4004	3,3	49,54	12,11	40,48	264	79	0.000318045	0.01213	0.018,0.016	0.082,0.064	-0.056
Q111	A3SS.JCEC	ENSMUSG00000042249.11	Grk3	chr5	-	112969167	112969308	112969167	112969269	112973506	112973580	761	6,8	24,31	4,1	55,62	118	79	0.000328571	0.0123748	0.143,0.147	0.046,0.011	0.116
Q111	A3SS.JCEC	ENSMUSG00000061758.13	Akr1b10	chr6	+	34390054	34390132	34390079	34390132	34388775	34388892	1367	157,162	4,2	173,138	13,11	104	79	0.000337393	0.0124433	0.968,0.984	0.91,0.905	0.069
Q111	A3SS.JCEC	ENSMUSG00000032299.10	Commd4	chr9	-	57155901	57156064	57155901	57156033	57156171	57156291	1797	6,4	7,1	6,8	0,1	110	79	0.000338649	0.0124433	0.381,0.742	1.0,0.852	-0.364
Q111	A3SS.JCEC	ENSMUSG00000029165.16	Agbl5	chr5	+	30905017	30905155	30905108	30905155	30904702	30904815	563	13,19	1,2	25,12	15,7	170	79	0.000343344	0.0124638	0.858,0.815	0.436,0.443	0.397
Q111	A3SS.JCEC	ENSMUSG00000005078.16	Jkamp	chr12	+	72089314	72089406	72089332	72089406	72085856	72086183	2927	189,140	80,62	219,298	51,69	97	79	0.000348753	0.0125095	0.658,0.648	0.778,0.779	-0.125
Q111	A3SS.JCEC	ENSMUSG00000038895.16	Zfp653	chr9	-	22057500	22057702	22057500	22057678	22057803	22058415	2591	16,9	17,19	25,31	11,9	103	79	0.000386403	0.0136968	0.419,0.266	0.635,0.725	-0.337
Q111	A3SS.JCEC	ENSMUSG00000035125.10	Gcfc2	chr6	+	81944320	81944520	81944406	81944520	81943428	81943541	744	65,76	9,10	22,26	25,9	165	79	0.000396219	0.0137694	0.776,0.784	0.296,0.58	0.342
Q111	A3SS.JCEC	ENSMUSG00000002944.15	Cd36	chr5	-	17828774	17828984	17828774	17828981	17829455	17829549	1993	13,7	8,8	25,15	3,2	82	79	0.00039974	0.0137694	0.61,0.457	0.889,0.878	-0.35
Q111	A3SS.JCEC	ENSMUSG00000029217.16	Tec	chr5	-	72786737	72786819	72786737	72786778	72789139	72789244	2704	2,1	0,0	20,5	5,1	120	79	0.000402158	0.0137694	1.0,1.0	0.725,0.767	0.254
Q111	A3SS.JCEC	ENSMUSG00000027684.16	Mecom	chr3	-	29985340	29985497	29985340	29985494	29987029	29987177	3905	1,0	3,2	4,8	4,4	82	79	0.000407388	0.0137917	0.243,0.0	0.491,0.658	-0.453
Q111	A3SS.JCEC	ENSMUSG00000032064.17	Dixdc1	chr9	-	50682032	50682626	50682032	50682200	50683724	50683796	4137	13,10	15,7	52,45	15,11	505	79	0.000421894	0.0139699	0.119,0.183	0.352,0.39	-0.22
Q111	A3SS.JCEC	ENSMUSG00000035900.18	Gramd4	chr15	+	86132814	86133759	86133674	86133759	86131853	86131998	4584	94,94	2,3	145,182	0,0	939	79	0.000421926	0.0139699	0.798,0.725	1.0,1.0	-0.238
Q111	A3SS.JCEC	ENSMUSG00000019373.11	Cops3	chr11	-	59830146	59830307	59830146	59830239	59832883	59832933	108	21,20	1580,1455	38,31	872,1108	147	79	0.000432558	0.0141095	0.007,0.007	0.023,0.015	-0.012
Q111	A3SS.JCEC	ENSMUSG00000058589.14	Anks1b	chr10	+	90914692	90914767	90914695	90914767	90897246	90897426	3424	0,1	3,5	2,11	6,3	82	79	0.000435509	0.0141095	0.0,0.162	0.243,0.779	-0.43
Q111	A3SS.JCEC	ENSMUSG00000025224.14	Gbf1	chr19	+	46268390	46268516	46268419	46268516	46267992	46268116	2754	86,148	2,1	86,120	5,10	108	79	0.000442629	0.0141877	0.969,0.991	0.926,0.898	0.068
Q111	A3SS.JCEC	ENSMUSG00000004677.17	Myo9b	chr8	+	71359557	71360712	71359663	71360712	71359324	71359452	2730	102,33	24,22	19,18	30,25	185	79	0.000496261	0.0155779	0.645,0.39	0.213,0.235	0.294
Q111	A3SS.JCEC	ENSMUSG00000028289.12	Epha7	chr4	+	28947527	28947653	28947539	28947653	28943322	28943378	3162	14,10	1,0	57,59	10,14	91	79	0.000496342	0.0155779	0.924,1.0	0.832,0.785	0.153
Q111	A3SS.JCEC	ENSMUSG00000025340.14	Rabgef1	chr5	+	130197946	130198116	130197949	130198116	130190876	130191043	397	42,41	51,37	45,56	16,28	82	79	0.000502763	0.0156168	0.442,0.516	0.73,0.658	-0.215
Q111	A3SS.JCEC	ENSMUSG00000016181.9	Diexf	chr1	-	193113756	193114002	193113756	193113980	193114604	193114717	472	123,84	7,11	102,95	30,18	101	79	0.000553746	0.0170249	0.932,0.857	0.727,0.805	0.129
Q111	A3SS.JCEC	ENSMUSG00000032966.14	Fkbp1a	chr2	+	151543905	151544140	151544012	151544140	151542817	151542865	1628	3,1	4,2	1,5	0,1	186	79	0.000572518	0.0172689	0.242,0.175	1.0,0.68	-0.632
Q111	A3SS.JCEC	ENSMUSG00000022827.14	Rabl3	chr16	+	37563615	37563766	37563668	37563766	37556820	37556950	2945	1,2	0,1	2,0	4,4	132	79	0.000573145	0.0172689	1.0,0.545	0.23,0.0	0.657
Q111	A3SS.JCEC	ENSMUSG00000001017.15	Chtop	chr3	-	90503095	90503282	90503095	90503279	90506107	90506261	4252	471,411	204,211	409,396	288,301	82	79	0.000591638	0.0176496	0.69,0.652	0.578,0.559	0.103
Q111	A3SS.JCEC	ENSMUSG00000000759.14	Tubgcp3	chr8	-	12648620	12649822	12648620	12648787	12650153	12650222	3768	298,256	7,2	193,238	1,0	1114	79	0.00062435	0.0184428	0.751,0.901	0.932,1.0	-0.14
Q111	A3SS.JCEC	ENSMUSG00000036371.6	Serbp1	chr6	+	67272818	67272938	67272863	67272938	67271886	67272027	1024	137,150	5,15	136,173	3,2	124	79	0.000662119	0.0193686	0.946,0.864	0.967,0.982	-0.069
Q111	A3SS.JCEC	ENSMUSG00000020366.18	Mapk9	chr11	+	49869171	49869310	49869211	49869310	49866982	49867041	1785	158,143	15,11	99,123	4,1	119	79	0.000692234	0.0200548	0.875,0.896	0.943,0.988	-0.08
Q111	A3SS.JCEC	ENSMUSG00000031851.14	Ntpcr	chr8	+	125745235	125745445	125745239	125745445	125737322	125737419	3516	74,92	0,6	79,84	18,6	83	79	0.000714061	0.0204901	1.0,0.936	0.807,0.93	0.099
Q111	A3SS.JCEC	ENSMUSG00000029416.17	Slc15a4	chr5	-	127604537	127604706	127604537	127604648	127608771	127609061	1280	72,82	7,9	58,80	24,19	137	79	0.000750987	0.0210354	0.856,0.84	0.582,0.708	0.203
Q111	A3SS.JCEC	ENSMUSG00000037572.16	Wdhd1	chr14	-	47266980	47267173	47266980	47267062	47268071	47268213	1296	266,274	4,1	96,137	3,9	190	79	0.000751136	0.0210354	0.965,0.991	0.93,0.864	0.081
Q111	A3SS.JCEC	ENSMUSG00000059475.13	Zfp426	chr9	-	20478132	20478279	20478132	20478254	20486329	20486437	3397	6,7	25,46	2,1	46,50	104	79	0.000754005	0.0210354	0.154,0.104	0.032,0.015	0.106
Q111	A3SS.JCEC	ENSMUSG00000032332.17	Col12a1	chr9	-	79598990	79601179	79598990	79600007	79602199	79602370	619	26,20	2,1	2,2	2,1	1251	79	0.000791008	0.0216664	0.451,0.558	0.059,0.112	0.419
Q111	A3SS.JCEC	ENSMUSG00000009739.16	Pou6f1	chr15	-	100587788	100587910	100587788	100587905	100591840	100592033	2845	47,49	0,0	82,99	8,4	84	79	0.000785555	0.0216664	1.0,1.0	0.906,0.959	0.068
Q111	A3SS.JCEC	ENSMUSG00000039458.14	Mtmr12	chr15	+	12266606	12266768	12266611	12266768	12265543	12265711	4220	58,63	3,7	50,86	0,1	84	79	0.000807512	0.0219192	0.948,0.894	1.0,0.988	-0.073
Q111	A3SS.JCEC	ENSMUSG00000037313.16	Tacc3	chr5	+	33667042	33667167	33667063	33667167	33666692	33666745	613	32,27	894,824	11,3	454,582	100	79	0.000849973	0.0228344	0.027,0.025	0.019,0.004	0.015
Q111	A3SS.JCEC	ENSMUSG00000057649.6	Brd9	chr13	+	73942630	73942806	73942690	73942806	73941943	73942054	3588	20,32	82,64	44,46	57,54	139	79	0.000856387	0.0228344	0.122,0.221	0.305,0.326	-0.144
Q111	A3SS.JCEC	ENSMUSG00000015966.16	Il17rb	chr14	-	30002362	30003046	30002362	30002414	30003560	30003687	4013	4,4	0,0	4,5	0,4	711	79	0.000919644	0.024306	1.0,1.0	1.0,0.122	0.439
Q111	A3SS.JCEC	ENSMUSG00000029169.11	Dhx15	chr5	-	52157454	52157577	52157454	52157569	52160229	52160421	2646	1492,1537	17,24	798,881	18,32	87	79	0.000951623	0.0249325	0.988,0.983	0.976,0.962	0.017
Q111	A3SS.JCEC	ENSMUSG00000024799.14	Tm7sf2	chr19	-	6066498	6066693	6066498	6066563	6066967	6067022	1717	235,206	11,9	115,172	1,2	209	79	0.00100257	0.026041	0.89,0.896	0.978,0.97	-0.081
Q111	A3SS.JCEC	ENSMUSG00000031562.15	Dctd	chr8	+	48138178	48138878	48138781	48138878	48137257	48137374	2776	9,4	67,65	11,6	18,23	682	79	0.00107815	0.0277647	0.015,0.007	0.066,0.029	-0.037
Q111	A3SS.JCEC	ENSMUSG00000021504.14	B4galt7	chr13	+	55604019	55604382	55604119	55604382	55600064	55600192	822	110,54	2,0	114,138	9,6	179	79	0.00113009	0.0288556	0.96,1.0	0.848,0.91	0.101
Q111	A3SS.JCEC	ENSMUSG00000018395.19	Kif3a	chr11	+	53593373	53593530	53593394	53593530	53590716	53590725	794	202,177	5,3	229,261	15,17	100	79	0.00114877	0.0290861	0.97,0.979	0.923,0.924	0.051
Q111	A3SS.JCEC	ENSMUSG00000026074.14	Map4k4	chr1	+	40000530	40000749	40000623	40000749	39997020	39997182	249	7,9	1,3	3,8	0,0	172	79	0.00117778	0.0293867	0.763,0.579	1.0,1.0	-0.329
Q111	A3SS.JCEC	ENSMUSG00000039660.16	Spout1	chr2	-	30175918	30176002	30175918	30175991	30176361	30176492	282	3,4	156,156	9,16	156,170	90	79	0.00118037	0.0293867	0.017,0.022	0.048,0.076	-0.042
Q111	A3SS.JCEC	ENSMUSG00000030894.5	Tpp1	chr7	-	105750179	105751729	105750179	105750330	105751981	105752053	1096	60,65	0,1	143,172	4,6	1478	79	0.00119722	0.0293867	1.0,0.777	0.656,0.605	0.258
Q111	A3SS.JCEC	ENSMUSG00000046111.17	Cep295	chr9	-	15317458	15317593	15317458	15317528	15317673	15317767	4626	55,70	0,0	39,37	2,4	144	79	0.00119965	0.0293867	1.0,1.0	0.915,0.835	0.125
Q111	A3SS.JCEC	ENSMUSG00000039536.16	Stau1	chr2	-	166951270	166952472	166951270	166951346	166953207	166953351	1214	177,179	11,10	178,233	1,5	1205	79	0.00122703	0.0295786	0.513,0.54	0.921,0.753	-0.31
Q111	A3SS.JCEC	ENSMUSG00000026853.15	Crat	chr2	-	30403488	30403641	30403488	30403626	30404527	30404590	1465	3,7	80,52	0,1	94,89	94	79	0.00122712	0.0295786	0.031,0.102	0.0,0.009	0.062
Q111	A3SS.JCEC	ENSMUSG00000039716.12	Dock3	chr9	-	106906632	106906780	106906632	106906714	106907229	106907368	1483	27,27	11,14	31,27	3,4	145	79	0.00124723	0.0296718	0.572,0.512	0.849,0.786	-0.275
Q111	A3SS.JCEC	ENSMUSG00000003190.12	Bcl2l12	chr7	-	44994362	44994476	44994362	44994449	44996543	44996686	2497	0,0	40,47	3,8	60,68	106	79	0.00125069	0.0296718	0.0,0.0	0.036,0.081	-0.058
Q111	A3SS.JCEC	ENSMUSG00000034349.14	Smc4	chr3	+	69027492	69027718	69027562	69027718	69025823	69025985	1054	410,362	13,7	144,255	0,2	149	79	0.00127638	0.0300449	0.944,0.965	1.0,0.985	-0.038
Q111	A3SS.JCEC	ENSMUSG00000068329.12	Htra2	chr6	-	83052697	83052803	83052697	83052726	83053037	83053070	635	350,295	21,16	140,191	6,0	156	79	0.0013313	0.0310946	0.894,0.903	0.922,1.0	-0.063
Q111	A3SS.JCEC	ENSMUSG00000026553.17	Copa	chr1	+	172110649	172110815	172110676	172110815	172110488	172110574	2450	10,7	666,643	22,26	696,808	106	79	0.0014463	0.0332662	0.011,0.008	0.023,0.023	-0.013
Q111	A3SS.JCEC	ENSMUSG00000022119.15	Rbm26	chr14	-	105140315	105140447	105140315	105140438	105141195	105141360	3563	146,153	30,29	72,149	35,51	88	79	0.00144635	0.0332662	0.814,0.826	0.649,0.724	0.133
Q111	A3SS.JCEC	ENSMUSG00000039048.15	Foxred1	chr9	-	35207891	35207986	35207891	35207982	35209037	35209156	3359	134,146	6,3	134,149	16,12	83	79	0.00149942	0.0342254	0.955,0.979	0.889,0.922	0.061
Q111	A3SS.JCEC	ENSMUSG00000037355.14	Uvssa	chr5	+	33410858	33411042	33410962	33411042	33409426	33409549	4432	12,13	0,1	22,29	8,2	183	79	0.00152677	0.0345877	1.0,0.849	0.543,0.862	0.222
Q111	A3SS.JCEC	ENSMUSG00000037313.16	Tacc3	chr5	+	33671664	33671785	33671725	33671785	33671403	33671510	614	862,773	89,88	510,540	45,20	140	79	0.00154397	0.0347163	0.845,0.832	0.865,0.938	-0.063
Q111	A3SS.JCEC	ENSMUSG00000024483.18	Ankhd1	chr18	+	36614714	36614817	36614762	36614817	36613832	36613976	2345	103,119	63,63	86,97	85,99	127	79	0.00161236	0.0359855	0.504,0.54	0.386,0.379	0.14
Q111	A3SS.JCEC	ENSMUSG00000063884.6	Ptcd3	chr6	-	71883443	71883602	71883443	71883592	71884539	71884625	3323	11,24	595,557	28,21	350,395	89	79	0.00164341	0.0364089	0.016,0.037	0.066,0.045	-0.029
Q111	A3SS.JCEC	ENSMUSG00000030929.17	Eri2	chr7	-	119786738	119787485	119786738	119786827	119787733	119787834	4421	122,110	12,6	17,34	1,0	737	79	0.00166161	0.0365433	0.521,0.663	0.646,1.0	-0.231
Q111	A3SS.JCEC	ENSMUSG00000020230.15	Prmt2	chr10	-	76208411	76208673	76208411	76208583	76209337	76209474	1059	13,9	121,107	4,6	176,161	169	79	0.00180766	0.0391832	0.048,0.038	0.011,0.017	0.029
Q111	A3SS.JCEC	ENSMUSG00000063652.10	Slc22a21	chr11	-	53960282	53960621	53960282	53960437	53969499	53969603	2969	3,2	3,1	0,0	1,3	263	79	0.00180656	0.0391832	0.231,0.375	0.0,0.0	0.303
Q111	A3SS.JCEC	ENSMUSG00000015790.16	Surf1	chr2	-	26915595	26915784	26915595	26915769	26916256	26916345	37	0,0	8,5	0,6	6,25	94	79	0.0018432	0.0396684	0.0,0.0	0.0,0.168	-0.084
Q111	A3SS.JCEC	ENSMUSG00000037876.17	Jmjd1c	chr10	+	67218037	67218181	67218116	67218181	67215269	67215375	2070	47,54	21,21	39,52	35,48	158	79	0.00186923	0.0399433	0.528,0.563	0.358,0.351	0.191
Q111	A3SS.JCEC	ENSMUSG00000029283.17	Cdc7	chr5	+	106974600	106975660	106975484	106975660	106973776	106974020	2205	162,133	34,16	61,77	18,35	963	79	0.00188938	0.0400895	0.281,0.405	0.218,0.153	0.158
Q111	A3SS.JCEC	ENSMUSG00000034175.13	Rhbdd3	chr11	+	5100384	5100587	5100396	5100587	5099747	5099898	1997	8,7	96,101	12,27	94,95	91	79	0.00200966	0.0423435	0.067,0.057	0.1,0.198	-0.087
Q111	A3SS.JCEC	ENSMUSG00000042826.13	Fgf11	chr11	-	69798563	69798762	69798563	69798678	69799351	69799455	4521	7,3	0,1	17,27	23,4	163	79	0.00202895	0.0424529	1.0,0.593	0.264,0.766	0.281
Q111	A3SS.JCEC	ENSMUSG00000071669.14	Snx29	chr16	+	11420700	11420783	11420703	11420783	11418822	11418898	1559	13,10	0,0	34,37	4,4	82	79	0.0021108	0.043861	1.0,1.0	0.891,0.899	0.105
Q111	A3SS.JCEC	ENSMUSG00000030598.15	Fbxo17	chr7	+	28737338	28738144	28737664	28738144	28736067	28736203	2232	9,8	8,15	13,13	4,1	405	79	0.0021379	0.0441199	0.18,0.094	0.388,0.717	-0.415
Q111	A3SS.JCEC	ENSMUSG00000026790.19	Odf2	chr2	+	29893000	29893154	29893037	29893154	29892185	29892276	2925	344,341	7,8	393,461	20,25	116	79	0.00217543	0.0445888	0.971,0.967	0.93,0.926	0.041
Q111	A3SS.JCEC	ENSMUSG00000061559.15	Wdr61	chr9	-	54730633	54730661	54730633	54730656	54731386	54731437	931	746,675	34,44	808,828	67,85	84	79	0.0022011	0.0448103	0.954,0.935	0.919,0.902	0.034
Q111	A3SS.JCEC	ENSMUSG00000058153.15	Sez6l	chr5	-	112425613	112425725	112425613	112425722	112426725	112426758	4790	2,1	0,1	21,34	32,53	82	79	0.00226186	0.0457381	1.0,0.491	0.387,0.382	0.361
Q111	A3SS.JCEC	ENSMUSG00000028484.16	Psip1	chr4	-	83461870	83462473	83461870	83462174	83463594	83463713	753	244,187	13,10	231,239	2,6	378	79	0.00232564	0.046405	0.797,0.796	0.96,0.893	-0.13
Q111	A3SS.JCEC	ENSMUSG00000023191.9	P3h3	chr6	-	124850917	124850985	124850917	124850983	124851078	124851131	1813	11,18	0,0	22,18	4,2	81	79	0.00232178	0.046405	1.0,1.0	0.843,0.898	0.129
Q111	A3SS.JCEC	ENSMUSG00000028689.14	Ccdc163	chr4	+	116711285	116711378	116711310	116711378	116710100	116710284	510	2,1	16,18	10,7	16,25	104	79	0.00243275	0.0482228	0.087,0.04	0.322,0.175	-0.185
Q111	A3SS.JCEC	ENSMUSG00000021932.13	Rnaseh2b	chr14	+	62348520	62348628	62348561	62348628	62346567	62346642	1412	248,218	1,2	204,237	4,10	120	79	0.00245138	0.0482746	0.994,0.986	0.971,0.94	0.034
Q111	A3SS.JCEC	ENSMUSG00000014791.10	Elmo3	chr8	+	105306840	105306953	105306853	105306953	105306595	105306765	3657	3,1	1,0	12,13	10,9	92	79	0.00247682	0.0484588	0.72,1.0	0.507,0.554	0.33
Q111	A3SS.JCEC	ENSMUSG00000022884.14	Eif4a2	chr16	+	23108584	23108633	23108587	23108633	23107758	23107820	4182	209,202	380,325	269,311	709,750	82	79	0.00253319	0.0492419	0.346,0.375	0.268,0.285	0.084
Q111	A3SS.JCEC	ENSMUSG00000054752.16	Fsd1l	chr4	+	53693983	53694084	53693986	53694084	53686387	53686517	2121	52,43	0,0	50,33	3,4	82	79	0.00256022	0.0494484	1.0,1.0	0.941,0.888	0.086
Q111	A3SS.JCEC	ENSMUSG00000041570.14	Camsap2	chr1	-	136274800	136274900	136274800	136274873	136276537	136276758	944	28,35	189,215	25,34	363,367	106	79	0.00260152	0.0499261	0.099,0.108	0.049,0.065	0.047
A5SS: Alternative 5' Splice Site
CAG_Length	AS_Event	GeneID	geneSymbol	chr	strand	longExonStart_0base	longExonEnd	shortES	shortEE	flankingES	flankingEE	ID.1	IJC_SAMPLE_1	SJC_SAMPLE_1	IJC_SAMPLE_2	SJC_SAMPLE_2	IncFormLen	SkipFormLen	PValue	FDR	IncLevel1	IncLevel2	IncLevelDifference
Q50	A5SS.JC	ENSMUSG00000109783.1	Gm45338	chr16	+	23521686	23522218	23521686	23521953	23527494	23527606	1459	0,0	2,1	3,6	0,0	158	79	3.41341e-10	4.39234e-07	0.0,0.0	1.0,1.0	-1
Q50	A5SS.JC	ENSMUSG00000024220.13	Zfp523	chr17	+	28201260	28202348	28201260	28201440	28203085	28203250	2735	0,0	2,4	1,3	0,0	158	79	5.00552e-10	4.39234e-07	0.0,0.0	1.0,1.0	-1
Q50	A5SS.JC	ENSMUSG00000048148.17	Nwd1	chr8	+	72704834	72705111	72704834	72705068	72707386	72708033	417	196,317	0,1	96,92	5,11	121	79	3.34825e-08	1.89033e-05	1.0,0.995	0.926,0.845	0.112
Q50	A5SS.JC	ENSMUSG00000032181.7	Scg3	chr9	-	75663192	75663276	75663207	75663276	75661252	75661390	566	35,61	41,95	4,15	48,73	93	79	4.30845e-08	1.89033e-05	0.42,0.353	0.066,0.149	0.279
Q50	A5SS.JC	ENSMUSG00000031425.15	Plp1	chrX	+	136831952	136832214	136831952	136832109	136833267	136833436	2803	1,1	5,10	143,153	71,81	158	79	1.54408e-07	5.41971e-05	0.091,0.048	0.502,0.486	-0.424
Q50	A5SS.JC	ENSMUSG00000063506.13	Arhgap22	chr14	+	33362442	33362575	33362442	33362523	33363275	33363349	509	1,3	0,0	3,2	1,5	130	79	1.37186e-06	0.000401269	1.0,1.0	0.646,0.196	0.579
Q50	A5SS.JC	ENSMUSG00000040785.18	Ttc3	chr16	+	94370750	94370971	94370750	94370861	94403313	94403368	2259	37,40	73,119	58,55	45,56	158	79	1.81562e-06	0.000455203	0.202,0.144	0.392,0.329	-0.188
Q50	A5SS.JC	ENSMUSG00000037363.9	Letm2	chr8	-	25593718	25594166	25593750	25594166	25592451	25592595	974	4,3	0,0	11,8	6,7	110	79	4.72069e-06	0.0010356	1.0,1.0	0.568,0.451	0.491
Q50	A5SS.JC	ENSMUSG00000020831.18	0610010K14Rik	chr11	-	70235996	70236211	70236023	70236211	70235205	70235468	1477	2,15	88,135	52,39	190,189	105	79	9.47619e-06	0.00184786	0.017,0.077	0.171,0.134	-0.106
Q50	A5SS.JC	ENSMUSG00000009995.17	Taz	chrX	+	74288450	74289019	74288450	74288513	74289104	74289182	341	5,8	15,32	28,36	19,33	158	79	1.28352e-05	0.00225258	0.143,0.111	0.424,0.353	-0.261
Q50	A5SS.JC	ENSMUSG00000047996.16	Prrg1	chrX	-	78561559	78561644	78561575	78561644	78520770	78520821	1259	5,6	1,7	5,4	0,0	94	79	1.43884e-05	0.0022956	0.808,0.419	1.0,1.0	-0.386
Q50	A5SS.JC	ENSMUSG00000051736.8	Fam229b	chr10	-	39133822	39133900	39133878	39133900	39132246	39132378	476	18,36	5,11	60,47	4,0	134	79	2.44776e-05	0.00306845	0.68,0.659	0.898,1.0	-0.28
Q50	A5SS.JC	ENSMUSG00000003778.14	Brd8	chr18	-	34608417	34609949	34609804	34609949	34607774	34608055	1351	152,251	3,6	232,264	29,16	158	79	2.44354e-05	0.00306845	0.962,0.954	0.8,0.892	0.112
Q50	A5SS.JC	ENSMUSG00000031442.20	Mcf2l	chr8	+	13013914	13014007	13013914	13013998	13014818	13014893	2055	2,1	0,0	5,7	4,4	87	79	2.13272e-05	0.00306845	1.0,1.0	0.532,0.614	0.427
Q50	A5SS.JC	ENSMUSG00000030057.15	Cnbp	chr6	-	87845655	87845793	87845673	87845793	87845464	87845557	2035	653,1356	43,44	1193,1441	12,39	96	79	2.70487e-05	0.0031647	0.926,0.962	0.988,0.968	-0.034
Q50	A5SS.JC	ENSMUSG00000055692.18	Tmem191c	chr16	+	17276633	17277039	17276633	17276887	17277193	17277250	1335	12,8	0,0	28,10	5,3	158	79	3.19222e-05	0.00321815	1.0,1.0	0.737,0.625	0.319
Q50	A5SS.JC	ENSMUSG00000068205.14	Macrod2	chr2	+	142256520	142256631	142256520	142256583	142261092	142261161	1662	5,2	0,0	4,6	1,4	126	79	3.30067e-05	0.00321815	1.0,1.0	0.715,0.485	0.4
Q50	A5SS.JC	ENSMUSG00000032712.16	2810474O19Rik	chr6	+	149310321	149310377	149310321	149310359	149325404	149329784	2352	6,11	0,0	23,12	9,2	96	79	3.07079e-05	0.00321815	1.0,1.0	0.678,0.832	0.245
Q50	A5SS.JC	ENSMUSG00000027411.17	Vps16	chr2	+	130440899	130441028	130440899	130441008	130441164	130441299	1905	9,13	130,198	2,4	239,266	98	79	3.59232e-05	0.00331817	0.053,0.05	0.007,0.012	0.042
Q50	A5SS.JC	ENSMUSG00000031832.15	Taf1c	chr8	-	119602757	119602904	119602830	119602904	119601541	119601780	1278	0,0	11,17	5,6	16,16	151	79	4.00224e-05	0.00351196	0.0,0.0	0.141,0.164	-0.152
Q50	A5SS.JC	ENSMUSG00000025188.15	Hps1	chr19	-	42766685	42766833	42766709	42766833	42766129	42766216	629	10,25	3,11	12,15	27,24	102	79	5.80288e-05	0.00484955	0.721,0.638	0.256,0.326	0.388
Q50	A5SS.JC	ENSMUSG00000041912.12	Tdrkh	chr3	+	94413317	94413368	94413317	94413362	94422801	94422951	821	0,0	44,73	4,9	74,61	84	79	6.40971e-05	0.0051132	0.0,0.0	0.048,0.122	-0.085
Q50	A5SS.JC	ENSMUSG00000051331.15	Cacna1c	chr6	-	118630224	118630431	118630398	118630431	118627441	118627570	2647	0,0	3,3	2,5	3,5	158	79	6.76023e-05	0.00515835	0.0,0.0	0.25,0.333	-0.291
Q50	A5SS.JC	ENSMUSG00000026048.16	Ercc5	chr1	+	44158143	44158335	44158143	44158259	44158804	44158891	328	27,33	211,285	7,9	168,222	154	79	7.72579e-05	0.0055445	0.062,0.056	0.021,0.02	0.038
Q50	A5SS.JC	ENSMUSG00000030102.11	Itpr1	chr6	+	108388184	108388365	108388184	108388338	108389366	108389554	1740	26,34	3,12	11,25	14,28	105	79	7.89815e-05	0.0055445	0.867,0.681	0.372,0.402	0.387
Q50	A5SS.JC	ENSMUSG00000028047.11	Thbs3	chr3	+	89225251	89225424	89225251	89225276	89226303	89226443	1660	64,122	0,2	118,110	8,9	158	79	9.87975e-05	0.00666883	1.0,0.968	0.881,0.859	0.114
Q50	A5SS.JC	ENSMUSG00000022974.12	Paxbp1	chr16	-	91030415	91030556	91030432	91030556	91027229	91027329	535	88,124	48,64	110,144	26,35	95	79	0.000119252	0.00697623	0.604,0.617	0.779,0.774	-0.166
Q50	A5SS.JC	ENSMUSG00000001632.16	Brpf1	chr6	+	113317547	113317694	113317547	113317676	113318411	113318721	1946	42,59	46,64	31,24	66,83	96	79	0.000116746	0.00697623	0.429,0.431	0.279,0.192	0.194
Q50	A5SS.JC	ENSMUSG00000040785.18	Ttc3	chr16	+	94370766	94370971	94370766	94370861	94383911	94384066	2257	19,33	57,98	39,31	36,42	158	79	0.00011033	0.00697623	0.143,0.144	0.351,0.27	-0.167
Q50	A5SS.JC	ENSMUSG00000015305.6	Sash1	chr10	-	8750652	8751485	8751138	8751485	8746115	8746190	2515	0,3	83,121	11,23	200,196	158	79	0.000118773	0.00697623	0.0,0.012	0.027,0.055	-0.035
[truncated: 11,926 more rows]

[truncated: 8 more sheets: NPC Q50 DEGs, NPC Q92 DEGs, NPC Q111 DEGs, Enrichment of AS Events NPC, Enrichment of SE Events NPC, DE_RBP_GO_RNA Q111vsQ20, DE_RBP_GO_RNA Q92vsQ20, DE_RBP_GO_RNA Q50vsQ20]
