# Supplementary material for: CAG repeat expansion in the Huntington’s disease gene shapes linear and circular RNAs biogenesis
Source: PLoS Genet. 2023 Oct 13;19(10):e1010988. doi: 10.1371/journal.pgen.1010988 (PMC10617732; doi:10.1371/journal.pgen.1010988)
Supplement: S3 Table — The spreadsheets (n = 4) report the 1. list of genes affected by skipped exons (SE) events in the striatum (STR, all genotypes and time-points pooled together), in the mouse neuronal progenitors (NPC, all genotypes) and the intersection between these two groups as presented in Fig 3A. The list of 2. GO terms and 3. pathways associated to the genes belonging to the intersection of Fig 3A is presented. 4. The list of binding motifs characterizing upstream and downstream regions, adjacent to SE events in the STR and NPC is reported. (XLSX) [file pgen.1010988.s015.xlsx]

## Sheet: Figure 3A
STR SE Event Genes (all genotypes)	NPC SE Event Genes (all genotypes)	Shared Genes between STR SE Event Genes (all genotypes) and NPC SE Event Genes (all genotypes)
Sept5	Sept2	Zfp638
1500004A13Rik	Sept6	Crem
1700037C18Rik	March7	Spats1
1700086O06Rik	March8	Gm13563
1700088E04Rik	Sept11	Flt3l
1700123M08Rik	0610010F05Rik	Vopp1
1810062O18Rik	0610010K14Rik	Zzz3
2010111I01Rik	1110004F10Rik	Lef1
2210408F21Rik	1110032A03Rik	Phf3
2310061I04Rik	1110038B12Rik	Zfx
2810474O19Rik	1110059E24Rik	Abcb4
3110053B16Rik	1500004A13Rik	Pkig
3830406C13Rik	1600002H07Rik	Prrg1
4732414G09Rik	1700017B05Rik	Ccl25
4921504A21Rik	1700066M21Rik	Myo19
4930402H24Rik	1700086L19Rik	Tcof1
4930447C04Rik	1700088E04Rik	Clip1
4930481A15Rik	1810062O18Rik	Sft2d1
4932438H23Rik	2010001A14Rik	Nav1
5330413P13Rik	2010107G23Rik	Fopnl
5530601H04Rik	2010111I01Rik	Slc16a3
5930412G12Rik	2210408F21Rik	Mbnl1
6530403H02Rik	2210408I21Rik	Golga2
9030407P20Rik	2310015A10Rik	Smc6
9430021M05Rik	2310035C23Rik	Lrrc7
A230001M10Rik	2310061I04Rik	Golgb1
A230009B12Rik	2410004B18Rik	Bcl9l
A730017C20Rik	2410089E03Rik	Ralgps1
A730056A06Rik	2610020H08Rik	Tenm2
A830019P07Rik	2610021A01Rik	Snhg14
Aamdc	2610203C22Rik	Dopey1
Aatk	2610307P16Rik	Nsd3
Abca8b	2610316D01Rik	Fbxo34
Abcb4	2610318N02Rik	Trmt13
Abcc5	2610507B11Rik	Invs
Abi3bp	2700062C07Rik	Ccdc163
Ablim2	2810403D21Rik	Ankrd24
AC154734.1	2810408A11Rik	Tbc1d13
AC157352.2	2810428I15Rik	Gm21969
Accs	2810429I04Rik	5530601H04Rik
Acd	2900076A07Rik	Dclk2
Acsl6	3110043O21Rik	Tpcn2
Actl6b	3110082J24Rik	RMST_1
Actr3b	4833420G17Rik	Tmem196
Actr6	4833439L19Rik	Kiz
Adam22	4930402H24Rik	Tasp1
Adamts10	4930427A07Rik	Sdccag3
Adamts6	4930430F08Rik	Fam188a
Adat3	4930432K21Rik	Map4k1
Adcy8	4930481A15Rik	Phf14
Adgra1	4930503L19Rik	BB218582
Adgrg1	4931406P16Rik	Rnf38
Adgrl2	4931428F04Rik	Trpm4
Adgrl3	4932438A13Rik	Pik3c2a
Adpgk	4933407L21Rik	Fggy
Agap2	4933427D14Rik	Ppip5k1
Agap3	4933431E20Rik	Aldoa
Agbl2	4933434E20Rik	Snph
Ahcyl1	5031415H12Rik	Mcf2
Ahcyl2	5330434G04Rik	Amdhd2
Ahdc1	5430405H02Rik	Ppp4r1l-ps
Ahi1	5530601H04Rik	Accs
Akap13	5930412G12Rik	Eef2k
Akap6	6030458C11Rik	Kdm3a
Aldh16a1	6230400D17Rik	Arhgef19
Aldoa	6330408A02Rik	Gm14403
Alg13	6530411M01Rik	Thsd1
Alg3	9030407P20Rik	Zfp788
Alg9	9030617O03Rik	Dab2
Alkbh6	9430015G10Rik	Gxylt1
Amdhd2	9430041J12Rik	Mast4
Amn1	9530077C05Rik	Ip6k2
Amz1	9930021J03Rik	Rpgr
Amz2	A330076H08Rik	Zfp746
Anapc10	A930009A15Rik	Mro
Ank2	A930012L18Rik	Myo6
Ank3	AA467197	Dcun1d4
Ankra2	Aak1	Mdm1
Ankrd13c	Aamdc	Polh
Ankrd17	Aasdh	Adgrl2
Ankrd24	Aasdhppt	5930412G12Rik
Anks1b	Abat	Hectd2
Ap4e1	Abca8b	1500004A13Rik
Apbb1	Abcb4	Tank
Apbb2	Abcc12	Bag2
Appl1	Abcd4	Idh1
Arfgap1	Abhd10	Epb41l2
Arhgap10	Abi1	Adamts6
Arhgap17	Abi2	Fam135a
Arhgap33	Abl2	Anks1b
Arhgap5	Ablim2	Macf1
Arhgef19	Abtb1	Max
Arhgef9	AC123720.1	Gripap1
Arid5a	AC153379.3	Ppp3ca
Armc8	AC160405.2	Ank3
Aste1	AC167978.1	Meg3
Atf2	Acaca	Agap3
Atg4a	Acad10	Pdzd4
Atg4c	Acad8	Gpm6b
Atoh8	Acads	Akap13
Atp11c	Acbd4	Cdk12
Atp2a3	Acbd5	Prr14l
Atp2b2	Accs	Tsga10
Atp6v1g2	Acox1	Fbxo17
Atp9b	Acp1	Rcor3
Atrx	Acsf2	Gas2
Atxn7l2	Acsf3	CT009718.1
Azin2	Acsl3	Usp34
B3gntl1	Acvr1	Sema6c
B9d1	Adal	Slc38a6
Babam1	Adam15	Brd4
Bag2	Adam17	Dbt
Baz2a	Adam22	Icmt
BB218582	Adam23	Kctd17
Bbof1	Adamts12	Camk2b
Bbs9	Adamts6	Washc2
BC026585	Adamts9	4930402H24Rik
BC037034	Adcy8	Rian
BC051142	Adcy9	Bcas1
BC065397	Adcyap1r1	Atf2
Bcas1	Add1	Pcdh11x
Bcas3	Add3	Rnft2
Bcl9l	Adgra1	Adam22
Bcorl1	Adgrb2	Traf6
Bcs1l	Adgre5	Tmem44
Bms1	Adgrl1	Pgap2
Bnip3l	Adgrl2	Tbc1d9b
Brd4	Adgrl3	Ctage5
Brpf3	Adgrv1	Stxbp3
Btbd19	Adhfe1	Crlf2
C130026L21Rik	Afap1	Slc25a14
C230004F18Rik	Afap1l2	Fam228b
Cables2	Afdn	2210408F21Rik
Cacna1g	Aff4	Dlg1
Cacna2d4	Afg1l	Vangl1
Cadm2	Afg3l1	Gfm2
Cadm3	Aftph	Zbtb20
Cadps2	Agap1	Ntng2
Cage1	Agap3	Srrt
Cald1	Agbl5	Zfp839
Camk2a	Agfg1	Prkcb
Camk2b	Agfg2	Plekhj1
Camkv	Agtpbp1	Ablim2
Capn15	AI314180	P2rx4
Caprin2	AI987944	Cars2
Car12	Aifm3	Rbm5
Cars2	Airn	Rsrp1
Cbfa2t3	Akap10	Rtn4
Cc2d2a	Akap11	Sorbs1
Ccdc120	Akap12	Rims1
Ccdc138	Akap13	9030407P20Rik
Ccdc148	Akap7	Nmd3
Ccdc157	Akap9	Son
Ccdc163	Alcam	BC051142
Ccdc167	Aldh3a2	Zfp532
Ccdc17	Aldoa	Plekha5
Ccdc187	Alg13	Gspt2
Ccdc189	Alg3	Fam35a
Ccdc191	Alg9	4930481A15Rik
Ccdc33	Alkbh6	Ccdc74a
Ccdc62	Alkbh8	Frmpd3
Ccdc74a	Alpk1	Tars2
Ccl25	Alpl	Zfp644
Ccnyl1	Als2cl	Syt14
Cd72	Amdhd2	Erbin
Cdc14b	Ammecr1l	Sgip1
Cdc42bpa	Amn1	Rbms1
Cdk12	Amph	Fnbp1
Cdk2	Anapc15	Ggcx
Cdk5rap2	Angel2	B9d1
Celf2	Ank2	Ints11
Cep128	Ank3	Ank2
Cep164	Ankib1	Pxdn
Cep44	Ankrd10	Bcas3
Cep63	Ankrd11	Preb
Cfap100	Ankrd12	Grin1
Cfap44	Ankrd13d	Ttc19
Cfap65	Ankrd16	Cdc42bpa
Cfap69	Ankrd24	Itpr1
Cfap74	Ankrd26	Tspoap1
Cflar	Ankrd29	Ccdc191
Chfr	Ankrd50	Hnrnpdl
Chia1	Anks1	Mbp
Ciz1	Anks1b	Ociad1
Clgn	Anks3	Lrrfip1
Clip1	Anln	Pdlim5
Clk1	Ano1	Setd6
Clk4	Anxa6	Spaca6
Cmc2	Anxa9	2010111I01Rik
Cnih3	Aox1	Tsr3
Cnot10	Ap1ar	Dleu2
Cnot2	Ap1s2	Cadps2
Cntn5	Ap3d1	Oma1
Cobll1	Ap4b1	Mark3
Col17a1	Apc	Pld2
Comt	Aplp2	Gm45062
Cops7b	Apmap	Cops7b
Coro6	Apoa1bp	Dus2
Cpne5	Apobec1	Zscan22
Cpped1	Apool	Mark2
Cpsf3	App	D030028A08Rik
Crbn	Appbp2os	Cdc14b
Crem	Appl1	Epb41
Crispld1	Appl2	Nrg2
Crlf2	Aqp5	Thra
Crnde	Aqp9	Supt5
Csf3r	Arap1	Pisd-ps1
Csmd3	Arap2	Ttc7b
Csnk1g1	Arfgap1	Mvb12a
CT009718.1	Arfip1	Pip5k1c
CT009718.4	Arfrp1	Dpf1
Ctage5	Arglu1	Slc4a4
Ctbs	Arhgap12	Dennd1a
Ctnna2	Arhgap19	Phldb1
Ctu2	Arhgap21	Rab28
Cul9	Arhgap23	Caprin2
Cyb5r1	Arhgap32	Nfasc
Cyp3a13	Arhgap39	Nsmf
Cyp4f16	Arhgap5	Unc80
D030028A08Rik	Arhgef1	Usp54
D230025D16Rik	Arhgef10l	Gpatch8
D3Ertd751e	Arhgef11	Cadm2
D430041D05Rik	Arhgef12	Map4
Dab2	Arhgef19	Mink1
Dalrd3	Arhgef26	Snap91
Dap3	Arhgef39	Fbf1
Dbn1	Arhgef4	Mfge8
Dbndd2	Arhgef40	Epb41l1
Dbp	Arhgef6	Mff
Dbt	Arhgef7	Phactr1
Dclk2	Arhgef9	Cadm3
Dcun1d4	Arid4b	Ndrg2
Dda1	Arid5a	Ttc3
Ddit3	Arl13b	Meaf6
Ddr1	Arl2bp	Wnk1
Dennd1a	Arl5c	Cnot10
Dgki	Armc5	Ermard
Disp1	Armc8	Gabbr1
Dleu2	Armcx1	Dmd
Dlg1	Armcx2	Vcan
Dmd	Arnt	Kmt2c
Dnah14	Arntl	Tmem209
Dnah2	Arpc4	Cmc2
Dnajc25	Arpp21	Lrch3
Dnase2a	Asap1	Scai
Dock3	Asb1	Bbs9
Dock7	Asb7	Ccdc157
Dopey1	Asic4	Lrrc61
Dpf1	Asna1	Myl6
Dph7	Asph	Zdhhc1
Drc1	Astn1	Atp9b
Drc3	Astn2	Ciz1
Dtna	Asxl2	Cnot2
Dtnb	Atat1	Nek1
Dtwd1	Ate1	Ktn1
Dus2	Atf2	Zfr2
Dync2h1	Atg16l2	Kif17
Dzank1	Atg3	Fam193b
E130307A14Rik	Atg7	Arfgap1
Eaf2	Atl2	Josd2
Ece2	Atm	Phtf1
Eef1d	Atp11a	Ssbp4
Eef2k	Atp11b	Alkbh6
Eef2kmt	Atp13a3	Gls
Efemp1	Atp1a4	Rbm25
Efna5	Atp2b1	Hnrnpa2b1
Ehbp1	Atp2c1	Ppp1r9a
Ehhadh	Atp5c1	Usp48
Emid1	Atp5h	Tbp
Eml4	Atp5l	Tmem39b
Enox2	Atp5s	Ints2
Enpp2	Atp6v0a1	Kif3a
Epb41	Atp6v1g2	G630016G05Rik
Epb41l1	Atp8a1	Armc8
Epb41l2	Atp9b	Nrcam
Epb41l3	Atr	Synj1
Epb41l4b	Atrnl1	N4bp2l2
Eps15l1	Atrx	Papola
Erbb4	AU019823	Adgra1
Erbin	AU022252	Rad18
Erg	AU022754	Fut10
Ermard	Auts2	Ube2d-ps
Evi5	AW554918	Megf11
Eya1	Azi2	Nrxn3
Eya3	Azin1	Skil
Fam118b	B130024G19Rik	Ifnar2
Fam135a	B3galnt2	1810062O18Rik
Fam149b	B3galt5	Srrm2
Fam151b	B3gnt5	Kdm4c
Fam160b2	B4galnt1	Slc37a3
Fam161a	B4galt2	Kdm2b
Fam172a	B9d1	Hyal2
Fam188a	Bace2	Stk38
Fam188b	Bag2	Lmo7
Fam192a	Bag6	Gbp3
Fam193b	Baiap2	Atrx
Fam214b	Baz1b	Xpo6
Fam228b	Baz2b	2310061I04Rik
Fam35a	BB218582	Tex9
Fam69c	Bbof1	Krba1
Fancl	Bbs9	Fam172a
Fank1	Bbx	Rbfox2
Fat1	BC034090	Sltm
Faxc	BC051142	Ehbp1
Fbf1	BC065397	Zfp426
Fbxl12	Bcan	Pvt1
Fbxo17	Bcas1	Capn15
Fbxo34	Bcas2	Phkb
Fbxw11	Bcas3	Zmiz2
Fgd2	Bcl11a	Tbcel
Fggy	Bcl2l12	Gigyf2
Fign	Bcl9l	Wdr4
Fkbp14	Bclaf1	Atp6v1g2
Flot1	Bco2	Csmd3
Flt3l	Bglap3	Ccdc138
Fnbp1	Bhlhb9	Wdr78
Fnip1	Bicd1	Ormdl2
Folh1	Bicdl1	Ccnyl1
Fopnl	Bin1	Dtnb
Frmpd3	Birc6	Pkd2
Fus	Blm	Hmgxb4
Fut10	Bmp2k	Dock7
Fut8	Bnc2	Myo18a
G2e3	Bnip1	Prdm5
G630016G05Rik	Bnip2	Ccdc17
Gabbr1	Borcs8	Zfc3h1
Gabpb2	Bphl	Cdk5rap2
Gabrb2	Bpnt1	Dock3
Gas2	Bptf	Spg7
Gas2l1	Braf	Arhgef9
Gas5	Brap	Fam151b
Gbp3	Brca1	Cdk2
Gdpd5	Brd3	Adcy8
Gfm2	Brd4	Ttll3
Gga3	Brd8	Cyp4f16
Ggcx	Brdt	Tpd52
Ggta1	Brinp2	Fam69c
Gigyf2	Brox	Fbxw11
Git1	Brsk2	Gm44670
Glrx2	Brwd3	Cep128
Gls	Btbd10	BC065397
Glt1d1	Btd	Arhgap5
Gm10033	Btf3l4	Cage1
Gm11627	C230035I16Rik	Gas2l1
Gm11837	C2cd3	Rusc2
Gm13563	C2cd5	Enox2
Gm14403	C530008M17Rik	Alg3
Gm15328	C530044C16Rik	Zfp672
Gm16596	Cables1	Kbtbd3
Gm17066	Cacfd1	Rassf2
Gm17916	Cacna1c	Miga1
Gm20422	Cacna1e	Rbck1
Gm20498	Cacna2d1	Dtna
Gm20715	Cacnb3	Pts
Gm21969	Cacng7	Rai14
Gm21992	Cacul1	Ptprv
Gm37885	Cadm1	Rnf138
Gm42878	Cadm2	Smox
Gm44670	Cadm3	Epb41l3
Gm45055	Cadps	Nudt13
Gm45062	Cadps2	Pfkp
Gm45645	Cage1	Rbms3
Gm5535	Calcrl	Mecom
Gm973	Calu	Alg13
Gm9866	Camk2b	Cfap100
Gmeb1	Camk2g	Disp1
Gnaz	Camkk2	Amn1
Golga2	Camta2	Rps6kb1
Golgb1	Capn10	Ttll4
Gpatch8	Capn15	Pank2
Gpm6b	Caprin1	Dgki
Gpr137	Caprin2	Cpsf3
Gpx8	Caps2	Tanc2
Gria2	Capzb	Stxbp2
Grik1	Carf	Setdb2
Grin1	Carmil1	Mndal
Grip1	Cars2	Lyar
Gripap1	Casc4	Bbof1
Grm1	Cask	Mllt10
Gspt2	Casp2	Nudt14
Gtf2h2	Cast	Rpap1
Gxylt1	Cbarp	Ylpm1
Hars2	Cbfb	Herc4
Hdac10	Cbs	Alg9
Hdac4	Cbx5	Aamdc
Hdlbp	Ccdc103	1700088E04Rik
Hectd2	Ccdc136	Ipo9
Hemk1	Ccdc138	Cep63
Herc3	Ccdc141	Tfb2m
Herc4	Ccdc150	Sfi1
Hfe	Ccdc157	Glt1d1
Hivep2	Ccdc163	Zfp961
Hmgb1	Ccdc167	E130307A14Rik
Hmgcl	Ccdc17	Kif23
Hmgxb4	Ccdc171	Tacc1
Hnrnpa2b1	Ccdc173	Fat1
Hnrnpdl	Ccdc191	Phf21a
Hpca	Ccdc34	Matr3
Hps3	Ccdc57	Ccdc167
Hyal2	Ccdc58	Pou2f1
Ice2	Ccdc62	Snapc4
Icmt	Ccdc66	Ypel1
Idh1	Ccdc74a	Fnip1
Ifnar2	Ccdc82	Osbpl6
Igsf1	Ccdc88a	Myo1b
Igsf9b	Ccdc91	Ube2e2
Ikzf4	Cchcr1	Mapt
Il20ra	Ccl25	Pitpnm2
Ilf3	Ccm2	Ctnna2
Inf2	Ccnc	Appl1
Inpp5b	Ccnl1	Reck
Ints11	Ccnl2	Slc25a36
Ints2	Ccnt1	Sec14l2
Invs	Ccnyl1	Synj2
Ip6k2	Ccs	Ccdc62
Ipo4	Ccser2	Ddr1
Ipo9	Cd302	Hps3
Isoc2b	Cd40	Rtel1
Itga10	Cd68	Numb
Itpr1	Cd82	Cnih3
Itpr2	Cdadc1	Mpp6
Jak3	Cdc123	Eml4
Josd2	Cdc14b	Fam149b
Kank1	Cdc16	Eps15l1
Kat7	Cdc27	Abca8b
Kbtbd3	Cdc34	Arid5a
Kcnc2	Cdc42bpa	Flot1
Kcnc3	Cdc7	Adgrl3
Kcnip2	Cdh11	Eef1d
Kcnma1	Cdh20
Kctd17	Cdh8
Kdm1b	Cdk10
Kdm2b	Cdk11b
Kdm3a	Cdk12
Kdm4c	Cdk2
Kif17	Cdk4
Kif1a	Cdk5rap2
Kif23	Cdk8
Kif3a	Cdkn3
Kifc2	Cds1
Kiz	Cdyl
Klhl3	Cecr2
Kmt2c	Celf1
Kmt5b	Cenpa
Krba1	Cenpc1
Ktn1	Cenpf
L3mbtl3	Cenpi
Lair1	Cenpn
Lat2	Cenpo
Lcp1	Cenpu
Ldah	Cenpv
Lef1	Cep112
Letm2	Cep128
Lhpp	Cep295
Lias	Cep55
Lingo1	Cep57l1
Llgl1	Cep63
Lmf1	Cep68
Lmo7	Cep70
Lrch3	Cep89
Lrp3	Cers5
Lrp8os2	Cers6
Lrrc14	Cfap100
Lrrc20	Cfap20
Lrrc56	Cfap46
Lrrc61	Chadl
Lrrc7	Chchd3
Lrrfip1	Chchd6
Lss	Chd6
Ltk	Chek2
Lyar	Chl1
Lyplal1	Chmp3
Lyrm7	Chn1
Lztfl1	Chpt1
Macf1	Chrm3
Madd	Chrnb1
Mag	Chtop
Magi2	Cinp
Map4	Cipc
Map4k1	Cit
Mapt	Ciz1
Mark2	Cklf
Mark3	Clasp1
Mas1	Clasp2
Mast4	Clcc1
Matr3	Clcn2
Max	Clcn5
Mbnl1	Cldnd1
Mbp	Clip1
Mcam	Clip2
Mccc1os	Clk2
Mcf2	Cln3
Mdm1	Cln6
Meaf6	Clstn1
Mecom	Clta
Med15	Cltc
Meg3	Cmc2
Megf11	Cnbp
Mei1	Cnih3
Mettl6	Cnnm3
Mff	Cnot10
Mfge8	Cnot2
Mfsd4a	Cnot4
Mier1	Cnot7
Miga1	Cntn4
Mink1	Cntrl
Mipol1	Cobl
Mlip	Cog8
Mllt10	Col11a2
Mndal	Col5a3
Morn1	Col6a3
Mov10	Commd6
Mpp6	Commd7
Mpped1	Cops3
Mpped2	Cops4
Mro	Cops7b
Mroh7	Cops9
Mterf3	Coq5
Mthfsl	Cox19
Mtif2	Cpeb2
Mvb12a	Cpeb3
Myl6	Cpne1
Myo18a	Cpsf3
Myo19	Cpsf6
Myo1b	Crcp
Myo6	Creb1
Mzf1	Crebbp
N4bp2l2	Crebrf
Naa16	Crem
Nars2	Crlf1
Nav1	Crlf2
Ncdn	Crls1
Ndrg2	Crocc
Ndrg3	Crtc1
Ndufb6	Crtc2
Nek1	Cryz
Nek7	Csde1
Neu4	Csf1
Nf1	Csgalnact1
Nfasc	Csmd3
Nfatc2	Csnk1a1
Nfkbiz	Csnk1d
Nfu1	Csnk1g2
Nmd3	Csnk1g3
Nos1	Csnk2a2
Npas4	Csnk2b
Nploc4	CT009718.1
Nptn	Ctage5
Nr2c1	Ctbp1
Nrbp1	Ctc1
Nrcam	Ctdspl
Nrg2	Ctnna2
Nrxn3	Ctnnd1
Nsd3	Ctsf
Nsmf	Cttn
Nt5dc1	Cuedc2
Ntng1	Cux2
Ntng2	Cwc22
Nudt13	Cyb561d2
Nudt14	Cyb5r4
Numb	Cyb5rl
Nup54	Cyfip1
Obscn	Cyld
Obsl1	Cyp20a1
Ociad1	Cyp4f16
Oma1	Cyp4f17
Ophn1	Cyp7b1
Ormdl2	D030028A08Rik
Osbpl6	D11Wsu47e
Osbpl8	D330041H03Rik
Otud3	Daam1
Otud7b	Dab1
P2rx4	Dab2
P2ry12	Dach2
Pabpc4	Daglb
Pafah2	Dars2
Paip2	Dbf4
Pank2	Dbt
Papola	Dcaf17
Parl	Dcaf6
Pbx3	Dcbld1
Pbx4	Dclk2
Pcbd2	Dctd
Pcdh11x	Dctn1
Pcdh15	Dcun1d2
Pced1b	Dcun1d4
Pcp2	Ddhd1
Pcsk7	Ddias
Pdcl	Ddr1
Pde7b	Ddx17
Pdgfc	Ddx31
Pdgfd	Ddx39
Pdlim5	Deaf1
Pdzd4	Dedd
Pecam1	Def8
Pecr	Dennd1a
Pemt	Dennd2a
Pex5l	Dennd5b
Pfkp	Depdc1a
Pgap2	Depdc5
Pgbd1	Desi2
Phactr1	Dffb
Phactr2	Dgkd
Phf14	Dgki
Phf21a	Dguok
Phf3	Dhcr7
Phf7	Dhrs13
Phkb	Dhx9
Phldb1	Disp1
Phtf1	Dixdc1
Pik3c2a	Dleu2
Pik3cb	Dlg1
Pik3r3	Dlg3
Pip5k1c	Dlgap1
Pisd-ps1	Dlgap5
Pitpnm2	Dlst
Pkd2	Dmd
Pkig	Dmpk
Plagl1	Dmtf1
Pld2	Dnajb5
Pld3	Dnajb6
Plec	Dnajc11
Plekha5	Dnajc24
Plekha6	Dnajc7
Plekhj1	Dnm1
Plpp1	Dnm2
Pnkp	Dnmbp
Pnpla7	Dnmt3b
Pogk	Dock10
Polb	Dock3
Polg	Dock7
Polh	Dolpp1
Pou2f1	Dopey1
Pou2f2	Dot1l
Ppip5k1	Dpf1
Ppp1r9a	Dpp7
Ppp2r5c	Dpp8
Ppp2r5e	Dpy19l3
Ppp3ca	Dpy19l4
Ppp4r1l-ps	Dpy30
Ppt1	Dram2
Ppwd1	Drg1
Prdm10	Dscc1
Prdm5	Dst
Preb	Dtna
Prepl	Dtnb
Prima1	Dtx2
Prkcb	Dtx3
Prkx	Dus2
Prmt9	Dync1i2
Proser3	Dysf
Prr14	Dzip3
Prr14l	E130114P18Rik
Prrg1	E130307A14Rik
Prrg2	E2f6
Ptk2	Ebf3
Ptms	Ecel1
Ptpa	Eci2
Ptprk	Ecsit
Ptprn	Ect2
Ptpru	Eda2r
Ptprv	Edem2
Pts	Eea1
Pttg1ip	Eef1d
Pvt1	Eef2k
Pxdn	Eefsec
R3hdm4	Efs
Rab28	Egfr
Rad18	Egln2
Rad52	Ehbp1
Rai1	Ehmt1
Rai14	Ehmt2
Ralgps1	Eif2b2
Ralyl	Eif2d
Rap1gap	Eif2s3y
Rasa2	Eif3h
Rassf2	Eif3k
Rbck1	Eif3m
Rbfox2	Eif4a2
Rbm25	Eif4enif1
Rbm27	Eif4g1
Rbm5	Eif4g2
Rbm6	Eif4h
Rbms1	Eif5a
Rbms3	Elavl2
Rbpms	Eldr
Rcc1l	Elf1
Rcor3	Elf2
Reck	Elk3
Relt	Ell2
Rere	Elmod3
Rexo4	Elovl2
Rfx3	Elp5
Rgs11	Emc1
Rgs19	Emc10
Rgs6	Eml2
Rian	Eml4
Rims1	Eml5
Riok1	Emsy
RMST_1	Enkd1
Rnf112	Enox2
Rnf138	Entpd5
Rnf38	Entpd6
Rnft2	Epb41
Rpap1	Epb41l1
Rpgr	Epb41l2
Rph3a	Epb41l3
Rprd1b	Epb41l4a
Rps6kb1	Epc2
Rsrp1	Epha5
Rtel1	Epn1
Rtf1	Epn2
Rtn4	Eps15
Rundc3b	Eps15l1
Rusc2	Erbin
Scai	Erc2
Scn1a	Ercc6
Sdccag3	Ercc8
Sdhc	Ergic2
Sec14l2	Eri2
Sema6c	Eri3
Serac1	Erich2
Setd2	Erich3
Setd6	Erlin2
Setdb2	Ermard
Sfi1	Erp29
Sft2d1	Esco1
Sgip1	Esyt2
Sgk3	Etfb
Sh2b3	Etfrf1
Sh2d5	Etl4
Sh3bp1	Etv4
Shisa4	Etv6
Shmt2	Evc
Shroom1	Evc2
Sipa1	Evi5l
Skil	Exd1
Slc16a3	Exoc1
Slc22a5	Exoc3l4
Slc25a14	Exoc7
Slc25a16	Exosc1
Slc25a36	Extl3
Slc25a40	F730043M19Rik
Slc30a9	Faap100
Slc35a2	Faf2
Slc35b3	Fahd2a
Slc37a3	Faim
Slc38a6	Fam102b
Slc45a4	Fam109a
Slc4a1ap	Fam111a
Slc4a4	Fam122b
Slc8a1	Fam124a
Slc8a2	Fam126a
Sltm	Fam134c
Smc6	Fam135a
Smim14	Fam13b
Smox	Fam149b
Smurf1	Fam151b
Snap91	Fam155a
Snapc4	Fam160a2
Sncaip	Fam162a
Snhg14	Fam168a
Snph	Fam172a
Snx32	Fam179b
Socs2	Fam184a
Son	Fam188a
Sorbs1	Fam193b
Sox5	Fam19a2
Sp100	Fam208b
Spaca6	Fam210a
Spata2	Fam219b
Spats1	Fam228b
Specc1	Fam229b
Speg	Fam35a
Spg7	Fam45a
Spint2	Fam53a
Spns1	Fam53b
Spopl	Fam60a
Srcin1	Fam65a
Srpx2	Fam69c
Srrm2	Fam76a
Srrt	Fam76b
Srsf7	Fam91a1
Ssbp4	Fancc
Sspo	Fance
St8sia1	Fancm
Stat2	Farsb
Stk38	Fat1
Strada	Fat3
Stradb	Fbf1
Stx3	Fbln2
Stxbp2	Fbn2
Stxbp3	Fbxl2
Stxbp5	Fbxl5
Sumf2	Fbxo17
Supt20	Fbxo34
Supt5	Fbxw11
Suz12	Fbxw17
Sympk	Fbxw5
Synj1	Fcho2
Synj2	Fdx1l
Syt14	Fer
Tacc1	Fermt2
Tanc2	Fez2
Tank	Fgf1
Tars2	Fgfr1
Tasp1	Fgfr1op
Tatdn3	Fgfr1op2
Tbc1d12	Fgfrl1
Tbc1d13	Fggy
Tbc1d9b	Fhl1
Tbcel	Fibp
Tbp	Fignl1
Tcerg1	Fip1l1
Tcf7l2	Firre
Tcof1	Fis1
Tctn3	Fktn
Tec	Flcn
Ten1	Flna
Tenm2	Flot1
Tex9	Flot2
Tfb2m	Flt3l
Tfcp2	Fmr1
Tgfb1i1	Fn1
Thap2	Fnbp1
Thap6	Fnbp4
Theg	Fndc1
Thra	Fndc3a
Thsd1	Fndc3c1
Thtpa	Fnip1
Tlk1	Fnip2
Tm2d2	Fntb
Tm4sf1	Fopnl
Tma7	Foxm1
Tmem126a	Foxn2
Tmem147os	Foxn3
Tmem175	Fra10ac1
Tmem196	Frmd8
Tmem208	Frmpd3
Tmem209	Frs2
Tmem231	Fsd1l
Tmem245	Ftx
Tmem39b	Fubp1
Tmem44	Fubp3
Tmem94	Fut10
Tnnt2	Fxr1
Tnpo1	Fyn
Tns1	Fyttd1
Tpcn2	G3bp1
Tpd52	G3bp2
Tpp1	G630016G05Rik
Traf6	Gab1
Trank1	Gabbr1
Trappc10	Gal3st1
Trappc6b	Gal3st4
Trim39	Galns
Trim46	Gapvd1
Trip4	Garnl3
Trmt10b	Gas2
Trmt13	Gas2l1
Trpc7	Gatad2a
Trpm4	Gba
Tsga10	Gbp3
Tspoap1	Gcc2
Tsr3	Gcfc2
Ttc19	Gemin8
Ttc3	Gen1
Ttc7b	Gfm2
Ttc9c	Gfra1
Ttll1	Ggcx
Ttll3	Ggnbp1
Ttll4	Ggnbp2
Tulp4	Ggps1
Tyk2	Ghdc
U2af1	Gigyf2
Ube2d-ps	Gipc1
Ube2e2	Git2
Ubox5	Glis2
Ubxn11	Gls
Uggt2	Glt1d1
Unc5d	Gm10644
Unc80	Gm11734
Use1	Gm13270
Usp34	Gm13563
Usp48	Gm14403
Usp54	Gm14410
Uspl1	Gm15972
Vangl1	Gm16008
Vcan	Gm16838
Vkorc1l1	Gm16958
Vopp1	Gm16973
Vps13d	Gm20460
Vps25	Gm20716
Vps9d1	Gm21811
Washc2	Gm21969
Wdfy1	Gm21989
Wdr4	Gm26760
Wdr78	Gm28496
Wiz	Gm28551
Wnk1	Gm28869
Wnk4	Gm29394
Xiap	Gm29609
Xndc1	Gm3604
Xpo6	Gm3764
Xrcc3	Gm42956
Yap1	Gm44670
Ylpm1	Gm44965
Ypel1	Gm45062
Ypel3	Gm45243
Ythdf1	Gm45338
Zbtb20	Gm45447
Zbtb38	Gm45736
Zc3h7a	Gm4924
Zc3h8	Gm9801
Zcwpw1	Gnas
Zdhhc1	Gnb1l
Zdhhc21	Gnl3
Zfat	Golga1
Zfc3h1	Golga2
Zfp125	Golga4
Zfp141	Golgb1
Zfp28	Golim4
Zfp335	Golph3
Zfp420	Golt1b
Zfp426	Gon4l
Zfp512b	Gopc
Zfp526	Gorasp2
Zfp532	Got1l1
Zfp551	Gpatch2
Zfp558	Gpatch8
Zfp638	Gpcpd1
Zfp644	Gper1
Zfp655	Gphn
Zfp672	Gpm6b
Zfp746	Gpr137b
Zfp783	Gpr155
Zfp788	Gpr173
Zfp811	Gpr19
Zfp839	Gprasp1
Zfp873	Gps1
Zfp942	Gpsm2
Zfp950	Grb10
Zfp961	Gria4
Zfr2	Grid1
Zfx	Grik2
Zmiz2	Grin1
Zmym2	Gripap1
Znhit1	Grk3
Zscan22	Grm5
Zzz3	Gsap
	Gse1
	Gsg1l
	Gsn
	Gspt2
	Gstm6
	Gtf2a2
	Gtf2h1
	Gtf2i
	Gtf3c2
	Gtf3c4
	Gtpbp8
	Guf1
	Gxylt1
	H2-T22
	Hace1
	Hacl1
	Haus1
	Haus3
	Hdac5
	Hdac7
	Heatr3
	Heatr6
	Hectd2
	Heg1
	Helz
	Herc4
	Herc6
	Hibch
	Hid1
	Hif3a
	Hikeshi
	Hip1
	Hipk1
	Hira
	Hjurp
	Hltf
	Hmbox1
	Hmbs
	Hmcn2
	Hmga1
	Hmgn3
	Hmgxb4
	Hnrnpa1
	Hnrnpa2b1
	Hnrnpd
	Hnrnpdl
	Hnrnpf
	Hnrnph1
	Hnrnph3
	Hnrnpl
	Hnrnpll
	Hnrnpm
	Homer1
	Homer3
	Hook2
	Hook3
	Hp1bp3
	Hpf1
	Hps3
	Hps5
	Hras
	Hs6st2
	Hscb
	Hsd17b7
	Hsdl2
	Hsf1
	Huwe1
	Hyal2
	Icmt
	Idh1
	Idh2
	Idh3b
	Idh3g
	Iffo1
	Ifi203
	Ifi27
	Ifnar1
	Ifnar2
	Ift27
	Ift57
	Igf2bp3
	Ighmbp2
	Ikbip
	Ikbkg
	Ildr2
	Ilkap
	Immt
	Impdh2
	Inca1
	Inip
	Ino80e
	Inpp4b
	Inpp5f
	Inppl1
	Insig2
	Ints10
	Ints11
	Ints13
	Ints2
	Ints6l
	Ints7
	Invs
	Ip6k1
	Ip6k2
	Ipo11
	Ipo9
	Iqcb1
	Iqce
	Iqgap1
	Iqsec2
	Irf9
	Irgm1
	Isl2
	Ist1
	Itga6
	Itgb1bp2
	Itgb4
	Itgb8
	Itpr1
	Ivd
	Ivns1abp
	Jag2
	Jakmip2
	Jam2
	Jmjd1c
	Jmjd6
	Jmjd7
	Josd2
	Kalrn
	Kansl3
	Kars
	Katnal2
	Kbtbd3
	Kcnd3
	Kctd17
	Kctd20
	Kctd3
	Kdm2b
	Kdm3a
	Kdm3b
	Kdm4c
	Kdm6a
	Khdrbs3
	Kidins220
	Kif13a
	Kif15
	Kif17
	Kif1b
	Kif20b
	Kif21a
	Kif23
	Kif24
	Kif2a
	Kif3a
	Kiz
	Klc1
	Klhdc1
	Klhdc10
	Klhdc4
	Klhdc8b
	Klhl13
	Klhl32
	Klhl7
	Kmt2c
	Kmt2e
	Knop1
	Kntc1
	Kras
	Krba1
	Krit1
	Ktn1
	Kxd1
	Kyat1
	Kyat3
	Lactb
	Lactb2
	Larp4b
	Las1l
	Lbr
	Lcorl
	Ldhb
	Lef1
	Lekr1
	Lgals8
	Lhfpl2
	Limk2
	Lims1
	Lin7a
	Lins1
	Llph
	Lmbr1
	Lmo7
	Lmtk3
	Lncpint
	Lonrf3
	Lpin1
	Lrch2
	Lrch3
	Lrif1
	Lrig1
	Lrig2
	Lrp11
	Lrp8
	Lrr1
	Lrrc27
	Lrrc28
	Lrrc40
	Lrrc49
	Lrrc61
	Lrrc7
	Lrrfip1
	Lrrfip2
	Lrwd1
	Lsamp
	Lsm14b
	Lsm5
	Lta4h
	Ltbp1
	Luc7l
	Luc7l2
	Luc7l3
	Lyar
	Macf1
	Mad2l2
	Maf1
	Mafg
	Magi1
	Magi3
	Man2a1
	Map1a
	Map2
	Map2k4
	Map2k5
	Map3k10
	Map3k4
	Map3k7
	Map4
	Map4k1
	Map4k3
	Map4k4
	Map6
	Map7d1
	Map7d2
	Mapk12
	Mapk1ip1
	Mapk8ip3
	Mapk9
	Mapkap1
	Mapt
	Mark2
	Mark3
	Mars
	Mast3
	Mast4
	Matr3
	Mavs
	Max
	Maz
	Mbd1
	Mbd5
	Mbnl1
	Mbnl2
	Mbnl3
	Mboat2
	Mbp
	Mcf2
	Mcf2l
	Mcoln1
	Mcph1
	Mcrs1
	Mdfic
	Mdm1
	Mdm2
	Mdm4
	Meaf6
	Mecom
	Mecr
	Med12l
	Med23
	Mef2a
	Mef2d
	Meg3
	Megf11
	Megf6
	Melk
	Memo1
	Men1
	Mest
	Metap1d
	Mettl16
	Mettl17
	Mettl23
	Mettl3
	Mff
	Mfge8
	Mfhas1
	Mfsd7b
	Mgat1
	Mgea5
	Mgst1
	Mia3
	Miat
	Mib2
	Mical1
	Mical2
	Mical3
	Micall1
	Micu3
	Miga1
	Mink1
	Mir9-3hg
	Mis18bp1
	Mitf
	Mki67
	Mllt10
	Mlycd
	Mmd2
	Mms22l
	Mnat1
	Mndal
	Mocs1
	Mocs2
	Mogs
	Mok
	Mon2
	Morf4l1
	Morf4l2
	Mospd1
	Mpc1
	Mpdz
	Mpg
	Mphosph9
	Mpp2
	Mpp6
	Mpp7
	Mprip
	Mpv17
	Mpv17l
	Mpv17l2
	Mpzl1
	Mre11a
	Mro
	Mroh1
	Mrpl13
	Mrpl27
	Mrpl30
	Mrpl47
	Mrpl55
	Mrpl58
	Mrps31
	Mrps36
	Mrs2
	Msantd2
	Msh5
	Msi1
	Msi2
	Msl2
	Msl3
	Mta1
	Mtch2
	Mtcl1
	Mtdh
	Mtf2
	Mtg2
	Mtmr1
	Mtmr12
	Mtmr2
	Mtmr3
	Mto1
	Mtr
	Mtss1
	Mtus1
	Mtx3
	Mul1
	Mvb12a
	Mybl1
	Mybpc1
	Mycbp2
	Myef2
	Myg1
	Myh14
	Myl6
	Mynn
	Myo18a
	Myo19
	Myo1b
	Myo5a
	Myo6
	Myo9a
	Myo9b
	N4bp2l1
	N4bp2l2
	Naa25
	Nab2
	Nacc2
	Nadk
	Nadsyn1
	Nae1
	Naga
	Nampt
	Nap1l4
	Napb
	Nasp
	Nat9
	Nav1
	Nav3
	Nbea
	Nbeal1
	Nbr1
	Ncald
	Ncam1
	Ncapd3
	Nckap5
	Ncoa1
	Ncoa6
	Ncor1
	Ncor2
	Nde1
	Ndel1
	Ndrg2
	Ndst1
	Ndufa12
	Ndufa5
	Ndufa7
	Ndufaf5
	Ndufs1
	Ndufs4
	Ndufs7
	Ndufv3
	Necap1
	Nectin3
	Nek1
	Nek9
	Neo1
	Nepro
	Neurl4
	Nexn
	Nfasc
	Nfat5
	Nfe2l1
	Nfia
	Nfib
	Nfix
	Nfya
	Nhsl1
	Nif3l1
	Nin
	Nipa2
	Nipal3
	Nipsnap1
	Nkain4
	Nkiras1
	Nktr
	Nlgn2
	Nmbr
	Nmd3
	Nme6
	Nme7
	Nmt2
	Nnat
	Nod1
	Nol4
	Nop56
	Notum
	Npas3
	Npcd
	Npepps
	Nqo2
	Nr6a1os
	Nras
	Nrcam
	Nrd1
	Nrf1
	Nrg1
	Nrg2
	Nrxn1
	Nrxn2
	Nrxn3
	Nsd1
	Nsd3
	Nsf
	Nsmf
	Nt5c2
	Nt5c3b
	Nt5m
	Ntan1
	Ntng2
	Ntrk3
	Nubp2
	Nudt13
	Nudt14
	Nudt21
	Nudt5
	Numa1
	Numb
	Nup153
	Nup35
	Nup93
	Nup98
	Nusap1
	Nvl
	Nxt1
	Oaz3
	Ocel1
	Ociad1
	Odf2
	Ogfod2
	Olfr1349
	Oma1
	Opa1
	Oprl1
	Optn
	Orc2
	Orc3
	Orc6
	Ormdl2
	Os9
	Osbpl11
	Osbpl1a
	Osbpl3
	Osbpl6
	Osbpl9
	Oscp1
	Ovgp1
	P2rx4
	P2rx6
	Pacsin3
	Pag1
	Pakap
	Palb2
	Pam
	Pan2
	Pan3
	Pank2
	Pantr1
	Papola
	Papss1
	Pard3
	Parp11
	Parp6
	Patl1
	Patz1
	Pax6
	Pbrm1
	Pbx1
	Pcbp2
	Pcbp4
	Pcdh11x
	Pcdh19
	Pced1a
	Pcm1
	Pcmtd1
	Pcmtd2
	Pcnt
	Pcnx
	Pctp
	Pcyox1
	Pcyox1l
	Pcyt2
	Pdcd10
	Pde4b
	Pde7a
	Pdlim5
	Pds5b
	Pdss2
	Pdxdc1
	Pdzd4
	Peak1
	Peli1
	Pepd
	Pex2
	Pex26
	Pex7
	Pfkp
	Pgap2
	Pgghg
	Pgs1
	Phactr1
	Phc3
	Phf12
	Phf14
	Phf19
	Phf21a
	Phf21b
	Phf3
	Phf8
	Phka1
	Phkb
	Phkg2
	Phldb1
	Phldb2
	Phtf1
	Pi4k2a
	Pi4kb
	Pias1
	Pibf1
	Picalm
	Pick1
	Pigb
	Pigq
	Pigs
	Pigv
	Pigx
	Pik3c2a
	Pik3r2
	Pikfyve
	Pip5k1c
	Pisd
	Pisd-ps1
	Pitpnb
	Pitpnc1
	Pitpnm2
	Pja2
	Pkd2
	Pkig
	Pknox1
	Pkp4
	Pla2g6
	Plaa
	Platr20
	Platr25
	Plcb4
	Plcd4
	Pld2
	Plekha1
	Plekha4
	Plekha5
	Plekha7
	Plekha8
	Plekhg4
	Plekhj1
	Plekhm2
	Plgrkt
	Plpp4
	Plxnb3
	Pmf1
	Pms1
	Pnkd
	Pogz
	Pola1
	Poldip3
	Polh
	Poli
	Polk
	Polm
	Poln
	Polq
	Polr3b
	Polr3c
	Polr3gl
	Polrmt
	Pomgnt2
	Pop4
	Porcn
	Pot1a
	Pou2f1
	Ppard
	Ppfia1
	Ppfia2
	Ppfia3
	Ppfibp1
	Ppfibp2
	Pphln1
	Ppig
	Ppip5k1
	Ppip5k2
	Ppm1e
	Ppp1cc
	Ppp1r12a
	Ppp1r12b
	Ppp1r16a
	Ppp1r35
	Ppp1r3b
	Ppp1r7
	Ppp1r9a
	Ppp2r1b
	Ppp2r2d
	Ppp3ca
	Ppp4r1
	Ppp4r1l-ps
	Ppp4r3a
	Ppp6c
	Ppp6r3
	Pprc1
	Pqlc2
	Pqlc3
	Pradc1
	Pramef8
	Prcd
	Prdm5
	Prdx6
	Preb
	Prelp
	Prim2
	Primpol
	Prkag2
	Prkar1a
	Prkar2b
	Prkcb
	Prkcg
	Prkdc
	Prmt3
	Proca1
	Prom1
	Prorsd1
	Prpf3
	Prpf39
	Prpf40a
	Prpf40b
	Prpsap2
	Prr13
	Prr14l
	Prrc2b
	Prrc2c
	Prrg1
	Prrt2
	Prss36
	Psap
	Psme3
	Psme4
	Psmf1
	Psmg4
	Pstk
	Ptbp1
	Ptbp3
	Ptcd3
	Ptdss2
	Ptgr2
	Ptp4a2
	Ptpdc1
	Ptpn13
	Ptpn4
	Ptprd
	Ptprf
	Ptpro
	Ptprv
	Ptprz1
	Pts
	Puf60
	Pum1
	Pus1
	Pvt1
	Pwwp2a
	Pxdn
	Pxk
	Qk
	Qrich1
	Qtrt1
	R3hdm1
	R3hdm2
	R74862
	Rab10os
	Rab11fip3
	Rab12
	Rab17
	Rab1a
	Rab28
	Rab34
	Rab5c
	Rab8b
	Rabep1
	Rabl2
	Rabl3
	Racgap1
	Rad18
	Rad54b
	Raf1
	Rai14
	Ralgapa1
	Ralgds
	Ralgps1
	Ralgps2
	Raly
	Ranbp17
	Ranbp9
	Rangap1
	Rap1a
	Rapgef1
	Rapgef6
	Raph1
	Rars
	Rassf2
	Rbbp8
	Rbck1
	Rbfox2
	Rbm25
	Rbm26
	Rbm33
	Rbm39
	Rbm41
	Rbm5
	Rbm7
	Rbms1
	Rbms3
	Rbpj
	Rc3h2
	Rcbtb1
	Rcbtb2
	Rcc1
	Rccd1
	Rcor3
	Rdh13
	Reck
	Reep3
	Rell2
	Repin1
	Reps1
	Rev1
	Rev3l
	Rffl
	Rfx7
	Rgl3
	Rgs22
	Rgs7
	Rgs8
	Rhbdl3
	Rhobtb3
	Rhot1
	Rian
	Rif1
	Rims1
	Rims2
	Riok3
	Rita1
	Rlf
	Rmdn1
	Rmnd5a
	RMST_1
	Rnaseh2b
	Rnf121
	Rnf122
	Rnf126
	Rnf135
	Rnf138
	Rnf14
	Rnf141
	Rnf144a
	Rnf146
	Rnf150
	Rnf167
	Rnf170
	Rnf214
	Rnf216
	Rnf219
	Rnf32
	Rnf38
	Rnft2
	Rnls
	Rnpep
	Robo2
	Rp2
	Rpain
	Rpap1
	Rpgr
	Rpl10a
	Rpl13a
	Rpn2
	Rpp21
	Rprd2
	Rps27l
	Rps6ka2
	Rps6ka3
	Rps6kb1
	Rps6kb2
	Rps6kc1
	Rptor
	Rragb
	Rrp1b
	Rsbn1l
	Rsrc2
	Rsrp1
	Rtel1
	Rtfdc1
	Rtn1
	Rtn4
	Rttn
	Rubcn
	Runx2
	Rusc2
	Safb2
	Samd8
	Samhd1
	Sap30bp
	Sar1b
	Sars
	Satb1
	Sbf2
	Sbno2
	Scai
	Scamp2
	Scamp4
	Scamp5
	Scaper
	Scarb1
	Schip1
	Scml4
	Scn8a
	Scrib
	Sdccag3
	Sdccag8
	Sec11a
	Sec11c
	Sec14l2
	Sec22a
	Sec24a
	Sec31a
	Sec61a2
	Selenoi
	Sema4c
	Sema6a
	Sema6c
	Sema6d
	Senp3
	Senp5
	Senp6
	Sergef
	Serhl
	Serpinb6a
	Serpinb8
	Serpine2
	Serpinh1
	Setd3
	Setd4
	Setd6
	Setdb2
	Setx
	Sez6
	Sf3b1
	Sfi1
	Sfmbt1
	Sfswap
	Sft2d1
	Sft2d2
	Sfxn4
	Sfxn5
	Sgce
	Sgip1
	Sgms1
	Sgol1
	Sh2b1
	Sh3bp4
	Sh3d19
	Sh3glb2
	Sh3kbp1
	Sh3pxd2a
	Sharpin
	Shc3
	Shisa7
	Sik2
	Sik3
	Sil1
	Sipa1l3
	Sirpa
	Sirt2
	Siva1
	Skil
	Skiv2l
	Skp1a
	Slain1
	Slain2
	Slbp
	Slc10a7
	Slc12a6
	Slc16a3
	Slc16a6
	Slc18b1
	Slc1a3
	Slc22a21
	Slc25a14
	Slc25a19
	Slc25a26
	Slc25a36
	Slc25a38
	Slc25a53
	Slc27a1
	Slc29a1
	Slc29a3
	Slc2a4rg-ps
	Slc30a5
	Slc31a2
	Slc35c2
	Slc37a3
	Slc37a4
	Slc38a10
	Slc38a2
	Slc38a6
	Slc39a3
	Slc41a2
	Slc41a3
	Slc44a2
	Slc44a5
	Slc46a3
	Slc4a4
	Slc4a7
	Slc7a2
	Slc7a6
	Slc9a5
	Slc9a7
	Slc9a8
	Slit2
	Slmap
	Slpi
	Sltm
	Slu7
	Smad2
	Smap1
	Smarca2
	Smarca4
	Smarcad1
	Smarcc2
	Smarce1
	Smc2
	Smc5
	Smc6
	Smchd1
	Smg7
	Smim10l1
	Smim20
	Smim7
	Smox
	Smtn
	Smurf2
	Snap91
	Snapc1
	Snapc3
	Snapc4
	Snca
	Snhg14
	Snph
	Snrk
	Snrnp70
	Snrpa1
	Snx13
	Snx14
	Snx16
	Snx17
	Snx22
	Sobp
	Socs6
	Socs7
	Son
	Sorbs1
	Sorbs2
	Sort1
	Sox2ot
	Sox6
	Spa17
	Spaca6
	Spag1
[truncated: 471 more rows]

## Sheet: GO_Figure 3B
ontology	GO.ID	term	annotated	significant	expected	pv.fisher	pv.fisher.BH	genes	cluster
CC	GO:0098858	actin-based cell projection	229	6	1.15	0.0011	0.0203582	Dmd,Fat1,Hyal2,Myo1b,Nfasc,Ppp1r9a	0
MF	GO:0003779	actin binding	447	10	2.25	9.4e-05	0.00675524	Ctnna2,Dmd,Epb41l1,Gas2l1,Macf1,Myo18a,Myo1b,Phactr1,Ppp1r9a,Rai14	0
CC	GO:0015629	actin cytoskeleton	511	13	2.57	2e-06	8.85714e-05	Aldoa,Cdc42bpa,Ctnna2,Dmd,Gas2l1,Macf1,Mark2,Myl6,Myo18a,Myo1b,Ppp1r9a,Prkcb,Sorbs1	0
MF	GO:0051015	actin filament binding	222	7	1.12	0.00014	0.007996	Ctnna2,Dmd,Gas2l1,Macf1,Myo18a,Myo1b,Ppp1r9a	0
CC	GO:0042641	actomyosin	97	4	0.49	0.00149	0.0246347	Cdc42bpa,Gas2l1,Myo18a,Sorbs1	0
MF	GO:0030554	adenyl nucleotide binding	1484	21	7.47	1.8e-05	0.003998	Abca8b,Bag2,Camk2b,Cdc42bpa,Cdk12,Ddr1,Ip6k2,Kif17,Kif23,Map4k1,Mark2,Mark3,Myo18a,Myo1b,Nek1,Ppip5k1,Prkcb,Rtel1,Trpm4,Ube2e2,Wnk1	0
MF	GO:0032559	adenyl ribonucleotide binding	1470	20	7.4	4.9e-05	0.00515532	Abca8b,Camk2b,Cdc42bpa,Cdk12,Ddr1,Ip6k2,Kif17,Kif23,Map4k1,Mark2,Mark3,Myo18a,Myo1b,Nek1,Ppip5k1,Prkcb,Rtel1,Trpm4,Ube2e2,Wnk1	0
CC	GO:0070161	anchoring junction	666	12	3.35	0.00015	0.00404348	Adgrl3,Alkbh6,Ank2,Ank3,Cdc42bpa,Ctnna2,Dmd,Fat1,Fbf1,Nfasc,Ppp3ca,Sorbs1	0
MF	GO:0043168	anion binding	2325	27	11.71	3.5e-05	0.00466433	Abca8b,Accs,Camk2b,Cdc42bpa,Cdk12,Ddr1,Dus2,Gbp3,Ip6k2,Itpr1,Kif17,Kif23,Map4k1,Mark2,Mark3,Myo18a,Myo1b,Nek1,Plekha5,Ppip5k1,Prkcb,Rab28,Rtel1,Snap91,Trpm4,Ube2e2,Wnk1	0
CC	GO:0030122	AP-2 adaptor complex	11	2	0.06	0.00134	0.0229568	Sgip1,Snap91	0
CC	GO:0032279	asymmetric synapse	406	18	2.04	2.7e-12	3.72e-10	Adam22,Ank2,Anks1b,Arhgef9,Bcas1,Camk2b,Ctnna2,Dmd,Epb41l1,Itpr1,Macf1,Map4,Mapt,Numb,Plekha5,Ppp1r9a,Rims1,Snap91	0
MF	GO:0005524	ATP binding	1399	20	7.04	2.5e-05	0.00415177	Abca8b,Camk2b,Cdc42bpa,Cdk12,Ddr1,Ip6k2,Kif17,Kif23,Map4k1,Mark2,Mark3,Myo18a,Myo1b,Nek1,Ppip5k1,Prkcb,Rtel1,Trpm4,Ube2e2,Wnk1	0
CC	GO:0030424	axon	737	13	3.71	9.5e-05	0.00273953	Adam22,Adgrl3,Ank3,Bag2,Ctnna2,Dmd,Map4,Mapt,Nfasc,Ppp1r9a,Prkcb,Snap91,Unc80	0
CC	GO:0045180	basal cortex	7	2	0.04	0.00052	0.0111172	Mark2,Phldb1	0
CC	GO:0045178	basal part of cell	300	9	1.51	2.3e-05	0.000814857	Abca8b,Ank2,Ank3,Ctnna2,Ddr1,Mark2,Numb,Phldb1,Slc4a4	0
CC	GO:0009925	basal plasma membrane	275	7	1.38	0.0005	0.0110714	Abca8b,Ank2,Ank3,Ctnna2,Ddr1,Numb,Slc4a4	0
CC	GO:0016323	basolateral plasma membrane	246	7	1.24	0.00026	0.00657959	Abca8b,Ank2,Ank3,Ctnna2,Ddr1,Numb,Slc4a4	0
MF	GO:0005488	binding	14122	113	71.1	4.3e-13	4.29785e-10	Abca8b,Accs,Adam22,Adgrl2,Adgrl3,Aldoa,Alkbh6,Ank2,Ank3,Anks1b,Arid5a,Bag2,Bcas1,Bcas3,Brd4,Camk2b,Capn15,Cdc42bpa,Cdk12,Ciz1,Clip1,Cnot2,Ctnna2,Ddr1,Dennd1a,Dmd,Dpf1,Dus2,Eml4,Epb41l1,Fat1,Fbf1,Flt3l,Fnbp1,Fnip1,Gas2l1,Gbp3,Gpatch8,Gripap1,Hnrnpa2b1,Hyal2,Ip6k2,Itpr1,Kctd17,Kdm4c,Kif17,Kif23,Kmt2c,Ktn1,Lef1,Macf1,Map4,Map4k1,Mapt,Mark2,Mark3,Mbnl1,Mcf2,Mff,Mfge8,Miga1,Mvb12a,Myl6,Myo18a,Myo1b,Ne…	0
CC	GO:0098588	bounding membrane of organelle	1232	14	6.2	0.00381	0.0489737	Dennd1a,Dmd,Fnip1,Gripap1,Hyal2,Itpr1,Mff,Miga1,Mvb12a,Myo1b,Osbpl6,Sgip1,Snap91,Zdhhc1	0
CC	GO:0005903	brush border	144	5	0.72	0.00083	0.0163365	Ddr1,Myl6,Myo18a,Myo1b,Prkcb	0
CC	GO:0005955	calcineurin complex	7	2	0.04	0.00052	0.0111172	Itpr1,Ppp3ca	0
MF	GO:0097367	carbohydrate derivative binding	2186	25	11.01	9.1e-05	0.00675524	Abca8b,Camk2b,Cdc42bpa,Cdk12,Ddr1,Dus2,Gbp3,Hyal2,Ip6k2,Kif17,Kif23,Map4k1,Mark2,Mark3,Myo18a,Myo1b,Nek1,Ppip5k1,Prkcb,Rab28,Rtel1,Trpm4,Ube2e2,Vcan,Wnk1	0
MF	GO:0003824	catalytic activity	5575	49	28.07	2.7e-05	0.00415177	Abca8b,Accs,Adam22,Adamts6,Aldoa,Alkbh6,Brd4,Camk2b,Capn15,Cdc42bpa,Cdk12,Cnot2,Ddr1,Dus2,Gbp3,Gxylt1,Hyal2,Ip6k2,Josd2,Kdm4c,Kif17,Kif23,Kmt2c,Macf1,Map4k1,Mark2,Mark3,Nek1,Nrg2,Oma1,Polh,Ppip5k1,Ppp3ca,Prdm5,Prkcb,Pxdn,Rab28,Rpap1,Rtel1,Sec14l2,Sgip1,Smox,Ttc3,Ube2e2,Usp34,Usp48,Usp54,Wnk1,Zdhhc1	0
MF	GO:0140096	catalytic activity, acting on a protein	2279	26	11.47	6.7e-05	0.00608786	Adam22,Adamts6,Brd4,Camk2b,Capn15,Cdc42bpa,Cdk12,Ddr1,Josd2,Kdm4c,Kmt2c,Map4k1,Mark2,Mark3,Nek1,Nrg2,Oma1,Ppp3ca,Prkcb,Ttc3,Ube2e2,Usp34,Usp48,Usp54,Wnk1,Zdhhc1	0
MF	GO:0043169	cation binding	3698	36	18.62	6.1e-05	0.00580662	Adgrl3,Alkbh6,Capn15,Cdc42bpa,Clip1,Ddr1,Dmd,Dpf1,Gpatch8,Itpr1,Kdm4c,Kmt2c,Macf1,Mark2,Mbnl1,Myl6,Nek1,Oma1,Phf21a,Pitpnm2,Polh,Ppp3ca,Prdm5,Prkcb,Pxdn,Rbm5,Rims1,Rtel1,Tbc1d9b,Thra,Tpd52,Trpm4,Ttc3,Vcan,Wnk1,Ypel1	0
CC	GO:0005911	cell-cell junction	530	10	2.67	0.00037	0.009176	Adgrl3,Ank2,Ank3,Cdc42bpa,Ctnna2,Fat1,Fbf1,Nfasc,Ppp3ca,Sorbs1	0
CC	GO:0005938	cell cortex	306	9	1.54	2.6e-05	0.000895556	Arhgef9,Ctnna2,Dmd,Macf1,Mark2,Phldb1,Ppp1r9a,Prkcb,Rims1	0
CC	GO:0099738	cell cortex region	47	4	0.24	9.3e-05	0.00273953	Ctnna2,Mark2,Phldb1,Rims1	0
CC	GO:0030054	cell junction	2100	42	10.57	3.9e-15	1.612e-12	Adam22,Adgrl2,Adgrl3,Alkbh6,Ank2,Ank3,Anks1b,Arhgef9,Bcas1,Camk2b,Cdc42bpa,Cnih3,Ctnna2,Dennd1a,Dmd,Epb41l1,Fat1,Fbf1,Gripap1,Hnrnpa2b1,Ip6k2,Itpr1,Macf1,Map4,Mapt,Mff,Nfasc,Nrg2,Numb,Phactr1,Plekha5,Ppp1r9a,Ppp3ca,Prkcb,Rai14,Rims1,Sgip1,Snap91,Sorbs1,Tpd52,Usp48,Vcan	0
CC	GO:0031252	cell leading edge	409	8	2.06	0.00113	0.0206059	Bcas3,Cdc42bpa,Ctnna2,Dmd,Fat1,Macf1,Mapt,Ppp1r9a	0
CC	GO:0071944	cell periphery	6327	56	31.85	4e-06	0.000165333	Abca8b,Adam22,Adamts6,Adgrl2,Adgrl3,Aldoa,Ank2,Ank3,Anks1b,Arhgef9,Bcas3,Ciz1,Cnih3,Cnot2,Ctnna2,Ddr1,Dennd1a,Dmd,Epb41l1,Fat1,Flt3l,Fnbp1,Gbp3,Gpm6b,Hyal2,Itpr1,Kif17,Lmo7,Macf1,Mapt,Mark2,Mark3,Mfge8,Miga1,Myo1b,Nfasc,Numb,Osbpl6,Pcdh11x,Phldb1,Ppip5k1,Ppp1r9a,Ppp3ca,Prkcb,Pxdn,Rab28,Rims1,Sgip1,Slc4a4,Snap91,Sorbs1,Trpm4,Ttc7b,Unc80,Usp48,Vcan	0
CC	GO:0042995	cell projection	2643	41	13.3	3.5e-11	3.1e-09	Adam22,Adgrl2,Adgrl3,Aldoa,Ank3,Anks1b,Bag2,Camk2b,Cdc42bpa,Cep128,Cfap100,Clip1,Cnih3,Ctnna2,Dennd1a,Dmd,Fat1,Fbf1,Gripap1,Hnrnpa2b1,Hyal2,Itpr1,Kif17,Macf1,Map4,Mapt,Mark2,Mark3,Myo1b,Nfasc,Numb,Pcdh11x,Ppp1r9a,Ppp3ca,Prkcb,Rab28,Rims1,Rpgr,Snap91,Unc80,Vcan	0
BP	GO:1905114	cell surface receptor signaling pathway ...	552	11	2.73	9.9e-05	0.0112271	Anks1b,Lef1,Macf1,Mark2,Ppp1r9a,Ppp3ca,Rims1,Thra,Trpm4,Usp34,Wnk1	0
CC	GO:0110165	cellular anatomical entity	19319	137	97.25	9.4e-16	5.828e-13	Abca8b,Adam22,Adamts6,Adgrl2,Adgrl3,Aldoa,Alkbh6,Ank2,Ank3,Anks1b,Arhgef9,Arid5a,Bag2,Bcas1,Bcas3,Brd4,Camk2b,Capn15,Ccdc167,Cdc42bpa,Cdk12,Cep128,Cfap100,Ciz1,Clip1,Cnih3,Cnot2,Cops7b,Ctnna2,Ddr1,Dennd1a,Dmd,Dpf1,Dus2,Eml4,Epb41l1,Fat1,Fbf1,Flt3l,Fnbp1,Fnip1,Gas2l1,Gbp3,Gpatch8,Gpm6b,Gripap1,Gxylt1,Hnrnpa2b1,Hyal2,Ip6k2,Itpr1,Josd2,Kctd17,Kdm4c,Kif17,Kif23,Kmt2c,Ktn1,Lef1,Lmo7,Lrch3,Macf1,Map4,M…	0
CC	GO:0005813	centrosome	630	10	3.17	0.00137	0.0229568	Anks1b,Cep128,Clip1,Fbf1,Kif23,Mvb12a,Nek1,Prkcb,Rpgr,Sorbs1	0
MF	GO:0016247	channel regulator activity	146	5	0.74	0.00088	0.0338292	Ank2,Cnih3,Itpr1,Prkcb,Wnk1	0
CC	GO:0036064	ciliary basal body	177	5	0.89	0.00206	0.0311512	Cfap100,Fbf1,Kif17,Rab28,Rpgr	0
CC	GO:0005929	cilium	725	10	3.65	0.00378	0.0489737	Aldoa,Cep128,Cfap100,Fbf1,Kif17,Map4,Mapt,Pcdh11x,Rab28,Rpgr	0
CC	GO:0030669	clathrin-coated endocytic vesicle membra...	13	2	0.07	0.00189	0.0296658	Sgip1,Snap91	0
CC	GO:0005905	clathrin-coated pit	70	4	0.35	0.00044	0.0101037	Fnbp1,Numb,Sgip1,Snap91	0
CC	GO:0030136	clathrin-coated vesicle	117	4	0.59	0.00294	0.0405067	Dennd1a,Numb,Sgip1,Snap91	0
CC	GO:0030665	clathrin-coated vesicle membrane	49	3	0.25	0.00194	0.0300049	Dennd1a,Sgip1,Snap91	0
CC	GO:0030132	clathrin coat of coated pit	18	2	0.09	0.00365	0.0481489	Sgip1,Snap91	0
CC	GO:0030128	clathrin coat of endocytic vesicle	12	2	0.06	0.00161	0.0259273	Sgip1,Snap91	0
CC	GO:0098862	cluster of actin-based cell projections	205	5	1.03	0.00388	0.0489737	Ddr1,Myl6,Myo18a,Myo1b,Prkcb	0
CC	GO:0030863	cortical cytoskeleton	121	4	0.61	0.00332	0.0450174	Dmd,Ppp1r9a,Prkcb,Rims1	0
CC	GO:0043034	costamere	19	2	0.1	0.00407	0.0494784	Ank2,Dmd	0
CC	GO:0008024	cyclin/CDK positive transcription elonga...	9	2	0.05	0.00089	0.0169785	Brd4,Cdk12	0
MF	GO:0004843	cysteine-type deubiquitinase activity	94	4	0.47	0.00132	0.0497864	Josd2,Usp34,Usp48,Usp54	0
CC	GO:0005737	cytoplasm	11590	98	58.34	2.4e-11	2.48e-09	Abca8b,Aldoa,Alkbh6,Ank2,Ank3,Anks1b,Arhgef9,Bcas1,Bcas3,Camk2b,Capn15,Cdc42bpa,Cep128,Cfap100,Clip1,Cnot2,Cops7b,Ctnna2,Ddr1,Dennd1a,Dmd,Dpf1,Dus2,Eml4,Epb41l1,Fat1,Fbf1,Fnbp1,Fnip1,Gas2l1,Gbp3,Gripap1,Hnrnpa2b1,Hyal2,Ip6k2,Itpr1,Josd2,Kctd17,Kif17,Kif23,Ktn1,Lef1,Lmo7,Lrch3,Macf1,Map4,Map4k1,Mapt,Mark2,Mark3,Mbnl1,Mff,Mfge8,Miga1,Mvb12a,Myo18a,Myo1b,Nek1,Numb,Ociad1,Oma1,Ormdl2,Osbpl6,Pdzd4,Pha…	0
CC	GO:0099568	cytoplasmic region	229	8	1.15	2.2e-05	0.000802353	Ctnna2,Hnrnpa2b1,Kif17,Map4,Mapt,Mark2,Phldb1,Rims1	0
CC	GO:0031410	cytoplasmic vesicle	2079	20	10.47	0.00391	0.0489737	Ank2,Clip1,Dennd1a,Dmd,Fnbp1,Gbp3,Gripap1,Hyal2,Itpr1,Mff,Mfge8,Mvb12a,Myo18a,Myo1b,Numb,Ociad1,Osbpl6,Sgip1,Snap91,Zdhhc1	0
CC	GO:0030659	cytoplasmic vesicle membrane	604	10	3.04	0.001	0.0187879	Dennd1a,Dmd,Gripap1,Itpr1,Mvb12a,Myo1b,Osbpl6,Sgip1,Snap91,Zdhhc1	0
MF	GO:0003774	cytoskeletal motor activity	109	5	0.55	0.00023	0.0114942	Kif17,Kif23,Myl6,Myo18a,Myo1b	0
MF	GO:0008092	cytoskeletal protein binding	1015	24	5.11	2.8e-10	1.86573e-07	Aldoa,Ank2,Ank3,Bag2,Bcas3,Clip1,Ctnna2,Dmd,Eml4,Epb41l1,Gas2l1,Kif17,Kif23,Ktn1,Macf1,Map4,Mapt,Mark2,Myo18a,Myo1b,Phactr1,Ppp1r9a,Rai14,Sgip1	0
CC	GO:0005856	cytoskeleton	2292	38	11.54	3.3e-11	3.1e-09	Aldoa,Ank2,Ank3,Anks1b,Bag2,Bcas3,Camk2b,Cdc42bpa,Cep128,Cfap100,Clip1,Ctnna2,Dmd,Eml4,Epb41l1,Fbf1,Fnbp1,Gas2l1,Kif17,Kif23,Macf1,Map4,Mapt,Mark2,Mvb12a,Myl6,Myo18a,Myo1b,Nek1,Pitpnm2,Ppp1r9a,Prkcb,Rab28,Rai14,Rims1,Rpgr,Sfi1,Sorbs1	0
CC	GO:0005829	cytosol	3898	42	19.62	8.8e-07	4.19692e-05	Aldoa,Anks1b,Arhgef9,Bcas1,Camk2b,Cnot2,Dennd1a,Dus2,Eml4,Epb41l1,Fnip1,Gbp3,Gripap1,Hnrnpa2b1,Hyal2,Kif17,Lrch3,Mapt,Mbnl1,Mvb12a,Nek1,Osbpl6,Phactr1,Phldb1,Plekha5,Polh,Ppip5k1,Ppp1r9a,Ppp3ca,Prkcb,Rai14,Sec14l2,Smox,Snap91,Sorbs1,Thra,Trpm4,Ttc3,Ttc7b,Usp34,Usp48,Wnk1	0
CC	GO:0099522	cytosolic region	43	3	0.22	0.00133	0.0229568	Anks1b,Hnrnpa2b1,Prkcb	0
CC	GO:0030425	dendrite	743	13	3.74	0.0001	0.00281818	Ank3,Bag2,Camk2b,Cnih3,Dennd1a,Itpr1,Mapt,Mark2,Mark3,Nfasc,Numb,Ppp1r9a,Ppp3ca	0
CC	GO:0097447	dendritic tree	746	13	3.76	0.00011	0.00303111	Ank3,Bag2,Camk2b,Cnih3,Dennd1a,Itpr1,Mapt,Mark2,Mark3,Nfasc,Numb,Ppp1r9a,Ppp3ca	0
CC	GO:0012505	endomembrane system	4148	34	20.88	0.00241	0.0350372	Abca8b,Ank2,Ank3,Camk2b,Clip1,Dmd,Dus2,Fnbp1,Gbp3,Gripap1,Hyal2,Itpr1,Ktn1,Lmo7,Macf1,Mvb12a,Myo18a,Myo1b,Numb,Ociad1,Ormdl2,Osbpl6,Phtf1,Pou2f1,Pxdn,Rab28,Rpgr,Sgip1,Smox,Snap91,Tpd52,Trpm4,Ttc3,Zdhhc1	0
CC	GO:0010008	endosome membrane	291	6	1.46	0.00364	0.0481489	Gripap1,Mvb12a,Myo1b,Osbpl6,Snap91,Zdhhc1	0
MF	GO:0019899	enzyme binding	2328	31	11.72	4.6e-07	0.000183908	Aldoa,Ank2,Bag2,Bcas3,Brd4,Camk2b,Cdk12,Dennd1a,Dmd,Flt3l,Fnip1,Hnrnpa2b1,Hyal2,Itpr1,Kdm4c,Lef1,Mapt,Phactr1,Pitpnm2,Ppp1r9a,Ppp3ca,Prkcb,Rims1,Rtel1,Sfi1,Snap91,Sorbs1,Supt5,Tbp,Vcan,Wnk1	0
CC	GO:0031313	extrinsic component of endosome membrane	11	2	0.06	0.00134	0.0229568	Gripap1,Snap91	0
CC	GO:0098888	extrinsic component of presynaptic membr...	9	2	0.05	0.00089	0.0169785	Ctnna2,Snap91	0
CC	GO:0030175	filopodium	99	4	0.5	0.0016	0.0259273	Dmd,Fat1,Myo1b,Ppp1r9a	0
CC	GO:0098982	GABA-ergic synapse	109	4	0.55	0.00228	0.0336571	Arhgef9,Itpr1,Nrg2,Rims1	0
CC	GO:0097386	glial cell projection	43	3	0.22	0.00133	0.0229568	Dmd,Mapt,Nfasc	0
CC	GO:0098978	glutamatergic synapse	519	15	2.61	6.2e-08	3.66095e-06	Adam22,Adgrl2,Adgrl3,Anks1b,Camk2b,Cnih3,Gripap1,Hnrnpa2b1,Nrg2,Numb,Plekha5,Ppp1r9a,Ppp3ca,Rims1,Tpd52	0
MF	GO:1901363	heterocyclic compound binding	5467	46	27.52	0.00016	0.00888444	Abca8b,Accs,Arid5a,Bag2,Brd4,Camk2b,Cdc42bpa,Cdk12,Ddr1,Dpf1,Dus2,Gbp3,Gpatch8,Hnrnpa2b1,Ip6k2,Kif17,Kif23,Kmt2c,Lef1,Map4k1,Mapt,Mark2,Mark3,Mbnl1,Myo18a,Myo1b,Nek1,Phf21a,Polh,Pou2f1,Ppip5k1,Prdm5,Prkcb,Pxdn,Rab28,Rbm25,Rbm5,Rpap1,Rtel1,Srrm2,Supt5,Tbp,Thra,Trpm4,Ube2e2,Wnk1	0
CC	GO:0031674	I band	144	5	0.72	0.00083	0.0163365	Aldoa,Ank2,Ank3,Dmd,Ppp3ca	0
MF	GO:0042802	identical protein binding	2362	24	11.89	0.00072	0.0282212	Accs,Aldoa,Arid5a,Bag2,Bcas1,Camk2b,Cdc42bpa,Clip1,Ctnna2,Fnbp1,Gbp3,Gripap1,Hnrnpa2b1,Itpr1,Kctd17,Mapt,Mff,Miga1,Pou2f1,Ppp1r9a,Slc4a4,Thra,Tpd52,Trpm4	0
MF	GO:0000832	inositol hexakisphosphate 5-kinase activ...	5	2	0.03	0.00025	0.0116221	Ip6k2,Ppip5k1	0
MF	GO:0000828	inositol hexakisphosphate kinase activit...	8	2	0.04	0.00069	0.0275862	Ip6k2,Ppip5k1	0
CC	GO:0005622	intracellular anatomical structure	14427	120	72.63	2.2e-16	2.728e-13	Abca8b,Aldoa,Alkbh6,Ank2,Ank3,Anks1b,Arhgef9,Arid5a,Bag2,Bcas1,Bcas3,Brd4,Camk2b,Capn15,Cdc42bpa,Cdk12,Cep128,Cfap100,Ciz1,Clip1,Cnot2,Cops7b,Ctnna2,Ddr1,Dennd1a,Dmd,Dpf1,Dus2,Eml4,Epb41l1,Fat1,Fbf1,Fnbp1,Fnip1,Gas2l1,Gbp3,Gpatch8,Gripap1,Hnrnpa2b1,Hyal2,Ip6k2,Itpr1,Josd2,Kctd17,Kdm4c,Kif17,Kif23,Kmt2c,Ktn1,Lef1,Lmo7,Lrch3,Macf1,Map4,Map4k1,Mapt,Mark2,Mark3,Mbnl1,Mff,Mfge8,Miga1,Mro,Mvb12a,Myl6,M…	0
CC	GO:0043231	intracellular membrane-bounded organelle	11688	91	58.84	5.5e-08	3.41e-06	Abca8b,Aldoa,Alkbh6,Ank2,Ank3,Anks1b,Arid5a,Bcas3,Brd4,Camk2b,Cdk12,Ciz1,Clip1,Cnot2,Cops7b,Ctnna2,Dennd1a,Dmd,Dpf1,Dus2,Fat1,Fnbp1,Fnip1,Gbp3,Gpatch8,Gripap1,Hnrnpa2b1,Hyal2,Ip6k2,Itpr1,Kdm4c,Kif23,Kmt2c,Ktn1,Lef1,Lmo7,Macf1,Mapt,Mark2,Mbnl1,Mff,Mfge8,Miga1,Mro,Mvb12a,Myo18a,Myo1b,Nek1,Numb,Ociad1,Oma1,Ormdl2,Osbpl6,Phactr1,Phf21a,Phf3,Phldb1,Phtf1,Plekha5,Polh,Pou2f1,Ppp3ca,Prdm5,Prkcb,Pxdn,Rai…	0
CC	GO:0043232	intracellular non-membrane-bounded organ...	4532	54	22.81	2.4e-10	1.75059e-08	Aldoa,Ank2,Ank3,Anks1b,Arid5a,Bag2,Bcas3,Brd4,Camk2b,Cdc42bpa,Cep128,Cfap100,Clip1,Cnot2,Ctnna2,Dmd,Dpf1,Eml4,Epb41l1,Fbf1,Fnbp1,Gas2l1,Hnrnpa2b1,Ip6k2,Itpr1,Kdm4c,Kif17,Kif23,Macf1,Map4,Mapt,Mark2,Mbnl1,Mro,Mvb12a,Myl6,Myo18a,Myo1b,Nek1,Pitpnm2,Polh,Ppp1r9a,Ppp3ca,Prdm5,Prkcb,Rab28,Rai14,Rims1,Rpgr,Rtel1,Sfi1,Sorbs1,Tbp,Ttc3	0
CC	GO:0043229	intracellular organelle	12764	107	64.25	5e-13	8.85714e-11	Abca8b,Aldoa,Alkbh6,Ank2,Ank3,Anks1b,Arid5a,Bag2,Bcas3,Brd4,Camk2b,Cdc42bpa,Cdk12,Cep128,Cfap100,Ciz1,Clip1,Cnot2,Cops7b,Ctnna2,Dennd1a,Dmd,Dpf1,Dus2,Eml4,Epb41l1,Fat1,Fbf1,Fnbp1,Fnip1,Gas2l1,Gbp3,Gpatch8,Gripap1,Hnrnpa2b1,Hyal2,Ip6k2,Itpr1,Kdm4c,Kif17,Kif23,Kmt2c,Ktn1,Lef1,Lmo7,Macf1,Map4,Mapt,Mark2,Mbnl1,Mff,Mfge8,Miga1,Mro,Mvb12a,Myl6,Myo18a,Myo1b,Nek1,Numb,Ociad1,Oma1,Ormdl2,Osbpl6,Phactr1,Ph…	0
CC	GO:0070013	intracellular organelle lumen	4544	39	22.87	0.00042	0.00982642	Alkbh6,Anks1b,Arid5a,Brd4,Cdk12,Ciz1,Cnot2,Cops7b,Gripap1,Hnrnpa2b1,Ip6k2,Itpr1,Kif23,Kmt2c,Lmo7,Mapt,Mark2,Mbnl1,Mro,Nek1,Phf21a,Plekha5,Polh,Pou2f1,Ppp3ca,Prdm5,Prkcb,Rai14,Rbm25,Rbm5,Sec14l2,Smox,Sorbs1,Srrm2,Supt5,Tbp,Trpm4,Ttc3,Usp48	0
CC	GO:0097708	intracellular vesicle	2083	20	10.49	0.00399	0.0489861	Ank2,Clip1,Dennd1a,Dmd,Fnbp1,Gbp3,Gripap1,Hyal2,Itpr1,Mff,Mfge8,Mvb12a,Myo18a,Myo1b,Numb,Ociad1,Osbpl6,Sgip1,Snap91,Zdhhc1	0
MF	GO:0043167	ion binding	5313	54	26.75	7e-08	3.49825e-05	Abca8b,Accs,Adgrl3,Alkbh6,Camk2b,Capn15,Cdc42bpa,Cdk12,Clip1,Ddr1,Dmd,Dpf1,Dus2,Gbp3,Gpatch8,Ip6k2,Itpr1,Kdm4c,Kif17,Kif23,Kmt2c,Macf1,Map4k1,Mark2,Mark3,Mbnl1,Myl6,Myo18a,Myo1b,Nek1,Oma1,Phf21a,Pitpnm2,Plekha5,Polh,Ppip5k1,Ppp3ca,Prdm5,Prkcb,Pxdn,Rab28,Rbm5,Rims1,Rtel1,Snap91,Tbc1d9b,Thra,Tpd52,Trpm4,Ttc3,Ube2e2,Vcan,Wnk1,Ypel1	0
MF	GO:0016301	kinase activity	736	14	3.71	2.2e-05	0.00415177	Brd4,Camk2b,Cdc42bpa,Cdk12,Ddr1,Ip6k2,Map4k1,Mark2,Mark3,Nek1,Nrg2,Ppip5k1,Prkcb,Wnk1	0
MF	GO:0019900	kinase binding	874	13	4.4	0.00049	0.0212937	Ank2,Camk2b,Cdk12,Flt3l,Hyal2,Mapt,Pitpnm2,Ppp1r9a,Prkcb,Rims1,Snap91,Sorbs1,Wnk1	0
CC	GO:0030027	lamellipodium	175	5	0.88	0.00196	0.0300049	Cdc42bpa,Ctnna2,Dmd,Fat1,Ppp1r9a	0
MF	GO:0008289	lipid binding	843	14	4.24	9.6e-05	0.00675524	Bcas3,Dennd1a,Fnbp1,Itpr1,Mark2,Mfge8,Mvb12a,Myo1b,Oma1,Osbpl6,Pitpnm2,Plekha5,Sec14l2,Snap91	0
CC	GO:0016020	membrane	9789	69	49.28	0.00047	0.0105964	Abca8b,Adam22,Adgrl2,Adgrl3,Aldoa,Ank2,Ank3,Anks1b,Camk2b,Ccdc167,Ciz1,Clip1,Cnih3,Cnot2,Ctnna2,Ddr1,Dennd1a,Dmd,Epb41l1,Fat1,Flt3l,Fnbp1,Fnip1,Gbp3,Gpm6b,Gripap1,Gxylt1,Hyal2,Itpr1,Kif17,Ktn1,Lmo7,Macf1,Mapt,Mark2,Mark3,Mff,Mfge8,Miga1,Mvb12a,Myo1b,Nfasc,Numb,Oma1,Ormdl2,Osbpl6,Pcdh11x,Phldb1,Phtf1,Pitpnm2,Ppip5k1,Ppp3ca,Prkcb,Rab28,Rims1,Sgip1,Slc4a4,Smox,Snap91,Sorbs1,Tbc1d9b,Tmem39b,Trpm4,Ttc…	0
CC	GO:0043227	membrane-bounded organelle	12160	99	61.21	2e-10	1.65333e-08	Abca8b,Aldoa,Alkbh6,Ank2,Ank3,Anks1b,Arid5a,Bcas3,Brd4,Camk2b,Cdk12,Cep128,Cfap100,Ciz1,Clip1,Cnot2,Cops7b,Ctnna2,Dennd1a,Dmd,Dpf1,Dus2,Fat1,Fbf1,Fnbp1,Fnip1,Gbp3,Gpatch8,Gripap1,Hnrnpa2b1,Hyal2,Ip6k2,Itpr1,Kdm4c,Kif17,Kif23,Kmt2c,Ktn1,Lef1,Lmo7,Macf1,Map4,Mapt,Mark2,Mbnl1,Mff,Mfge8,Miga1,Mro,Mvb12a,Myo18a,Myo1b,Nek1,Numb,Ociad1,Oma1,Ormdl2,Osbpl6,Pcdh11x,Phactr1,Phf21a,Phf3,Phldb1,Phtf1,Plekha5,…	0
CC	GO:0031974	membrane-enclosed lumen	4545	39	22.88	0.00042	0.00982642	Alkbh6,Anks1b,Arid5a,Brd4,Cdk12,Ciz1,Cnot2,Cops7b,Gripap1,Hnrnpa2b1,Ip6k2,Itpr1,Kif23,Kmt2c,Lmo7,Mapt,Mark2,Mbnl1,Mro,Nek1,Phf21a,Plekha5,Polh,Pou2f1,Ppp3ca,Prdm5,Prkcb,Rai14,Rbm25,Rbm5,Sec14l2,Smox,Sorbs1,Srrm2,Supt5,Tbp,Trpm4,Ttc3,Usp48	0
CC	GO:0098857	membrane microdomain	395	7	1.99	0.00397	0.0489861	Dmd,Gpm6b,Hyal2,Itpr1,Mapt,Sorbs1,Usp48	0
CC	GO:0045121	membrane raft	394	7	1.98	0.00391	0.0489737	Dmd,Gpm6b,Hyal2,Itpr1,Mapt,Sorbs1,Usp48	0
MF	GO:0046872	metal ion binding	3598	36	18.11	3.4e-05	0.00466433	Adgrl3,Alkbh6,Capn15,Cdc42bpa,Clip1,Ddr1,Dmd,Dpf1,Gpatch8,Itpr1,Kdm4c,Kmt2c,Macf1,Mark2,Mbnl1,Myl6,Nek1,Oma1,Phf21a,Pitpnm2,Polh,Ppp3ca,Prdm5,Prkcb,Pxdn,Rbm5,Rims1,Rtel1,Tbc1d9b,Thra,Tpd52,Trpm4,Ttc3,Vcan,Wnk1,Ypel1	0
CC	GO:0005874	microtubule	441	10	2.22	8.4e-05	0.00254049	Bag2,Bcas3,Clip1,Eml4,Gas2l1,Kif17,Kif23,Macf1,Map4,Mapt	0
MF	GO:0008017	microtubule binding	268	9	1.35	9.2e-06	0.00229885	Clip1,Eml4,Gas2l1,Kif17,Kif23,Macf1,Map4,Mapt,Sgip1	0
CC	GO:0015630	microtubule cytoskeleton	1292	21	6.5	2.1e-06	8.97931e-05	Anks1b,Bag2,Bcas3,Camk2b,Cep128,Cfap100,Clip1,Eml4,Fbf1,Gas2l1,Kif17,Kif23,Macf1,Map4,Mapt,Mvb12a,Nek1,Prkcb,Rab28,Rpgr,Sorbs1	0
CC	GO:0005815	microtubule organizing center	771	15	3.88	8.6e-06	0.00033325	Anks1b,Cep128,Cfap100,Clip1,Eml4,Fbf1,Kif17,Kif23,Map4,Mvb12a,Nek1,Prkcb,Rab28,Rpgr,Sorbs1	0
MF	GO:0140678	molecular function inhibitor activity	60	4	0.3	0.00024	0.0116221	Fnip1,Itpr1,Lef1,Wnk1	0
BP	GO:0032501	multicellular organismal process	8748	64	43.22	0.00017	0.0170465	Adam22,Adamts6,Adgrl2,Adgrl3,Aldoa,Ank2,Ank3,Anks1b,Arhgef9,Arid5a,Bcas1,Bcas3,Brd4,Camk2b,Clip1,Cnot2,Ctnna2,Ddr1,Dmd,Dpf1,Fat1,Flt3l,Fnbp1,Fnip1,Gas2l1,Gpm6b,Hyal2,Itpr1,Kdm4c,Kmt2c,Lef1,Macf1,Map4,Mapt,Mark2,Mbnl1,Mcf2,Mfge8,Myl6,Nek1,Nfasc,Nrg2,Numb,Oma1,Phactr1,Phf21a,Phldb1,Plekha5,Pou2f1,Ppp1r9a,Ppp3ca,Prkcb,Pxdn,Rai14,Rims1,Rpgr,Sgip1,Snap91,Thra,Tpd52,Trpm4,Ttc3,Vcan,Wnk1	0
CC	GO:0016459	myosin complex	56	3	0.28	0.00285	0.0401258	Myl6,Myo18a,Myo1b	0
CC	GO:0043005	neuron projection	1570	25	7.9	3e-07	1.61739e-05	Adam22,Adgrl2,Adgrl3,Ank3,Bag2,Camk2b,Cnih3,Ctnna2,Dennd1a,Dmd,Hnrnpa2b1,Itpr1,Kif17,Map4,Mapt,Mark2,Mark3,Nfasc,Numb,Ppp1r9a,Ppp3ca,Prkcb,Rpgr,Snap91,Unc80	0
CC	GO:0098984	neuron to neuron synapse	437	18	2.2	9.2e-12	1.07091e-09	Adam22,Ank2,Anks1b,Arhgef9,Bcas1,Camk2b,Ctnna2,Dmd,Epb41l1,Itpr1,Macf1,Map4,Mapt,Numb,Plekha5,Ppp1r9a,Rims1,Snap91	0
CC	GO:0043228	non-membrane-bounded organelle	4533	54	22.82	2.4e-10	1.75059e-08	Aldoa,Ank2,Ank3,Anks1b,Arid5a,Bag2,Bcas3,Brd4,Camk2b,Cdc42bpa,Cep128,Cfap100,Clip1,Cnot2,Ctnna2,Dmd,Dpf1,Eml4,Epb41l1,Fbf1,Fnbp1,Gas2l1,Hnrnpa2b1,Ip6k2,Itpr1,Kdm4c,Kif17,Kif23,Macf1,Map4,Mapt,Mark2,Mbnl1,Mro,Mvb12a,Myl6,Myo18a,Myo1b,Nek1,Pitpnm2,Polh,Ppp1r9a,Ppp3ca,Prdm5,Prkcb,Rab28,Rai14,Rims1,Rpgr,Rtel1,Sfi1,Sorbs1,Tbp,Ttc3	0
MF	GO:0050681	nuclear androgen receptor binding	33	3	0.17	0.00061	0.0248855	Arid5a,Kdm4c,Prkcb	0
CC	GO:0019908	nuclear cyclin-dependent protein kinase ...	13	2	0.07	0.00189	0.0296658	Brd4,Cdk12	0
CC	GO:0031981	nuclear lumen	4103	39	20.65	4.8e-05	0.001488	Alkbh6,Anks1b,Arid5a,Brd4,Cdk12,Ciz1,Cnot2,Cops7b,Gripap1,Hnrnpa2b1,Ip6k2,Itpr1,Kif23,Kmt2c,Lmo7,Mapt,Mark2,Mbnl1,Mro,Nek1,Phf21a,Plekha5,Polh,Pou2f1,Ppp3ca,Prdm5,Prkcb,Rai14,Rbm25,Rbm5,Sec14l2,Smox,Sorbs1,Srrm2,Supt5,Tbp,Trpm4,Ttc3,Usp48	0
CC	GO:0140513	nuclear protein-containing complex	1291	15	6.5	0.00223	0.0333157	Brd4,Cdk12,Cops7b,Dpf1,Hnrnpa2b1,Hyal2,Kmt2c,Lef1,Phf21a,Pou2f1,Rbm5,Srrm2,Supt5,Tbp,Thra	0
MF	GO:0016922	nuclear receptor binding	155	6	0.78	0.00014	0.007996	Arid5a,Bcas3,Gas2l1,Kdm4c,Lef1,Prkcb	0
CC	GO:0005654	nucleoplasm	3641	36	18.33	4.5e-05	0.00146256	Alkbh6,Anks1b,Arid5a,Brd4,Cdk12,Ciz1,Cnot2,Cops7b,Gripap1,Hnrnpa2b1,Ip6k2,Kif23,Kmt2c,Lmo7,Mapt,Mark2,Mbnl1,Nek1,Phf21a,Plekha5,Polh,Pou2f1,Ppp3ca,Prdm5,Prkcb,Rai14,Rbm25,Rbm5,Sec14l2,Smox,Srrm2,Supt5,Tbp,Trpm4,Ttc3,Usp48	0
MF	GO:1901265	nucleoside phosphate binding	2062	24	10.38	9.8e-05	0.00675524	Abca8b,Bag2,Camk2b,Cdc42bpa,Cdk12,Ddr1,Dus2,Gbp3,Ip6k2,Kif17,Kif23,Map4k1,Mark2,Mark3,Myo18a,Myo1b,Nek1,Ppip5k1,Prkcb,Rab28,Rtel1,Trpm4,Ube2e2,Wnk1	0
MF	GO:0000166	nucleotide binding	2062	24	10.38	9.8e-05	0.00675524	Abca8b,Bag2,Camk2b,Cdc42bpa,Cdk12,Ddr1,Dus2,Gbp3,Ip6k2,Kif17,Kif23,Map4k1,Mark2,Mark3,Myo18a,Myo1b,Nek1,Ppip5k1,Prkcb,Rab28,Rtel1,Trpm4,Ube2e2,Wnk1	0
CC	GO:0005634	nucleus	7312	63	36.81	1.6e-06	7.34815e-05	Alkbh6,Anks1b,Arid5a,Bcas3,Brd4,Cdk12,Ciz1,Clip1,Cnot2,Cops7b,Ctnna2,Dmd,Dpf1,Fat1,Gbp3,Gpatch8,Gripap1,Hnrnpa2b1,Hyal2,Ip6k2,Itpr1,Kdm4c,Kif23,Kmt2c,Lef1,Lmo7,Mapt,Mark2,Mbnl1,Mro,Mvb12a,Nek1,Numb,Osbpl6,Phactr1,Phf21a,Phf3,Plekha5,Polh,Pou2f1,Ppp3ca,Prdm5,Prkcb,Rai14,Rbm25,Rbm5,Rian,Rpap1,Rtel1,Sec14l2,Smox,Sorbs1,Srrm2,Supt5,Tbp,Thra,Trpm4,Ttc3,Ube2e2,Usp34,Usp48,Ypel1,Zfc3h1	0
CC	GO:0043226	organelle	13090	111	65.9	1.9e-14	4.712e-12	Abca8b,Adam22,Aldoa,Alkbh6,Ank2,Ank3,Anks1b,Arhgef9,Arid5a,Bag2,Bcas1,Bcas3,Brd4,Camk2b,Cdc42bpa,Cdk12,Cep128,Cfap100,Ciz1,Clip1,Cnot2,Cops7b,Ctnna2,Dennd1a,Dmd,Dpf1,Dus2,Eml4,Epb41l1,Fat1,Fbf1,Fnbp1,Fnip1,Gas2l1,Gbp3,Gpatch8,Gripap1,Hnrnpa2b1,Hyal2,Ip6k2,Itpr1,Kdm4c,Kif17,Kif23,Kmt2c,Ktn1,Lef1,Lmo7,Macf1,Map4,Mapt,Mark2,Mbnl1,Mff,Mfge8,Miga1,Mro,Mvb12a,Myl6,Myo18a,Myo1b,Nek1,Numb,Ociad1,Oma1,Orm…	0
CC	GO:0043233	organelle lumen	4545	39	22.88	0.00042	0.00982642	Alkbh6,Anks1b,Arid5a,Brd4,Cdk12,Ciz1,Cnot2,Cops7b,Gripap1,Hnrnpa2b1,Ip6k2,Itpr1,Kif23,Kmt2c,Lmo7,Mapt,Mark2,Mbnl1,Mro,Nek1,Phf21a,Plekha5,Polh,Pou2f1,Ppp3ca,Prdm5,Prkcb,Rai14,Rbm25,Rbm5,Sec14l2,Smox,Sorbs1,Srrm2,Supt5,Tbp,Trpm4,Ttc3,Usp48	0
MF	GO:0097159	organic cyclic compound binding	5549	47	27.94	0.00011	0.00687156	Abca8b,Accs,Arid5a,Bag2,Brd4,Camk2b,Cdc42bpa,Cdk12,Ddr1,Dpf1,Dus2,Gbp3,Gpatch8,Hnrnpa2b1,Ip6k2,Kif17,Kif23,Kmt2c,Lef1,Map4k1,Mapt,Mark2,Mark3,Mbnl1,Myo18a,Myo1b,Nek1,Osbpl6,Phf21a,Polh,Pou2f1,Ppip5k1,Prdm5,Prkcb,Pxdn,Rab28,Rbm25,Rbm5,Rpap1,Rtel1,Srrm2,Supt5,Tbp,Thra,Trpm4,Ube2e2,Wnk1	0
CC	GO:0033010	paranodal junction	8	2	0.04	0.00069	0.01426	Ank2,Nfasc	0
CC	GO:0033270	paranode region of axon	16	2	0.08	0.00288	0.0401258	Ank3,Nfasc	0
MF	GO:0019902	phosphatase binding	234	7	1.18	0.00019	0.00973872	Itpr1,Mapt,Phactr1,Ppp1r9a,Sfi1,Vcan,Wnk1	0
MF	GO:0035091	phosphatidylinositol binding	272	7	1.37	0.00047	0.0208784	Bcas3,Dennd1a,Itpr1,Myo1b,Pitpnm2,Plekha5,Snap91	0
MF	GO:0140031	phosphorylation-dependent protein bindin...	7	2	0.04	0.00052	0.0221166	Ank2,Ank3	0
MF	GO:0016773	phosphotransferase activity, alcohol gro...	683	12	3.44	0.00018	0.00946895	Brd4,Camk2b,Cdc42bpa,Cdk12,Ddr1,Map4k1,Mark2,Mark3,Nek1,Nrg2,Prkcb,Wnk1	0
CC	GO:0005886	plasma membrane	5843	50	29.41	4.6e-05	0.00146256	Abca8b,Adam22,Adgrl2,Adgrl3,Aldoa,Ank2,Ank3,Anks1b,Ciz1,Cnih3,Cnot2,Ctnna2,Ddr1,Dennd1a,Dmd,Epb41l1,Fat1,Flt3l,Fnbp1,Gbp3,Gpm6b,Hyal2,Itpr1,Kif17,Lmo7,Macf1,Mapt,Mark2,Mark3,Mfge8,Miga1,Myo1b,Nfasc,Numb,Osbpl6,Pcdh11x,Phldb1,Ppip5k1,Ppp3ca,Prkcb,Rab28,Rims1,Sgip1,Slc4a4,Snap91,Sorbs1,Trpm4,Ttc7b,Unc80,Usp48	0
CC	GO:0120025	plasma membrane bounded cell projection	2400	36	12.08	1.9e-09	1.24e-07	Adam22,Adgrl2,Adgrl3,Aldoa,Ank3,Bag2,Camk2b,Cdc42bpa,Cep128,Cfap100,Cnih3,Ctnna2,Dennd1a,Dmd,Fat1,Fbf1,Hnrnpa2b1,Hyal2,Itpr1,Kif17,Macf1,Map4,Mapt,Mark2,Mark3,Myo1b,Nfasc,Numb,Pcdh11x,Ppp1r9a,Ppp3ca,Prkcb,Rab28,Rpgr,Snap91,Unc80	0
BP	GO:0120036	plasma membrane bounded cell projection ...	1652	26	8.16	1.4e-07	6.35067e-05	Ank3,Bcas3,Camk2b,Clip1,Ctnna2,Ddr1,Dmd,Fbf1,Gpm6b,Itpr1,Kctd17,Kif17,Macf1,Map4,Mapt,Mark2,Mcf2,Nek1,Nfasc,Numb,Phactr1,Ppp1r9a,Ppp3ca,Rims1,Rpgr,Snap91	0
BP	GO:0120039	plasma membrane bounded cell projection ...	730	15	3.61	3.6e-06	0.000699869	Ank3,Camk2b,Ctnna2,Ddr1,Dmd,Macf1,Mapt,Mark2,Nfasc,Numb,Phactr1,Ppp1r9a,Ppp3ca,Rims1,Snap91	0
CC	GO:0098590	plasma membrane region	1299	26	6.54	1.6e-09	1.10222e-07	Abca8b,Adam22,Adgrl2,Ank2,Ank3,Cnih3,Ctnna2,Ddr1,Dmd,Epb41l1,Fat1,Fnbp1,Hyal2,Itpr1,Kif17,Lmo7,Macf1,Mapt,Numb,Prkcb,Rims1,Sgip1,Slc4a4,Snap91,Sorbs1,Usp48	0
CC	GO:0099513	polymeric cytoskeletal fiber	711	14	3.58	1.5e-05	0.000563636	Bag2,Bcas3,Clip1,Dmd,Eml4,Fbf1,Gas2l1,Kif17,Kif23,Macf1,Map4,Mapt,Mark2,Myo1b	0
BP	GO:1902307	positive regulation of sodium ion transm...	25	3	0.12	0.00025	0.022899	Ank3,Dmd,Wnk1	0
CC	GO:0098794	postsynapse	745	25	3.75	5.8e-14	1.19867e-11	Adam22,Adgrl2,Ank2,Ank3,Anks1b,Arhgef9,Bcas1,Camk2b,Cnih3,Ctnna2,Dmd,Epb41l1,Gripap1,Hnrnpa2b1,Itpr1,Macf1,Map4,Mapt,Numb,Plekha5,Ppp1r9a,Ppp3ca,Rims1,Snap91,Usp48	0
CC	GO:0014069	postsynaptic density	398	18	2	1.9e-12	2.945e-10	Adam22,Ank2,Anks1b,Arhgef9,Bcas1,Camk2b,Ctnna2,Dmd,Epb41l1,Itpr1,Macf1,Map4,Mapt,Numb,Plekha5,Ppp1r9a,Rims1,Snap91	0
CC	GO:0045211	postsynaptic membrane	326	8	1.64	0.00026	0.00657959	Adam22,Adgrl2,Ank2,Ank3,Cnih3,Ctnna2,Dmd,Usp48	0
CC	GO:0099572	postsynaptic specialization	438	18	2.2	9.5e-12	1.07091e-09	Adam22,Ank2,Anks1b,Arhgef9,Bcas1,Camk2b,Ctnna2,Dmd,Epb41l1,Itpr1,Macf1,Map4,Mapt,Numb,Plekha5,Ppp1r9a,Rims1,Snap91	0
CC	GO:0032991	protein-containing complex	5859	48	29.49	0.00021	0.00554043	Aldoa,Arid5a,Bag2,Brd4,Camk2b,Cdk12,Cep128,Cnih3,Cnot2,Cops7b,Ctnna2,Ddr1,Dmd,Dpf1,Epb41l1,Fbf1,Hnrnpa2b1,Hyal2,Itpr1,Kctd17,Kif17,Kif23,Kmt2c,Lef1,Mapt,Mff,Mvb12a,Myl6,Myo18a,Myo1b,Ormdl2,Phf21a,Pou2f1,Ppp3ca,Prkcb,Rbm5,Rpap1,Sgip1,Snap91,Sorbs1,Srrm2,Supt5,Tbp,Thra,Trpm4,Unc80,Wnk1,Zfc3h1	0
MF	GO:0005515	protein binding	9601	92	48.34	8e-14	1.5992e-10	Accs,Adam22,Adgrl2,Adgrl3,Aldoa,Ank2,Ank3,Anks1b,Arid5a,Bag2,Bcas1,Bcas3,Brd4,Camk2b,Cdc42bpa,Cdk12,Ciz1,Clip1,Cnot2,Ctnna2,Dennd1a,Dmd,Dpf1,Eml4,Epb41l1,Fat1,Fbf1,Flt3l,Fnbp1,Fnip1,Gas2l1,Gbp3,Gpatch8,Gripap1,Hnrnpa2b1,Hyal2,Itpr1,Kctd17,Kdm4c,Kif17,Kif23,Kmt2c,Ktn1,Lef1,Macf1,Map4,Map4k1,Mapt,Mark2,Mark3,Mcf2,Mff,Mfge8,Miga1,Mvb12a,Myl6,Myo18a,Myo1b,Nek1,Nfasc,Nrg2,Numb,Ociad1,Pcdh11x,Phactr1,P…	0
MF	GO:0019904	protein domain specific binding	826	14	4.16	7.7e-05	0.0066923	Adgrl2,Dennd1a,Dmd,Itpr1,Lef1,Mapt,Mvb12a,Nfasc,Ppp1r9a,Rims1,Sgip1,Snap91,Srrm2,Thra	0
MF	GO:0004672	protein kinase activity	579	12	2.91	3.9e-05	0.00477539	Brd4,Camk2b,Cdc42bpa,Cdk12,Ddr1,Map4k1,Mark2,Mark3,Nek1,Nrg2,Prkcb,Wnk1	0
MF	GO:0019901	protein kinase binding	783	13	3.94	0.00017	0.00918459	Ank2,Camk2b,Cdk12,Flt3l,Hyal2,Mapt,Pitpnm2,Ppp1r9a,Prkcb,Rims1,Snap91,Sorbs1,Wnk1	0
BP	GO:1990778	protein localization to cell periphery	377	12	1.86	4.1e-07	0.000133364	Adam22,Ank2,Ank3,Camk2b,Clip1,Cnih3,Gripap1,Macf1,Nfasc,Numb,Sorbs1,Ttc7b	0
MF	GO:0004674	protein serine/threonine kinase activity	441	10	2.22	8.4e-05	0.00675524	Brd4,Camk2b,Cdc42bpa,Cdk12,Map4k1,Mark2,Mark3,Nek1,Prkcb,Wnk1	0
MF	GO:0017076	purine nucleotide binding	1824	23	9.18	4.2e-05	0.00477539	Abca8b,Bag2,Camk2b,Cdc42bpa,Cdk12,Ddr1,Gbp3,Ip6k2,Kif17,Kif23,Map4k1,Mark2,Mark3,Myo18a,Myo1b,Nek1,Ppip5k1,Prkcb,Rab28,Rtel1,Trpm4,Ube2e2,Wnk1	0
MF	GO:0035639	purine ribonucleoside triphosphate bindi...	1728	22	8.7	5.4e-05	0.0053973	Abca8b,Camk2b,Cdc42bpa,Cdk12,Ddr1,Gbp3,Ip6k2,Kif17,Kif23,Map4k1,Mark2,Mark3,Myo18a,Myo1b,Nek1,Ppip5k1,Prkcb,Rab28,Rtel1,Trpm4,Ube2e2,Wnk1	0
MF	GO:0032555	purine ribonucleotide binding	1809	22	9.11	0.00011	0.00687156	Abca8b,Camk2b,Cdc42bpa,Cdk12,Ddr1,Gbp3,Ip6k2,Kif17,Kif23,Map4k1,Mark2,Mark3,Myo18a,Myo1b,Nek1,Ppip5k1,Prkcb,Rab28,Rtel1,Trpm4,Ube2e2,Wnk1	0
BP	GO:1901888	regulation of cell junction assembly	222	7	1.1	0.00012	0.012844	Adgrl2,Adgrl3,Bcas3,Gpm6b,Macf1,Nrg2,Ppp1r9a	0
BP	GO:0120035	regulation of plasma membrane bounded ce...	747	15	3.69	4.7e-06	0.000861004	Bcas3,Camk2b,Clip1,Ctnna2,Dmd,Itpr1,Kctd17,Macf1,Map4,Mapt,Mark2,Numb,Ppp1r9a,Ppp3ca,Snap91	0
BP	GO:1905475	regulation of protein localization to me...	201	6	0.99	0.00051	0.0376609	Ank3,Camk2b,Gripap1,Mff,Numb,Sorbs1	0
MF	GO:0001069	regulatory region RNA binding	5	2	0.03	0.00025	0.0116221	Hnrnpa2b1,Mbnl1	0
MF	GO:0032553	ribonucleotide binding	1827	23	9.2	4.3e-05	0.00477539	Abca8b,Camk2b,Cdc42bpa,Cdk12,Ddr1,Dus2,Gbp3,Ip6k2,Kif17,Kif23,Map4k1,Mark2,Mark3,Myo18a,Myo1b,Nek1,Ppip5k1,Prkcb,Rab28,Rtel1,Trpm4,Ube2e2,Wnk1	0
CC	GO:0030017	sarcomere	198	5	1	0.00334	0.0450174	Aldoa,Ank2,Ank3,Dmd,Ppp3ca	0
CC	GO:0098685	Schaffer collateral - CA1 synapse	115	4	0.58	0.00276	0.0393379	Anks1b,Itpr1,Ppp3ca,Snap91	0
MF	GO:0017124	SH3 domain binding	131	5	0.66	0.00054	0.0224887	Dennd1a,Mapt,Mvb12a,Rims1,Sgip1	0
MF	GO:0036094	small molecule binding	2414	29	12.15	8.8e-06	0.00229885	Abca8b,Accs,Aldoa,Bag2,Camk2b,Cdc42bpa,Cdk12,Ddr1,Dus2,Gbp3,Ip6k2,Itpr1,Kif17,Kif23,Map4k1,Mark2,Mark3,Myo18a,Myo1b,Nek1,Osbpl6,Ppip5k1,Prkcb,Rab28,Rtel1,Snap91,Trpm4,Ube2e2,Wnk1	0
CC	GO:0036477	somatodendritic compartment	1068	17	5.38	2.8e-05	0.000938378	Ank3,Bag2,Camk2b,Cnih3,Dennd1a,Dmd,Hnrnpa2b1,Itpr1,Mapt,Mark2,Mark3,Nfasc,Numb,Ppp1r9a,Ppp3ca,Snap91,Trpm4	0
MF	GO:0005198	structural molecule activity	616	11	3.1	0.0003	0.0136295	Ank3,Camk2b,Ctnna2,Dmd,Epb41l1,Macf1,Mfge8,Myl6,Pxdn,Rims1,Vcan	0
CC	GO:0099080	supramolecular complex	1289	22	6.49	5.3e-07	2.6288e-05	Aldoa,Ank2,Ank3,Bag2,Bcas3,Clip1,Cnot2,Dmd,Eml4,Fbf1,Gas2l1,Hnrnpa2b1,Kif17,Kif23,Macf1,Map4,Mapt,Mark2,Mbnl1,Myo18a,Myo1b,Ppp3ca	0
CC	GO:0099512	supramolecular fiber	943	19	4.75	2.9e-07	1.61739e-05	Aldoa,Ank2,Ank3,Bag2,Bcas3,Clip1,Dmd,Eml4,Fbf1,Gas2l1,Kif17,Kif23,Macf1,Map4,Mapt,Mark2,Myo18a,Myo1b,Ppp3ca	0
CC	GO:0099081	supramolecular polymer	951	19	4.79	3.3e-07	1.705e-05	Aldoa,Ank2,Ank3,Bag2,Bcas3,Clip1,Dmd,Eml4,Fbf1,Gas2l1,Kif17,Kif23,Macf1,Map4,Mapt,Mark2,Myo18a,Myo1b,Ppp3ca	0
CC	GO:0045202	synapse	1451	35	7.3	5.7e-15	1.767e-12	Adam22,Adgrl2,Adgrl3,Ank2,Ank3,Anks1b,Arhgef9,Bcas1,Camk2b,Cnih3,Ctnna2,Dennd1a,Dmd,Epb41l1,Gripap1,Hnrnpa2b1,Itpr1,Macf1,Map4,Mapt,Mff,Nrg2,Numb,Phactr1,Plekha5,Ppp1r9a,Ppp3ca,Prkcb,Rims1,Sgip1,Snap91,Sorbs1,Tpd52,Usp48,Vcan	0
CC	GO:0097060	synaptic membrane	469	12	2.36	4.8e-06	0.000192	Adam22,Adgrl2,Ank2,Ank3,Cnih3,Ctnna2,Dmd,Epb41l1,Itpr1,Rims1,Snap91,Usp48	0
CC	GO:0008023	transcription elongation factor complex	53	3	0.27	0.00243	0.0350372	Brd4,Cdk12,Supt5	0
MF	GO:0016740	transferase activity	2242	25	11.29	0.00013	0.00787485	Accs,Brd4,Camk2b,Cdc42bpa,Cdk12,Ddr1,Gxylt1,Ip6k2,Kmt2c,Map4k1,Mark2,Mark3,Nek1,Nrg2,Polh,Ppip5k1,Prdm5,Prkcb,Rpap1,Sec14l2,Sgip1,Ttc3,Ube2e2,Wnk1,Zdhhc1	0
MF	GO:0016772	transferase activity, transferring phosp...	881	17	4.44	2.3e-06	0.000766283	Brd4,Camk2b,Cdc42bpa,Cdk12,Ddr1,Ip6k2,Map4k1,Mark2,Mark3,Nek1,Nrg2,Polh,Ppip5k1,Prkcb,Rpap1,Sgip1,Wnk1	0
MF	GO:0044325	transmembrane transporter binding	148	6	0.75	0.00011	0.00687156	Ank2,Ank3,Bag2,Itpr1,Ppp1r9a,Rims1	0
MF	GO:0015631	tubulin binding	382	10	1.92	2.5e-05	0.00415177	Bcas3,Clip1,Eml4,Gas2l1,Kif17,Kif23,Macf1,Map4,Mapt,Sgip1	0
CC	GO:0031982	vesicle	2238	23	11.27	0.00082	0.0163365	Aldoa,Ank2,Clip1,Dennd1a,Dmd,Fnbp1,Gbp3,Gripap1,Hnrnpa2b1,Hyal2,Itpr1,Mff,Mfge8,Mvb12a,Myo18a,Myo1b,Numb,Ociad1,Osbpl6,Rims1,Sgip1,Snap91,Zdhhc1	0
CC	GO:0012506	vesicle membrane	629	10	3.17	0.00136	0.0229568	Dennd1a,Dmd,Gripap1,Itpr1,Mvb12a,Myo1b,Osbpl6,Sgip1,Snap91,Zdhhc1	0
CC	GO:0030018	Z disc	131	5	0.66	0.00054	0.0113492	Aldoa,Ank2,Ank3,Dmd,Ppp3ca	0
BP	GO:0034329	cell junction assembly	445	13	2.2	3.5e-07	0.000119075	Adgrl2,Adgrl3,Arhgef9,Bcas3,Fbf1,Gpm6b,Macf1,Mapt,Nfasc,Nrg2,Numb,Ppp1r9a,Sorbs1	1
BP	GO:0034330	cell junction organization	773	18	3.82	5.6e-08	3.22826e-05	Adgrl2,Adgrl3,Ank3,Arhgef9,Bcas3,Camk2b,Ctnna2,Fbf1,Gpm6b,Gripap1,Macf1,Mapt,Nfasc,Nrg2,Numb,Ppp1r9a,Snap91,Sorbs1	1
BP	GO:0030030	cell projection organization	1694	26	8.37	2.3e-07	8.42685e-05	Ank3,Bcas3,Camk2b,Clip1,Ctnna2,Ddr1,Dmd,Fbf1,Gpm6b,Itpr1,Kctd17,Kif17,Macf1,Map4,Mapt,Mark2,Mcf2,Nek1,Nfasc,Numb,Phactr1,Ppp1r9a,Ppp3ca,Rims1,Rpgr,Snap91	1
BP	GO:0022607	cellular component assembly	2810	40	13.88	4.7e-10	1.1193e-06	Adgrl2,Adgrl3,Ank3,Arhgef9,Bcas3,Clip1,Cnot2,Cops7b,Dmd,Fbf1,Fnip1,Gpm6b,Kctd17,Kif23,Macf1,Map4,Mapt,Mbnl1,Myo1b,Nek1,Nfasc,Nrg2,Numb,Oma1,Phactr1,Phldb1,Ppp1r9a,Pxdn,Rbm5,Rims1,Rpgr,Rtel1,Sgip1,Snap91,Sorbs1,Tbp,Thra,Trpm4,Ttc19,Zdhhc1	1
BP	GO:0044085	cellular component biogenesis	3071	41	15.17	1.8e-09	2.44954e-06	Adgrl2,Adgrl3,Ank3,Arhgef9,Bcas3,Clip1,Cnot2,Cops7b,Dmd,Fbf1,Fnip1,Gpm6b,Kctd17,Kif23,Macf1,Map4,Mapt,Mbnl1,Myo1b,Nek1,Nfasc,Nrg2,Numb,Oma1,Ormdl2,Phactr1,Phldb1,Ppp1r9a,Pxdn,Rbm5,Rims1,Rpgr,Rtel1,Sgip1,Snap91,Sorbs1,Tbp,Thra,Trpm4,Ttc19,Zdhhc1	1
BP	GO:0016043	cellular component organization	6314	73	31.2	1.4e-14	9.526e-11	Adamts6,Adgrl2,Adgrl3,Ank2,Ank3,Arhgef9,Bcas3,Brd4,Camk2b,Cdc42bpa,Clip1,Cnot2,Cops7b,Ctnna2,Ddr1,Dmd,Dpf1,Eml4,Epb41l1,Fat1,Fbf1,Flt3l,Fnip1,Gas2l1,Gpm6b,Gripap1,Hnrnpa2b1,Hyal2,Ip6k2,Itpr1,Kctd17,Kdm4c,Kif17,Kif23,Kmt2c,Lrch3,Macf1,Map4,Mapt,Mark2,Mark3,Mbnl1,Mcf2,Mff,Mfge8,Miga1,Myo18a,Myo1b,Nek1,Nfasc,Nrg2,Numb,Oma1,Phactr1,Phf21a,Phldb1,Ppp1r9a,Ppp3ca,Prdm5,Prkcb,Pxdn,Rbm5,Rims1,Rpgr,Rtel1,S…	1
BP	GO:0071840	cellular component organization or bioge...	6508	74	32.15	2e-14	9.526e-11	Adamts6,Adgrl2,Adgrl3,Ank2,Ank3,Arhgef9,Bcas3,Brd4,Camk2b,Cdc42bpa,Clip1,Cnot2,Cops7b,Ctnna2,Ddr1,Dmd,Dpf1,Eml4,Epb41l1,Fat1,Fbf1,Flt3l,Fnip1,Gas2l1,Gpm6b,Gripap1,Hnrnpa2b1,Hyal2,Ip6k2,Itpr1,Kctd17,Kdm4c,Kif17,Kif23,Kmt2c,Lrch3,Macf1,Map4,Mapt,Mark2,Mark3,Mbnl1,Mcf2,Mff,Mfge8,Miga1,Myo18a,Myo1b,Nek1,Nfasc,Nrg2,Numb,Oma1,Ormdl2,Phactr1,Phf21a,Phldb1,Ppp1r9a,Ppp3ca,Prdm5,Prkcb,Pxdn,Rbm5,Rims1,Rpgr,…	1
BP	GO:0045162	clustering of voltage-gated sodium chann...	7	2	0.03	0.0005	0.0375039	Ank3,Nfasc	1
BP	GO:0007010	cytoskeleton organization	1470	23	7.26	9.1e-07	0.000262687	Bcas3,Cdc42bpa,Clip1,Ctnna2,Dmd,Eml4,Epb41l1,Fat1,Gas2l1,Gpm6b,Kif23,Lrch3,Macf1,Map4,Mapt,Mark2,Mark3,Myo18a,Myo1b,Phactr1,Phldb1,Ppp1r9a,Sorbs1	1
BP	GO:0016358	dendrite development	315	8	1.56	0.00018	0.0178612	Camk2b,Clip1,Ctnna2,Mcf2,Numb,Phactr1,Ppp1r9a,Ppp3ca	1
BP	GO:0048813	dendrite morphogenesis	186	6	0.92	0.00033	0.0278193	Camk2b,Ctnna2,Numb,Phactr1,Ppp1r9a,Ppp3ca	1
BP	GO:0008053	mitochondrial fusion	30	3	0.15	0.00043	0.0335752	Mff,Miga1,Oma1	1
BP	GO:0010639	negative regulation of organelle organiz...	380	8	1.88	0.00063	0.0447864	Ctnna2,Eml4,Gas2l1,Map4,Mapt,Oma1,Ppp1r9a,Rtel1	1
BP	GO:0006996	organelle organization	3435	40	16.97	1.4e-07	6.35067e-05	Arhgef9,Bcas3,Camk2b,Cdc42bpa,Clip1,Cnot2,Ctnna2,Dmd,Dpf1,Eml4,Epb41l1,Fat1,Fbf1,Gas2l1,Gpm6b,Hnrnpa2b1,Kctd17,Kif17,Kif23,Lrch3,Macf1,Map4,Mapt,Mark2,Mark3,Mff,Miga1,Myo18a,Myo1b,Nek1,Numb,Oma1,Phactr1,Phldb1,Ppp1r9a,Rpgr,Rtel1,Snap91,Sorbs1,Ttc19	1
BP	GO:0031346	positive regulation of cell projection o...	441	12	2.18	2.1e-06	0.000500115	Bcas3,Camk2b,Clip1,Dmd,Itpr1,Kctd17,Macf1,Mapt,Mark2,Numb,Ppp1r9a,Snap91	1
BP	GO:0044089	positive regulation of cellular componen...	533	12	2.63	1.4e-05	0.00222273	Adgrl2,Adgrl3,Bcas3,Clip1,Cnot2,Fnip1,Kctd17,Mapt,Phldb1,Rims1,Snap91,Zdhhc1	1		cytoskeleton
BP	GO:0051130	positive regulation of cellular componen...	1183	24	5.84	4e-09	3.8104e-06	Adgrl2,Adgrl3,Bcas3,Camk2b,Clip1,Cnot2,Dmd,Flt3l,Fnip1,Hnrnpa2b1,Itpr1,Kctd17,Macf1,Mapt,Mark2,Mff,Numb,Phldb1,Ppp1r9a,Ppp3ca,Rims1,Rtel1,Snap91,Zdhhc1	1
BP	GO:0010976	positive regulation of neuron projection...	227	7	1.12	0.00014	0.0144961	Camk2b,Clip1,Dmd,Itpr1,Mapt,Mark2,Ppp1r9a	1
BP	GO:0031334	positive regulation of protein-containin...	203	6	1	0.00053	0.0385403	Clip1,Fnip1,Mapt,Rims1,Snap91,Zdhhc1	1
BP	GO:0065003	protein-containing complex assembly	1464	18	7.23	0.00033	0.0278193	Clip1,Cops7b,Dmd,Fnip1,Mapt,Mbnl1,Oma1,Ppp1r9a,Pxdn,Rbm5,Rims1,Sgip1,Snap91,Tbp,Thra,Trpm4,Ttc19,Zdhhc1	1
BP	GO:0043933	protein-containing complex organization	1655	20	8.18	0.00019	0.0186592	Clip1,Cops7b,Dmd,Eml4,Fnip1,Gas2l1,Mapt,Mbnl1,Oma1,Ppp1r9a,Pxdn,Rbm5,Rims1,Sgip1,Snap91,Tbp,Thra,Trpm4,Ttc19,Zdhhc1	1
BP	GO:0072657	protein localization to membrane	614	15	3.03	4.2e-07	0.000133364	Adam22,Ank2,Ank3,Arhgef9,Camk2b,Clip1,Cnih3,Gripap1,Macf1,Mff,Nfasc,Numb,Sorbs1,Ttc7b,Zdhhc1	1
BP	GO:0072659	protein localization to plasma membrane	308	9	1.52	2.4e-05	0.0034123	Ank2,Ank3,Camk2b,Gripap1,Macf1,Nfasc,Numb,Sorbs1,Ttc7b	1
BP	GO:0031344	regulation of cell projection organizati...	763	15	3.77	6.1e-06	0.00107384	Bcas3,Camk2b,Clip1,Ctnna2,Dmd,Itpr1,Kctd17,Macf1,Map4,Mapt,Mark2,Numb,Ppp1r9a,Ppp3ca,Snap91	1
BP	GO:0044087	regulation of cellular component biogene...	983	22	4.86	3.3e-09	3.49287e-06	Adgrl2,Adgrl3,Arhgef9,Bcas3,Clip1,Cnot2,Fnip1,Gpm6b,Kctd17,Macf1,Map4,Mapt,Nrg2,Numb,Ormdl2,Phldb1,Ppp1r9a,Rims1,Rtel1,Snap91,Thra,Zdhhc1	1
BP	GO:0051128	regulation of cellular component organiz...	2502	39	12.36	5.9e-11	1.87345e-07	Adgrl2,Adgrl3,Arhgef9,Bcas3,Camk2b,Clip1,Cnot2,Ctnna2,Ddr1,Dmd,Dpf1,Eml4,Flt3l,Fnip1,Gas2l1,Gpm6b,Gripap1,Hnrnpa2b1,Hyal2,Ip6k2,Itpr1,Kctd17,Macf1,Map4,Mapt,Mark2,Mff,Nrg2,Numb,Oma1,Phldb1,Ppp1r9a,Ppp3ca,Prdm5,Rims1,Rtel1,Snap91,Thra,Zdhhc1	1
BP	GO:0051493	regulation of cytoskeleton organization	545	10	2.69	0.00039	0.0309595	Bcas3,Clip1,Ctnna2,Eml4,Gas2l1,Gpm6b,Mapt,Mark2,Phldb1,Ppp1r9a	1
BP	GO:0010975	regulation of neuron projection developm...	556	12	2.75	2.2e-05	0.00322418	Camk2b,Clip1,Ctnna2,Dmd,Itpr1,Macf1,Mapt,Mark2,Numb,Ppp1r9a,Ppp3ca,Snap91	1
BP	GO:0033043	regulation of organelle organization	1193	21	5.89	4.4e-07	0.000135208	Arhgef9,Bcas3,Camk2b,Clip1,Cnot2,Ctnna2,Dpf1,Eml4,Gas2l1,Gpm6b,Hnrnpa2b1,Kctd17,Map4,Mapt,Mark2,Mff,Numb,Oma1,Phldb1,Ppp1r9a,Rtel1	1
BP	GO:0007416	synapse assembly	194	7	0.96	5.3e-05	0.00664313	Adgrl2,Adgrl3,Arhgef9,Mapt,Nrg2,Numb,Ppp1r9a	1
BP	GO:0050808	synapse organization	496	14	2.45	1.9e-07	7.23976e-05	Adgrl2,Adgrl3,Ank3,Arhgef9,Camk2b,Ctnna2,Gripap1,Mapt,Nfasc,Nrg2,Numb,Ppp1r9a,Snap91,Sorbs1	1
BP	GO:0048856	anatomical structure development	6294	62	31.1	5.8e-09	4.25006e-06	Adam22,Adamts6,Adgrl2,Adgrl3,Aldoa,Ank2,Ank3,Arhgef9,Arid5a,Bcas1,Bcas3,Brd4,Camk2b,Clip1,Cnot2,Ctnna2,Ddr1,Dmd,Dpf1,Fat1,Flt3l,Fnbp1,Fnip1,Gas2l1,Gpm6b,Hyal2,Itpr1,Kdm4c,Kmt2c,Lef1,Macf1,Map4,Mapt,Mark2,Mbnl1,Mcf2,Mff,Mfge8,Myl6,Nek1,Nfasc,Nrg2,Numb,Oma1,Phactr1,Phldb1,Plekha5,Pou2f1,Ppp1r9a,Ppp3ca,Prkcb,Pxdn,Rian,Rims1,Rpgr,Snap91,Thra,Tpd52,Trpm4,Ttc3,Vcan,Wnk1	2
BP	GO:0009653	anatomical structure morphogenesis	2902	36	14.34	1.5e-07	6.495e-05	Aldoa,Ank3,Bcas3,Camk2b,Cnot2,Ctnna2,Ddr1,Dmd,Fat1,Flt3l,Hyal2,Itpr1,Kdm4c,Lef1,Macf1,Mapt,Mark2,Mbnl1,Mff,Mfge8,Nfasc,Numb,Oma1,Phactr1,Phldb1,Pou2f1,Ppp1r9a,Ppp3ca,Prkcb,Pxdn,Rims1,Rpgr,Snap91,Thra,Ttc3,Wnk1	2
BP	GO:0048513	animal organ development	3785	34	18.7	0.00034	0.0284109	Adamts6,Adgrl2,Adgrl3,Ank2,Arid5a,Ctnna2,Ddr1,Dmd,Fat1,Flt3l,Fnip1,Gas2l1,Gpm6b,Hyal2,Itpr1,Kmt2c,Lef1,Mbnl1,Myl6,Nek1,Nfasc,Nrg2,Numb,Phactr1,Phldb1,Pou2f1,Ppp3ca,Pxdn,Rian,Rpgr,Thra,Tpd52,Trpm4,Vcan	2
BP	GO:0048468	cell development	2484	26	12.27	0.0002	0.019052	Adam22,Ank2,Ank3,Camk2b,Clip1,Ctnna2,Ddr1,Dmd,Fat1,Gpm6b,Itpr1,Lef1,Macf1,Map4,Mapt,Mark2,Mcf2,Nfasc,Numb,Phactr1,Ppp1r9a,Ppp3ca,Rims1,Rpgr,Snap91,Ttc3	2
BP	GO:0030154	cell differentiation	4585	45	22.65	2.4e-06	0.000531684	Adam22,Adgrl3,Ank2,Ank3,Arid5a,Camk2b,Cdk12,Clip1,Cnot2,Ctnna2,Ddr1,Dmd,Dpf1,Fat1,Flt3l,Fnip1,Gas2l1,Gpm6b,Hyal2,Itpr1,Kdm4c,Lef1,Macf1,Map4,Mapt,Mark2,Mbnl1,Mcf2,Nfasc,Numb,Ociad1,Phactr1,Phldb1,Ppp1r9a,Ppp3ca,Rai14,Rian,Rims1,Rpgr,Snap91,Thra,Tpd52,Trpm4,Ttc3,Vcan	2
BP	GO:0000902	cell morphogenesis	1145	20	5.66	9.6e-07	0.000268969	Aldoa,Ank3,Camk2b,Ctnna2,Ddr1,Dmd,Fat1,Itpr1,Lef1,Macf1,Mapt,Mark2,Nfasc,Numb,Phactr1,Ppp1r9a,Ppp3ca,Rims1,Snap91,Ttc3	2
BP	GO:0000904	cell morphogenesis involved in different...	835	15	4.13	1.8e-05	0.00276561	Ank3,Camk2b,Ctnna2,Fat1,Lef1,Macf1,Mapt,Mark2,Nfasc,Numb,Phactr1,Ppp1r9a,Ppp3ca,Snap91,Ttc3	2
BP	GO:0048667	cell morphogenesis involved in neuron di...	663	12	3.28	0.00012	0.012844	Ank3,Camk2b,Ctnna2,Macf1,Mapt,Mark2,Nfasc,Numb,Phactr1,Ppp1r9a,Ppp3ca,Snap91	2
BP	GO:0032990	cell part morphogenesis	758	16	3.75	1.2e-06	0.000317533	Ank3,Camk2b,Ctnna2,Ddr1,Dmd,Macf1,Mapt,Mark2,Mff,Nfasc,Numb,Phactr1,Ppp1r9a,Ppp3ca,Rims1,Snap91	2
BP	GO:0048858	cell projection morphogenesis	735	15	3.63	3.9e-06	0.000728459	Ank3,Camk2b,Ctnna2,Ddr1,Dmd,Macf1,Mapt,Mark2,Nfasc,Numb,Phactr1,Ppp1r9a,Ppp3ca,Rims1,Snap91	2
BP	GO:0032989	cellular component morphogenesis	861	17	4.25	1.3e-06	0.000334697	Ank3,Camk2b,Ctnna2,Ddr1,Dmd,Macf1,Mapt,Mark2,Mff,Nfasc,Numb,Phactr1,Phldb1,Ppp1r9a,Ppp3ca,Rims1,Snap91	2
BP	GO:0048869	cellular developmental process	4608	46	22.77	1.1e-06	0.000299389	Adam22,Adgrl3,Ank2,Ank3,Arid5a,Camk2b,Cdk12,Clip1,Cnot2,Ctnna2,Ddr1,Dmd,Dpf1,Fat1,Flt3l,Fnip1,Gas2l1,Gpm6b,Hyal2,Itpr1,Kdm4c,Lef1,Macf1,Map4,Mapt,Mark2,Mbnl1,Mcf2,Mff,Nfasc,Numb,Ociad1,Phactr1,Phldb1,Ppp1r9a,Ppp3ca,Rai14,Rian,Rims1,Rpgr,Snap91,Thra,Tpd52,Trpm4,Ttc3,Vcan	2
BP	GO:0032502	developmental process	6729	66	33.25	1.4e-09	2.22273e-06	Adam22,Adamts6,Adgrl2,Adgrl3,Aldoa,Ank2,Ank3,Arhgef9,Arid5a,Bcas1,Bcas3,Brd4,Camk2b,Cdk12,Clip1,Cnot2,Ctnna2,Ddr1,Dmd,Dpf1,Fat1,Flt3l,Fnbp1,Fnip1,Gas2l1,Gpm6b,Hyal2,Itpr1,Kdm4c,Kmt2c,Lef1,Macf1,Map4,Mapt,Mark2,Mbnl1,Mcf2,Mff,Mfge8,Myl6,Nek1,Nfasc,Nrg2,Numb,Ociad1,Oma1,Phactr1,Phldb1,Plekha5,Pou2f1,Ppp1r9a,Ppp3ca,Prkcb,Pxdn,Rai14,Rian,Rims1,Rpgr,Sgip1,Snap91,Thra,Tpd52,Trpm4,Ttc3,Vcan,Wnk1	2
BP	GO:0048699	generation of neurons	1670	24	8.25	2.3e-06	0.000531684	Adgrl3,Ank3,Camk2b,Clip1,Ctnna2,Ddr1,Dmd,Gpm6b,Itpr1,Lef1,Macf1,Map4,Mapt,Mark2,Mcf2,Nfasc,Numb,Phactr1,Ppp1r9a,Ppp3ca,Rims1,Rpgr,Snap91,Ttc3	2
BP	GO:0007275	multicellular organism development	5405	57	26.7	2.9e-09	3.45318e-06	Adam22,Adamts6,Adgrl2,Adgrl3,Ank2,Ank3,Arhgef9,Arid5a,Bcas1,Bcas3,Brd4,Camk2b,Clip1,Cnot2,Ctnna2,Ddr1,Dmd,Dpf1,Fat1,Flt3l,Fnbp1,Fnip1,Gas2l1,Gpm6b,Hyal2,Itpr1,Kdm4c,Kmt2c,Lef1,Macf1,Map4,Mapt,Mark2,Mbnl1,Mcf2,Mfge8,Nek1,Nfasc,Nrg2,Numb,Phactr1,Phldb1,Plekha5,Pou2f1,Ppp1r9a,Ppp3ca,Prkcb,Pxdn,Rims1,Rpgr,Snap91,Thra,Tpd52,Trpm4,Ttc3,Vcan,Wnk1	2
BP	GO:0007399	nervous system development	2511	33	12.41	1.6e-07	6.62678e-05	Adam22,Adgrl2,Adgrl3,Ank3,Arhgef9,Bcas1,Camk2b,Clip1,Ctnna2,Ddr1,Dmd,Dpf1,Fnbp1,Gpm6b,Itpr1,Lef1,Macf1,Map4,Mapt,Mark2,Mbnl1,Mcf2,Nfasc,Nrg2,Numb,Phactr1,Ppp1r9a,Ppp3ca,Rims1,Rpgr,Snap91,Ttc3,Vcan	2		neural development
BP	GO:0022008	neurogenesis	1907	26	9.42	2.1e-06	0.000500115	Adam22,Adgrl3,Ank3,Camk2b,Clip1,Ctnna2,Ddr1,Dmd,Gpm6b,Itpr1,Lef1,Macf1,Map4,Mapt,Mark2,Mcf2,Nfasc,Numb,Phactr1,Ppp1r9a,Ppp3ca,Rims1,Rpgr,Snap91,Ttc3,Vcan	2
BP	GO:0048666	neuron development	1300	21	6.42	1.7e-06	0.000426163	Ank3,Camk2b,Clip1,Ctnna2,Ddr1,Dmd,Gpm6b,Itpr1,Macf1,Map4,Mapt,Mark2,Mcf2,Nfasc,Numb,Phactr1,Ppp1r9a,Ppp3ca,Rims1,Rpgr,Snap91	2
BP	GO:0030182	neuron differentiation	1587	22	7.84	1.1e-05	0.00177603	Ank3,Camk2b,Clip1,Ctnna2,Ddr1,Dmd,Gpm6b,Itpr1,Macf1,Map4,Mapt,Mark2,Mcf2,Nfasc,Numb,Phactr1,Ppp1r9a,Ppp3ca,Rims1,Rpgr,Snap91,Ttc3	2
BP	GO:0031175	neuron projection development	1139	20	5.63	8.9e-07	0.000262687	Ank3,Camk2b,Clip1,Ctnna2,Ddr1,Dmd,Gpm6b,Itpr1,Macf1,Map4,Mapt,Mark2,Mcf2,Nfasc,Numb,Phactr1,Ppp1r9a,Ppp3ca,Rims1,Snap91	2
BP	GO:0048812	neuron projection morphogenesis	715	15	3.53	2.8e-06	0.000592729	Ank3,Camk2b,Ctnna2,Ddr1,Dmd,Macf1,Mapt,Mark2,Nfasc,Numb,Phactr1,Ppp1r9a,Ppp3ca,Rims1,Snap91	2
BP	GO:0051094	positive regulation of developmental pro...	1533	21	7.57	2.2e-05	0.00322418	Adgrl2,Adgrl3,Camk2b,Clip1,Dmd,Dpf1,Flt3l,Gpm6b,Lef1,Macf1,Mapt,Mff,Numb,Phldb1,Ppp1r9a,Ppp3ca,Prkcb,Rims1,Sgip1,Snap91,Trpm4	2
BP	GO:0022603	regulation of anatomical structure morph...	1002	15	4.95	0.00014	0.0144961	Aldoa,Camk2b,Macf1,Mapt,Mark2,Mff,Numb,Oma1,Phldb1,Ppp1r9a,Ppp3ca,Prkcb,Rims1,Snap91,Ttc3	2
BP	GO:0050793	regulation of developmental process	2729	32	13.48	3e-06	0.000621261	Adgrl2,Adgrl3,Aldoa,Camk2b,Cdk12,Clip1,Cnot2,Dmd,Dpf1,Flt3l,Fnip1,Gas2l1,Gpm6b,Kdm4c,Lef1,Macf1,Mapt,Mark2,Mff,Nrg2,Numb,Ociad1,Oma1,Phldb1,Ppp1r9a,Ppp3ca,Prkcb,Rims1,Sgip1,Snap91,Trpm4,Ttc3	2
BP	GO:0048731	system development	4580	51	22.63	5.1e-09	4.12793e-06	Adam22,Adamts6,Adgrl2,Adgrl3,Ank2,Ank3,Arhgef9,Arid5a,Bcas1,Bcas3,Camk2b,Clip1,Ctnna2,Ddr1,Dmd,Dpf1,Fat1,Flt3l,Fnbp1,Fnip1,Gas2l1,Gpm6b,Hyal2,Itpr1,Kmt2c,Lef1,Macf1,Map4,Mapt,Mark2,Mbnl1,Mcf2,Mfge8,Nek1,Nfasc,Nrg2,Numb,Phactr1,Plekha5,Pou2f1,Ppp1r9a,Ppp3ca,Prkcb,Pxdn,Rims1,Rpgr,Snap91,Thra,Tpd52,Ttc3,Vcan	2
BP	GO:0016477	cell migration	1595	19	7.88	0.00033	0.0278193	Adgrl3,Aldoa,Bcas3,Camk2b,Cdc42bpa,Ctnna2,Ddr1,Hyal2,Lef1,Macf1,Mapt,Mark2,Myo18a,Numb,Phactr1,Ppp3ca,Trpm4,Vcan,Wnk1	3
BP	GO:0051641	cellular localization	3452	43	17.06	5.2e-09	4.12793e-06	Adam22,Ank2,Ank3,Arhgef9,Bcas3,Camk2b,Cdc42bpa,Cep128,Ciz1,Clip1,Cnih3,Dennd1a,Dmd,Eml4,Gas2l1,Gpm6b,Gripap1,Hnrnpa2b1,Hyal2,Itpr1,Kif17,Ktn1,Macf1,Map4,Mapt,Mff,Mvb12a,Myo18a,Myo1b,Nfasc,Numb,Ppp1r9a,Ppp3ca,Prkcb,Rab28,Rims1,Rpgr,Slc4a4,Snap91,Sorbs1,Trpm4,Ttc7b,Zdhhc1	3
BP	GO:0070727	cellular macromolecule localization	2539	34	12.54	6.1e-08	3.22826e-05	Adam22,Ank2,Ank3,Arhgef9,Bcas3,Camk2b,Cep128,Ciz1,Clip1,Cnih3,Dennd1a,Dmd,Gas2l1,Gpm6b,Gripap1,Hyal2,Kif17,Ktn1,Macf1,Mapt,Mff,Mvb12a,Myo18a,Myo1b,Nfasc,Numb,Ppp3ca,Rab28,Rims1,Snap91,Sorbs1,Trpm4,Ttc7b,Zdhhc1	3
BP	GO:0051234	establishment of localization	4761	45	23.52	6.6e-06	0.00112271	Abca8b,Ank2,Ank3,Bcas3,Camk2b,Cdc42bpa,Clip1,Cnih3,Ddr1,Dennd1a,Dmd,Eml4,Fnbp1,Gpm6b,Gripap1,Hnrnpa2b1,Hyal2,Ip6k2,Itpr1,Kif17,Ktn1,Macf1,Map4,Mapt,Mff,Mfge8,Mvb12a,Myo18a,Myo1b,Numb,Osbpl6,Pitpnm2,Ppp1r9a,Ppp3ca,Prkcb,Rab28,Rims1,Rpgr,Sgip1,Slc4a4,Snap91,Sorbs1,Trpm4,Wnk1,Zdhhc1	3
BP	GO:0051649	establishment of localization in cell	2186	28	10.8	2.7e-06	0.00058455	Ank3,Bcas3,Cdc42bpa,Clip1,Dennd1a,Eml4,Gpm6b,Gripap1,Hnrnpa2b1,Hyal2,Kif17,Macf1,Map4,Mapt,Mff,Mvb12a,Myo1b,Numb,Ppp1r9a,Ppp3ca,Prkcb,Rab28,Rims1,Rpgr,Slc4a4,Snap91,Trpm4,Zdhhc1	3
BP	GO:0045184	establishment of protein localization	1674	22	8.27	2.5e-05	0.00350221	Ank2,Ank3,Bcas3,Clip1,Dennd1a,Gpm6b,Gripap1,Hyal2,Kif17,Ktn1,Macf1,Mapt,Mff,Mvb12a,Myo18a,Myo1b,Ppp3ca,Rab28,Rims1,Snap91,Trpm4,Zdhhc1	3
BP	GO:0046907	intracellular transport	1531	19	7.56	0.0002	0.019052	Ank3,Bcas3,Cdc42bpa,Clip1,Dennd1a,Gripap1,Hnrnpa2b1,Hyal2,Kif17,Macf1,Mapt,Mff,Mvb12a,Myo1b,Ppp3ca,Rab28,Rims1,Rpgr,Zdhhc1	3
BP	GO:0051179	localization	5395	53	26.66	1.7e-07	6.74758e-05	Abca8b,Adam22,Ank2,Ank3,Anks1b,Arhgef9,Bcas3,Camk2b,Cdc42bpa,Cep128,Ciz1,Clip1,Cnih3,Ddr1,Dennd1a,Dmd,Eml4,Fnbp1,Gas2l1,Gpm6b,Gripap1,Hnrnpa2b1,Hyal2,Ip6k2,Itpr1,Kif17,Ktn1,Macf1,Map4,Mapt,Mff,Mfge8,Mvb12a,Myo18a,Myo1b,Nfasc,Numb,Osbpl6,Pitpnm2,Ppp1r9a,Ppp3ca,Prkcb,Rab28,Rims1,Rpgr,Sgip1,Slc4a4,Snap91,Sorbs1,Trpm4,Ttc7b,Wnk1,Zdhhc1	3
BP	GO:0051668	localization within membrane	690	16	3.41	3.4e-07	0.000119075	Adam22,Ank2,Ank3,Arhgef9,Camk2b,Clip1,Cnih3,Dennd1a,Gripap1,Macf1,Mff,Nfasc,Numb,Sorbs1,Ttc7b,Zdhhc1	3
BP	GO:0033036	macromolecule localization	2988	38	14.76	3.2e-08	2.03221e-05	Abca8b,Adam22,Ank2,Ank3,Arhgef9,Bcas3,Camk2b,Cep128,Ciz1,Clip1,Cnih3,Dennd1a,Dmd,Gas2l1,Gpm6b,Gripap1,Hnrnpa2b1,Hyal2,Kif17,Ktn1,Macf1,Mapt,Mff,Mvb12a,Myo18a,Myo1b,Nfasc,Numb,Osbpl6,Pitpnm2,Ppp3ca,Rab28,Rims1,Snap91,Sorbs1,Trpm4,Ttc7b,Zdhhc1	3		transport
BP	GO:0001764	neuron migration	200	6	0.99	0.00049	0.0373419	Adgrl3,Camk2b,Ctnna2,Mapt,Mark2,Phactr1	3
BP	GO:0071705	nitrogen compound transport	2019	24	9.98	5.3e-05	0.00664313	Ank2,Ank3,Bcas3,Clip1,Dennd1a,Gpm6b,Gripap1,Hnrnpa2b1,Hyal2,Kif17,Ktn1,Macf1,Mapt,Mff,Mvb12a,Myo18a,Myo1b,Ppp3ca,Prkcb,Rab28,Rims1,Snap91,Trpm4,Zdhhc1	3
BP	GO:0071702	organic substance transport	2459	29	12.15	8.8e-06	0.00147068	Abca8b,Ank2,Ank3,Bcas3,Clip1,Dennd1a,Gpm6b,Gripap1,Hnrnpa2b1,Hyal2,Kif17,Ktn1,Macf1,Mapt,Mff,Mvb12a,Myo18a,Myo1b,Osbpl6,Pitpnm2,Ppp3ca,Prkcb,Rab28,Rims1,Slc4a4,Snap91,Sorbs1,Trpm4,Zdhhc1	3
BP	GO:0051050	positive regulation of transport	1079	15	5.33	0.0003	0.0264611	Abca8b,Ank2,Ank3,Bcas3,Dmd,Hyal2,Itpr1,Mff,Mfge8,Myo18a,Ppp3ca,Snap91,Sorbs1,Trpm4,Wnk1	3
BP	GO:0031503	protein-containing complex localization	217	7	1.07	0.00011	0.0121844	Adam22,Anks1b,Cnih3,Gripap1,Kif17,Numb,Rpgr	3
BP	GO:0008104	protein localization	2533	34	12.51	5.8e-08	3.22826e-05	Adam22,Ank2,Ank3,Arhgef9,Bcas3,Camk2b,Cep128,Ciz1,Clip1,Cnih3,Dennd1a,Dmd,Gas2l1,Gpm6b,Gripap1,Hyal2,Kif17,Ktn1,Macf1,Mapt,Mff,Mvb12a,Myo18a,Myo1b,Nfasc,Numb,Ppp3ca,Rab28,Rims1,Snap91,Sorbs1,Trpm4,Ttc7b,Zdhhc1	3
BP	GO:0015031	protein transport	1552	21	7.67	2.6e-05	0.00358951	Ank2,Ank3,Bcas3,Clip1,Dennd1a,Gpm6b,Gripap1,Hyal2,Kif17,Ktn1,Macf1,Mff,Mvb12a,Myo18a,Myo1b,Ppp3ca,Rab28,Rims1,Snap91,Trpm4,Zdhhc1	3
BP	GO:0097120	receptor localization to synapse	75	5	0.37	3.6e-05	0.004763	Adam22,Anks1b,Cnih3,Gripap1,Kif17	3
BP	GO:0060341	regulation of cellular localization	1056	15	5.22	0.00024	0.0221965	Ank3,Bcas3,Camk2b,Gpm6b,Gripap1,Hyal2,Mapt,Mff,Myo18a,Numb,Ppp3ca,Snap91,Sorbs1,Trpm4,Zdhhc1	3
BP	GO:0070201	regulation of establishment of protein l...	587	10	2.9	0.0007	0.0493941	Ank3,Bcas3,Gripap1,Hyal2,Mapt,Mff,Myo18a,Ppp3ca,Snap91,Trpm4	3
BP	GO:0032879	regulation of localization	2306	26	11.39	5.9e-05	0.00720556	Abca8b,Ank2,Ank3,Bcas3,Camk2b,Cnih3,Dmd,Gpm6b,Gripap1,Hyal2,Itpr1,Mapt,Mff,Mfge8,Myo18a,Numb,Osbpl6,Ppp1r9a,Ppp3ca,Prkcb,Rims1,Snap91,Sorbs1,Trpm4,Wnk1,Zdhhc1	3
BP	GO:0032880	regulation of protein localization	949	15	4.69	7.5e-05	0.0087128	Ank3,Bcas3,Camk2b,Gpm6b,Gripap1,Hyal2,Mapt,Mff,Myo18a,Numb,Ppp3ca,Snap91,Sorbs1,Trpm4,Zdhhc1	3
BP	GO:0051049	regulation of transport	1950	24	9.63	3e-05	0.00402507	Abca8b,Ank2,Ank3,Bcas3,Cnih3,Dmd,Gpm6b,Gripap1,Hyal2,Itpr1,Mapt,Mff,Mfge8,Myo18a,Numb,Osbpl6,Ppp1r9a,Ppp3ca,Prkcb,Rims1,Snap91,Sorbs1,Trpm4,Wnk1	3
BP	GO:0006810	transport	4598	43	22.72	1.5e-05	0.00234246	Abca8b,Ank2,Ank3,Bcas3,Camk2b,Cdc42bpa,Clip1,Cnih3,Ddr1,Dennd1a,Dmd,Fnbp1,Gpm6b,Gripap1,Hnrnpa2b1,Hyal2,Ip6k2,Itpr1,Kif17,Ktn1,Macf1,Mapt,Mff,Mfge8,Mvb12a,Myo18a,Myo1b,Numb,Osbpl6,Pitpnm2,Ppp1r9a,Ppp3ca,Prkcb,Rab28,Rims1,Rpgr,Sgip1,Slc4a4,Snap91,Sorbs1,Trpm4,Wnk1,Zdhhc1	3
BP	GO:0043170	macromolecule metabolic process	9450	67	46.69	0.00028	0.0249279	Adam22,Ank2,Ank3,Arid5a,Bag2,Bcas3,Brd4,Camk2b,Capn15,Cdc42bpa,Cdk12,Ciz1,Cnot2,Cops7b,Ddr1,Dmd,Dpf1,Dus2,Flt3l,Fnip1,Gas2l1,Gxylt1,Hnrnpa2b1,Hyal2,Josd2,Kctd17,Kdm4c,Kmt2c,Lef1,Lmo7,Map4k1,Mapt,Mark2,Mark3,Mbnl1,Mvb12a,Nek1,Oma1,Ormdl2,Phf21a,Phf3,Polh,Pou2f1,Ppp1r9a,Ppp3ca,Prdm5,Prkcb,Rbm25,Rbm5,Rian,Rims1,Rpap1,Rtel1,Sorbs1,Srrm2,Supt5,Tbp,Thra,Trpm4,Ttc3,Ube2e2,Usp34,Usp48,Usp54,Vcan,Wnk1,Zdh…	4
BP	GO:0043412	macromolecule modification	3651	38	18.04	5e-06	0.000898679	Arid5a,Bag2,Brd4,Camk2b,Cdc42bpa,Cdk12,Cops7b,Ddr1,Dmd,Dus2,Flt3l,Fnip1,Gxylt1,Hyal2,Josd2,Kdm4c,Kmt2c,Lef1,Map4k1,Mapt,Mark2,Mark3,Nek1,Ppp1r9a,Ppp3ca,Prdm5,Prkcb,Rian,Tbp,Trpm4,Ttc3,Ube2e2,Usp34,Usp48,Usp54,Vcan,Wnk1,Zdhhc1	4
BP	GO:0008152	metabolic process	11517	78	56.9	0.00024	0.0221965	Abca8b,Accs,Adam22,Aldoa,Ank2,Ank3,Arid5a,Bag2,Bcas3,Brd4,Camk2b,Capn15,Cdc42bpa,Cdk12,Ciz1,Cnot2,Cops7b,Ddr1,Dmd,Dpf1,Dus2,Flt3l,Fnip1,Gas2l1,Gxylt1,Hnrnpa2b1,Hyal2,Ip6k2,Josd2,Kctd17,Kdm4c,Kmt2c,Lef1,Lmo7,Map4k1,Mapt,Mark2,Mark3,Mbnl1,Mvb12a,Nek1,Oma1,Ormdl2,Phactr1,Phf21a,Phf3,Polh,Pou2f1,Ppip5k1,Ppp1r9a,Ppp3ca,Prdm5,Prkcb,Pxdn,Rbm25,Rbm5,Rian,Rims1,Rpap1,Rtel1,Sec14l2,Slc4a4,Smox,Sorbs1,Srrm2…	4
BP	GO:0006807	nitrogen compound metabolic process	9487	66	46.87	0.00058	0.041542	Abca8b,Accs,Adam22,Aldoa,Arid5a,Bag2,Bcas3,Brd4,Camk2b,Capn15,Cdc42bpa,Cdk12,Ciz1,Cnot2,Cops7b,Ddr1,Dmd,Dpf1,Dus2,Flt3l,Fnip1,Gxylt1,Hnrnpa2b1,Hyal2,Josd2,Kctd17,Kdm4c,Kmt2c,Lef1,Lmo7,Map4k1,Mapt,Mark2,Mark3,Mbnl1,Nek1,Oma1,Ormdl2,Phf21a,Phf3,Polh,Pou2f1,Ppp1r9a,Ppp3ca,Prdm5,Prkcb,Rbm25,Rbm5,Rian,Rpap1,Rtel1,Slc4a4,Smox,Srrm2,Supt5,Tbp,Thra,Trpm4,Ttc3,Ube2e2,Usp34,Usp48,Usp54,Vcan,Wnk1,Zdhhc1	4
BP	GO:0071704	organic substance metabolic process	11065	76	54.67	0.0002	0.019052	Abca8b,Accs,Adam22,Aldoa,Ank2,Ank3,Arid5a,Bag2,Bcas3,Brd4,Camk2b,Capn15,Cdc42bpa,Cdk12,Ciz1,Cnot2,Cops7b,Ddr1,Dmd,Dpf1,Dus2,Flt3l,Fnip1,Gas2l1,Gxylt1,Hnrnpa2b1,Hyal2,Ip6k2,Josd2,Kctd17,Kdm4c,Kmt2c,Lef1,Lmo7,Map4k1,Mapt,Mark2,Mark3,Mbnl1,Mvb12a,Nek1,Oma1,Ormdl2,Phf21a,Phf3,Polh,Pou2f1,Ppip5k1,Ppp1r9a,Ppp3ca,Prdm5,Prkcb,Rbm25,Rbm5,Rian,Rims1,Rpap1,Rtel1,Sec14l2,Slc4a4,Smox,Sorbs1,Srrm2,Supt5,Tbp,Th…	4
BP	GO:0018193	peptidyl-amino acid modification	1224	19	6.05	1e-05	0.00164241	Arid5a,Brd4,Camk2b,Cdc42bpa,Ddr1,Dmd,Fnip1,Hyal2,Kdm4c,Kmt2c,Lef1,Map4k1,Mark2,Mark3,Prdm5,Prkcb,Trpm4,Wnk1,Zdhhc1	4
BP	GO:0018209	peptidyl-serine modification	354	8	1.75	0.00039	0.0309595	Camk2b,Dmd,Fnip1,Map4k1,Mark2,Mark3,Prkcb,Wnk1	4
BP	GO:0018105	peptidyl-serine phosphorylation	332	8	1.64	0.00026	0.0235882	Camk2b,Dmd,Fnip1,Map4k1,Mark2,Mark3,Prkcb,Wnk1	4
BP	GO:0006796	phosphate-containing compound metabolic ...	2773	27	13.7	0.00047	0.0361066	Abca8b,Aldoa,Brd4,Camk2b,Cdc42bpa,Cdk12,Ddr1,Dmd,Flt3l,Fnip1,Hyal2,Ip6k2,Map4k1,Mapt,Mark2,Mark3,Nek1,Phactr1,Ppip5k1,Ppp1r9a,Ppp3ca,Prkcb,Slc4a4,Tbp,Ttc7b,Vcan,Wnk1	4		protein modification
BP	GO:0006793	phosphorus metabolic process	2795	27	13.81	0.00053	0.0385403	Abca8b,Aldoa,Brd4,Camk2b,Cdc42bpa,Cdk12,Ddr1,Dmd,Flt3l,Fnip1,Hyal2,Ip6k2,Map4k1,Mapt,Mark2,Mark3,Nek1,Phactr1,Ppip5k1,Ppp1r9a,Ppp3ca,Prkcb,Slc4a4,Tbp,Ttc7b,Vcan,Wnk1	4
BP	GO:0016310	phosphorylation	1886	23	9.32	5.2e-05	0.00664313	Aldoa,Brd4,Camk2b,Cdc42bpa,Cdk12,Ddr1,Dmd,Flt3l,Fnip1,Hyal2,Ip6k2,Map4k1,Mapt,Mark2,Mark3,Nek1,Phactr1,Ppip5k1,Ppp1r9a,Prkcb,Slc4a4,Tbp,Wnk1	4
BP	GO:0045944	positive regulation of transcription by ...	1259	16	6.22	0.00051	0.0376609	Arid5a,Bcas3,Brd4,Cdk12,Dpf1,Flt3l,Hyal2,Kmt2c,Lef1,Lmo7,Pou2f1,Ppp3ca,Prdm5,Supt5,Tbp,Thra	4
BP	GO:0044238	primary metabolic process	10063	70	49.72	0.00032	0.0278193	Abca8b,Accs,Adam22,Aldoa,Arid5a,Bag2,Bcas3,Brd4,Camk2b,Capn15,Cdc42bpa,Cdk12,Ciz1,Cnot2,Cops7b,Ddr1,Dmd,Dpf1,Dus2,Flt3l,Fnip1,Gxylt1,Hnrnpa2b1,Hyal2,Ip6k2,Josd2,Kctd17,Kdm4c,Kmt2c,Lef1,Lmo7,Map4k1,Mapt,Mark2,Mark3,Mbnl1,Nek1,Oma1,Ormdl2,Phf21a,Phf3,Polh,Pou2f1,Ppip5k1,Ppp1r9a,Ppp3ca,Prdm5,Prkcb,Rbm25,Rbm5,Rian,Rpap1,Rtel1,Sec14l2,Slc4a4,Sorbs1,Srrm2,Supt5,Tbp,Thra,Trpm4,Ttc3,Ttc7b,Ube2e2,Usp34,Us…	4
BP	GO:0046777	protein autophosphorylation	241	8	1.19	2.8e-05	0.0038104	Brd4,Camk2b,Cdk12,Ddr1,Map4k1,Mark2,Mark3,Wnk1	4
BP	GO:0036211	protein modification process	3463	37	17.11	3.8e-06	0.000723976	Arid5a,Bag2,Brd4,Camk2b,Cdc42bpa,Cdk12,Cops7b,Ddr1,Dmd,Flt3l,Fnip1,Gxylt1,Hyal2,Josd2,Kdm4c,Kmt2c,Lef1,Map4k1,Mapt,Mark2,Mark3,Nek1,Ppp1r9a,Ppp3ca,Prdm5,Prkcb,Rian,Tbp,Trpm4,Ttc3,Ube2e2,Usp34,Usp48,Usp54,Vcan,Wnk1,Zdhhc1	4
BP	GO:0030036	actin cytoskeleton organization	737	13	3.64	7.8e-05	0.00895214	Bcas3,Cdc42bpa,Ctnna2,Dmd,Epb41l1,Fat1,Gas2l1,Gpm6b,Myo18a,Myo1b,Phactr1,Ppp1r9a,Sorbs1	5
BP	GO:0030029	actin filament-based process	822	16	4.06	3.3e-06	0.000654912	Ank2,Bcas3,Cdc42bpa,Ctnna2,Dmd,Epb41l1,Fat1,Gas2l1,Gpm6b,Myl6,Myo18a,Myo1b,Phactr1,Ppp1r9a,Sorbs1,Trpm4	5
BP	GO:0071839	apoptotic process in bone marrow cell	7	2	0.03	0.0005	0.0375039	Flt3l,Lef1	5
BP	GO:0009987	cellular process	17457	120	86.25	7.5e-10	1.4289e-06	Abca8b,Accs,Adam22,Adamts6,Adgrl2,Adgrl3,Aldoa,Ank2,Ank3,Anks1b,Arhgef9,Arid5a,Bcas1,Bcas3,Brd4,Camk2b,Cdc42bpa,Cdk12,Cep128,Ciz1,Clip1,Cnih3,Cnot2,Cops7b,Ctnna2,Ddr1,Dennd1a,Dmd,Dpf1,Dus2,Eml4,Epb41l1,Fat1,Fbf1,Flt3l,Fnbp1,Fnip1,Gas2l1,Gbp3,Gpm6b,Gripap1,Gxylt1,Hnrnpa2b1,Hyal2,Ip6k2,Itpr1,Kctd17,Kdm4c,Kif17,Kif23,Kmt2c,Ktn1,Lef1,Lmo7,Lrch3,Macf1,Map4,Map4k1,Mapt,Mark2,Mark3,Mbnl1,Mcf2,Mff,Mfge8,…	5
BP	GO:0030010	establishment of cell polarity	155	6	0.77	0.00013	0.0137598	Bcas3,Fat1,Fbf1,Map4,Mark2,Myo18a	5
BP	GO:0007163	establishment or maintenance of cell pol...	235	8	1.16	2.3e-05	0.00331967	Bcas3,Fat1,Fbf1,Macf1,Map4,Mark2,Myo18a,Snap91	5
BP	GO:0007017	microtubule-based process	943	15	4.66	7e-05	0.00833525	Bcas3,Cdc42bpa,Clip1,Eml4,Gas2l1,Kif17,Kif23,Ktn1,Macf1,Map4,Mapt,Mark2,Mark3,Phldb1,Rpgr	5		microtubules
BP	GO:0000226	microtubule cytoskeleton organization	634	11	3.13	0.00033	0.0278193	Bcas3,Cdc42bpa,Clip1,Eml4,Gas2l1,Kif23,Map4,Mapt,Mark2,Mark3,Phldb1	5
BP	GO:0071866	negative regulation of apoptotic process...	6	2	0.03	0.00036	0.0295634	Flt3l,Lef1	5
BP	GO:0071865	regulation of apoptotic process in bone ...	6	2	0.03	0.00036	0.0295634	Flt3l,Lef1	5
BP	GO:0032886	regulation of microtubule-based process	268	7	1.32	0.00039	0.0309595	Clip1,Eml4,Gas2l1,Macf1,Mapt,Mark2,Phldb1	5
BP	GO:0070507	regulation of microtubule cytoskeleton o...	161	6	0.8	0.00015	0.0153645	Clip1,Eml4,Gas2l1,Mapt,Mark2,Phldb1	5
BP	GO:0086001	cardiac muscle cell action potential	59	4	0.29	0.00021	0.0198065	Ank2,Ank3,Dmd,Trpm4	6
BP	GO:0065008	regulation of biological quality	4120	37	20.36	0.00017	0.0170465	Adam22,Adgrl2,Adgrl3,Aldoa,Ank2,Ank3,Bag2,Camk2b,Cnih3,Cnot2,Ctnna2,Ddr1,Dmd,Flt3l,Gas2l1,Gpm6b,Gripap1,Hyal2,Itpr1,Kctd17,Macf1,Mapt,Nrg2,Numb,Oma1,Ormdl2,Ppp1r9a,Ppp3ca,Prkcb,Rims1,Sgip1,Slc4a4,Snap91,Thra,Trpm4,Unc80,Wnk1	6
BP	GO:0042391	regulation of membrane potential	469	10	2.32	0.00012	0.012844	Ank2,Ank3,Cnih3,Dmd,Mapt,Ppp1r9a,Ppp3ca,Rims1,Slc4a4,Trpm4	6
BP	GO:0050807	regulation of synapse organization	264	8	1.3	5.3e-05	0.00664313	Adgrl2,Adgrl3,Camk2b,Ctnna2,Gripap1,Nrg2,Ppp1r9a,Snap91	6
BP	GO:0050803	regulation of synapse structure or activ...	272	8	1.34	6.5e-05	0.00783785	Adgrl2,Adgrl3,Camk2b,Ctnna2,Gripap1,Nrg2,Ppp1r9a,Snap91	6
BP	GO:0065007	biological regulation	13293	93	65.68	3.1e-06	0.000628311	Abca8b,Adam22,Adgrl2,Adgrl3,Aldoa,Ank2,Ank3,Anks1b,Arhgef9,Arid5a,Bag2,Bcas3,Brd4,Camk2b,Cdc42bpa,Cdk12,Ciz1,Clip1,Cnih3,Cnot2,Ctnna2,Ddr1,Dennd1a,Dmd,Dpf1,Dus2,Eml4,Flt3l,Fnbp1,Fnip1,Gas2l1,Gpm6b,Gripap1,Hnrnpa2b1,Hyal2,Ip6k2,Itpr1,Kctd17,Kdm4c,Kif23,Kmt2c,Lef1,Lmo7,Macf1,Map4,Map4k1,Mapt,Mark2,Mark3,Mbnl1,Mff,Mfge8,Mvb12a,Myo18a,Nek1,Nrg2,Numb,Ociad1,Oma1,Ormdl2,Osbpl6,Phactr1,Phf21a,Phldb1,Pit…	7
BP	GO:0048519	negative regulation of biological proces...	5706	46	28.19	0.00028	0.0249279	Ank2,Ank3,Arid5a,Bag2,Bcas3,Brd4,Camk2b,Cdk12,Cnot2,Ctnna2,Ddr1,Dmd,Dpf1,Dus2,Eml4,Flt3l,Fnip1,Gas2l1,Gpm6b,Hnrnpa2b1,Hyal2,Ip6k2,Itpr1,Kdm4c,Lef1,Map4,Mapt,Mark3,Myo18a,Nek1,Numb,Oma1,Ormdl2,Phf21a,Pou2f1,Ppp1r9a,Ppp3ca,Prdm5,Prkcb,Rian,Rtel1,Supt5,Thra,Trpm4,Ttc3,Wnk1	7
BP	GO:0048523	negative regulation of cellular process	4964	45	24.53	2e-05	0.00302413	Ank2,Ank3,Arid5a,Bcas3,Brd4,Camk2b,Cdk12,Cnot2,Ctnna2,Ddr1,Dmd,Dpf1,Dus2,Eml4,Flt3l,Fnip1,Gas2l1,Gpm6b,Hnrnpa2b1,Hyal2,Ip6k2,Itpr1,Kdm4c,Lef1,Map4,Mapt,Mark3,Myo18a,Nek1,Numb,Oma1,Ormdl2,Phf21a,Pou2f1,Ppp1r9a,Ppp3ca,Prdm5,Prkcb,Rian,Rtel1,Supt5,Thra,Trpm4,Ttc3,Wnk1	7
BP	GO:0050789	regulation of biological process	12622	90	62.36	2.4e-06	0.000531684	Abca8b,Adgrl2,Adgrl3,Aldoa,Ank2,Ank3,Anks1b,Arhgef9,Arid5a,Bag2,Bcas3,Brd4,Camk2b,Cdc42bpa,Cdk12,Ciz1,Clip1,Cnih3,Cnot2,Ctnna2,Ddr1,Dennd1a,Dmd,Dpf1,Dus2,Eml4,Flt3l,Fnbp1,Fnip1,Gas2l1,Gpm6b,Gripap1,Hnrnpa2b1,Hyal2,Ip6k2,Itpr1,Kctd17,Kdm4c,Kif23,Kmt2c,Lef1,Lmo7,Macf1,Map4,Map4k1,Mapt,Mark2,Mark3,Mbnl1,Mff,Mfge8,Mvb12a,Myo18a,Nek1,Nrg2,Numb,Ociad1,Oma1,Ormdl2,Osbpl6,Phactr1,Phf21a,Phldb1,Pitpnm2,Po…	7
BP	GO:0050794	regulation of cellular process	11858	85	58.59	6.2e-06	0.00107384	Adgrl2,Adgrl3,Aldoa,Ank2,Ank3,Anks1b,Arhgef9,Arid5a,Bcas3,Brd4,Camk2b,Cdc42bpa,Cdk12,Ciz1,Clip1,Cnih3,Cnot2,Ctnna2,Ddr1,Dennd1a,Dmd,Dpf1,Dus2,Eml4,Flt3l,Fnbp1,Fnip1,Gas2l1,Gpm6b,Gripap1,Hnrnpa2b1,Hyal2,Ip6k2,Itpr1,Kctd17,Kdm4c,Kif23,Kmt2c,Lef1,Lmo7,Macf1,Map4,Map4k1,Mapt,Mark2,Mark3,Mbnl1,Mff,Mfge8,Mvb12a,Myo18a,Nek1,Nrg2,Numb,Ociad1,Oma1,Ormdl2,Phactr1,Phf21a,Phldb1,Pitpnm2,Pou2f1,Ppp1r9a,Ppp3ca…	7
BP	GO:0019722	calcium-mediated signaling	196	7	0.97	5.6e-05	0.006928	Ank2,Dmd,Itpr1,Mapt,Ppp1r9a,Ppp3ca,Trpm4	8
BP	GO:0048518	positive regulation of biological proces...	6684	63	33.02	2.4e-08	1.63303e-05	Abca8b,Adgrl2,Adgrl3,Aldoa,Ank2,Ank3,Arid5a,Bag2,Bcas3,Brd4,Camk2b,Cdk12,Ciz1,Clip1,Cnot2,Ddr1,Dmd,Dpf1,Flt3l,Fnip1,Gpm6b,Hnrnpa2b1,Hyal2,Ip6k2,Itpr1,Kctd17,Kdm4c,Kif23,Kmt2c,Lef1,Lmo7,Macf1,Map4k1,Mapt,Mark2,Mff,Mfge8,Myo18a,Numb,Oma1,Phldb1,Pou2f1,Ppp1r9a,Ppp3ca,Prdm5,Prkcb,Rbm5,Rims1,Rtel1,Sec14l2,Sgip1,Slc4a4,Snap91,Sorbs1,Supt5,Tbp,Thra,Tpd52,Trpm4,Ube2e2,Usp34,Wnk1,Zdhhc1	8
BP	GO:0048522	positive regulation of cellular process	6008	57	29.68	1.4e-07	6.35067e-05	Adgrl2,Adgrl3,Aldoa,Ank2,Ank3,Arid5a,Bcas3,Brd4,Camk2b,Cdk12,Ciz1,Clip1,Cnot2,Ddr1,Dmd,Dpf1,Flt3l,Fnip1,Hnrnpa2b1,Hyal2,Ip6k2,Itpr1,Kctd17,Kdm4c,Kif23,Kmt2c,Lef1,Lmo7,Macf1,Map4k1,Mapt,Mark2,Mff,Myo18a,Numb,Oma1,Phldb1,Pou2f1,Ppp1r9a,Ppp3ca,Prdm5,Prkcb,Rbm5,Rims1,Rtel1,Slc4a4,Snap91,Sorbs1,Supt5,Tbp,Thra,Tpd52,Trpm4,Ube2e2,Usp34,Wnk1,Zdhhc1	8
BP	GO:0030177	positive regulation of Wnt signaling pat...	140	6	0.69	7.1e-05	0.00834995	Lef1,Macf1,Thra,Trpm4,Usp34,Wnk1	8
BP	GO:0032414	positive regulation of ion transmembrane...	135	5	0.67	0.00057	0.041135	Ank2,Ank3,Dmd,Ppp3ca,Wnk1	9
BP	GO:2000651	positive regulation of sodium ion transm...	19	3	0.09	0.00011	0.0121844	Ank3,Dmd,Wnk1	9
BP	GO:0065009	regulation of molecular function	2597	26	12.83	0.0004	0.0314909	Ank2,Ank3,Bag2,Bcas3,Brd4,Camk2b,Cdk12,Cnih3,Ddr1,Dennd1a,Dmd,Fnip1,Hnrnpa2b1,Hyal2,Lef1,Mapt,Mark2,Mark3,Ppp1r9a,Ppp3ca,Prkcb,Snap91,Tbc1d9b,Thra,Vcan,Wnk1	9
BP	GO:0007155	cell adhesion	1482	18	7.32	0.00039	0.0309595	Adgrl3,Ank3,Bcas3,Ctnna2,Ddr1,Dmd,Fat1,Gpm6b,Lef1,Macf1,Mfge8,Nfasc,Pcdh11x,Ppp3ca,Pxdn,Sorbs1,Vcan,Wnk1	10		cell adhesion
BP	GO:0001952	regulation of cell-matrix adhesion	128	5	0.63	0.00045	0.0348512	Bcas3,Ddr1,Dmd,Gpm6b,Macf1	10

## Sheet: PW_Figure 3B
Source	ID	Description	GeneRatio	BgRatio	pvalue	p.adjust	qvalue	geneID	Count
KEGG	mmu04720	Long-term potentiation	1944-04-01	67/8194	0.000433407	0.0390795	0.0315279	12323/16438/19055/18751	4
KEGG	mmu04520	Adherens junction	1944-04-01	72/8194	0.000570504	0.0390795	0.0315279	12386/16842/380928/20411	4

## Sheet: DREME SE exons motifs_Fig.3E-F
STRIATUM					NPC
Motif position	Motif	E-value	source		Motif position	Motif	E-value	source
upstream	GTAAG	5.6e-05	6m		upstream	GTRAGH	5.7e-113	merged
upstream	TYTTCC	9.6e-06	10m		upstream	TTYYCT	4.3e-27	Q111
downstream	GGTRA	0.00028	Q92		upstream	ACAG	1.9e-38	merged
downstream	TCTTYCTC	0.00041	10m SEJC		downstream	GGTRAG	1.4e-182	merged
downstream	TTTMTTT	0.0051	10m SEJC		downstream	TTTCTBY	6.6e-30	Q111
					downstream	RCAGV	3.7e-45	merged
