# Supplementary material for: CAG repeat expansion in the Huntington’s disease gene shapes linear and circular RNAs biogenesis
Source: PLoS Genet. 2023 Oct 13;19(10):e1010988. doi: 10.1371/journal.pgen.1010988 (PMC10617732; doi:10.1371/journal.pgen.1010988)
Supplement: S5 Table — The spreadsheets (n = 12) report the list of post-transcriptional regulators as 1. RNA binding proteins (RBPs), 2. Splicing factors, 3. Factors implicated in non-sense mediated decay (NMD) and 4. Players of the N6-methyladenosine methylation pathway (m6A). The inventory of the post-transcriptional regulators significantly altered in the various in vitro Htt CAG expanded neuronal progenitors (NPC) is presented for 5. Q20 versus Q111, 6. Q20 versus Q92 and 7. Q20 versus Q50 comparisons. 8. The list of mutant huntingtin interactors from the study by Podvin et al., 2022 [47] is reported. 9. Total catalogue of miRNAs (n = 9) transcriptionally altered by the expression of mutant huntingtin in the comparison between Q20 versus Q111 NPC. 10. Record of the predicted targets of the miRNAs dysregulated in NPC Q20 versus Q111 comparison. 11. List of dysregulated miRNAs targets genes also transcriptionally altered in NPC Q20 versus Q111 comparison. In orange the selection of transcripts annotated as RBPs, Splicing, NMDs and M6A regulators, also previously reported as mutant huntingtin interactors [47]. 12. The list of GO terms and pathways associated to the genes belonging to the intersection of S11A Fig is presented. (XLSX) [file pgen.1010988.s017.xlsx]

## Sheet: RBPs
Ago1
Ago2
Ago3
Ago4
1700017N19Rik
2810006K23Rik
4921511C20Rik
4930595M18Rik
A1cf
Aars
Aars2
Abt1
Abtb1
Aco1
Actn1
Adad1
Adad2
Adar
Adarb1
Adarb2
Adat1
Aff2
Ahcyl1
Aicda
Aimp1
Akap1
Akap17b
Alkbh1
Alkbh8
Alyref
Alyref2
Ang
Angel2
Ankrd17
Anxa1
Apex1
Api5
Apobec1
Apobec2
Apobec3
Aptx
Aqr
Arc
Arhgef28
Arid5a
Ascc1
Ascc3
Atxn1
Atxn1l
Atxn2
Atxn2l
Auh
Bard1
Baz2a
BC005561
Bicc1
Bms1
Boll
Brca1
Bysl
C1d
C1qbp
Calr
Caprin1
Caprin2
Carhsp1
Carlr
Carm1
Cars
Casc3
Cavin1
Cbx4
Cbx6
Cbx7
Cbx8
Ccnt1
Ccnt2
Cct5
Cdc5l
Cdk9
Cdkn2aip
Celf1
Celf2
Celf3
Celf4
Celf5
Celf6
Cherp
Chtop
Cirbp
Cltc
Cluh
Cnbp
Cnot4
Cnot6
Cnot7
Cnot8
Cnp
Coil
Copa
Cpeb1
Cpeb2
Cpeb3
Cpeb4
Cpsf1
Cpsf2
Cpsf3
Cpsf4
Cpsf6
Cpsf7
Crnkl1
Cryz
Csdc2
Csde1
Cstf2
Cstf2t
Cstf3
Ctif
Ctu1
Ctu2
Cwc15
Cwc22
Cyfip1
D1Pas1
Dars
Dazap1
Dazl
Dcp1a
Dcp1b
Dcp2
Dcps
Ddx1
Ddx11
Ddx17
Ddx19a
Ddx19b
Ddx20
Ddx21
Ddx23
Ddx25
Ddx28
Ddx39a
Ddx39b
Ddx3x
Ddx3y
Ddx4
Ddx41
Ddx43
Ddx5
Ddx50
Ddx58
Ddx59
Ddx6
Ddx60
Denr
Dgcr8
Dhfr
Dhx15
Dhx16
Dhx29
Dhx30
Dhx32
Dhx33
Dhx34
Dhx35
Dhx36
Dhx37
Dhx38
Dhx40
Dhx57
Dhx58
Dhx8
Dhx9
Dicer1
Dimt1
Dis3
Dis3l
Dis3l2
Dkc1
Dlx2
Dna2
Dnajc17
Dnd1
Dnmt1
Dppa5a
Dppa5c
Dqx1
Drg2
Drosha
Dtd1
Dtd2
Dus2
Dusp11
Dxo
Dzip3
Ears2
Edc3
Eef1a1
Eef1a2
Eef1b2
Eef1d
Eef1g
Eef2
Eef2k
Eefsec
Efl1
Eftud2
Eif1
Eif1a
Eif1ad
Eif1ax
Eif1b
Eif2a
Eif2ak2
Eif2ak4
Eif2b1
Eif2b2
Eif2b3
Eif2b4
Eif2b5
Eif2c5
Eif2d
Eif2s1
Eif2s2
Eif2s3x
Eif2s3y
Eif3a
Eif3b
Eif3c
Eif3d
Eif3e
Eif3f
Eif3g
Eif3h
Eif3i
Eif3k
Eif3l
Eif3m
Eif4a1
Eif4a2
Eif4a3
Eif4b
Eif4e
Eif4e1b
Eif4e2
Eif4e3
Eif4enif1
Eif4g1
Eif4g2
Eif4g3
Eif4h
Eif5
Eif5a
Eif5a2
Eif5b
Eif6
Elavl1
Elavl2
Elavl3
Elavl4
Elp1
Elp3
Emg1
Endou
Endov
Eno1
Ep300
Eprs
Eral1
Eri1
Esf1
Esrp1
Esrp2
Etf1
Ewsr1
Exd1
Exosc1
Exosc10
Exosc2
Exosc3
Exosc4
Exosc5
Exosc6
Exosc7
Exosc8
Exosc9
Eya1
Ezh2
Fam120a
Fam172a
Fars2
Farsa
Farsb
Fastk
Fastkd2
Fastkd5
Fbl
Fbll1
Fech
Fip1l1
Fmr1
Frg1
Fubp1
Fubp3
Fus
Fxr1
Fxr2
Fyttd1
G3bp1
G3bp2
Gar1
Gemin5
Gfm1
Gm10112
Gm10768
Gm12355
Gm13695
Gm13697
Gm14214
Gm15013
Gm15290
Gm20509
Gm20696
Gm21992
Gm28036
Gm382
Gm45713
Gm49711
Gm49776
Gm49804
Gm5580
Gm8994
Gnl3
Gpatch1
Gpkow
Grb7
Grsf1
Gspt1
Gspt2
Gtf3a
Gtpbp1
Gtpbp2
Habp4
Hbp1
Hbs1l
Hdlbp
Heatr1
Helb
Helz
Helz2
Henmt1
Hexim1
Hexim2
Hmgb1
Hmgb3
Hnrnpa0
Hnrnpa2b1
Hnrnpa3
Hnrnpab
Hnrnpc
Hnrnpd
Hnrnpdl
Hnrnpf
Hnrnph1
Hnrnph2
Hnrnph3
Hnrnpk
Hnrnpl
Hnrnpll
Hnrnpm
Hnrnpr
Hnrnpu
Hnrnpul1
Hnrnpul2
Hsd17b10
Hsp90aa1
Hsp90ab1
Hsp90b1
Hspa1a
Hspa8
Hspd1
Htatsf1
Iars
Iars2
Ifih1
Ifit1
Ifit1bl1
Ifit1bl2
Ifit2
Ifit3
Ifit3b
Igf2bp1
Igf2bp2
Igf2bp3
Ighmbp2
Ikzf1
Ilf2
Ilf3
Imp3
Imp4
Impdh2
Ireb2
Isg20
Jakmip1
Jmjd6
Jrk
Kars
Kdm1a
Kdm2b
Khdc1a
Khdc1b
Khdc1c
Khdc3
Khdc4
Khdrbs1
Khdrbs2
Khdrbs3
Khnyn
Khsrp
Kin
Krr1
L1td1
Lactb2
Larp1
Larp4
Larp4b
Larp6
Larp7
Lin28a
Lin28b
Lipe
Lire1
Lonp1
Lrpprc
Lrrc47
Lsm1
Lsm10
Lsm11
Lsm14a
Lsm14b
Lsm2
Lsm3
Lsm4
Lsm5
Lsm6
Lsm7
Lsm8
Luc7l
Luc7l2
Luc7l3
Mael
Magoh
Magohb
Marf1
Mars1
Matr3
Mbd2
Mbnl1
Mbnl2
Mbnl3
Mcrs1
Mcts1
Mcts2
Mdm2
Mecp2
Mepce
Mettl1
Mettl14
Mettl16
Mettl3
Mex3b
Mex3c
Mex3d
Mif4gd
Mir124-2hg
Mir124a-1
Mir124a-2
Mir124a-3
Mir125b-1
Mir125b-2
Mir129
Mir186
Mir23a
Mir24-1
Mir24-2
Mir27b
Mir294
Mir466l
Mir539
Mir7116
Mir874
Morc3
Mov10
Mov10l1
Mphosph6
Mrm1
Mrm3
Mrpl1
Mrpl11
Mrpl13
Mrpl16
Mrpl18
Mrpl2
Mrpl20
Mrpl21
Mrpl44
Mrpl58
Mrps11
Mrps17
Mrps18a
Mrps18c
Mrps27
Mrps5
Mrps6
Mrps7
Mrps9
Msi1
Msi2
Msn
Mtdh
Mterf4
Mthfsd
Mtif2
Mtif3
Mtpap
Mtres1
Mtrex
Mtrf1
Mtrf1l
mt-Ta
mt-Tc
mt-Td
mt-Te
mt-Tf
mt-Tg
mt-Th
mt-Ti
mt-Tk
mt-Tl1
mt-Tl2
mt-Tm
mt-Tn
mt-Tp
mt-Tq
mt-Tr
mt-Ts1
mt-Ts2
mt-Tt
mt-Tv
mt-Tw
mt-Ty
Mvk
Myef2
Myh10
Myh4
Myhas
N4bp1
Nabp1
Naf1
Nanos1
Nanos2
Nanos3
Nat10
Ncbp1
Ncbp2
Ncbp3
Ncl
Nelfb
Nelfcd
Nelfe
Nemf
Ngrn
Nhp2
Nifk
Nip7
Noct
Nol12
Nol6
Nol9
Nom1
Nono
Nop10
Nop2
Nop53
Nop56
Nop58
Nop9
Nova1
Nova2
Npm1
Npm2
Npm3
Nr0b1
Nsrp1
Nsun2
Nsun3
Nsun4
Nsun5
Nsun6
Nsun7
n-TCgca40
n-THgtg2
n-THgtg3
n-THgtg5
n-THgtg8
n-TRtct5
n-TUtca2
Nucks1
Nudt1
Nudt16
Nudt16l1
Nudt16l2
Nudt21
Nudt4
Nudt5
Nudt7
Nufip1
Nufip2
Nup98
Nxf1
Nxf2
Nxf3
Nxf7
Nynrin
Oas1a
Oas1b
Oas1c
Oas1d
Oas1e
Oas1f
Oas1g
Oas1h
Oas2
Oas3
Oasl1
Oasl2
Ooep
Pa2g4
Pabpc1
Pabpc1l
Pabpc2
Pabpc4
Pabpc4l
Pabpc5
Pabpc6
Pabpn1
Pabpn1l
Paip1
Paip2
Paip2b
Pan3
Papola
Papolb
Papolg
Park7
Parn
Patl1
Patl2
Pax6
Pcbp1
Pcbp2
Pcbp3
Pcbp4
Pcf11
Pcid2
Pcp4
Pdcd11
Pdcd4
Per2
Phax
Phf5a
Pinx1
Piwil1
Piwil2
Piwil4
Pnldc1
Pno1
Pnpt1
Poldip3
Polr2g
Pop1
Pop4
Pop5
Pop7
Pou5f1
Ppan
Ppargc1a
Ppargc1b
Ppie
Ppil4
Ppp1r10
Ppp1r8
Ppp5c
Pprc1
Prdm14
Prkcsh
Prkdc
Prkra
Prkrip1
Prpf31
Prpf4
Prpf40a
Prpf40b
Prpf6
Prpf8
Psma6
Pspc1
Pstk
Ptbp1
Ptbp2
Ptbp3
Ptcd1
Ptcd3
Puf60
Pum1
Pum2
Pum3
Pura
Purb
Pus1
Pus10
Pus3
Pus7
Pus7l
Pusl1
Pym1
Qars
Qk
Rad51ap1
Rae1
Raly
Ralyl
Ramac
Ran
Ranbp2
Rangap1
Rara
Rars
Raver2
Rbbp7
Rbfox1
Rbfox2
Rbfox3
Rbm10
Rbm11
Rbm12
Rbm12b1
Rbm12b2
Rbm14
Rbm15
Rbm15b
Rbm17
Rbm18
Rbm19
Rbm20
Rbm22
Rbm24
Rbm25
Rbm26
Rbm27
Rbm31y
Rbm34
Rbm38
Rbm39
Rbm4
Rbm41
Rbm42
Rbm43
Rbm45
Rbm46
Rbm47
Rbm48
Rbm4b
Rbm5
Rbm6
Rbm7
Rbm8a
Rbm8a2
Rbms1
Rbms2
Rbms3
Rbmx
Rbmx2
Rbmxl1
Rbpms
Rbpms2
Rc3h1
Rc3h2
Rcc1l
Rdm1
Rftn1
Rida
Riox1
Rn4.5s
Rnaseh2a
Rnasel
Rnf20
Rnf40
Rnmt
Rnpc3
Rnps1
Ro60
Rpf1
Rpf2
Rpl10a
Rpl11
Rpl12
Rpl13
Rpl13a
Rpl13a-ps1
Rpl14
Rpl15
Rpl17
Rpl18
Rpl19
Rpl22
Rpl22l1
Rpl23
Rpl23a
Rpl24
Rpl26
Rpl3
Rpl30
Rpl35
Rpl37
Rpl37a
Rpl37rt
Rpl3l
Rpl4
Rpl5
Rpl6
Rpl7
Rpl7a
Rpl7l1
Rpl8
Rpl9
Rplp0
Rpp14
Rpp21
Rpp25
Rpp25l
Rpp30
Rpp38
Rpp40
Rps10
Rps11
Rps13
Rps14
Rps15
Rps16
Rps18
Rps19
Rps2
Rps20
Rps26
Rps27
Rps27l
Rps3
Rps3a1
Rps4x
Rps5
Rps6
Rps7
Rps9
Rpusd1
Rpusd2
Rpusd3
Rpusd4
Rrp7a
Rrp9
Rrs1
Rsl1d1
Rsl24d1
Rtraf
Safb
Safb2
Samd4
Samd4b
Samhd1
Sarnp
Sars
Sars2
Sart3
Sbds
Scaf1
Scaf4
Scaf8
Sec63
Secisbp2
Secisbp2l
Sepsecs
Serbp1
Setd1a
Setd1b
Setx
Sf1
Sf3a1
Sf3a3
Sf3b1
Sf3b5
Sf3b6
Sfpq
Sfswap
Shfl
Shmt1
Shmt2
Sidt1
Sidt2
Sin3a
Slbp
Slc3a2
Slc4a1ap
Slfn8
Slfn9
Slpi
Sltm
Slu7
Smad1
Smad2
Smad3
Smarca4
Smarce1
Smg5
Smg6
Smg7
Smn1
Smndc1
Snd1
Snip1
Snord87
Snrnp200
Snrnp35
Snrnp70
Snrpa
Snrpa1
Snrpb
Snrpb2
Snrpc
Snrpd1
Snrpd3
Snrpe
Snrpf
Snrpg
Snrpn
Snu13
Snupn
Son
Sox2
Sox4
Sox4os
Sox9
Spen
Spi1
Spout1
Srbd1
Srek1
Srf
Srp14
Srp19
Srp54a
Srp54c
Srp68
Srp72
Srp9
Srrm2
Srrm3
Srrm4
Srsf1
Srsf10
Srsf11
Srsf12
Srsf2
Srsf3
Srsf4
Srsf5
Srsf6
Srsf7
Srsf9
Ssb
Stat3
Stau1
Stau2
Strap
Strbp
Sugp1
Sugp2
Supt4a
Supt4b
Supt5
Supv3l1
Surf6
Suz12
Syncrip
Synj2
Taco1
Taf15
Tarbp2
Tardbp
Tbl3
Tdrd3
Tdrd7
Tdrd9
Tdrkh
Tent4b
Tent5c
Tep1
Tert
Tex16
Tex19.1
Tex19.2
Tfb1m
Tfb2m
Tfrc
Thoc1
Thoc2
Thoc3
Thoc5
Thoc6
Thoc7
Thra
Thumpd1
Thumpd2
Thumpd3
Tia1
Tial1
Tlr13
Tlr3
Tlr7
Tlr8
Tlr9
Tnrc6a
Tnrc6b
Tnrc6c
Toe1
Tpr
Tra2a
Tra2b
Trdmt1
Trim21
Trim32
Trim71
Trir
Trmo
Trmt1
Trmt10a
Trmt10b
Trmt10c
Trmt11
Trmt1l
Trmt2a
Trmt9b
Trmu
Trnau1ap
Trnt1
Trp53
Trub1
Trub2
Tsfm
Tsn
Tsr1
Tst
Tuba1b
Tubb4b
Tufm
Tut1
Tut4
Tut7
Tyms
Tyw5
U2af1
U2af1l4
U2af2
U2surp
Ubr5
Uhmk1
Unc50
Unk
Upf1
Upf2
Upf3a
Upf3b
Utp23
Utp25
Utp6
Vim
Wbp4
Wdhd1
Wdr3
Wdr43
Wrap53
Wt1
Xpo1
Xpo5
Xpot
Xrcc5
Xrn1
Xrn2
Yars
Yars2
Ybx1
Ybx2
Ybx3
Yrdc
Ythdc1
Ythdc2
Ythdf1
Ythdf2
Ythdf3
Yy1
Zc3h10
Zc3h11a
Zc3h12a
Zc3h12b
Zc3h12c
Zc3h12d
Zc3h14
Zc3h7a
Zc3h7b
Zc3h8
Zc3hav1
Zcchc13
Zcchc17
Zcchc3
Zcchc8
Zcrb1
Zfp106
Zfp346
Zfp36
Zfp36l1
Zfp36l2
Zfp36l3
Zfp385a
Zfr
Zfr2
Zgrf1
Zmat3
Znfx1
Zranb2
Zrsr1
Zrsr2

## Sheet: SplicingFactors
4930595M18Rik
Aar2
Acin1
Aff2
Ahnak
Ahnak2
Akap17b
Akr1c6
Akt2
Alyref
Alyref2
Aqr
Arl6ip4
BC005624
Bcas2
Brdt
Bud13
Bud31
C1qbp
Cactin
Casc3
Ccar2
Ccdc130
Cd2bp2
Cdc40
Cdc5l
Cdk12
Cdk13
Celf1
Celf2
Celf3
Celf4
Celf5
Celf6
Cir1
Cirbp
Clasrp
Clk1
Clk2
Clk3
Clk4
Clns1a
Clp1
Coil
Crnkl1
Cwc15
Cwc22
Cwc25
Cwf19l1
Cwf19l2
Dazap1
Dbr1
Dcps
Ddx1
Ddx17
Ddx20
Ddx23
Ddx39a
Ddx39b
Ddx41
Ddx46
Ddx47
Ddx5
Dhx15
Dhx16
Dhx38
Dhx8
Dhx9
Dyrk1a
Ecd
Eftud2
Eif4a3
Elavl4
Ern1
Esrp1
Esrp2
Ess2
Fam172a
Fastk
Fmr1
Frg1
Fus
Fxr1
Fxr2
Gcfc2
Gemin2
Gemin4
Gemin5
Gemin6
Gemin7
Gemin8
Gm10352
Gm12355
Gm13695
Gm13697
Gm16381
Gm21693
Gm28036
Gm29289
Gm4064
Gm45140
Gm7324
Gpkow
Grsf1
Habp4
Hmx2
Hnrnpa1
Hnrnpa2b1
Hnrnpa3
Hnrnpc
Hnrnpf
Hnrnph1
Hnrnph2
Hnrnph3
Hnrnpk
Hnrnpl
Hnrnpll
Hnrnpm
Hnrnpu
Hspa8
Htatsf1
Ik
Isy1
Ivns1abp
Iws1
Jmjd6
Khdc4
Khdrbs1
Khdrbs2
Khdrbs3
Khsrp
Larp7
Lgals3
Lmntd2
Lsm1
Lsm10
Lsm2
Lsm3
Lsm4
Lsm5
Lsm6
Lsm7
Lsm8
Luc7l
Luc7l2
Luc7l3
Magoh
Magohb
Malat1
Mbnl1
Mbnl2
Mbnl3
Mettl14
Mettl3
Mettl4
Mfap1a
Mfap1b
Mtrex
Myod1
Ncbp1
Ncbp2
Ncl
Nol3
Nono
Nova1
Nova2
Npm1
Nsrp1
Nup98
Obi1
Pabpc1
Pcbp4
Phf5a
Pik3r1
Plrg1
Pnn
Polr2a
Ppie
Ppil1
Ppil3
Ppp1r8
Ppp4r2
Ppwd1
Pqbp1
Prdx6
Prkrip1
Prmt5
Prmt7
Prpf18
Prpf19
Prpf3
Prpf31
Prpf38a
Prpf38b
Prpf39
Prpf4
Prpf40a
Prpf40b
Prpf4b
Prpf6
Prpf8
Prx
Psip1
Pspc1
Ptbp1
Ptbp2
Ptbp3
Puf60
Qk
Raly
Raver1
Raver2
Rbfox1
Rbfox2
Rbfox3
Rbm10
Rbm11
Rbm12
Rbm12b1
Rbm12b2
Rbm15
Rbm15b
Rbm17
Rbm19
Rbm20
Rbm22
Rbm24
Rbm25
Rbm28
Rbm3
Rbm38
Rbm39
Rbm4
Rbm41
Rbm42
Rbm4b
Rbm5
Rbm6
Rbm7
Rbm8a
Rbm8a2
Rbmx
Rbmx2
Rbmxl1
Rbmxl2
Rbmy
Rbmy1b
Rest
Rnf113a1
Rnf113a2
Rnpc3
Rnps1
Rnu2-8
Rnu4atac
Rnu6atac
Rp9
Rps13
Rps26
Rrp1b
Rsrc1
Rtcb
Rtraf
Sart1
Sart3
Scaf1
Scaf11
Scnm1
Setx
Sf1
Sf3a1
Sf3a2
Sf3a3
Sf3b1
Sf3b2
Sf3b3
Sf3b4
Sf3b5
Sf3b6
Sfpq
Sfswap
Slc38a2
Slc39a5
Slu7
Smn1
Smndc1
Smu1
Snip1
Snrnp200
Snrnp25
Snrnp27
Snrnp35
Snrnp40
Snrnp48
Snrnp70
Snrpa
Snrpa1
Snrpb
Snrpb2
Snrpc
Snrpd1
Snrpd2
Snrpd3
Snrpe
Snrpf
Snrpg
Snrpn
Snu13
Snw1
Son
Spen
Srek1
Srek1ip1
Srpk1
Srpk2
Srpk3
Srrm1
Srrm2
Srrm4
Srsf1
Srsf10
Srsf12
Srsf2
Srsf3
Srsf4
Srsf5
Srsf6
Srsf7
Srsf9
Strap
Sugp1
Sugp2
Supt6
Syf2
Syncrip
Taf15
Tardbp
Tdrd6
Tfip11
Thoc1
Thoc2
Thoc3
Thoc5
Thoc6
Thoc7
Thrap3
Tia1
Tmbim6
Tra2a
Tra2b
Trpt1
Tsen15
Tsen2
Tsen34
Tsen54
Ttf2
Txnl4a
Txnl4b
U2af1
U2af1l4
U2af2
Ubl5
Usb1
Usp39
Usp4
Usp49
Virma
Wbp11
Wbp4
Wdr83
Wt1
Wtap
Xab2
Ybx1
Yju2
Ythdc1
Zbtb7a
Zbtb8os
Zc3h10
Zc3h13
Zcchc8
Zcrb1
Zfp326
Zfp638
Zfp64
Zfp830
Zmat2
Zmat5
Zpr1
Zranb2
Zrsr1
Zrsr2

## Sheet: NMD_factors
Symbol	Type	MGI ID	Name	Chr	Start	End	Build	Strand	Best Match Type	Best Match	Match Score
A1cf	protein coding gene	MGI:1917115	APOBEC1 complementation factor	19	31846164	31926395	GRCm39	+	Process	negative regulation of nuclear-transcribed mRNA catabolic process, nonsense-mediated decay	3
Apobec1	protein coding gene	MGI:103298	apolipoprotein B mRNA editing enzyme, catalytic polypeptide 1	6	122554751	122579403	GRCm39	-	Process	negative regulation of nuclear-transcribed mRNA catabolic process, nonsense-mediated decay	3
Casc3	protein coding gene	MGI:2179723	cancer susceptibility candidate 3	11	98700634	98724633	GRCm39	+	Process	regulation of nuclear-transcribed mRNA catabolic process, nonsense-mediated decay	3
Ctif	protein coding gene	MGI:2685518	CBP80/20-dependent translation initiation factor	18	75564295	75830625	GRCm39	-	Process	nuclear-transcribed mRNA catabolic process, nonsense-mediated decay	3
Dcp1a	protein coding gene	MGI:1923151	decapping mRNA 1A	14	30201492	30249020	GRCm39	+	Process	nuclear-transcribed mRNA catabolic process, nonsense-mediated decay	3
Dcp1b	protein coding gene	MGI:2442404	decapping mRNA 1B	6	119152214	119198575	GRCm39	+	Process	nuclear-transcribed mRNA catabolic process, nonsense-mediated decay	3
Dcp2	protein coding gene	MGI:1917890	decapping mRNA 2	18	44513569	44558036	GRCm39	+	Process	nuclear-transcribed mRNA catabolic process, nonsense-mediated decay	3
Dhx34	protein coding gene	MGI:1918973	DEAH (Asp-Glu-Ala-His) box polypeptide 34	7	15931145	15956005	GRCm39	-	Process	negative regulation of nuclear-transcribed mRNA catabolic process, nonsense-mediated decay	3
Eif3e	protein coding gene	MGI:99257	eukaryotic translation initiation factor 3, subunit E	15	43113454	43146115	GRCm39	-	Process	nuclear-transcribed mRNA catabolic process, nonsense-mediated decay	3
Eif4a3	protein coding gene	MGI:1923731	eukaryotic translation initiation factor 4A3	11	119179189	119190869	GRCm39	-	Process	regulation of nuclear-transcribed mRNA catabolic process, nonsense-mediated decay	3
Eif4a3l1	protein coding gene	MGI:3644226	eukaryotic translation initiation factor 4A3 like 1	6	136304537	136306981	GRCm39	+	Process	regulation of nuclear-transcribed mRNA catabolic process, nonsense-mediated decay	3
Eif4a3l2	protein coding gene	MGI:3646594	eukaryotic translation initiation factor 4A3 like 2	6	116528102	116529463	GRCm39	+	Process	regulation of nuclear-transcribed mRNA catabolic process, nonsense-mediated decay	3
Etf1	protein coding gene	MGI:2385071	eukaryotic translation termination factor 1	18	35035838	35065060	GRCm39	-	Process	nuclear-transcribed mRNA catabolic process, nonsense-mediated decay	3
Exosc10	protein coding gene	MGI:1355322	exosome component 10	4	148642886	148666858	GRCm39	+	Process	nuclear-transcribed mRNA catabolic process, nonsense-mediated decay	3
Gspt1	protein coding gene	MGI:1316728	G1 to S phase transition 1	16	11037156	11072189	GRCm39	-	Process	nuclear-transcribed mRNA catabolic process, nonsense-mediated decay	3
Gspt2	protein coding gene	MGI:1316727	G1 to S phase transition 2	X	93679675	93682168	GRCm39	+	Process	nuclear-transcribed mRNA catabolic process, nonsense-mediated decay	3
Hnrnpab	protein coding gene	MGI:1330294	heterogeneous nuclear ribonucleoprotein A/B	11	51490927	51497674	GRCm39	-	Process	negative regulation of nuclear-transcribed mRNA catabolic process, nonsense-mediated decay	3
Magoh	protein coding gene	MGI:1330312	mago homolog, exon junction complex core component	4	107736952	107744621	GRCm39	+	Process	regulation of nuclear-transcribed mRNA catabolic process, nonsense-mediated decay	3
Magohb	protein coding gene	MGI:1913691	mago homolog B, exon junction complex core component	6	131261351	131270207	GRCm39	-	Process	nuclear-transcribed mRNA catabolic process, nonsense-mediated decay	3
Nbas	protein coding gene	MGI:1918419	neuroblastoma amplified sequence	12	13319134	13633812	GRCm39	+	Process	negative regulation of nuclear-transcribed mRNA catabolic process, nonsense-mediated decay	3
Ncbp1	protein coding gene	MGI:1891840	nuclear cap binding protein subunit 1	4	46138613	46172403	GRCm39	+	Process	nuclear-transcribed mRNA catabolic process, nonsense-mediated decay	3
Ncbp2	protein coding gene	MGI:1915342	nuclear cap binding protein subunit 2	16	31767364	31777290	GRCm39	+	Process	nuclear-transcribed mRNA catabolic process, nonsense-mediated decay	3
Pabpc1	protein coding gene	MGI:1349722	poly(A) binding protein, cytoplasmic 1	15	36595902	36609825	GRCm39	-	Process	nuclear-transcribed mRNA catabolic process, nonsense-mediated decay	3
Parn	protein coding gene	MGI:1921358	poly(A)-specific ribonuclease (deadenylation nuclease)	16	13355828	13486035	GRCm39	-	Process	nuclear-transcribed mRNA catabolic process, nonsense-mediated decay	3
Pnldc1	protein coding gene	MGI:2685159	poly(A)-specific ribonuclease (PARN)-like domain containing 1	17	13107616	13129117	GRCm39	-	Process	nuclear-transcribed mRNA catabolic process, nonsense-mediated decay	3
Pnrc1	protein coding gene	MGI:1917838	proline-rich nuclear receptor coactivator 1	4	33245423	33248787	GRCm39	-	Process	nuclear-transcribed mRNA catabolic process, nonsense-mediated decay	3
Pnrc2	protein coding gene	MGI:106512	proline-rich nuclear receptor coactivator 2	4	135598229	135601157	GRCm39	-	Process	nuclear-transcribed mRNA catabolic process, nonsense-mediated decay	3
Pym1	protein coding gene	MGI:1925678	PYM homolog 1, exon junction complex associated factor	10	128583758	128602433	GRCm39	+	Process	nuclear-transcribed mRNA catabolic process, nonsense-mediated decay	3
Rbm8a	protein coding gene	MGI:1913129	RNA binding motif protein 8a	3	96537249	96541107	GRCm39	+	Process	regulation of nuclear-transcribed mRNA catabolic process, nonsense-mediated decay	3
Rbm8a2	protein coding gene	MGI:3612447	RNA binding motif protein 8A2	1	175805784	175806509	GRCm39	-	Process	regulation of nuclear-transcribed mRNA catabolic process, nonsense-mediated decay	3
Rnps1	protein coding gene	MGI:97960	RNA binding protein with serine rich domain 1	17	24633620	24644872	GRCm39	+	Process	nuclear-transcribed mRNA catabolic process, nonsense-mediated decay	3
Secisbp2	protein coding gene	MGI:1922670	SECIS binding protein 2	13	51805733	51838080	GRCm39	+	Process	negative regulation of nuclear-transcribed mRNA catabolic process, nonsense-mediated decay	3
Skic2	protein coding gene	MGI:1099835	SKI2 subunit of superkiller complex	17	35058202	35069180	GRCm39	-	Process	nuclear-transcribed mRNA catabolic process, 3'-5' exonucleolytic nonsense-mediated decay	3
Smg1	protein coding gene	MGI:1919742	SMG1 nonsense mediated mRNA decay associated PI3K related kinase	7	117730531	117842893	GRCm39	-	Process	nuclear-transcribed mRNA catabolic process, nonsense-mediated decay	3
Smg5	protein coding gene	MGI:2447364	SMG5 nonsense mediated mRNA decay factor	3	88243567	88269645	GRCm39	+	Process	nuclear-transcribed mRNA catabolic process, nonsense-mediated decay	3
Smg6	protein coding gene	MGI:2144117	SMG6 nonsense mediated mRNA decay factor	11	74816665	75055274	GRCm39	+	Process	nuclear-transcribed mRNA catabolic process, nonsense-mediated decay	3
Smg7	protein coding gene	MGI:2682334	SMG7 nonsense mediated mRNA decay factor	1	152712746	152778397	GRCm39	-	Process	nuclear-transcribed mRNA catabolic process, nonsense-mediated decay	3
Smg8	protein coding gene	MGI:1921383	SMG8 nonsense mediated mRNA decay factor	11	86968558	86977600	GRCm39	-	Process	nuclear-transcribed mRNA catabolic process, nonsense-mediated decay	3
Smg9	protein coding gene	MGI:1919247	SMG9 nonsense mediated mRNA decay factor	7	24099044	24122203	GRCm39	+	Process	nuclear-transcribed mRNA catabolic process, nonsense-mediated decay	3
Syncrip	protein coding gene	MGI:1891690	synaptotagmin binding, cytoplasmic RNA interacting protein	9	88331417	88364645	GRCm39	-	Process	negative regulation of nuclear-transcribed mRNA catabolic process, nonsense-mediated decay	3
Upf1	protein coding gene	MGI:107995	UPF1 regulator of nonsense transcripts homolog (yeast)	8	70784175	70805928	GRCm39	-	Process	nuclear-transcribed mRNA catabolic process, nonsense-mediated decay	3
Upf2	protein coding gene	MGI:2449307	UPF2 regulator of nonsense transcripts homolog (yeast)	2	5956280	6061514	GRCm39	+	Process	nuclear-transcribed mRNA catabolic process, nonsense-mediated decay	3
Upf3a	protein coding gene	MGI:1914281	UPF3 regulator of nonsense transcripts homolog A (yeast)	8	13835615	13849193	GRCm39	+	Process	negative regulation of nuclear-transcribed mRNA catabolic process, nonsense-mediated decay	3
Upf3b	protein coding gene	MGI:1915384	UPF3 regulator of nonsense transcripts homolog B (yeast)	X	36355331	36373975	GRCm39	-	Process	nuclear-transcribed mRNA catabolic process, nonsense-mediated decay	3

## Sheet: m6A
Mettl14
Mettl3
Virma
Wtap
Fto
Alkbh5
Ythdf1
Ythdf2
Ythdf3
Ythdc1
Ythdc2
Rbm15
Rbm15b

## Sheet: Q111vsQ20
	geneSymbol	baseMean	log2FoldChange	lfcSE	stat	pvalue	padj		isRBP		DE RBPs			isNMD		DE NMDs			isSplicingFactor		DE SF			isM6A		DE M6A
ENSMUSG00000110631	Gm42047	10356.9143186937	-7.00559622012188	0.172785354133019	-40.545081238359	0	0		0		Ago4			0		Casc3			0		Aff2			0		Mettl3
ENSMUSG00000026043	Col3a1	11085.9617164717	-7.22399886812178	0.177121805226932	-40.7854857783673	0	0		0		Abtb1			0		Dhx34			0		Ahnak			0		Ythdc2
ENSMUSG00000024406	Pou5f1	1127.31683452129	-8.47871166731141	0.316929940569646	-26.7526370404509	1.15055968864002e-157	7.72639182911395e-154		1		Aco1			0		Eif4a3			0		Akap17b			0
ENSMUSG00000031548	Sfrp1	2564.15379106861	-5.04511506167167	0.194575787691505	-25.9287916627663	3.15455654888202e-148	1.58879240584443e-144		0		Actn1			0		Etf1			0		Alyref			0
ENSMUSG00000016918	Sulf1	1560.90762446508	-6.38935907290956	0.256711761958875	-24.8892338401429	9.73125304350534e-137	3.92091647628917e-133		0		Adar			0		Gspt1			0		Arl6ip4			0
ENSMUSG00000063972	Nr6a1	1084.4794251722	-3.92943729540103	0.160045416061202	-24.5520139976918	4.11601046262182e-133	1.38201911299965e-129		0		Adarb2			0		Hnrnpab			0		Brdt			0
ENSMUSG00000050966	Lin28a	889.361644706527	-8.49384197417937	0.351295846473865	-24.1786006280358	3.7365032145577e-129	1.07536562514971e-125		1		Aff2			0		Ncbp2			0		Bud13			0
ENSMUSG00000026042	Col5a2	3842.70234613807	5.44013398200628	0.238043573111088	22.853521777156	1.34817888973822e-115	3.39505148908328e-112		0		Akap1			0		Pabpc1			0		Bud31			0
ENSMUSG00000027478	Dnmt3b	3185.42142373707	-5.62307346784834	0.253950266605922	-22.142420021847	1.23428508803222e-108	2.76287859816635e-105		0		Akap17b			0		Pnrc1			0		C1qbp			0
ENSMUSG00000081620	Gm14633	1310.06463010138	-7.97497259159473	0.374184010606301	-21.3129699974958	8.60594028329046e-101	1.7337527294717e-97		0		Alyref			0		Secisbp2			0		Cactin			0
ENSMUSG00000029661	Col1a2	2364.06666188207	-5.71925726623762	0.269960718140587	-21.1855165656331	1.29893312151929e-99	2.37893696964797e-96		0		Anxa1			0		Smg5			0		Casc3			0
ENSMUSG00000026600	Soat1	19207.6057911322	-1.57269166460395	0.0763125831723617	-20.6085497204546	2.30020842919547e-94	3.86166658454767e-91		0		Api5			0		Smg7			0		Cdc5l			0
ENSMUSG00000057836	Xlr3a	526.133818787342	-6.46297480975683	0.316423685930742	-20.4250664445247	1.00122259379297e-92	1.55158695188871e-89		0		Apobec3			0		Syncrip			0		Cdk12			0
ENSMUSG00000027547	Sall4	643.454191178945	-9.07321339789209	0.450065592984548	-20.1597579093401	2.2096044586739e-90	3.17962081603174e-87		0		Arc			0		Upf1			0		Celf1			0
ENSMUSG00000047907	Tshz2	2524.65512022793	-6.98416265140971	0.356460919924715	-19.5930669002503	1.77188211663589e-85	2.37975580811644e-82		0		Arhgef28			0					0		Celf2			0
ENSMUSG00000017390	Aldoc	57388.3856070209	-3.46097997128651	0.181708604760737	-19.0468688912323	6.9751473253747e-81	8.78258237606242e-78		0		Arid5a			0					0		Celf3			0
ENSMUSG00000005774	Rfx5	1930.20259238318	-1.52752596374936	0.0807723603126626	-18.9114934593522	9.17219850506884e-80	1.08695947695951e-76		0		Ascc3			0					0		Celf5			0
ENSMUSG00000056673	Kdm5d	594.995628120626	6.88990514916455	0.381492461559837	18.0603965829188	6.53514086043859e-73	7.31427487635533e-70		0		Atxn1			0					0		Celf6			0
ENSMUSG00000094655	Gm25360	8444.17900966065	-8.24837067050352	0.465842045366023	-17.706367968616	3.74470520752356e-70	3.97057005846156e-67		0		Atxn2			0					0		Cir1			0										Q111	Q89	Q50
ENSMUSG00000023964	Calcr	464.433491673182	-8.93768065556543	0.506668621226127	-17.6400911387337	1.21265227755892e-69	1.2215046391851e-66		0		Auh			0					0		Cirbp			0											Apobec1
ENSMUSG00000070527	Mkrn3	477.53643114318	8.47117432720283	0.49385655522936	17.1531069852229	5.95800403892886e-66	5.71571187467909e-63		0		Bard1			0					0		Clk1			0											Ctif	Ctif
ENSMUSG00000036103	Colec12	783.780571596451	-6.53686028779941	0.383534087058223	-17.043753106636	3.88950784800482e-65	3.56172841390478e-62		0		Baz2a			0					0		Ddx1			0										Casc3
ENSMUSG00000001247	Lsr	348.039911158537	-5.20182008865666	0.305961485351248	-17.0015519524783	7.99743217202799e-65	7.005055153812e-62		0		Bicc1			0					0		Ddx17			0												Dcp1a
ENSMUSG00000030739	Myh14	3029.00591918935	-2.58236355570917	0.151940645234015	-16.9958706686541	8.81122925316448e-65	7.39629268892715e-62		0		Brca1			0					0		Ddx20			0										Dhx34
ENSMUSG00000073062	Zxdb	381.911212612274	-8.45553269121136	0.500843120885417	-16.8825972417535	6.04268347495299e-64	4.86943605145612e-61		0		C1qbp			0					0		Ddx39b			0										Eif4a3
ENSMUSG00000019989	Enpp3	2532.35803972649	-2.67393232988368	0.15941637453164	-16.7732601982676	3.82910600726272e-63	2.96696806239672e-60		0		Calr			0					0		Ddx46			0										Etf1
ENSMUSG00000024238	Zeb1	54480.2281155896	1.4267062829076	0.0862672490248842	16.5382146647109	1.94707864814261e-61	1.45280912761041e-58		0		Caprin1			0					0		Ddx5			0										Gspt1
ENSMUSG00000017466	Timp2	2395.55098577357	-3.15325341015739	0.191486287870439	-16.4672543670119	6.3068603101286e-61	4.53778599313753e-58		0		Casc3			0					0		Dhx15			0										Hnrnpab
ENSMUSG00000041731	Pgm5	342.303500769232	-4.27806187520691	0.265138195499286	-16.1352153247887	1.4430345621901e-58	1.00246118240971e-55		0		Cbx7			0					0		Dhx9			0										Ncbp2
ENSMUSG00000054423	Cadps	548.915960829412	-4.56098063949331	0.286174702709144	-15.9377492011546	3.46615142768506e-57	2.32763622207144e-54		0		Ccnt2			0					0		Eftud2			0										Pabpc1	Pabpc1
ENSMUSG00000037138	Aff3	300.750471516463	-4.74954467236589	0.308797717256673	-15.380763545017	2.20333914847306e-53	1.43188614468188e-50		0		Cdc5l			0					0		Eif4a3			0										Pnrc1
ENSMUSG00000031273	Col4a6	1569.81028020719	3.51777687989118	0.230042780803511	15.2918377512392	8.66694899977307e-53	5.45638607966963e-50		0		Celf1			0					0		Elavl4			0										Secisbp2	Secisbp2	Secisbp2
ENSMUSG00000026207	Speg	1005.06357699948	-3.47001826468287	0.227306984415532	-15.2657793318812	1.29274071738199e-52	7.89198620981138e-50		0		Celf2			0					0		Fmr1			0											Smg1
ENSMUSG00000035722	Abca7	2380.39364418448	-2.05036312151736	0.134524966668485	-15.241506259356	1.87497482616064e-52	1.1109777308186e-49		0		Celf3			0					0		Fus			0										Smg5
ENSMUSG00000000560	Gabra2	798.270633272591	3.86683607010198	0.254415669318785	15.1988911707195	3.59657350674208e-52	2.07018771048074e-49		0		Celf5			0					0		Fxr2			0											Smg6	Smg6
ENSMUSG00000001985	Grik3	1759.28189929283	-3.79197847418053	0.250496190217412	-15.1378688469848	9.1118899683712e-52	5.0991148695224e-49		0		Celf6			0					0		Gcfc2			0										Smg7		Smg7
ENSMUSG00000051257	Trap1a	742.542095674315	-6.90881102294636	0.45666753551488	-15.1287544781498	1.0465748300301e-51	5.69845852048279e-49		0		Cherp			0					0		Gemin4			0										Syncrip	Syncrip
ENSMUSG00000030772	Dkk3	699.124884742518	-3.30408228814986	0.221718508731952	-14.9021491577158	3.1914638386427e-50	1.69197974982358e-47		0		Cirbp			0					0		Gemin5			0										Upf1
ENSMUSG00000097451	Rian	6784.66662346886	-5.58412257796221	0.375952476763118	-14.8532671630215	6.62591381984769e-50	3.42270922601671e-47		0		Cltc			0					0		Gemin7			0												Upf3a
ENSMUSG00000002688	Prkd1	2003.05232980508	1.45044369567331	0.0978773459410618	14.8189929112576	1.10427622456665e-49	5.56168720502992e-47		0		Cluh			0					0		Habp4			0
ENSMUSG00000001729	Akt1	19366.672533575	0.961321449947591	0.0652556480824248	14.7316206059794	4.03902439111968e-49	1.98463866789017e-46		0		Cnot6			0					0		Hnrnpa2b1			0
ENSMUSG00000001227	Sema6b	412.483540024332	-2.61669936987828	0.177767392334562	-14.7197938582211	4.81124696327164e-49	2.30779479338263e-46		0		Cnot7			0					0		Hnrnpa3			0
ENSMUSG00000034324	Tmem132c	1375.51441243483	-6.77281448421102	0.461011795712945	-14.6911956422655	7.34070110147615e-49	3.43920382303113e-46		0		Cpeb1			0					0		Hnrnpf			0
ENSMUSG00000029859	Epha1	295.479701637049	-4.85640119852605	0.337004758354307	-14.410482576689	4.44593056039155e-47	2.0356299334011e-44		0		Cpsf2			0					0		Hnrnph1			0
ENSMUSG00000029093	Sorcs2	4048.83981045913	-2.37956461407508	0.165285945672819	-14.3966542611275	5.43096757302987e-47	2.43138383836133e-44		0		Csde1			0					0		Hnrnph3			0
ENSMUSG00000027239	Mdk	625.005083642745	-4.72595380074687	0.330466963439638	-14.3008358583175	2.16197152738387e-46	9.46849530232075e-44		0		Cstf2			0					0		Hnrnpk			0
ENSMUSG00000035835	Plppr3	797.819447758637	-3.03084289792641	0.213185054467999	-14.216957682563	7.19119123858051e-46	3.08241997217964e-43		0		Ctu2			0					0		Hnrnpll			0
ENSMUSG00000097391	Mirg	1159.55627407028	-7.07967340177892	0.504197467744143	-14.0414695723374	8.689189809971e-45	3.64692537315991e-42		0		Dars			0					0		Hnrnpm			0
ENSMUSG00000021268	Meg3	1743.25203083088	-5.37519452875716	0.38669215963793	-13.9004487026323	6.29455190499244e-44	2.58796005465261e-41		0		Ddx1			0					0		Hnrnpu			0
ENSMUSG00000079560	Hoxa3	284.894141286631	-5.28625465533308	0.381363300654693	-13.8614666022087	1.08435806849584e-43	4.36909552958343e-41		0		Ddx17			0					0		Hspa8			0
ENSMUSG00000041741	Pde3a	1803.06235951124	2.39485691800778	0.173369998352118	13.8135602513173	2.11133354194996e-43	8.34018147767133e-41		0		Ddx19a			0					0		Jmjd6			0
ENSMUSG00000084844	Hoxb3os	407.183810535791	-5.83039138263417	0.42464935894359	-13.7298956417562	6.72302821059458e-43	2.6046562755892e-40		0		Ddx20			0					0		Khdrbs2			0
ENSMUSG00000033207	Mamdc2	1293.0279474144	2.1983966553072	0.160220374307724	13.7210805105528	7.59254055311351e-43	2.88602494307594e-40		0		Ddx21			0					0		Khdrbs3			0
ENSMUSG00000032609	Klhdc8b	1086.03368329602	-3.25540955340401	0.239623130801393	-13.5855396869103	4.87922161572301e-42	1.82031108648807e-39		0		Ddx25			0					0		Khsrp			0
ENSMUSG00000032359	Ctsh	669.557453242387	2.41410314961024	0.178182741701168	13.5484678626113	8.09011436734332e-42	2.96333534626361e-39		0		Ddx39b			0					0		Lgals3			0
ENSMUSG00000042724	Map3k9	141.858149936766	-4.3205392059955	0.320735739860749	-13.470713328896	2.32607850329946e-41	8.3680674156198e-39		0		Ddx3x			0					0		Lmntd2			0
ENSMUSG00000037553	Zdhhc18	1824.0004422075	1.21034196090411	0.0900049996774613	13.4474969750731	3.18471106458158e-41	1.1255998088958e-38		0		Ddx4			0					0		Lsm1			0
ENSMUSG00000032348	Gsta4	2759.62906184467	-2.43478956130245	0.18179694487388	-13.3929069214643	6.65251448894301e-41	2.31071649817665e-38		0		Ddx5			0					0		Lsm10			0
ENSMUSG00000031255	Sytl4	203.941042435558	4.75706733872953	0.355732795454235	13.37258582711	8.74470965559405e-41	2.98594780884064e-38		0		Ddx58			0					0		Lsm2			0
ENSMUSG00000031155	Pim2	2400.24881469563	-4.50356414778025	0.337667236269336	-13.3372849481554	1.40483409439608e-40	4.71696461095057e-38		0		Ddx6			0					0		Lsm6			0
ENSMUSG00000040152	Thbs1	305.059240650928	-3.31736442177439	0.249942362146633	-13.2725176848101	3.3416198964083e-40	1.10361105627937e-37		0		Ddx60			0					0		Luc7l2			0
ENSMUSG00000021948	Prkcd	309.245367120767	-3.25543833996489	0.245351832745263	-13.2684492450678	3.52806316515722e-40	1.13383062843479e-37		0		Denr			0					0		Luc7l3			0
ENSMUSG00000043639	Rbm20	1579.19465049955	-2.38354725287089	0.179645283522497	-13.2680758778306	3.54568299371547e-40	1.13383062843479e-37		1		Dgcr8			0					1		Mbnl1			0
ENSMUSG00000028444	Cntfr	682.676957954396	-2.74580145625326	0.207600593314873	-13.2263661312789	6.18039819535326e-40	1.94547346943104e-37		0		Dhfr			0					0		Mbnl3			0
ENSMUSG00000036030	Prtg	1783.53047089365	-2.71502011969468	0.205615836469924	-13.2043337045773	8.28293643956326e-40	2.5672005770991e-37		0		Dhx15			0					0		Mettl3			0
ENSMUSG00000030630	Fah	498.248069815677	-2.39717630112519	0.181619920301842	-13.1988622015758	8.9070220785516e-40	2.71880101203789e-37		0		Dhx29			0					0		Mfap1a			0
ENSMUSG00000032796	Lama1	1051.30723891546	-3.56417626844488	0.271270527725694	-13.1388260211184	1.97263421028866e-39	5.93144608962319e-37		0		Dhx33			0					0		Ncbp2			0
ENSMUSG00000028005	Gucy1b3	1845.46376895879	3.33682539956574	0.254441725863136	13.1143010771772	2.72684512699927e-39	8.07867969537167e-37		0		Dhx34			0					0		Ncl			0
ENSMUSG00000052920	Prkg1	533.873956092463	-4.62901239338303	0.35492791918239	-13.042119662061	7.04702497599898e-39	2.0575270313982e-36		0		Dhx37			0					0		Nono			0
ENSMUSG00000026315	Serpinb8	327.494728925177	2.70414994670651	0.2076564061609	13.0222322378594	9.14576117010896e-39	2.63215006475736e-36		0		Dhx57			0					0		Npm1			0
ENSMUSG00000016763	Scube1	145.778738748592	-5.54020334656386	0.430662951514363	-12.864360231319	7.14309004024135e-38	2.02682664719299e-35		0		Dhx9			0					0		Nsrp1			0
ENSMUSG00000038319	Kcnh2	713.346267219303	-2.5700611006964	0.200076588165502	-12.8453864805535	9.12948490527927e-38	2.55448059585772e-35		0		Dimt1			0					0		Nup98			0
ENSMUSG00000033837	Foxh1	130.64577974199	-6.47158963038052	0.507491664412781	-12.7521102004085	3.03419268879074e-37	8.37354053539427e-35		0		Dis3			0					0		Pabpc1			0
ENSMUSG00000027500	Stmn2	1531.85155641124	-4.17674433078285	0.329449784230469	-12.6779391904563	7.83652060779569e-37	2.13343978600881e-34		0		Dis3l			0					0		Pcbp4			0
ENSMUSG00000028464	Tpm2	286.679874069004	-2.73092475016209	0.218181701322199	-12.5167451422941	6.04641814326461e-36	1.62414853218945e-33		0		Dnd1			0					0		Polr2a			0
ENSMUSG00000022015	Tnfsf11	90.7391016174675	-6.54500343033869	0.527169532752811	-12.4153673983425	2.15694425099339e-35	5.71760511585694e-33		0		Dnmt1			0					0		Ppil3			0
ENSMUSG00000025776	Crispld1	256.413265044258	-3.14980946301288	0.25436451988012	-12.3830535190103	3.22822479484489e-35	8.44620996323963e-33		0		Dqx1			0					0		Ppwd1			0
ENSMUSG00000018865	Sult4a1	241.58957375017	-2.55514152983537	0.206529186060292	-12.3718181365874	3.71319934444626e-35	9.59052743502747e-33		0		Drg2			0					0		Prmt7			0
ENSMUSG00000021294	Kif26a	179.755961022265	-3.62412970126097	0.293390092413577	-12.3525974290646	4.71636948142425e-35	1.2027339186427e-32		0		Drosha			0					0		Prpf19			0
ENSMUSG00000032911	Cspg4	2433.83010960497	2.96982979371862	0.241401506874448	12.3024492770181	8.78686482296592e-35	2.21275223404339e-32		0		Dus2			0					0		Prpf40a			0
ENSMUSG00000056427	Slit3	220.211766598445	-5.73381916867911	0.466860962595777	-12.281641919253	1.13667680395268e-34	2.82709764104083e-32		0		Dxo			0					0		Prpf8			0
ENSMUSG00000024379	Tslp	119.038788606047	4.29062283048342	0.350748820880165	12.2327505470056	2.07781621352894e-34	5.10483968753097e-32		0		Dzip3			0					0		Ptbp3			0
ENSMUSG00000031520	Vegfc	367.916054131354	2.92914178581838	0.241980870875091	12.1048485164366	9.95529893688038e-34	2.41637894436617e-31		0		Eef1a2			0					0		Raly			0
ENSMUSG00000022843	Clcn2	1343.56020995382	-1.62564312741995	0.134570316376691	-12.0802504682342	1.34309979551661e-33	3.22120100958068e-31		0		Eef1d			0					0		Rbfox1			0
ENSMUSG00000004626	Stxbp2	257.274239517013	-5.22831903718889	0.434285477749009	-12.0388990769121	2.21897135885606e-33	5.25922317594284e-31		0		Eftud2			0					0		Rbfox2			0
ENSMUSG00000030657	Xylt1	13445.2458207596	1.56554757427668	0.130538937640119	11.9929547656709	3.86854948159205e-33	9.06230207629692e-31		0		Eif1ad			0					0		Rbfox3			0
ENSMUSG00000078689	Mup6	93.8244117930803	-6.28876588291534	0.530095877022234	-11.8634499069148	1.83265238691091e-32	4.24374884904679e-30		0		Eif1ax			0					0		Rbm20			0
ENSMUSG00000043003	Rasef	200.989598756183	3.67357395977989	0.310243574897637	11.8409348557564	2.39765349665163e-32	5.48899174358452e-30		0		Eif2s1			0					0		Rbm24			0
ENSMUSG00000035517	Tdrd7	5479.49092433182	0.958077259727045	0.0811612554608996	11.804613596553	3.69484379647606e-32	8.36363181166368e-30		1		Eif2s2			0					0		Rbm25			0
ENSMUSG00000001507	Itga3	144.399610598652	-4.75462344897896	0.404678846904283	-11.7491276980522	7.13515770463222e-32	1.5971654124169e-29		0		Eif2s3x			0					0		Rbm28			0
ENSMUSG00000039043	Arpin	1189.64697634863	2.64745102571035	0.226158784987888	11.7061604564781	1.18526467101363e-31	2.62399363321324e-29		0		Eif3a			0					0		Rbm3			0
ENSMUSG00000036446	Lum	240.149156109797	-5.11921561248082	0.437700401788628	-11.6957069071939	1.34066154708412e-31	2.93575733995181e-29		0		Eif3b			0					0		Rbmxl1			0
ENSMUSG00000022176	Rem2	190.284670431194	-2.4216086536707	0.208986320441563	-11.5874026996319	4.77389899966482e-31	1.03413945427148e-28		0		Eif3k			0					0		Sart1			0
ENSMUSG00000067889	Sptbn2	739.671247443062	-1.9781020446615	0.170897426510508	-11.5747912947061	5.53056829184625e-31	1.18530668944186e-28		0		Eif4a1			0					0		Scaf11			0
ENSMUSG00000038932	Tcfl5	359.062635176567	-3.52336368472423	0.304557198912264	-11.5688077553512	5.93009672076684e-31	1.25755503722704e-28		0		Eif4a3			0					0		Scnm1			0
ENSMUSG00000024030	Abcg1	112.27905860608	-5.95044015004954	0.515009626002452	-11.554036758958	7.04327613689099e-31	1.47806084431048e-28		0		Eif4e			0					0		Sf1			0
ENSMUSG00000032679	Cd59a	260.467199190338	-5.96892673217328	0.517045781324743	-11.5442905594937	7.88896982416948e-31	1.63846583585277e-28		0		Eif4e3			0					0		Sf3a2			0
ENSMUSG00000052105	Mtcl1	1715.69983910523	-1.65500361232844	0.14383063317842	-11.5066142431246	1.2218163514484e-30	2.51170532819179e-28		0		Eif4g1			0					0		Sf3b4			0
ENSMUSG00000034330	Plcg2	726.795221730391	-1.78040089167808	0.155000146762455	-11.4864464896709	1.54330528909374e-30	3.14054831859419e-28		0		Eif4g2			0					0		Sfpq			0
ENSMUSG00000013415	Igf2bp1	1992.13118898608	-4.82945716930831	0.421724369483944	-11.4516910066592	2.30602528091668e-30	4.64571853093474e-28		1		Eif4g3			0					0		Smn1			0
ENSMUSG00000004328	Hif3a	184.537009987635	-4.25191510364844	0.371745200693669	-11.4377135083774	2.70931822087387e-30	5.40415097799256e-28		0		Eif5			0					0		Snrpd1			0
ENSMUSG00000038692	Hoxb4	354.062112192678	-5.78984583491414	0.506706423320935	-11.4264307070901	3.08531947332089e-30	6.09380844211006e-28		0		Eif5a			0					0		Snrpn			0
ENSMUSG00000059565	Gm5292	107.423866220491	5.19220024337889	0.457201491380617	11.3564814228841	6.88626426425653e-30	1.34689980454089e-27		0		Elavl1			0					0		Snu13			0
ENSMUSG00000039095	En2	789.680359330019	2.64488279961362	0.234436492352445	11.2818732829247	1.6127465413585e-29	3.12407613675079e-27		0		Elavl4			0					0		Son			0
ENSMUSG00000038235	F11r	234.250446814593	-4.98621243093964	0.443645708168616	-11.2391765301256	2.61813085102421e-29	5.02332039283179e-27		0		Eral1			0					0		Srek1			0
ENSMUSG00000039809	Gabbr2	973.887000227165	-4.27403261865971	0.380807759134764	-11.2235964633987	3.12305727913569e-29	5.93557659862902e-27		0		Eri1			0					0		Srrm2			0
ENSMUSG00000027580	Helz2	223.988202584754	-2.57039563437849	0.229424768051562	-11.203653625579	3.91257274609556e-29	7.3666065927889e-27		1		Esf1			0					0		Srrm4			0
ENSMUSG00000017639	Rab11fip4	1052.82214842538	-2.57797683019936	0.230249740940737	-11.1964374842137	4.24461309197438e-29	7.91777549545517e-27		0		Etf1			0					0		Srsf1			0
ENSMUSG00000020806	Rhbdf2	247.38012527248	-4.774962285336	0.427492669702221	-11.1696939474123	5.737823940373e-29	1.06049725782344e-26		0		Exd1			0					0		Srsf2			0
ENSMUSG00000024172	St6gal2	2049.2691446431	-4.74873804004777	0.425787818839397	-11.152827370665	6.93665814727717e-29	1.27041740940951e-26		0		Exosc1			0					0		Srsf3			0
ENSMUSG00000001665	Gstt3	363.849798793993	-3.36407036846289	0.303004423580913	-11.1023803834487	1.22146651117284e-28	2.21690669676468e-26		0		Exosc5			0					0		Srsf6			0
ENSMUSG00000000792	Slc5a5	107.819156564363	-4.59523205067928	0.413968488610088	-11.1004392293431	1.2482890703725e-28	2.24535996533253e-26		0		Exosc8			0					0		Strap			0
ENSMUSG00000043153	Ispd	330.048339976594	3.49941281237887	0.31574344710764	11.0830892752808	1.51551488143551e-28	2.70190821251325e-26		0		Exosc9			0					0		Sugp2			0
ENSMUSG00000057706	Mex3b	2456.96753467062	-2.25710540445838	0.203764130389632	-11.0770497248088	1.62127101670073e-28	2.86509876337306e-26		1		Ezh2			0					0		Syncrip			0
ENSMUSG00000021209	Ppp4r4	281.826012883079	-3.74621627828727	0.338679182484036	-11.0612534576549	1.93376011227145e-28	3.3876114105931e-26		0		Fam120a			0					0		Tardbp			0
ENSMUSG00000102252	Snrpn	8250.47935465404	-1.98037777731926	0.179183277621063	-11.0522466360247	2.13796472833534e-28	3.71305494974515e-26		1		Farsa			0					1		Thoc1			0
ENSMUSG00000055653	Gpc3	933.911115274107	-2.93278152675473	0.266089559373267	-11.0217835440911	3.00054051942394e-28	5.13232208620471e-26		0		Fastkd2			0					0		Thoc7			0
ENSMUSG00000051043	Gprc5c	212.82388526635	-4.94757715596359	0.448897609318436	-11.0216161843132	3.00612531605359e-28	5.13232208620471e-26		0		Fbl			0					0		Tmbim6			0
ENSMUSG00000020782	Llgl2	69.2691218651099	-4.80626986194494	0.437727821162362	-10.9800420023158	4.76702117329631e-28	8.07028643338045e-26		0		Fmr1			0					0		Tra2a			0
ENSMUSG00000024620	Pdgfrb	396.537542802781	-5.00825025160833	0.457108894470617	-10.9563614101372	6.19399122976134e-28	1.03986789428977e-25		0		Fus			0					0		Tra2b			0
ENSMUSG00000072825	Cep170b	927.014903460581	-1.9122513282241	0.174703259260369	-10.9457106657305	6.96692079936987e-28	1.15996352416616e-25		0		Fxr2			0					0		U2af2			0
ENSMUSG00000036242	3632451O06Rik	5410.39101868512	-1.4995524753574	0.137108832312069	-10.9369502319465	7.67380033099465e-28	1.26718345465753e-25		0		Gemin5			0					0		Wbp11			0
ENSMUSG00000030849	Fgfr2	1082.36380418978	-2.89326418591477	0.265552813784639	-10.8952495915226	1.21433155425808e-27	1.98083358173369e-25		0		Gfm1			0					0		Wbp4			0
ENSMUSG00000022053	Ebf2	212.319784189295	-3.5505705779321	0.325893376647623	-10.894884131908	1.21921653993337e-27	1.98083358173369e-25		0		Gpatch1			0					0		Xab2			0
ENSMUSG00000036617	Etl4	329.800603327167	-3.0879216022045	0.284202435986827	-10.8652186301022	1.68818336606728e-27	2.72081136742332e-25		0		Gspt1			0					0		Zcrb1			0
ENSMUSG00000022061	Nkx3-1	83.9691741185115	-3.92101508793054	0.361225170336545	-10.8547670813676	1.89288758471866e-27	3.02651692712239e-25		0		Gtf3a			0					0		Zranb2			0
ENSMUSG00000001986	Gria3	4900.33013965961	1.36249456186939	0.125601780315547	10.8477328780406	2.04433193367503e-27	3.24292213667852e-25		0		Habp4			0					0					0
ENSMUSG00000020101	Vsir	208.614592073601	-3.30881745556797	0.306253712370622	-10.8041709272856	3.28914804821657e-27	5.17681067026336e-25		0		Hbp1			0					0					0
ENSMUSG00000025875	Tspan17	223.02620094804	-3.19841415503639	0.296485104762805	-10.7877734957215	3.93200168906116e-27	6.14062837425009e-25		0		Hdlbp			0					0					0
ENSMUSG00000029467	Atp2a2	30953.3973256717	0.8664913661119	0.0803645457534212	10.7820103752034	4.18634826020984e-27	6.48755169616826e-25		0		Helz2			0					0					0
ENSMUSG00000023367	Tmem176a	2707.33248055335	-1.63662918743192	0.152185101144811	-10.7542011348049	5.66225078563101e-27	8.70776368910857e-25		0		Hexim2			0					0					0
ENSMUSG00000031772	Cntnap4	329.290158383141	2.86984582343907	0.267583519079181	10.7250470182726	7.76475737667426e-27	1.18506668265515e-24		0		Hnrnpa2b1			0					0					0
ENSMUSG00000048583	Igf2	145.489210857966	-4.05155385015041	0.379715693533383	-10.6699668176718	1.40676613192181e-26	2.13088048824787e-24		0		Hnrnpa3			0					0					0
ENSMUSG00000029420	Rimbp2	105.060229310709	-5.29521805696366	0.496492071354036	-10.6652620705956	1.47981277217789e-26	2.22479911255939e-24		0		Hnrnpab			0					0					0
ENSMUSG00000060600	Eno3	550.629975902574	-2.24180744704557	0.210649240315562	-10.6423713832874	1.89250445594537e-26	2.82417739033151e-24		0		Hnrnpd			0					0					0
ENSMUSG00000016200	Syt14	538.31777232457	-3.51562986381215	0.331685647230907	-10.5992824626647	3.00275175207397e-26	4.44804682332957e-24		0		Hnrnpf			0					0					0
ENSMUSG00000041577	Prelp	293.423798797798	-3.45367702966533	0.328465592957756	-10.5145777935697	7.40115534561003e-26	1.08737000247403e-23		0		Hnrnph1			0					0					0
ENSMUSG00000024713	Pcsk5	442.703285556944	-2.50084297744539	0.237858898959823	-10.5139769349887	7.44847911949848e-26	1.08737000247403e-23		0		Hnrnph3			0					0					0
ENSMUSG00000034037	Fgd5	107.224120725265	-4.74914251043095	0.453544472200916	-10.4711727328189	1.17182175920216e-25	1.69838281732997e-23		0		Hnrnpk			0					0					0
ENSMUSG00000019907	Ppp1r12a	17465.4771532576	0.598599849591219	0.057358024328761	10.4362006292302	1.69457817489085e-25	2.43849799366794e-23		0		Hnrnpll			0					0					0
ENSMUSG00000010066	Cacna2d2	61.6965565545629	-4.28373849179688	0.410496424313327	-10.4355074443405	1.70699254740139e-25	2.43894126666301e-23		0		Hnrnpm			0					0					0
ENSMUSG00000081675	Gm12712	173.15939675558	-5.02093208041732	0.481424708093084	-10.4293194678461	1.82188435563143e-25	2.5847663541233e-23		0		Hnrnpu			0					0					0
ENSMUSG00000026425	Srgap2	22301.5717369304	1.55650418757149	0.149651805011554	10.4008380483705	2.45762133551165e-25	3.46232443532991e-23		0		Hsp90b1			0					0					0
ENSMUSG00000019564	Arid3a	360.782472458981	-3.78602687481212	0.364426728350419	-10.3889933977938	2.78274368923934e-25	3.89313571968166e-23		0		Hspa8			0					0					0
ENSMUSG00000001506	Col1a1	838.682217379296	-3.47136226896069	0.334404609145338	-10.3807249482377	3.03461979118389e-25	4.21623795263384e-23		0		Hspd1			0					0					0
ENSMUSG00000066456	Hmgn3	2679.50884077162	1.06304798349762	0.102768455587259	10.3441078045101	4.45042206891777e-25	6.14097280824777e-23		0		Iars2			0					0					0
ENSMUSG00000025422	Agap2	3165.59912702282	-1.74248111897537	0.168617840616034	-10.3339072105854	4.95021949186426e-25	6.78415795123111e-23		0		Ifih1			0					0					0
ENSMUSG00000063063	Ctnna2	2362.35945756505	-4.23670401773445	0.411200128932947	-10.3032652950002	6.81093510488615e-25	9.27115531236732e-23		0		Igf2bp1			0					0					0
ENSMUSG00000004110	Cacna1e	198.895121072814	-4.46200600163125	0.433415786894485	-10.2949780246872	7.42365248572626e-25	1.00373760387544e-22		0		Igf2bp3			0					0					0
ENSMUSG00000067818	Myl9	280.250394869914	-3.4694429310817	0.337662196249406	-10.2748929836347	9.14458688925965e-25	1.22817898314017e-22		0		Jakmip1			0					0					0
ENSMUSG00000020701	Tmem132e	395.955680374678	-4.20998093252364	0.410619660756494	-10.2527505009563	1.15022974986461e-24	1.52450845662976e-22		0		Jmjd6			0					0					0
ENSMUSG00000006457	Actn3	156.439344078878	-2.06534046238297	0.201435780592779	-10.2530963282946	1.14612059871529e-24	1.52450845662976e-22		0		Jrk			0					0					0
ENSMUSG00000082079	Dnmt3c	68.4935639726695	-4.30307974029388	0.420406094156756	-10.2355313115166	1.37438695810453e-24	1.80969932405058e-22		0		Kars			0					0					0
ENSMUSG00000003282	Plag1	270.164338750146	-5.36905914707126	0.525031624955693	-10.2261633240176	1.51399095276079e-24	1.98057543729344e-22		0		Kdm1a			0					0					0
ENSMUSG00000022483	Col2a1	634.851222632591	-4.78825047383069	0.46827288890596	-10.2253420756807	1.5268791882287e-24	1.98454891135842e-22		0		Khdrbs2			0					0					0
ENSMUSG00000033998	Kcnk1	198.235816111942	-3.84172638287386	0.376215034161302	-10.2115174409184	1.76089133944113e-24	2.27403313617827e-22		0		Khdrbs3			0					0					0
ENSMUSG00000078503	Zfp990	71.7680197024123	-5.06718260228036	0.4964688272266	-10.2064466576621	1.85535351724996e-24	2.38076127124316e-22		0		Khnyn			0					0					0
ENSMUSG00000041817	Fam169a	1404.72990461745	-1.72926299331291	0.169768978333349	-10.1859774988893	2.29046253971638e-24	2.92048470412191e-22		0		Khsrp			0					0					0
ENSMUSG00000010154	Spire2	206.507836449253	-4.17836742721775	0.41060632246944	-10.1760913034376	2.53541827732845e-24	3.21248657956346e-22		0		Krr1			0					0					0
ENSMUSG00000100826	Snhg14	2646.12784019021	-2.14485654446126	0.211465607055992	-10.1428150625616	3.56670371386214e-24	4.49092581371666e-22		0		Lactb2			0					0					0
ENSMUSG00000025085	Ablim1	562.857205948231	-2.78426791280698	0.27509210090431	-10.1212208698623	4.44831884932292e-24	5.5662007166745e-22		0		Larp1			0					0					0
ENSMUSG00000057000	Nxf3	1721.32514073948	-5.61157223215569	0.55503035364147	-10.1103880091224	4.96870999737341e-24	6.1789896053756e-22		1		Larp4b			0					0					0
ENSMUSG00000035493	Tgfbi	280.479666774789	-3.2702703242412	0.324118542871066	-10.0897353643297	6.13346463783495e-24	7.58066126342472e-22		0		Larp6			0					0					0
ENSMUSG00000004885	Crabp2	257.784087292903	-5.89593056787134	0.586888014589284	-10.0460912836965	9.55837737968419e-24	1.17416506518974e-21		0		Lin28a			0					0					0
ENSMUSG00000027750	Postn	548.68120539297	-4.21650710984885	0.421099195917681	-10.0130970344411	1.33506387520885e-23	1.63007253514894e-21		0		Lipe			0					0					0
ENSMUSG00000031283	Chrdl1	1545.1430934178	2.46126086471173	0.245965538489521	10.006527255104	1.4267301775463e-23	1.73150037089444e-21		0		Lrpprc			0					0					0
ENSMUSG00000031285	Dcx	866.985294679528	-4.11123818440151	0.410882013306631	-10.0058850260096	1.43601867342318e-23	1.73233725717266e-21		0		Lsm1			0					0					0
ENSMUSG00000034412	Tbc1d10a	1744.76082246853	-1.03949502803405	0.104044361133856	-9.99088289558244	1.67086819958611e-23	2.00364944933701e-21		0		Lsm10			0					0					0
ENSMUSG00000026463	Atp2b4	1258.14980999245	-3.4963616835297	0.350429949834309	-9.97734835502177	1.91516440468233e-23	2.2830119583864e-21		0		Lsm2			0					0					0
ENSMUSG00000018659	Pnpo	409.722302571688	-4.14590541497265	0.417927196013311	-9.92016182368904	3.40204154266785e-23	4.03161934815214e-21		0		Lsm6			0					0					0
ENSMUSG00000041794	Myrip	797.047709754712	-4.33821405497249	0.437353824510139	-9.91923200816074	3.4338810145368e-23	4.04555362098587e-21		0		Luc7l2			0					0					0
ENSMUSG00000030231	Plekha5	2002.1052226162	-1.33920641861143	0.135107082496871	-9.91218516351609	3.68497032950972e-23	4.31612861966877e-21		0		Luc7l3			0					0					0
ENSMUSG00000018830	Myh11	273.058476526653	-4.06625384645723	0.411426062030456	-9.88331615743929	4.91779720299128e-23	5.72681748274349e-21		0		Matr3			0					0					0
ENSMUSG00000034460	Six4	1506.40022446199	-1.6628299372549	0.168283008403001	-9.88115171599968	5.02519860074958e-23	5.8182558052127e-21		0		Mbd2			0					0					0
ENSMUSG00000005892	Trh	313.667573948996	-5.85542565449204	0.593371377046703	-9.86806219679041	5.72600749494816e-23	6.59177982818432e-21		0		Mbnl1			0					0					0
ENSMUSG00000087626	Gm15050	165.916287156162	-4.4278921198773	0.449532954114495	-9.84998336462231	6.85553218128951e-23	7.84724723433287e-21		0		Mbnl3			0					0					0
ENSMUSG00000037016	Frem2	711.8783853872	-4.33647472519588	0.441724545255021	-9.81714684361112	9.49940818196151e-23	1.08121512561467e-20		0		Mettl1			0					0					0
ENSMUSG00000029086	Prom1	2901.18328841648	-0.985616095236742	0.100501469276786	-9.80698195090371	1.05063891171203e-22	1.18911075928935e-20		0		Mettl3			0					0					0
ENSMUSG00000019970	Sgk1	6045.08179947778	1.80451307891425	0.184145468582303	9.79938899831106	1.13268711664744e-22	1.27481087441226e-20		0		Mex3b			0					0					0
ENSMUSG00000070327	Rnf213	11816.8212707868	1.12593121357737	0.11536736956778	9.75952921346504	1.67932966471647e-22	1.87954307918767e-20		0		Mir124-2hg			0					0					0
ENSMUSG00000008892	Vdac3	15636.9073465298	0.939671104091112	0.0963826748887755	9.74937772971628	1.85602439126679e-22	2.06582692742877e-20		0		Mrpl16			0					0					0
ENSMUSG00000000275	Trim25	130.99087168845	3.40255566301818	0.349087628336973	9.74699584522	1.90007865224054e-22	2.10324090813396e-20		0		Mrpl20			0					0					0
ENSMUSG00000017686	Rhot1	8622.49636377011	0.897490011436305	0.0922937140337961	9.724281017748	2.37577802372871e-22	2.61543300907314e-20		0		Mrpl21			0					0					0
ENSMUSG00000046618	Olfml2a	390.301060790016	-3.45726496054478	0.355683245024778	-9.72006696661785	2.47618591195462e-22	2.7111544229477e-20		0		Mrpl58			0					0					0
ENSMUSG00000022594	Lynx1	284.237885290715	-2.36868844872453	0.244258433062516	-9.69746845186007	3.09071932123632e-22	3.36570980787173e-20		0		Mrps17			0					0					0
ENSMUSG00000024565	Sall3	14229.0912033715	1.38099134727518	0.142438234775212	9.69536971203401	3.15492960239823e-22	3.4171619231137e-20		0		Mrps18c			0					0					0
ENSMUSG00000074274	D930028M14Rik	41.2704958861885	-5.25769522260732	0.542414950963735	-9.69312371140529	3.22510808290289e-22	3.45601209777455e-20		0		Mrps6			0					0					0
ENSMUSG00000059049	Frem1	1602.44920609509	-2.68091818004362	0.276573439438375	-9.693332033212	3.21853438630842e-22	3.45601209777455e-20		0		Mrps7			0					0					0
ENSMUSG00000061603	Akap6	4317.1052970628	-2.69087967265027	0.278245222683234	-9.67089262737739	4.00866216906986e-22	4.27293693429003e-20		0		Msi1			0					0					0
ENSMUSG00000036902	Neto2	7328.91184458302	2.03081410528161	0.210352151508912	9.65435385715831	4.71119809563873e-22	4.9953577281441e-20		0		Msn			0					0					0
ENSMUSG00000033460	Armcx1	2286.72656635674	-2.02829629842778	0.210171952330843	-9.65065164944048	4.88443463707329e-22	5.15192775908265e-20		0		Mtdh			0					0					0
ENSMUSG00000024242	Map4k3	9170.64036696883	1.02935997186226	0.106739136245614	9.64369778572719	5.22703807054671e-22	5.48457859214761e-20		0		Mtif3			0					0					0
ENSMUSG00000028232	Tmem68	1764.42503699827	0.893143887183937	0.0927930639670576	9.62511473380178	6.26369830398947e-22	6.53826248871357e-20		0		Myef2			0					0					0
ENSMUSG00000009356	Lpo	1198.73385688444	3.95019433822541	0.410646245952724	9.61945805461029	6.61789134533305e-22	6.8723731465505e-20		0		N4bp1			0					0					0
ENSMUSG00000068522	Aard	414.489870674796	2.56562842365826	0.267137048206295	9.60416550562829	7.67773204066791e-22	7.93208152263055e-20		0		Nabp1			0					0					0
ENSMUSG00000028736	Pax7	93.9106149114804	-5.03385362502507	0.524341360760005	-9.60033673050084	7.96836700903026e-22	8.19034294713896e-20		0		Naf1			0					0					0
ENSMUSG00000034687	Fras1	2119.97746615383	-1.58908500823135	0.165731989284921	-9.5882817498766	8.95640876175806e-22	9.15917821900395e-20		0		Nat10			0					0					0
ENSMUSG00000062327	T	98.7323529674265	-4.2985220799133	0.448387425994108	-9.5866249379834	9.10135392562474e-22	9.26039778715334e-20		0		Ncbp2			0					0					0
ENSMUSG00000032332	Col12a1	2174.28268875541	2.12311557080006	0.221677490964216	9.57749729828356	9.94249167178188e-22	1.00653988552622e-19		0		Ncl			0					0					0
ENSMUSG00000025020	Slit1	1158.37777919956	-3.64617586503257	0.382203228505135	-9.5398876647207	1.4298711491383e-21	1.44030920852701e-19		0		Nelfe			0					0					0
ENSMUSG00000061353	Cxcl12	74.4472497958339	-5.144802790317	0.539356388483473	-9.53878159259932	1.4452019313933e-21	1.44850935869897e-19		0		Nemf			0					0					0
ENSMUSG00000028347	Tmeff1	2593.82854721238	-1.95730304998486	0.205899751872915	-9.50609717680934	1.97950130278429e-21	1.97420956662833e-19		0		Nhp2			0					0					0
ENSMUSG00000097039	Pvt1	1435.00874801917	2.77617774897952	0.293537611623591	9.45765598358642	3.14923444952414e-21	3.1253437054243e-19		0		Noct			0					0					0
ENSMUSG00000048960	Prex2	833.487598339637	-1.65557392072869	0.175332573034105	-9.44247775572567	3.64066625741474e-21	3.59533639322928e-19		0		Nol12			0					0					0
ENSMUSG00000002428	Hltf	4248.98023905655	-1.32854695870371	0.140791270393929	-9.43628788195802	3.86220044838474e-21	3.7955068406419e-19		0		Nono			0					0					0
ENSMUSG00000067377	Tspan6	12292.3069916072	2.39336756373092	0.254280738739094	9.41230380090505	4.85379444205995e-21	4.7468224674631e-19		0		Nop2			0					0					0
ENSMUSG00000074657	Kif5a	981.785334902358	-3.01438158634577	0.320284089891938	-9.41158703001079	4.88701404660887e-21	4.75622149676243e-19		0		Npm1			0					0					0
ENSMUSG00000012396	Nanog	207.912224463611	-4.59946465510262	0.488787222324138	-9.4099527259174	4.9636010642429e-21	4.80753399231911e-19		0		Npm3			0					0					0
ENSMUSG00000028776	Tinagl1	71.8207036359142	4.04082401887022	0.429636174600066	9.40522297181259	5.19200045458352e-21	5.00469096449951e-19		0		Nsrp1			0					0					0
ENSMUSG00000067586	S1pr3	485.81242907544	-1.72954105558898	0.183971035453373	-9.40115954300495	5.39650290989514e-21	5.17704512489274e-19		0		Nsun2			0					0					0
ENSMUSG00000025597	Klhl4	255.725888854558	3.23752804952386	0.344953372267048	9.38540773857836	6.26734740350272e-21	5.98398013227326e-19		0		Nsun6			0					0					0
ENSMUSG00000057335	Cep170	21828.5478234451	0.687402552598331	0.073279713089283	9.38053007604996	6.56418798739699e-21	6.23783637708018e-19		0		Nucks1			0					0					0
ENSMUSG00000047216	Cdh19	977.782759263742	4.18287754319438	0.446049437680683	9.37760972179234	6.74852309710895e-21	6.38289888799798e-19		0		Nudt7			0					0					0
ENSMUSG00000038884	A230050P20Rik	272.711428219061	2.8793053687624	0.30712741832956	9.37495383649787	6.92060476667267e-21	6.5150702630555e-19		0		Nufip2			0					0					0
ENSMUSG00000048763	Hoxb3	656.453126730914	-4.44190166839108	0.474106524252134	-9.36899502785336	7.3226410155342e-21	6.86148492553265e-19		0		Nup98			0					0					0
ENSMUSG00000038155	Gstp2	1870.49507163108	1.96943795987913	0.210663032603474	9.34875917971881	8.86819529712e-21	8.27123437295276e-19		0		Nxf1			0					0					0
ENSMUSG00000020719	Ddx5	93384.572510192	0.490461408602478	0.0525661885943578	9.33035895729982	1.05512953629868e-20	9.79568646925033e-19		1		Nxf3			0					1					0
ENSMUSG00000027499	Pkia	5135.81318071004	1.90862950946956	0.20468770722263	9.32459274358681	1.11410623580677e-20	1.02957725809923e-18		0		Nynrin			0					0					0
ENSMUSG00000079157	Fam155a	69.9079914431414	-4.02571834176503	0.431979786063817	-9.31922851864717	1.17189281097153e-20	1.07313420771965e-18		0		Oas1b			0					0					0
ENSMUSG00000026535	Ifi202b	568.962076185156	4.51551646611099	0.484534705929011	9.31928386317191	1.17128173562039e-20	1.07313420771965e-18		0		Oas1c			0					0					0
ENSMUSG00000040714	Klc3	244.285804597258	-2.96002414320757	0.318352123422059	-9.29795633649124	1.43171007490193e-20	1.30512358230653e-18		0		Oasl2			0					0					0
ENSMUSG00000041592	Sdk2	584.47817907657	-3.86957494753006	0.416767855462731	-9.2847250497132	1.62125217252954e-20	1.47124983188199e-18		0		Pa2g4			0					0					0
ENSMUSG00000078640	Gm11627	47.7164556254926	-5.54381293817877	0.599401842578438	-9.24890873596758	2.26796249084191e-20	2.04889562065028e-18		0		Pabpc1			0					0					0
ENSMUSG00000045613	Chrm2	195.902606998339	-4.48360226165111	0.486015441491705	-9.22522594732751	2.82963689159906e-20	2.54490467938191e-18		0		Pabpc4			0					0					0
ENSMUSG00000000958	Slc7a7	297.48164276571	-3.74691579440251	0.406545339337973	-9.21647706133851	3.07021711748209e-20	2.7490041799464e-18		0		Paip2			0					0					0
ENSMUSG00000038156	Spon1	51939.9740733063	-1.92673581769628	0.209115402028536	-9.21374417668841	3.14943186292742e-20	2.80745373055468e-18		0		Papola			0					0					0
ENSMUSG00000104063	Pcdhgb7	343.981414928927	-3.83540033461708	0.416463399614724	-9.20945355141716	3.27789352166483e-20	2.90909440032862e-18		0		Pcbp2			0					0					0
ENSMUSG00000028024	Enpep	227.786741658536	-5.45990661932847	0.593832825094564	-9.19434963612701	3.77269828212264e-20	3.33354296454573e-18		0		Pcbp4			0					0					0
ENSMUSG00000039286	Fndc3b	8189.16023150261	0.676606212759039	0.0736766543114529	9.1834546381385	4.17478415308542e-20	3.67271622480606e-18		0		Pcp4			0					0					0
ENSMUSG00000052906	Ubxn8	1646.58024506111	1.17032742804913	0.127760015019483	9.16035762731137	5.17256095534855e-20	4.53071360897617e-18		0		Pdcd4			0					0					0
ENSMUSG00000024043	Arhgap28	299.510548173495	-2.61232701168765	0.285814139694399	-9.1399502294772	6.24810788207991e-20	5.44910741958363e-18		0		Per2			0					0					0
ENSMUSG00000015090	Ptgds	2646.49108196014	-2.08631923296684	0.228476747157418	-9.13142916696632	6.76008906739005e-20	5.87020492895e-18		0		Piwil2			0					0					0
ENSMUSG00000006567	Atp7b	1021.78371247105	-1.32409510953847	0.145106357982779	-9.12499719478598	7.1738116584015e-20	6.20273002876208e-18		0		Pno1			0					0					0
ENSMUSG00000026825	Dnm1	371.19840800201	-1.70524620512209	0.187346727733578	-9.10208694729427	8.8612453905207e-20	7.6290021212577e-18		0		Pnpt1			0					0					0
ENSMUSG00000033510	Otud7a	116.526803256455	-2.75019735290266	0.302396722557607	-9.09466653488199	9.48771677725945e-20	8.13359754019868e-18		0		Polr2g			0					0					0
ENSMUSG00000039787	Cercam	221.522219282243	-2.55922989753083	0.282122607851369	-9.0713392911748	1.17562951563618e-19	1.00356916194943e-17		0		Pop5			0					0					0
ENSMUSG00000039105	Atp6v1g1	10449.2673296893	-2.27447034446818	0.251524830036077	-9.04272689158341	1.52811300007424e-19	1.29896052740488e-17		0		Pou5f1			0					0					0
ENSMUSG00000041278	Ttc1	4372.48466379533	0.694957427193378	0.0771153539954479	9.01192033994166	2.02479388968027e-19	1.71392847485289e-17		0		Ppp5c			0					0					0
ENSMUSG00000029020	Mfn2	5213.34434426787	0.672661353627923	0.0746629328097735	9.00930794322977	2.07360864807855e-19	1.74790459515442e-17		0		Pprc1			0					0					0
ENSMUSG00000062393	Dgkk	591.222361989246	2.6700994112245	0.296887441639593	8.99364215770995	2.39170238954475e-19	2.00763484749036e-17		0		Prpf40a			0					0					0
ENSMUSG00000038236	Hoxa7	313.291269725499	-5.10281978593917	0.568326616418036	-8.97867465384686	2.74047833297452e-19	2.29085794589646e-17		0		Prpf8			0					0					0
ENSMUSG00000030638	Sh3gl3	1218.00169512525	-1.87537424479192	0.208920942983239	-8.97647798259447	2.79572711472402e-19	2.32738506005083e-17		0		Psma6			0					0					0
ENSMUSG00000015846	Rxra	3020.92357232933	-1.4212787348947	0.158396117234501	-8.97293923430294	2.88705376934942e-19	2.39352202622689e-17		0		Ptbp3			0					0					0
ENSMUSG00000036062	Phf24	92.0187380986703	-3.52893360962323	0.393468169725573	-8.96879056845821	2.99787968795968e-19	2.47521656531294e-17		0		Ptcd3			0					0					0
ENSMUSG00000023911	Flywch2	73.381262778252	-4.86848542510557	0.542871246974102	-8.96802962441263	3.01865867111022e-19	2.48219990155863e-17		0		Pum2			0					0					0
ENSMUSG00000042195	Slc35f2	136.831023763666	-2.37079179349575	0.264379952183151	-8.96736599700028	3.03689636320128e-19	2.4870452899615e-17		0		Pum3			0					0					0
ENSMUSG00000039720	Got1l1	185.217321279727	-4.05699982740739	0.452483221011429	-8.96607794282148	3.07260569863803e-19	2.50610179776363e-17		0		Pus1			0					0					0
ENSMUSG00000029769	Ccdc136	4142.07388711323	-1.51751993944163	0.169639990377597	-8.9455318646495	3.70162850804084e-19	3.00697612592705e-17		0		Pus10			0					0					0
ENSMUSG00000039116	Adgrg6	2482.40742447162	1.85560415504051	0.207711589037851	8.93356101908384	4.12511661281016e-19	3.33753410769773e-17		0		Pus7			0					0					0
ENSMUSG00000029782	Tmem209	6060.23649892678	1.09229604783914	0.12239014922145	8.92470558118826	4.46886282174886e-19	3.6011884162781e-17		0		Pus7l			0					0					0
ENSMUSG00000036073	Galt	433.24513745829	-1.91515932415481	0.215202425976901	-8.89933891526099	5.61803001038218e-19	4.50919651749639e-17		0		Pusl1			0					0					0
ENSMUSG00000024026	Glo1	19900.7068217208	0.626927238110424	0.0704754623634556	8.8956810936158	5.80620919938192e-19	4.64174168772811e-17		0		Qars			0					0					0
ENSMUSG00000034040	Galnt17	179.665481111865	-3.02762545338296	0.340829833814003	-8.88309987275115	6.50225373339713e-19	5.17764441553433e-17		0		Raly			0					0					0
ENSMUSG00000000031	H19	1268.36120716021	-2.74779575117559	0.309379520440084	-8.88163426999606	6.58851464725581e-19	5.22567779856754e-17		0		Ran			0					0					0
ENSMUSG00000023473	Celsr3	597.042449314998	-2.49441682696401	0.281421497085093	-8.86363285250303	7.74485098843195e-19	6.11873600050785e-17		0		Ranbp2			0					0					0
ENSMUSG00000034917	Tjp3	283.14277173806	-2.93764223830909	0.33159725729378	-8.85906675550842	8.06870452811483e-19	6.34969224310162e-17		0		Rara			0					0					0
ENSMUSG00000031209	Heph	680.267984317097	1.26029089760175	0.142302129977015	8.85644436808723	8.26070847823732e-19	6.47549544757078e-17		0		Rars			0					0					0
ENSMUSG00000010660	Plcd1	896.498475307788	-3.00599694379477	0.33993734153905	-8.84279711721362	9.3351645007743e-19	7.28938852839531e-17		0		Rbfox1			0					0					0
ENSMUSG00000033396	Spg11	7026.80302456387	-1.42288644966871	0.160982996992086	-8.83873748318068	9.68062834845347e-19	7.52995902347273e-17		0		Rbfox2			0					0					0
ENSMUSG00000061322	Dnaic1	177.576358637223	-2.73671121256978	0.309660840048961	-8.83776977462527	9.76482376653074e-19	7.56623613848186e-17		0		Rbfox3			0					0					0
ENSMUSG00000028013	Ppa2	4268.15261605742	0.532474663571717	0.0602645014566093	8.83562712213095	9.95382716028374e-19	7.68313417513702e-17		0		Rbm14			0					0					0
ENSMUSG00000033020	Polr2f	5425.13339648902	-0.966426853932165	0.109471018865709	-8.82815254617941	1.06418850850452e-18	8.18287850852371e-17		0		Rbm20			0					0					0
ENSMUSG00000017978	Cadps2	515.527848689368	1.22816131860464	0.139202866999896	8.82281626143199	1.11616407525576e-18	8.54990169585649e-17		0		Rbm24			0					0					0
ENSMUSG00000016346	Kcnq2	61.2903333550518	-4.13574596708484	0.468935910136576	-8.81942687195851	1.15047054813036e-18	8.77931047827056e-17		0		Rbm25			0					0					0
ENSMUSG00000058147	Xlr3c	84.2342067531288	-3.91995163409725	0.445687454681127	-8.79529273917264	1.42675518007304e-18	1.0846569757642e-16		0		Rbm27			0					0					0
ENSMUSG00000069911	Fam196b	33.7080799454143	-5.1483730015008	0.587021322754694	-8.77033389066893	1.78137250801516e-18	1.34915528370201e-16		0		Rbm34			0					0					0
ENSMUSG00000041119	Pde9a	843.263639194698	-3.52303216785984	0.402166361291788	-8.76013636879921	1.95014306736436e-18	1.47144502753268e-16		0		Rbm43			0					0					0
ENSMUSG00000031654	Cbln1	184.853526308218	-3.74029893583857	0.42734804292444	-8.75234834408706	2.08958227391913e-18	1.57077330187966e-16		0		Rbm45			0					0					0
ENSMUSG00000029287	Tgfbr3	354.664988309574	-1.61483801846783	0.185109942835287	-8.72366980257097	2.69327723193063e-18	2.01705439087266e-16		0		Rbmxl1			0					0					0
ENSMUSG00000027419	Pcsk2	92.6671598877626	-4.60689533381903	0.52819368783432	-8.72198104583198	2.73376096148893e-18	2.03979067889466e-16		0		Rbpms			0					0					0
ENSMUSG00000052504	Epha3	365.19592362836	-2.68726069170103	0.308170135633623	-8.72005551795535	2.78065413597614e-18	2.06712391968175e-16		0		Rbpms2			0					0					0
ENSMUSG00000038860	Garnl3	535.239145941121	-1.66477102893644	0.191263463638876	-8.70407236836247	3.20182701060071e-18	2.36278413756637e-16		0		Rftn1			0					0					0
ENSMUSG00000026748	Plxdc2	1019.04258762182	-1.78737790483275	0.205342253858537	-8.70438436924968	3.19303190285615e-18	2.36278413756637e-16		0		Rpf1			0					0					0
ENSMUSG00000031790	Mmp15	23377.4495471463	2.76547610551726	0.317756045921677	8.70314236664096	3.22818531992369e-18	2.37354092902126e-16		0		Rpf2			0					0					0
ENSMUSG00000040562	Gstm2	120.721032408823	-3.72399456677638	0.427980450586944	-8.70131932818238	3.28047737246571e-18	2.40321807802525e-16		0		Rpl13a-ps1			0					0					0
ENSMUSG00000060703	Cd302	1012.74350782221	1.7201829081992	0.197975548798687	8.68886546160498	3.66076872075466e-18	2.67209589305519e-16		0		Rpl22			0					0					0
ENSMUSG00000028789	Azin2	597.399325882226	-3.47720916782475	0.401296947815605	-8.66492802088921	4.51798353425522e-18	3.28589517260309e-16		0		Rpl7l1			0					0					0
ENSMUSG00000034684	Sema3f	153.012138242554	-3.41767014631257	0.395894363288061	-8.63278304325288	5.98769424725114e-18	4.3391398670907e-16		0		Rpp30			0					0					0
ENSMUSG00000029068	Ccnl2	10027.238877982	-0.402050227393608	0.0465907474819388	-8.62940066693425	6.16742871187425e-18	4.4533698505168e-16		0		Rps14			0					0					0
ENSMUSG00000036249	Rbm43	291.337601438631	4.22796018283706	0.490125151902203	8.62628691147172	6.33759145737054e-18	4.5598970535781e-16		1		Rps19			0					0					0
ENSMUSG00000018169	Mfng	524.02199956085	-3.28967299187734	0.381482961639454	-8.62338117996073	6.50056211184418e-18	4.66050976175135e-16		0		Rps20			0					0					0
ENSMUSG00000045294	Insig1	12861.9015696334	1.96889199286735	0.228399066410287	8.62040298067818	6.67188923880366e-18	4.76500074320323e-16		0		Rrp7a			0					0					0
ENSMUSG00000026761	Orc4	4192.43265007509	0.919726669554754	0.106696448623442	8.62003076410439	6.69361267907532e-18	4.76500074320323e-16		0		Rsl1d1			0					0					0
ENSMUSG00000054555	Adam12	16087.5465032281	2.60797843982507	0.302976389221482	8.60786032379104	7.44368768676441e-18	5.28030042737872e-16		0		Safb			0					0					0
ENSMUSG00000020099	Unc5b	1090.22193090506	-2.7511135890884	0.3197066888174	-8.60511739452437	7.62386913905892e-18	5.38913921668355e-16		0		Safb2			0					0					0
ENSMUSG00000040268	Plekha1	4563.13583427974	-1.56017439504086	0.181822394858495	-8.58076034173393	9.42480620664212e-18	6.63888621814728e-16		0		Samd4			0					0					0
ENSMUSG00000045394	Epcam	293.468496852374	-5.37670860992951	0.626720201775862	-8.57912126447206	9.56006498168027e-18	6.7106992725063e-16		0		Samd4b			0					0					0
ENSMUSG00000014704	Hoxa2	759.186805433636	-3.47127715679749	0.404742267001884	-8.57651261013798	9.77929548506129e-18	6.84075301534878e-16		0		Samhd1			0					0					0
ENSMUSG00000078495	Zfp984	85.2594691135769	-4.66194407422578	0.54408605104967	-8.56839476996662	1.04937521493668e-17	7.31512563325753e-16		0		Scaf8			0					0					0
ENSMUSG00000028370	Pappa	42.9916082897253	-4.38152575471781	0.512095382146846	-8.55607355088664	1.16776809527876e-17	8.11236415430551e-16		0		Secisbp2			0					0					0
ENSMUSG00000029672	Fam3c	5145.82197785678	1.38142993217332	0.16202504906256	8.52602693327949	1.51460013187051e-17	1.04856131466197e-15		0		Setd1a			0					0					0
ENSMUSG00000037351	Actr1b	10626.2176964713	0.645296973228666	0.075689293948707	8.525604343277	1.52014036611087e-17	1.04879273341334e-15		0		Sf1			0					0					0
ENSMUSG00000029330	Cds1	71.0711708089221	-2.90607465665804	0.341341850072335	-8.51367816762641	1.6850127073043e-17	1.15857563144548e-15		0		Sfpq			0					0					0
ENSMUSG00000051811	Cox6b2	554.360425871908	-2.8791123668967	0.339061676528906	-8.49141193534815	2.04141588826903e-17	1.39885593486626e-15		0		Shmt1			0					0					0
ENSMUSG00000085419	Gm11734	97.4229698522081	-3.23111199161683	0.380623689840878	-8.48899340177071	2.08434556160152e-17	1.42343137911946e-15		0		Sidt2			0					0					0
ENSMUSG00000020407	Upp1	1433.64071942616	2.51154978575486	0.296101105233143	8.48206825765585	2.21225714091883e-17	1.50568014732942e-15		0		Slbp			0					0					0
ENSMUSG00000033377	Palmd	2270.37274871753	2.71658675780313	0.320414768104188	8.47834440926827	2.28420949267507e-17	1.54941698449266e-15		0		Slfn9			0					0					0
ENSMUSG00000002799	Jag2	176.193495139612	-2.27326189754242	0.268438237903072	-8.46847273063702	2.48631425712792e-17	1.68084855785568e-15		0		Sltm			0					0					0
ENSMUSG00000054675	Tmem119	87.1180337834635	-4.35238476755961	0.514952156868589	-8.45201774476749	2.86311070088455e-17	1.92910462140536e-15		0		Smad2			0					0					0
ENSMUSG00000031375	Bgn	169.981094785968	-4.26023787468048	0.505186956972173	-8.43299260973428	3.36935989017282e-17	2.26263747824739e-15		0		Smad3			0					0					0
ENSMUSG00000028876	Epha10	78.7371249890334	-2.43079771434426	0.288709777694385	-8.41951988518169	3.78030294900827e-17	2.53016555517344e-15		0		Smarca4			0					0					0
ENSMUSG00000002265	Peg3	27192.0280041887	-2.62926483147464	0.312530719233697	-8.4128204674453	4.00267373947122e-17	2.67012798527772e-15		0		Smg5			0					0					0
ENSMUSG00000023089	Ndufa5	4222.70926030091	1.17141675109164	0.139337213917129	8.40706311085236	4.20404887704241e-17	2.78601212752949e-15		0		Smg7			0					0					0
ENSMUSG00000050473	Slc35d3	315.767576441483	-4.197098256584	0.499220378484848	-8.40730554574384	4.19537115427271e-17	2.78601212752949e-15		0		Smn1			0					0					0
ENSMUSG00000020866	Cacna1g	228.774768605432	-2.8383881988285	0.338069294242936	-8.39587696121504	4.62429686604149e-17	3.05446179223842e-15		0		Snd1			0					0					0
ENSMUSG00000041959	S100a10	2821.21671491231	1.27538878913561	0.152044291024647	8.38827147366461	4.93341939999845e-17	3.24799566118852e-15		0		Snrpd1			0					0					0
ENSMUSG00000031521	Aga	1042.50905496278	1.77641533908857	0.212166747399091	8.3727321121961	5.62974878336026e-17	3.69436218207087e-15		0		Snrpn			0					0					0
ENSMUSG00000000915	Hip1r	2785.63894594849	-1.06516832563917	0.127394312051794	-8.36119217949162	6.20876109931418e-17	4.06109419177869e-15		0		Snu13			0					0					0
ENSMUSG00000049122	Frmd3	514.212576692408	3.28287124744752	0.392748744950774	8.35870588933132	6.34099743542646e-17	4.13416615967966e-15		0		Son			0					0					0
ENSMUSG00000069833	Ahnak	3116.80622616166	-2.97402309657293	0.356094031926912	-8.35179146496715	6.72352923513502e-17	4.36942645067839e-15		0		Srek1			0					1					0
ENSMUSG00000027520	Zdbf2	882.075956896481	-4.16663413912221	0.499048080388356	-8.34916374366126	6.87479736236841e-17	4.45336551968726e-15		0		Srp19			0					0					0
ENSMUSG00000071984	Fndc1	2380.84103773777	1.8080399799944	0.216664266258405	8.34489235912138	7.12787765741768e-17	4.60250715661335e-15		0		Srp68			0					0					0
ENSMUSG00000027457	Snph	573.808617851128	-2.59194613844776	0.311072147030195	-8.33229899620735	7.92873996452431e-17	5.10327141614398e-15		0		Srrm2			0					0					0
ENSMUSG00000019846	Lama4	1502.21884326878	2.42221729478484	0.29071997263616	8.33178839699562	7.96301816414411e-17	5.10901159028176e-15		0		Srrm3			0					0					0
ENSMUSG00000097789	Gm2115	418.575180432079	1.79001247434569	0.214951646340137	8.32751227926489	8.25588425462679e-17	5.2800966410702e-15		0		Srrm4			0					0					0
ENSMUSG00000008153	Clstn3	343.340434803341	-3.76260576770978	0.451873946961925	-8.32667117236306	8.31472840461926e-17	5.30090248226138e-15		0		Srsf1			0					0					0
ENSMUSG00000038188	Scarf1	49.1209301970288	-3.72415900051932	0.447793873663555	-8.31668144552916	9.04604609029109e-17	5.74894777712947e-15		0		Srsf2			0					0					0
ENSMUSG00000028804	Csmd2	659.041165431987	-3.70318527096497	0.445768664288659	-8.30741496124312	9.78094298680787e-17	6.19644268591922e-15		0		Srsf3			0					0					0
ENSMUSG00000064329	Scn1a	151.498833801434	-1.83384962361423	0.22104276167743	-8.29635682117645	1.07352766931226e-16	6.77381283911444e-15		0		Srsf6			0					0					0
ENSMUSG00000004902	Slc25a18	17046.1346993905	-1.22384693752823	0.147520963000774	-8.29608831608431	1.07595557853501e-16	6.77381283911444e-15		0		Ssb			0					0					0
ENSMUSG00000049265	Kcnk3	72.4154364030164	-4.58248039828802	0.55239489589233	-8.29566028282278	1.07983719268154e-16	6.77707167718451e-15		0		Strap			0					0					0
ENSMUSG00000004266	Ptpn6	240.02384420852	-3.25257608752153	0.392136379773013	-8.29450225812835	1.09040807199751e-16	6.82216180697572e-15		0		Strbp			0					0					0
ENSMUSG00000035311	Gnptab	5075.57268356693	0.826799665088749	0.0997499065704551	8.28872621053299	1.1446769357543e-16	7.13952369898023e-15		0		Sugp2			0					0					0
ENSMUSG00000029168	Dpysl5	396.278130777621	-3.35585972548308	0.405738197416774	-8.27099776863242	1.32842536972953e-16	8.26001774647258e-15		0		Supv3l1			0					0					0
ENSMUSG00000074227	Spint2	169.119624716826	-3.35456306435296	0.405727521695383	-8.26801950810608	1.36202610311156e-16	8.44288549947246e-15		0		Syncrip			0					0					0
ENSMUSG00000026791	Slc2a8	697.891992139035	-1.61430315308838	0.195274628044665	-8.26683511960981	1.37562003463097e-16	8.50099423855075e-15		0		Tardbp			0					0					0
ENSMUSG00000086454	Platr14	105.518829889302	-4.07668783991446	0.493451892528261	-8.26157098927528	1.43767606718509e-16	8.85731561147122e-15		0		Tdrd7			0					0					0
ENSMUSG00000031028	Tub	3562.99315461063	-2.29604077714831	0.278358114374058	-8.24851390559029	1.603763600432e-16	9.85043338240948e-15		0		Tep1			0					0					0
ENSMUSG00000036545	Adamts2	149.341751948478	-3.82052982668785	0.463339506147964	-8.24563797387007	1.64281345493629e-16	1.00596109006524e-14		0		Tert			0					0					0
ENSMUSG00000042228	Lyn	7491.96730881322	3.91640873068987	0.475176862680056	8.24200216441693	1.69352502645818e-16	1.03387136918262e-14		0		Tex16			0					0					0
ENSMUSG00000004872	Pax3	429.591656856002	-3.53306416591121	0.428689403205709	-8.24154770211534	1.69997130743847e-16	1.03467135829775e-14		0		Tfrc			0					0					0
ENSMUSG00000017943	Gdap1l1	564.133672364213	-2.76044001664644	0.335370357318678	-8.23101969630369	1.85626441262097e-16	1.12639466435729e-14		0		Thoc1			0					0					0
ENSMUSG00000039976	Tbc1d16	2792.89636410032	-2.05002644606148	0.249821257197712	-8.20597281855428	2.28731165759281e-16	1.38378920882477e-14		0		Thoc7			0					0					0
ENSMUSG00000063268	Parp10	134.553973063652	-2.44881203669358	0.298580718251559	-8.20150762257335	2.37390834101785e-16	1.43187896521394e-14		0		Thra			0					0					0
ENSMUSG00000015533	Itga2	278.618046764372	-2.83590885554017	0.346095214440626	-8.19401348881316	2.52656731970983e-16	1.5194097081455e-14		0		Tial1			0					0					0
ENSMUSG00000021113	Snapc1	991.155506465211	0.957588028901556	0.116955007224838	8.18766166257986	2.66350329813738e-16	1.59699218584154e-14		0		Tlr3			0					0					0
ENSMUSG00000028328	Tmod1	163.057741433938	1.89669682190578	0.231681900539332	8.18664219125648	2.6861525957273e-16	1.60579318081668e-14		0		Tnrc6a			0					0					0
ENSMUSG00000020741	Cluh	13235.6543285715	1.01817197544384	0.124519910731972	8.17678047999444	2.91528427218425e-16	1.73761292743858e-14		1		Tnrc6c			0					0					0
ENSMUSG00000008999	Bmp7	815.167441157713	-4.25957069069887	0.521335802886841	-8.17049331181928	3.07130973638777e-16	1.82520961502266e-14		0		Toe1			0					0					0
ENSMUSG00000044681	Cnpy1	653.801049186091	2.67214716955698	0.327215404736016	8.16632447886358	3.17927417663963e-16	1.883813457723e-14		0		Tpr			0					0					0
ENSMUSG00000025892	Gria4	6435.72802176942	0.978637269443406	0.119880649735622	8.1634298079101	3.25643216539685e-16	1.92387338428401e-14		0		Tra2a			0					0					0
ENSMUSG00000030494	Rhpn2	268.423106366956	-2.8249113024647	0.346431487757237	-8.15431449592786	3.511659679447e-16	2.06859344743097e-14		0		Tra2b			0					0					0
ENSMUSG00000047126	Cltc	84899.9037471951	0.994188591808271	0.121959353044363	8.15180276863746	3.58538715223817e-16	2.10586616819213e-14		1		Trim21			0					0					0
ENSMUSG00000000325	Arvcf	2523.54185643875	-2.17270505877295	0.266557908257456	-8.15096829419308	3.61021772913263e-16	2.1142862317182e-14		0		Trim71			0					0					0
ENSMUSG00000051726	Kcnf1	132.161809748917	2.72161289620384	0.333978033130125	8.14907756266546	3.66710700323626e-16	2.14137790397674e-14		0		Trmt10a			0					0					0
ENSMUSG00000025809	Itgb1	91276.0668660723	1.03741198237781	0.127579312802738	8.1315062731357	4.23988581228138e-16	2.46869189520869e-14		0		Trmt2a			0					0					0
ENSMUSG00000034310	Tmem132d	42.0567706302517	-4.77722364002275	0.589461868177158	-8.10438112781707	5.30146742522803e-16	3.07790670745372e-14		0		Trnt1			0					0					0
ENSMUSG00000018160	Med1	14263.8290162355	0.844628716711407	0.104265623561999	8.10074008917397	5.46258439516918e-16	3.16233405819191e-14		0		Trp53			0					0					0
ENSMUSG00000032291	Crabp1	195.712821061638	-3.84245421364435	0.475741602497996	-8.07676729020252	6.6506290262916e-16	3.83907084136592e-14		0		Trub1			0					0					0
ENSMUSG00000038507	Parp12	753.174829164301	1.46907229474512	0.181945194168111	8.07425720400039	6.78886401617825e-16	3.9076701277122e-14		0		Tsr1			0					0					0
ENSMUSG00000029413	Naaa	226.13792253306	-2.67990219460849	0.33267681256194	-8.05557253591135	7.91076397221745e-16	4.54046299100549e-14		0		Tufm			0					0					0
ENSMUSG00000066224	Arid3c	69.8895510485819	-4.4352637204382	0.551247424462372	-8.0458674700637	8.56366286281982e-16	4.90123727370364e-14		0		Tyms			0					0					0
ENSMUSG00000075588	Hoxb2	495.169102781606	-4.19246781738103	0.52157906792167	-8.03802927538237	9.1294822072569e-16	5.21027049709342e-14		0		U2af2			0					0					0
ENSMUSG00000024330	Col11a2	362.059102517524	-3.63293430010175	0.452512743575426	-8.028357989207	9.8785871337772e-16	5.62186486997389e-14		0		Ubr5			0					0					0
ENSMUSG00000004187	Kifc2	293.416086775957	-3.5109550020166	0.438071748769251	-8.01456613415615	1.10526476206445e-15	6.27229968916912e-14		0		Uhmk1			0					0					0
ENSMUSG00000074884	Serf2	11207.7541629112	-1.27564406203918	0.159291482156546	-8.00823775866133	1.16363776270999e-15	6.58501302459422e-14		0		Upf1			0					0					0
ENSMUSG00000044788	Fads6	181.114853672866	-1.90138101871688	0.237650309299259	-8.00075129009232	1.23662344101274e-15	6.97843581026403e-14		0		Utp23			0					0					0
ENSMUSG00000030669	Calca	155.145039321324	-4.09186711729711	0.5116096695356	-7.99802537159118	1.26430324769539e-15	7.11470760560654e-14		0		Utp6			0					0					0
ENSMUSG00000044433	Camsap3	144.432413135503	-3.49175945304502	0.436695900950222	-7.99586038121076	1.28672127825005e-15	7.22069272190123e-14		0		Vim			0					0					0
ENSMUSG00000001248	Gramd1a	10778.9083769989	-0.965868353786088	0.120962831815538	-7.98483583171222	1.40709441728326e-15	7.87425670294127e-14		0		Wbp4			0					0					0
ENSMUSG00000003814	Calr	66781.6893563261	1.5528619416045	0.194780593580156	7.97236476726039	1.5566653575905e-15	8.6871413556837e-14		1		Wdr43			0					0					0
ENSMUSG00000034353	Ramp1	3103.58522038517	2.59630959787103	0.325982173275888	7.96457539926179	1.6579206552009e-15	9.22664903858491e-14		0		Xpo1			0					0					0
ENSMUSG00000041180	Hectd2	4096.00708014583	1.67675566304968	0.210589947778503	7.96218281422091	1.69030486393187e-15	9.38095917046048e-14		0		Xpo5			0					0					0
ENSMUSG00000061143	Maml3	1016.26091494908	-2.02857512384564	0.254902554570706	-7.95823771661315	1.74506844786851e-15	9.65828267877995e-14		0		Xrn2			0					0					0
ENSMUSG00000031748	Gnao1	491.491361577763	-2.40956559176483	0.30279558499036	-7.95773026823209	1.752238198064e-15	9.67139472279382e-14		0		Ybx2			0					0					0
ENSMUSG00000039457	Ppl	136.767613320408	2.47480991995693	0.311099816251476	7.95503497808699	1.79080907611521e-15	9.85727859219042e-14		0		Yrdc			0					0					0
ENSMUSG00000005483	Dnajb1	6380.04594821239	1.07534112148197	0.13526837831576	7.94968591234072	1.86984977031993e-15	1.02643033986009e-13		0		Ythdc2			0					0					0
ENSMUSG00000049336	Tenm2	1043.78927851736	-3.9850408718613	0.501418082733837	-7.94754120181309	1.90249741813928e-15	1.04151393983245e-13		0		Zc3h12b			0					0					0
ENSMUSG00000066232	Ipo7	43957.2205053777	0.949474939135712	0.119506918387953	7.94493701237821	1.94289484526627e-15	1.06074687134781e-13		0		Zc3h14			0					0					0
ENSMUSG00000042198	Chchd7	491.020592205946	-1.88129021899671	0.236838095682252	-7.94335984494952	1.96777013231618e-15	1.07142424555789e-13		0		Zc3h7a			0					0					0
ENSMUSG00000059173	Pde1a	224.019445887642	2.00874617823577	0.253433816286512	7.92611738902611	2.26103866978829e-15	1.22778665880202e-13		0		Zc3h7b			0					0					0
ENSMUSG00000034765	Dusp5	528.854345394586	1.47137475784358	0.185888861270142	7.91534655594729	2.46565318613832e-15	1.33529701849308e-13		0		Zc3h8			0					0					0
ENSMUSG00000006281	Tep1	296.501650724321	-2.2832513550542	0.288522059952803	-7.91361102658044	2.50028656717634e-15	1.35042287352103e-13		1		Zc3hav1			0					0					0
ENSMUSG00000026473	Glul	51644.2302741693	-2.76277217156183	0.349308330203597	-7.90926506090343	2.58912821405819e-15	1.39466783423573e-13		0		Zcrb1			0					0					0
ENSMUSG00000047242	Taf9b	1166.88797824128	2.58410997743016	0.326805014032758	7.90719195382706	2.63259536426205e-15	1.41430043222462e-13		0		Zfp106			0					0					0
ENSMUSG00000087060	Eldr	768.124761143695	2.02914865376939	0.256640414819084	7.90658266041151	2.64550659098842e-15	1.41745680271417e-13		0		Zfp36			0					0					0
ENSMUSG00000024747	Aldh1a7	117.168237431264	-3.09447478256758	0.391724830074722	-7.89961356796634	2.79769427437387e-15	1.49502251595586e-13		0		Zfr2			0					0					0
ENSMUSG00000000693	Loxl3	1364.1730136513	-1.21181088773342	0.153566754075294	-7.89110178847217	2.99530217931525e-15	1.59638512445728e-13		0		Zranb2			0					0					0
ENSMUSG00000067276	Capn6	119.406808894307	-3.43739497722216	0.435946572325404	-7.88489965384193	3.14788369802019e-15	1.67327875937506e-13		0					0					0					0
ENSMUSG00000025558	Dock9	1252.96447004778	-1.6226178484752	0.206605923377618	-7.85368503452589	4.03988065179706e-15	2.14177462134483e-13		0					0					0					0
ENSMUSG00000042961	Egflam	108.134972187423	-3.45829223839483	0.440409902137518	-7.85243978759356	4.08020793311357e-15	2.15747687717863e-13		0					0					0					0
ENSMUSG00000032179	Bmp5	455.333364893321	-3.73210849372067	0.475417188778844	-7.85017576521992	4.1545460725475e-15	2.19103364339115e-13		0					0					0					0
ENSMUSG00000006575	Rundc3a	5761.88355654102	-2.13032264021323	0.271386919796856	-7.84976166798258	4.16828628281059e-15	2.19254035126638e-13		0					0					0					0
ENSMUSG00000042662	Dusp15	200.924674510601	-2.10317821348834	0.269235845039557	-7.81165751974568	5.64407533044401e-15	2.96108181268555e-13		0					0					0					0
ENSMUSG00000024563	Smad2	5426.31799557322	0.696239888671533	0.0892813837201075	7.79826498718041	6.27641074787282e-15	3.28427456952327e-13		1					0					0					0
ENSMUSG00000010086	Rnf112	66.9999129090708	-3.41943021957198	0.438849153209103	-7.79181227664962	6.60548235078137e-15	3.4475141823534e-13		0					0					0					0
ENSMUSG00000037820	Tgm2	150.724508432169	-2.89276721250393	0.371419332702015	-7.78841314333187	6.78559928085805e-15	3.53236907266579e-13		0					0					0					0
ENSMUSG00000031027	Stk33	361.15577542924	-2.26415274817581	0.290783642296117	-7.78638279064588	6.89548284019231e-15	3.58031951800295e-13		0					0					0					0
ENSMUSG00000025937	Lactb2	4411.30334413819	0.631276140537516	0.0810900196503783	7.78488084303443	6.97789408763007e-15	3.61379574008729e-13		1					0					0					0
ENSMUSG00000026879	Gsn	4193.64620787098	-2.6290725126549	0.338396007912825	-7.76921846351149	7.89718619013843e-15	4.07940289709048e-13		0					0					0					0
ENSMUSG00000002980	Bcam	185.145877292538	-1.99535892370182	0.256869018568342	-7.76800150840666	7.97341123420622e-15	4.10824405944549e-13		0					0					0					0
ENSMUSG00000020340	Cyfip2	4140.95179124073	-1.86511592283086	0.24031298577175	-7.76119491354642	8.41328983290884e-15	4.32383002484137e-13		0					0					0					0
ENSMUSG00000068874	Selenbp1	1128.56932745349	-2.70227360180307	0.348296377104557	-7.75854639737427	8.59083154924809e-15	4.40383950104712e-13		0					0					0					0
ENSMUSG00000073406	H2-Bl	29.0867875950348	-4.61468257860308	0.59530042062917	-7.75185506122412	9.05597217359199e-15	4.63049785302498e-13		0					0					0					0
ENSMUSG00000031740	Mmp2	946.263834797199	-2.09775381695375	0.270754988350615	-7.74779378852018	9.3502819049398e-15	4.76888048751689e-13		0					0					0					0
ENSMUSG00000048387	Osr1	24.1781818920828	-4.83854332266197	0.626488651474667	-7.7232736958167	1.13379358629217e-14	5.76803171450558e-13		0					0					0					0
ENSMUSG00000023972	Ptk7	12103.3337851206	-1.08494097328464	0.140564209336921	-7.71847242198137	1.17732126879635e-14	5.9743864688089e-13		0					0					0					0
ENSMUSG00000032394	Igdcc3	222.427609903016	-4.01390235410455	0.520575845958795	-7.71050440634977	1.25321427006761e-14	6.34353132783467e-13		0					0					0					0
ENSMUSG00000045827	Serpinb9	89.1960641760479	-3.1723471782188	0.412029320766794	-7.69932385470773	1.36788087810265e-14	6.90659853891128e-13		0					0					0					0
ENSMUSG00000024011	Pi16	74.3127378504166	3.36023140175526	0.436656479994121	7.69536593571335	1.41089795317994e-14	7.10598754119077e-13		0					0					0					0
ENSMUSG00000081660	Gm11787	311.846740610187	3.74670377656744	0.487634350772954	7.68342872200964	1.5488615868052e-14	7.78138791216396e-13		0					0					0					0
ENSMUSG00000026527	Rgs7	1696.99508185964	2.40680788964201	0.313615417196642	7.67439276791964	1.66204091593757e-14	8.32922295832791e-13		0					0					0					0
ENSMUSG00000011958	Bnip2	12978.4450804407	0.833864966195262	0.108734872801089	7.66879056106195	1.7362567015094e-14	8.67956017583333e-13		0					0					0					0
ENSMUSG00000002257	Def6	141.177062978672	-3.54283908301112	0.462225475911781	-7.66474213915308	1.79190844607897e-14	8.93559097888783e-13		0					0					0					0
ENSMUSG00000030674	Qprt	70.9366942713326	-4.8645834411882	0.635410274731412	-7.65581488786037	1.92090253301753e-14	9.55518578522745e-13		0					0					0					0
ENSMUSG00000050272	Dscam	2050.50954112669	-1.21353564484592	0.158548318860833	-7.65404296661832	1.94757157587358e-14	9.66398447476581e-13		0					0					0					0
ENSMUSG00000060568	Fam78b	1746.16562807509	-2.30843643777637	0.301656229055139	-7.65254026083585	1.97047385525553e-14	9.7536035105597e-13		0					0					0					0
ENSMUSG00000038239	Hrc	136.161888876403	-4.20155541105847	0.549345843193477	-7.64828834716185	2.03672103742791e-14	1.0056809318633e-12		0					0					0					0
ENSMUSG00000054580	Pla2r1	70.3573722321511	-4.14627661963162	0.542272585141813	-7.64611144512737	2.07148151203222e-14	1.02034392521763e-12		0					0					0					0
ENSMUSG00000022614	Lmf2	3851.03795852793	0.638406032722826	0.0836290980865357	7.63377876038112	2.27970999045462e-14	1.12017164555363e-12		0					0					0					0
ENSMUSG00000062825	Actg1	90543.3745770614	1.21436665311092	0.159137358580329	7.63093382939325	2.33059288264254e-14	1.14238745045539e-12		0					0					0					0
ENSMUSG00000022680	Pdxdc1	11791.388621109	0.298496574242609	0.0391541611893318	7.62362326699363	2.46652538374142e-14	1.20608301895278e-12		0					0					0					0
ENSMUSG00000042401	Crtac1	133.129350686908	-2.56162280144689	0.336396722113922	-7.61488633227344	2.63923626032091e-14	1.28741050122095e-12		0					0					0					0
ENSMUSG00000038608	Dock10	29208.3479050533	0.842081525258241	0.110696385139999	7.60712758770987	2.80254618907022e-14	1.36377042330939e-12		0					0					0					0
ENSMUSG00000001020	S100a4	331.444754760032	-1.13365934112442	0.149299248821797	-7.59320190872189	3.12095655172061e-14	1.51505519737261e-12		0					0					0					0
ENSMUSG00000028518	Prkaa2	1234.03825648444	1.8777855179982	0.247325735561321	7.59235796362415	3.14135747613625e-14	1.52129297390002e-12		0					0					0					0
ENSMUSG00000035121	Neil2	30.6745102503347	-4.03280876589003	0.531307719679623	-7.59034475975955	3.19055430559875e-14	1.54141263886313e-12		0					0					0					0
ENSMUSG00000023809	Rps6ka2	3350.16389741928	-1.80227904392242	0.237454083475216	-7.59001074037345	3.19878972942009e-14	1.54169420786835e-12		0					0					0					0
ENSMUSG00000038721	Hoxb7	99.2599311896049	-4.42519709097566	0.584712401078544	-7.56816014644648	3.78547149991656e-14	1.82009806294318e-12		0					0					0					0
ENSMUSG00000015656	Hspa8	182096.695307667	0.723646429107922	0.0956517436202874	7.56542851932329	3.86588054324982e-14	1.85433403391217e-12		1					0					1					0
ENSMUSG00000024659	Anxa1	632.843806959241	3.56285156671567	0.471624669739644	7.55442154601988	4.20725471424196e-14	2.01328630577479e-12		1					0					0					0
ENSMUSG00000042626	Shc1	2651.40979035617	-1.60385227937453	0.212653268130686	-7.5421003094525	4.62461790694704e-14	2.20439928130036e-12		0					0					0					0
ENSMUSG00000033590	Myo5c	48.2500265983115	-3.86708970512954	0.512741262093359	-7.54199045604687	4.62851631088082e-14	2.20439928130036e-12		0					0					0					0
ENSMUSG00000029810	Tmem176b	6512.67605136937	-1.049530753431	0.13920913323232	-7.53923775733513	4.72726408006023e-14	2.24083440369161e-12		0					0					0					0
ENSMUSG00000020312	Shc2	905.542537382171	-2.02011130857044	0.267943961101762	-7.53930523481073	4.72481886963527e-14	2.24083440369161e-12		0					0					0					0
ENSMUSG00000079845	Xlr4a	50.8879482395993	-3.98563889024703	0.528776435455258	-7.53747448449653	4.79160348854407e-14	2.26600103005185e-12		0					0					0					0
ENSMUSG00000034958	Atcay	947.367285173198	-2.185474745224	0.290275968210401	-7.52895514808825	5.11479473857838e-14	2.4131769274801e-12		0					0					0					0
ENSMUSG00000027938	Creb3l4	97.1381806937429	-2.71944125440281	0.361305822866916	-7.52670198565967	5.203795507732e-14	2.44943140884974e-12		0					0					0					0
ENSMUSG00000066129	Kndc1	43.0829452202689	-3.81269679682925	0.506581036876668	-7.52633146383938	5.21857632665954e-14	2.45066290622105e-12		0					0					0					0
ENSMUSG00000037509	Arhgef4	13689.6088111853	-1.07344104643583	0.142633801794941	-7.52585314930521	5.23771825316932e-14	2.45094647336355e-12		0					0					0					0
ENSMUSG00000023224	Serping1	49.2045518879242	-3.69486380102429	0.49096556099005	-7.52570871483014	5.24351201240788e-14	2.45094647336355e-12		0					0					0					0
ENSMUSG00000006740	Kif5b	43261.5013265092	0.894685145865288	0.119006457135589	7.51795463372159	5.56398007171823e-14	2.5947208917786e-12		0					0					0					0
ENSMUSG00000026837	Col5a1	1874.00887644011	-1.94545413516426	0.259140612443965	-7.50733015877599	6.0345398927843e-14	2.80766375704463e-12		0					0					0					0
ENSMUSG00000018845	Unc45b	64.2279597406081	-4.107720366809	0.547475457364427	-7.5030219374285	6.23631103976633e-14	2.89485535039476e-12		0					0					0					0
ENSMUSG00000030351	Tspan11	1372.5775029731	-2.0433363066285	0.273057684190324	-7.48316720215161	7.25524781750054e-14	3.36009706968657e-12		0					0					0					0
ENSMUSG00000031373	Car5b	579.210548684462	-2.23499506452445	0.298741824846524	-7.48135975159373	7.35575120022154e-14	3.39882944219411e-12		0					0					0					0
ENSMUSG00000106334	Gm43549	423.205953018365	-2.01933991944769	0.269931159898384	-7.48094410518546	7.37905608292826e-14	3.40179551136551e-12		0					0					0					0
ENSMUSG00000010051	Hyal1	1409.48223707009	-1.54887172892756	0.207204784896845	-7.47507703404944	7.71586414993694e-14	3.54894518640707e-12		0					0					0					0
ENSMUSG00000070304	Scn2b	66.9921857450301	-4.16662895021375	0.557483772400673	-7.47399145318821	7.77981960099182e-14	3.57021060778089e-12		0					0					0					0
ENSMUSG00000018566	Slc2a4	166.968496684082	-2.09981288092489	0.281441553464469	-7.46091987866313	8.59204892843556e-14	3.93398676618779e-12		0					0					0					0
ENSMUSG00000027525	Phactr3	56.9100638531181	-3.44097747877119	0.461231996081441	-7.46040497624889	8.62569447635086e-14	3.94043630205362e-12		0					0					0					0
ENSMUSG00000102493	Gm8010	182.734424770701	1.68870575274938	0.2263876160431	7.45935569385507	8.69465964988098e-14	3.96295505218331e-12		0					0					0					0
ENSMUSG00000003153	Slc2a3	3698.99713895494	-2.13752598574305	0.286651786461899	-7.45687306584138	8.85999843428269e-14	4.02919928796973e-12		0					0					0					0
ENSMUSG00000068798	Rap1a	5820.00194269008	1.31399360415919	0.176236231248294	7.45586531697871	8.92799114435995e-14	4.05097544131251e-12		0					0					0					0
ENSMUSG00000059248	Sept9	56134.6671824275	1.75363008448074	0.23549584687294	7.44654357079554	9.58174013809382e-14	4.33783678251771e-12		0					0					0					0
ENSMUSG00000028957	Per3	2302.58513040365	-1.82521134549782	0.245204469971372	-7.44362998647991	9.795562305757e-14	4.42469502716997e-12		0					0					0					0
ENSMUSG00000026147	Col9a1	607.204402623429	-1.95909602592351	0.263231648822546	-7.44247902821218	9.88131501017061e-14	4.45344456811851e-12		0					0					0					0
ENSMUSG00000079355	Ackr4	251.330913343571	-2.82798049986517	0.380118303527983	-7.43973777010447	1.00885362154233e-13	4.53668862937318e-12		0					0					0					0
ENSMUSG00000069631	Strada	2353.20207183334	0.663243245571091	0.0892147520687606	7.43423290645821	1.05176512637484e-13	4.71912254698161e-12		0					0					0					0
ENSMUSG00000021340	Gpld1	1156.56069433945	0.699000125126262	0.0941173468889645	7.42690001611405	1.11172329345772e-13	4.97706165999981e-12		0					0					0					0
ENSMUSG00000053411	Cbx7	1257.67515322885	-2.98367050032545	0.402576167448222	-7.4114434523976	1.24932067640211e-13	5.58066836957802e-12		1					0					0					0
ENSMUSG00000034853	Acot11	654.875315123013	-2.80101094671472	0.378187943233447	-7.40639937584082	1.29774626300028e-13	5.78415845451409e-12		0					0					0					0
ENSMUSG00000005506	Celf1	18247.9621538302	1.03113118909253	0.139237991854446	7.40553045443538	1.30627256541862e-13	5.8093084112414e-12		1					0					1					0
ENSMUSG00000021913	Ogdhl	2578.09588136913	-1.28353481676596	0.173391302605992	-7.40253286915214	1.33611106943681e-13	5.92891929622773e-12		0					0					0					0
ENSMUSG00000009647	Mcu	2587.22799861409	0.967656507330248	0.130757741994687	7.40037639507087	1.3579902266851e-13	6.01276288061496e-12		0					0					0					0
ENSMUSG00000019539	Rcn3	2864.023970699	-1.95799743397527	0.264824975185888	-7.39355278935039	1.42956656190516e-13	6.31579999038186e-12		0					0					0					0
ENSMUSG00000085696	Hoxaas3	195.788550251433	-3.80170446732862	0.514328247362703	-7.3915918225811	1.45081319423338e-13	6.39564170919598e-12		0					0					0					0
ENSMUSG00000032717	Mdfi	1112.92880576861	-2.08036966816043	0.281577553964175	-7.3882652891612	1.48756723936401e-13	6.54334707515880e-12		0					0					0					0
ENSMUSG00000031343	Gabra3	283.131900816883	-1.81317898096996	0.245589266134104	-7.38297324435941	1.54793143100687e-13	6.7940362982711e-12		0					0					0					0
ENSMUSG00000023903	Mmp25	103.742781682653	-4.67344770813264	0.634499667456492	-7.36556368400792	1.76399889490943e-13	7.72554820366203e-12		0					0					0					0
ENSMUSG00000030769	Slc5a11	47.3138866374169	-3.82696822892957	0.521555638038911	-7.33760302797083	2.17452996493963e-13	9.50283745632838e-12		0					0					0					0
ENSMUSG00000026944	Abca2	5761.7341589055	-0.843092417781558	0.115021182502305	-7.32988828179249	2.30344669218483e-13	1.00444236062241e-11		0					0					0					0
ENSMUSG00000054252	Fgfr3	6844.37438931044	-3.29881578865483	0.450215054896206	-7.32720008533556	2.35010828057886e-13	1.02039092032467e-11		0					0					0					0
ENSMUSG00000039942	Ptger4	113.882977994038	-2.01849885940611	0.275480334183699	-7.32719765781942	2.35015083406457e-13	1.02039092032467e-11		0					0					0					0
ENSMUSG00000067212	H2-T23	271.900300000808	-2.72747410690956	0.37234857042184	-7.32505593836324	2.38799084309708e-13	1.03459061344159e-11		0					0					0					0
ENSMUSG00000039316	Rftn1	110.280589413877	-3.73023177177383	0.509276322029998	-7.32457334145236	2.39659966160625e-13	1.03609220563776e-11		1					0					0					0
ENSMUSG00000026173	Plcd4	3678.88383992049	-2.8736665791457	0.392438548506048	-7.32258997003556	2.43230133215406e-13	1.04927500294595e-11		0					0					0					0
ENSMUSG00000034829	Nxnl1	35.4866633945076	-3.21813114211312	0.439795124021428	-7.31734156733472	2.52931477561106e-13	1.08879434763804e-11		0					0					0					0
ENSMUSG00000032878	Ccdc85a	553.587738931519	-1.88766874878818	0.25810067266484	-7.31369170524959	2.59901068033048e-13	1.11641085641659e-11		0					0					0					0
ENSMUSG00000027489	Necab3	77.9828147239995	-1.86908353883821	0.255628764085759	-7.31171057968722	2.63762756422399e-13	1.13058818955014e-11		0					0					0					0
ENSMUSG00000022587	Ly6e	243.742879920451	-3.376277675108	0.461939798576756	-7.30891273172472	2.69312596722478e-13	1.15192602411275e-11		0					0					0					0
ENSMUSG00000035580	Kcnh8	34.1868367774655	-3.89152928430656	0.532708779088186	-7.30517205097974	2.76912181926296e-13	1.18192220700999e-11		0					0					0					0
ENSMUSG00000017176	Nt5c3b	3956.50077166667	1.56963888468848	0.214918031424441	7.30343040221045	2.80522010947985e-13	1.19479840011799e-11		0					0					0					0
ENSMUSG00000033419	Snap91	722.344769829713	-1.02829567462443	0.14088703772169	-7.29872450477474	2.90508454529933e-13	1.2347222204557e-11		0					0					0					0
ENSMUSG00000030302	Atp2b2	49.6626268948759	-3.04901836546873	0.417893144073425	-7.29616747417377	2.96080329840195e-13	1.25575459472854e-11		0					0					0					0
ENSMUSG00000015143	Actn1	3197.79427470879	-1.00879893103953	0.138285328492385	-7.29505394417227	2.98539440593952e-13	1.26352427945499e-11		1					0					0					0
ENSMUSG00000055200	Sertad3	815.202354746291	2.49357104490492	0.342390212074806	7.28283390402562	3.268795915917e-13	1.380569444907e-11		0					0					0					0
ENSMUSG00000025855	Prkar1b	182.852467324517	-1.52849275469976	0.209885864587714	-7.28249497745942	3.27702144493749e-13	1.38114799225336e-11		0					0					0					0
ENSMUSG00000059824	Dbp	364.038543195586	-2.21656367909733	0.304543536056906	-7.27831464688564	3.38016233677318e-13	1.42164405921988e-11		0					0					0					0
ENSMUSG00000039361	Picalm	20650.2249345264	0.746667742141066	0.102600532458037	7.27742560640655	3.40250520703752e-13	1.42805978960371e-11		0					0					0					0
ENSMUSG00000022949	Clic6	45.3442167587767	-4.41644775638608	0.606996949287089	-7.27589778099073	3.44124094495152e-13	1.44131476251545e-11		0					0					0					0
ENSMUSG00000046844	Vat1l	136.795387769984	-3.88084459855093	0.534188782305942	-7.26493091412071	3.7322897464651e-13	1.55997322058685e-11		0					0					0					0
ENSMUSG00000028150	Rorc	191.58189352388	-4.21523311431066	0.580690254243484	-7.25900440640631	3.89949774567234e-13	1.62648616116594e-11		0					0					0					0
ENSMUSG00000063646	Jakmip1	47.3183910368181	-4.70938204762116	0.64938460462345	-7.2520691345184	4.10452269889949e-13	1.70846517132292e-11		1					0					0					0
ENSMUSG00000033065	Pfkm	11618.98646448	-0.955885915042873	0.131849298076319	-7.24983696530243	4.17273598475408e-13	1.7332770958527e-11		0					0					0					0
ENSMUSG00000082195	Gm13034	1476.22632751125	1.14825421775866	0.158614395361064	7.23928124647716	4.51068779956621e-13	1.86980074917821e-11		0					0					0					0
ENSMUSG00000018906	P4ha2	203.696529988227	-2.33097853640673	0.322249761119291	-7.23345310888793	4.70865078742444e-13	1.94785377337686e-11		0					0					0					0
ENSMUSG00000017652	Cd40	93.1889110187248	-3.22240149058358	0.445510189866318	-7.23305900489171	4.72234095857945e-13	1.94951395392503e-11		0					0					0					0
ENSMUSG00000027223	Mapk8ip1	8262.85418836887	-1.03395589938457	0.142978798949693	-7.23153297537748	4.775720975648e-13	1.96751891156246e-11		0					0					0					0
ENSMUSG00000030111	A2m	3334.92008157671	2.69935975629907	0.373491490341316	7.22736615453342	4.9245108087504e-13	2.02467744394052e-11		0					0					0					0
ENSMUSG00000003420	Fcgrt	384.739923357181	-3.67804260488664	0.509378821518978	-7.22064296650309	5.17423392366787e-13	2.12301663189843e-11		0					0					0					0
ENSMUSG00000001349	Cnn1	74.8807315497614	-3.85594579010427	0.534274845941927	-7.21715764721477	5.3085424466967e-13	2.17369707583642e-11		0					0					0					0
ENSMUSG00000029032	Arhgef16	33.7225628551323	-3.19088855198001	0.442190991330319	-7.21608674654432	5.35049332515622e-13	2.1864308017971e-11		0					0					0					0
ENSMUSG00000022665	Ccdc80	3778.68787420967	-1.32529233104249	0.183804437859921	-7.21033913257583	5.58126976466208e-13	2.27611863722434e-11		0					0					0					0
ENSMUSG00000039419	Cntnap2	55.2285670454327	-4.56668027258279	0.634026341327155	-7.20266647443028	5.90462825308197e-13	2.40312405629474e-11		0					0					0					0
ENSMUSG00000021069	Pygl	140.396833928406	-2.70010012283364	0.3752868398803	-7.19476367382041	6.25690424916913e-13	2.54136276217261e-11		0					0					0					0
ENSMUSG00000032338	Hcn4	39.2315576973294	-3.71389387051388	0.51637382984031	-7.19225811978583	6.37284027072492e-13	2.5832442674854e-11		0					0					0					0
ENSMUSG00000030077	Chl1	15747.4238770262	1.5962743342811	0.222054310589283	7.18866627738474	6.54272736609264e-13	2.6467828417129e-11		0					0					0					0
ENSMUSG00000029657	Hsph1	8321.47297195967	1.23024846741066	0.171160268411352	7.18769886743796	6.58923886397521e-13	2.66025663634558e-11		0					0					0					0
ENSMUSG00000041544	Disp3	351.125468797593	-2.90140705223505	0.403938043829537	-7.18280215631151	6.829689967839e-13	2.75181868184169e-11		0					0					0					0
ENSMUSG00000029153	Ociad2	1713.44298014526	2.32229137811776	0.323358727208013	7.18178042748126	6.88093707034248e-13	2.76693329778682e-11		0					0					0					0
ENSMUSG00000031111	Igsf1	108.395424995878	-3.30230963777441	0.459949709109765	-7.17971893963374	6.9854874208926e-13	2.80337907532475e-11		0					0					0					0
ENSMUSG00000063952	Brpf3	1656.54939756903	0.649913030891621	0.0905783112443173	7.17515067308561	7.22275947808229e-13	2.89283722555558e-11		0					0					0					0
ENSMUSG00000038305	Spats2l	6630.46411437229	1.75622948274724	0.244950991656999	7.16971779075898	7.51525234976095e-13	3.00401336980722e-11		0					0					0					0
ENSMUSG00000093594	Gm20707	42.9281601112076	-4.05402263730832	0.565768131184749	-7.16551960750949	7.74920641960378e-13	3.09139628770966e-11		0					0					0					0
ENSMUSG00000040811	Eml2	348.755206394191	-2.68612994699893	0.375421321364346	-7.15497440911737	8.3688533061127e-13	3.33199444080922e-11		0					0					0					0
ENSMUSG00000102627	Snurf	554.382631406862	-2.9858500403537	0.417811949621987	-7.14639694497759	8.90852124502507e-13	3.53986329393048e-11		0					0					0					0
ENSMUSG00000033579	Fa2h	91.6704805183779	-3.00212307840697	0.420203647793233	-7.14444792227079	9.03583059773617e-13	3.58338274059041e-11		0					0					0					0
ENSMUSG00000000303	Cdh1	173.145295705977	-4.65733519540247	0.652030008225995	-7.14282339255193	9.14330723810445e-13	3.61888148563560e-11		0					0					0					0
ENSMUSG00000032966	Fkbp1a	4205.44010136569	1.1943994839347	0.167276832752742	7.14025644961954	9.31569528673342e-13	3.6798822989516e-11		0					0					0					0
ENSMUSG00000071369	Map3k5	973.800279865756	-1.78698597097302	0.250466226270703	-7.13463846036333	9.70418871897011e-13	3.82584316893096e-11		0					0					0					0
ENSMUSG00000031503	Col4a2	2896.92896931206	-1.14657717844439	0.160789142269489	-7.13093659348394	9.96882375059540e-13	3.92249850155264e-11		0					0					0					0
ENSMUSG00000042078	Svop	846.802953068584	-2.2562497227945	0.316477790676302	-7.12925137012924	1.00916288779801e-12	3.96307905215958e-11		0					0					0					0
ENSMUSG00000021610	Clptm1l	11684.2460599598	1.26123282535742	0.177336817275078	7.11207545470404	1.14310732520677e-12	4.48035801043104e-11		0					0					0					0
ENSMUSG00000052551	Adarb2	180.595496695727	-4.05723253505893	0.570680808436123	-7.1094602711054	1.1649762876557e-12	4.5572062701188e-11		1					0					0					0
ENSMUSG00000028753	Vwa5b1	42.2422998533489	-4.14676841658847	0.583340775731699	-7.10865516196271	1.17179112953467e-12	4.57498141387702e-11		0					0					0					0
ENSMUSG00000049538	Adamts16	132.359433787169	2.88599269651975	0.406307222129618	7.10298153548222	1.22093722715428e-12	4.75764049869441e-11		0					0					0					0
ENSMUSG00000030703	Gdpd3	368.58920081177	-3.21585293050138	0.452829115352302	-7.10169205440654	1.23238596033808e-12	4.79298215385539e-11		0					0					0					0
ENSMUSG00000006850	Tmco6	1296.14260337257	-1.41434844959999	0.199294283257592	-7.09678384387935	1.27693537609923e-12	4.95667439053855e-11		0					0					0					0
ENSMUSG00000022136	Dnajc3	9689.42940560018	1.11138678830218	0.15694301618361	7.08146698927943	1.42636349123542e-12	5.52606132585167e-11		0					0					0					0
ENSMUSG00000040717	Il17rd	5190.99077701289	-2.44099335687425	0.344852435737389	-7.07837064179273	1.45859186885214e-12	5.64007519959601e-11		0					0					0					0
ENSMUSG00000090223	Pcp4	146.738071640463	-3.24525807669755	0.458698698102537	-7.07492323418827	1.49531514031001e-12	5.77099977331138e-11		1					0					0					0
ENSMUSG00000020048	Hsp90b1	60404.2152936333	1.22514958806843	0.173218788259109	7.07284469763056	1.51789335472806e-12	5.84693681153949e-11		1					0					0					0
ENSMUSG00000028033	Kcnq5	557.430067711842	1.60634538985489	0.227717727968996	7.05410775077465	1.73711734865929e-12	6.67861948589505e-11		0					0					0					0
ENSMUSG00000037640	Zfp60	2934.51545208624	-2.14410759034755	0.30399067536164	-7.05320183849993	1.74846936801412e-12	6.70945978819284e-11		0					0					0					0
ENSMUSG00000029162	Khk	303.490938358839	-2.04648227519276	0.290811900041018	-7.03713388243092	1.96234288024739e-12	7.51584784514523e-11		0					0					0					0
ENSMUSG00000060090	Rp2	5700.4456443597	0.621207514278275	0.0883654573955496	7.02998131382457	2.06561199835392e-12	7.89636040205654e-11		0					0					0					0
ENSMUSG00000040488	Ltbp4	1075.61148509422	-1.09897186826826	0.156549358526553	-7.01997043368183	2.21915200376736e-12	8.46724171740478e-11		0					0					0					0
ENSMUSG00000028289	Epha7	863.107930748181	-2.03027316591427	0.289239420918317	-7.01935150979171	2.22900363929386e-12	8.48875374616525e-11		0					0					0					0
ENSMUSG00000020553	Pctp	339.75169317166	-2.63342727432807	0.375480951900063	-7.0134776771019	2.32466070584318e-12	8.83634237356919e-11		0					0					0					0
ENSMUSG00000020687	Cdc27	15203.1534342524	0.996686119126859	0.142134615539332	7.01226872387786	2.34484273000871e-12	8.89627149505753e-11		0					0					0					0
ENSMUSG00000034903	Cobll1	1561.59441072924	1.68475015482513	0.24055352780294	7.00363935716325	2.4939759856513e-12	9.44429327197952e-11		0					0					0					0
ENSMUSG00000037946	Fgd3	661.070904693185	-1.57350046920406	0.224845855592563	-6.99812974118303	2.59401829401029e-12	9.7863469196875e-11		0					0					0					0
ENSMUSG00000024513	Mbd2	3005.53893314524	0.571941517662668	0.0817249368270289	6.99837209875346	2.58953601855474e-12	9.7863469196875e-11		1					0					0					0
ENSMUSG00000004267	Eno2	441.971382044758	-2.31847902639348	0.331636816385875	-6.99101822186058	2.72898310241773e-12	1.0257107011438e-10		0					0					0					0
ENSMUSG00000053441	Adamts19	284.174166573045	3.19202652810557	0.456587798092884	6.99104650066934	2.72843301580485e-12	1.0257107011438e-10		0					0					0					0
ENSMUSG00000030681	Mvp	561.555116638951	-1.90177789971527	0.272269363417676	-6.98491330733323	2.85031932413361e-12	1.06932091441333e-10		0					0					0					0
ENSMUSG00000042644	Itpr3	233.996470135488	-1.90741549019378	0.27326464348452	-6.98010348456162	2.94962714060945e-12	1.10452023001334e-10		0					0					0					0
ENSMUSG00000066438	Plekhd1	39.4817173837993	-3.27784317542381	0.469778734499599	-6.97741922889574	3.00651560112036e-12	1.12373401299018e-10		0					0					0					0
ENSMUSG00000004661	Arid3b	319.504545905264	-2.7846357010641	0.399140734554356	-6.9765760795454	3.02460582853631e-12	1.12840201892023e-10		0					0					0					0
ENSMUSG00000020007	Il20ra	33.4486282424082	-4.08877417566768	0.586426545908431	-6.97235519809864	3.11678402632679e-12	1.16064197771496e-10		0					0					0					0
ENSMUSG00000032011	Thy1	287.891056103168	-3.69984848593201	0.530767810945401	-6.97074767842808	3.15260962104918e-12	1.1718168528719e-10		0					0					0					0
ENSMUSG00000020427	Igfbp3	79799.8644624625	3.62042413194384	0.519728801093235	6.96598711545018	3.26108991306394e-12	1.20990639757986e-10		0					0					0					0
ENSMUSG00000085925	Rtl1	531.751042166929	-4.55038894641738	0.653357678800353	-6.96462151447041	3.29287813892633e-12	1.2194544666693e-10		0					0					0					0
ENSMUSG00000026728	Vim	143088.353639799	1.2331045417131	0.177270697497257	6.95605398479451	3.49935813043098e-12	1.29354254854427e-10		1					0					0					0
ENSMUSG00000020672	Sntg2	196.658649156237	-3.71213995523658	0.534008424982073	-6.95146327581105	3.61516527677359e-12	1.3339032905839e-10		0					0					0					0
ENSMUSG00000058586	Serhl	470.394413383056	-1.35486580441359	0.194938168094347	-6.95023359282753	3.64681856906638e-12	1.34312261229271e-10		0					0					0					0
ENSMUSG00000014498	Ankrd52	2941.09812159624	1.23735038107923	0.178234338171077	6.94226709497229	3.85856781405684e-12	1.41851655441586e-10		0					0					0					0
ENSMUSG00000028927	Padi2	359.516512313943	-3.35658534980977	0.483666890067977	-6.93987001950458	3.92460870695661e-12	1.44016697650907e-10		0					0					0					0
ENSMUSG00000040213	Kyat3	1240.41333008143	-1.67330927560112	0.241146305699512	-6.93897951597152	3.94942387445925e-12	1.44663806136102e-10		0					0					0					0
ENSMUSG00000037470	Uggt1	21471.0863059224	0.897243330673594	0.129359055676347	6.93606895924221	4.03160860324892e-12	1.47406146862165e-10		0					0					0					0
ENSMUSG00000047261	Gap43	13202.7367537633	2.49314628238546	0.359723033052582	6.93073852188116	4.18649238919767e-12	1.5279180375503e-10		0					0					0					0
ENSMUSG00000017314	Mpp2	1773.29963189238	-1.33466009455054	0.192675122684328	-6.92699750728693	4.29866154487812e-12	1.56601872483028e-10		0					0					0					0
ENSMUSG00000027259	Adal	1718.23066388952	0.973153423700207	0.140507582197855	6.92598512107244	4.32951969619436e-12	1.57441342598433e-10		0					0					0					0
ENSMUSG00000053930	Shisa6	184.043311079392	-2.56048002168108	0.369930054323231	-6.92152473625143	4.46808095946802e-12	1.62187313530528e-10		0					0					0					0
ENSMUSG00000057531	Dtnbp1	1449.58065276633	0.716662579896847	0.103577083671379	6.91912298062589	4.54448227089292e-12	1.64663920556491e-10		0					0					0					0
ENSMUSG00000024462	Gabbr1	6004.38286180235	-3.01801592237607	0.436307399124303	-6.91717795396873	4.6072919940183e-12	1.66640044006271e-10		0					0					0					0
ENSMUSG00000025964	Adam23	1032.59751777234	-1.96741283753958	0.284566394141095	-6.91372164122828	4.72101121734344e-12	1.70447118251973e-10		0					0					0					0
ENSMUSG00000038844	Kif16b	2453.18551485223	-0.843340456737952	0.122057064993517	-6.90939485381485	4.86725469249548e-12	1.75233681527226e-10		0					0					0					0
ENSMUSG00000026994	Galnt3	41.8660825023616	-3.7396074632598	0.541243678937129	-6.90928616589755	4.87098489304312e-12	1.75233681527226e-10		0					0					0					0
ENSMUSG00000037962	Rflna	249.852155760965	3.51219879149231	0.50868358493824	6.90448619826947	5.03854554831002e-12	1.80938571508474e-10		0					0					0					0
ENSMUSG00000038453	Srcin1	121.200901707076	-3.00105131466542	0.434702155190834	-6.90369550467942	5.06668439256539e-12	1.81625309203954e-10		0					0					0					0
ENSMUSG00000057880	Abat	9793.28991215699	-3.33491175781107	0.483123576779931	-6.90281310640769	5.09826867178522e-12	1.82432896379725e-10		0					0					0					0
ENSMUSG00000028788	Ptp4a2	30489.622863119	0.657506667962759	0.0952661628097424	6.9017859916944	5.13527599816295e-12	1.83431330246438e-10		0					0					0					0
ENSMUSG00000045038	Prkce	658.539739305781	-1.28218912902836	0.185880560000729	-6.89791944366494	5.27696537301048e-12	1.88158839654282e-10		0					0					0					0
ENSMUSG00000028367	Txn1	62231.1510360429	2.12918841767255	0.308916496360036	6.89244000485822	5.48434249107942e-12	1.95207709938668e-10		0					0					0					0
ENSMUSG00000020516	Rps6kb1	8533.68757070138	0.838986707870479	0.12174492771817	6.89134835919133	5.52660142172854e-12	1.96024435029946e-10		0					0					0					0
ENSMUSG00000050926	Dcaf12l2	40.5294606862189	4.26058003592089	0.618250907802721	6.89134456925118	5.52674868941772e-12	1.96024435029946e-10		0					0					0					0
ENSMUSG00000049422	Chchd10	428.946310183729	-3.80445253953345	0.55252705445858	-6.88554978228428	5.7564778888909e-12	2.03813714498411e-10		0					0					0					0
ENSMUSG00000068742	Cry2	2130.93113478917	-1.91128453987973	0.277591923243584	-6.88523108866752	5.76938017029112e-12	2.03912163001202e-10		0					0					0					0
ENSMUSG00000040669	Phc1	4031.32211346903	-0.831054408690105	0.120759134406137	-6.88191756902715	5.90521832960416e-12	2.08347685583547e-10		0					0					0					0
ENSMUSG00000032212	Sltm	9519.2895649692	0.660494986560201	0.0960241218436201	6.87842777292823	6.0516719209154e-12	2.13141577830003e-10		1					0					0					0
ENSMUSG00000036395	Glb1l2	273.788379637558	-2.21811546047746	0.32253271778364	-6.87717970356546	6.10490811394816e-12	2.14641324369284e-10		0					0					0					0
ENSMUSG00000009075	Cabp7	145.387673609912	-2.39191718255288	0.348421044148929	-6.86501927113931	6.64822777177679e-12	2.33336579599678e-10		0					0					0					0
ENSMUSG00000017897	Eya2	631.824958117499	-2.05488234943588	0.300345224815254	-6.84173470944931	7.82398826044728e-12	2.74125334773862e-10		0					0					0					0
ENSMUSG00000032396	Dis3l	4232.01098162047	0.692047483268739	0.101212809984596	6.83754836343408	8.05598963597066e-12	2.81763831955321e-10		1					0					0					0
ENSMUSG00000031965	Tbx20	54.9254615073738	-3.99686963418684	0.584992976120691	-6.83233781829587	8.35418308528188e-12	2.91686953962026e-10		0					0					0					0
ENSMUSG00000038387	Rras	686.915249529274	-1.69382691251761	0.247934095536392	-6.83176272651451	8.38775028190871e-12	2.92352278856977e-10		0					0					0					0
ENSMUSG00000021998	Lcp1	38.868493099276	-3.02317806780053	0.442614892303878	-6.83026739580411	8.47565012573864e-12	2.94905781404371e-10		0					0					0					0
ENSMUSG00000030917	Tmem159	220.640680788563	-1.90208428817817	0.27853278341599	-6.82894223383894	8.55430084932061e-12	2.97129215362781e-10		0					0					0					0
ENSMUSG00000034664	Itga2b	146.52040735977	-1.58024455773509	0.231428163107229	-6.82822927217769	8.59691180541656e-12	2.98095327421553e-10		0					0					0					0
ENSMUSG00000003436	Dll3	2447.16765442556	-2.94389834279706	0.431272566353584	-6.82607374655839	8.72700802507546e-12	3.02086432428128e-10		0					0					0					0
ENSMUSG00000038807	Rap1gap2	881.781660102757	-1.36221733153546	0.199666180035495	-6.82247404789981	8.94857998030068e-12	3.09224858118589e-10		0					0					0					0
ENSMUSG00000091002	Tcerg1l	16.4830073400074	-4.0706068027619	0.597472325579483	-6.81304661067582	9.55531643641402e-12	3.29625693369858e-10		0					0					0					0
ENSMUSG00000028670	Lypla2	3448.43359998037	1.22121052424216	0.179304209532975	6.81083019424356	9.70371153904726e-12	3.34172602847258e-10		0					0					0					0
ENSMUSG00000005397	Nid1	1992.14528553749	-1.33152101999723	0.19559454290763	-6.80755710360512	9.92699132418057e-12	3.4127844234973e-10		0					0					0					0
ENSMUSG00000082925	Gm13135	1795.84244188365	1.15056602015569	0.169030915525523	6.80683777034835	9.97673243345157e-12	3.42404176497982e-10		0					0					0					0
ENSMUSG00000027070	Lrp2	2914.12773584788	-2.09135828081059	0.307435347151456	-6.80259540806899	1.02750922100793e-11	3.52044230721525e-10		0					0					0					0
ENSMUSG00000017344	Vtn	101.523941156629	-4.18366859263819	0.61507914602147	-6.80183781176699	1.03292851599313e-11	3.53300133840368e-10		0					0					0					0
ENSMUSG00000032036	Kirrel3	3402.91427727918	0.849832176145747	0.125045727550016	6.79617123108688	1.07436077659362e-11	3.66848681445002e-10		0					0					0					0
ENSMUSG00000035095	Fam167a	177.765504487845	-3.28539424218416	0.483946517927678	-6.78875479103072	1.1310548909314e-11	3.85553838116818e-10		0					0					0					0
ENSMUSG00000020732	Rab37	36.9166790966162	-3.44449682757007	0.507664800610892	-6.78498257792382	1.16100520997934e-11	3.95094779733847e-10		0					0					0					0
ENSMUSG00000060803	Gstp1	4027.74121494818	2.04280694115294	0.30153327385176	6.77473140877056	1.24637590476045e-11	4.23431517323846e-10		0					0					0					0
ENSMUSG00000047361	Gm973	1004.32269394641	-3.88898031791811	0.574394564845536	-6.77057297532737	1.28273362505089e-11	4.35049690408675e-10		0					0					0					0
ENSMUSG00000036853	Mcoln3	44.7947876560176	-3.81947654127293	0.564738071352622	-6.76327085957704	1.34910674785054e-11	4.56791672978101e-10		0					0					0					0
ENSMUSG00000005686	Ampd3	1872.45125078727	-2.22406414825087	0.328929363783906	-6.76152509665265	1.36546657571317e-11	4.61555195206671e-10		0					0					0					0
ENSMUSG00000097554	Gm26825	91067.5544106059	0.80831415350445	0.119617736646723	6.75747741233152	1.40414923885616e-11	4.73835687872632e-10		0					0					0					0
ENSMUSG00000028977	Casz1	97.9683341414325	-2.32217722980722	0.343857652735505	-6.75330972375779	1.44509987840044e-11	4.86839166392229e-10		0					0					0					0
ENSMUSG00000030269	Mtmr14	3100.87796412391	-0.871435748985902	0.129043332662203	-6.75304745319205	1.44771564094698e-11	4.86906165317492e-10		0					0					0					0
ENSMUSG00000030800	Prss8	52.729113563185	-3.02031177160111	0.447523765477177	-6.74894163079957	1.48927481903639e-11	5.00048841738452e-10		0					0					0					0
ENSMUSG00000030826	Bcat2	978.034550946996	-1.19622917261618	0.177337148991131	-6.74550808683637	1.52492441620349e-11	5.11166843408244e-10		0					0					0					0
ENSMUSG00000069805	Fbp1	312.390819099048	-2.3953444403076	0.355386103495511	-6.74011847043944	1.58257539618483e-11	5.29610696537204e-10		0					0					0					0
ENSMUSG00000007783	Cpt1c	5502.01472227885	-0.986049368077557	0.146390734999501	-6.73573616582303	1.63102008353767e-11	5.44917588771971e-10		0					0					0					0
ENSMUSG00000035357	Pdzrn3	2967.87602569854	-2.22664901392274	0.330794184978923	-6.73122175368536	1.68244320201895e-11	5.60239681783039e-10		0					0					0					0
ENSMUSG00000032336	Nptn	9140.49111606605	0.817949837666349	0.121515502768242	6.73123855831274	1.68224886978264e-11	5.60239681783039e-10		0					0					0					0
ENSMUSG00000038637	Lrrc56	425.883032018694	-1.43275178036401	0.213103353089303	-6.72327187533086	1.77688587206484e-11	5.90711927039906e-10		0					0					0					0
ENSMUSG00000039031	Arhgap18	10385.4566616865	1.55164417018778	0.23080920052301	6.72262702990946	1.78477019316992e-11	5.92355524079099e-10		0					0					0					0
ENSMUSG00000028524	Sgip1	641.659618146122	-1.69876524528148	0.252843698290556	-6.71863786507876	1.83431144048175e-11	6.07796682235944e-10		0					0					0					0
ENSMUSG00000039686	Zer1	3769.98284000141	-1.10384948191758	0.164306450436978	-6.71823582690672	1.83937839475079e-11	6.08474829895722e-10		0					0					0					0
ENSMUSG00000022545	Ercc4	1920.50762683405	0.673224819996766	0.100228605819968	6.71689299166769	1.85640190624919e-11	6.13099554152395e-10		0					0					0					0
ENSMUSG00000060924	Csmd1	761.08147066977	-3.97141994054997	0.592001843575304	-6.70845873817755	1.96690768746887e-11	6.48532279406676e-10		0					0					0					0
ENSMUSG00000061887	Ssbp3	5629.84808451829	-0.964890469707618	0.14386119137048	-6.70709355675204	1.98538982998804e-11	6.53556593381356e-10		0					0					0					0
ENSMUSG00000031073	Fgf15	87.4169174652283	-3.38734552555843	0.505104715254042	-6.7062243199507	1.99724624775874e-11	6.56386996857219e-10		0					0					0					0
ENSMUSG00000047446	Arl4a	2977.20358606657	3.02061848033193	0.450498807857206	6.70505321578868	2.01332982287485e-11	6.60595156541313e-10		0					0					0					0
ENSMUSG00000035615	Frmpd1	1537.35552145319	-2.33809359190262	0.348765537048713	-6.70391235237228	2.02911999471926e-11	6.64693518920555e-10		0					0					0					0
ENSMUSG00000097466	D430036J16Rik	83.6333997819397	4.24154785025249	0.633449561120501	6.6959519914256	2.14272065717339e-11	7.00767051289206e-10		0					0					0					0
ENSMUSG00000057182	Scn3a	397.080709372481	-2.12057447987566	0.316753712030154	-6.6947107463536	2.16098647400468e-11	7.05595356649892e-10		0					0					0					0
ENSMUSG00000051154	Commd3	4818.90482446544	0.920103580441101	0.137475689849647	6.69284570564723	2.18871884694983e-11	7.13494011175589e-10		0					0					0					0
ENSMUSG00000056445	Hoxaas2	380.182679651282	-3.50905344473438	0.524597886265658	-6.68903466179309	2.2464752382761e-11	7.31138774641522e-10		0					0					0					0
ENSMUSG00000085645	Hoxb5os	37.4155558593294	-3.83950972428141	0.575406086154626	-6.67269571293627	2.51146783959016e-11	8.16065017683604e-10		0					0					0					0
ENSMUSG00000017781	Pitpna	9068.44055811353	1.33576324254179	0.200407877862783	6.66522322768357	2.64263378096035e-11	8.5730273995535e-10		0					0					0					0
ENSMUSG00000021198	Unc79	3290.20460769837	-1.37668158587287	0.206723588727394	-6.65952828290097	2.74707838746751e-11	8.89753073857241e-10		0					0					0					0
ENSMUSG00000039156	Stim2	13161.3208707266	1.99595294049078	0.300105542070981	6.65083665805379	2.91431572341191e-11	9.42404567638145e-10		0					0					0					0
ENSMUSG00000029603	Dtx1	813.164956023929	-2.61809827777268	0.393742065937778	-6.6492724660677	2.94545299750295e-11	9.50947052687411e-10		0					0					0					0
ENSMUSG00000040557	Mettl27	667.060644516339	-2.11060058978413	0.317660325466234	-6.64420584058265	3.04856287379567e-11	9.82661562487801e-10		0					0					0					0
ENSMUSG00000014791	Elmo3	374.366799713949	-1.59386377330927	0.239999389835241	-6.64111593951741	3.11317027981105e-11	1.00188384116731e-09		0					0					0					0
ENSMUSG00000071658	Gng3	192.642428964188	-1.89523122163455	0.285811081639605	-6.63106276622385	3.33278468046053e-11	1.07084976351767e-09		0					0					0					0
ENSMUSG00000031760	Mt3	2516.66261852292	-2.46137910746805	0.371622919374607	-6.6233242869149	3.51209356611577e-11	1.12666619399631e-09		0					0					0					0
ENSMUSG00000026726	Cubn	320.585246822614	1.49946882960213	0.226422554791511	6.62243578597035	3.53327566691872e-11	1.13165932568751e-09		0					0					0					0
ENSMUSG00000031750	Il34	139.139070587129	3.11518577530384	0.470809924095283	6.61665274216561	3.67423217057263e-11	1.17493779854534e-09		0					0					0					0
ENSMUSG00000022342	Kcnv1	233.112014513529	3.56514194042268	0.53942384004735	6.60916643971415	3.86490000632999e-11	1.23395048379594e-09		0					0					0					0
ENSMUSG00000032754	Slc8b1	480.317861139979	-1.7260378021239	0.261178215223273	-6.60865915117908	3.87816469642125e-11	1.23622636034972e-09		0					0					0					0
ENSMUSG00000108037	Gm44597	295.006449015596	-2.95322126656283	0.447302708454656	-6.60228791541556	4.04860241179916e-11	1.28851728575207e-09		0					0					0					0
ENSMUSG00000015134	Aldh1a3	699.594048419578	2.99175214645018	0.453211767723701	6.60122344456442	4.0777839271794e-11	1.29575764979426e-09		0					0					0					0
ENSMUSG00000026275	Ppp1r7	8757.6966049751	0.576380124830282	0.0874522394929506	6.59079891117875	4.37466077868552e-11	1.38790418972281e-09		0					0					0					0
ENSMUSG00000069814	Ccdc92b	91.3340549331246	-3.09079889397549	0.469273203745872	-6.58635283093911	4.50761920019844e-11	1.42783799382387e-09		0					0					0					0
ENSMUSG00000033007	Asic4	124.351247677258	-3.06598274394995	0.465664769843235	-6.58409856726354	4.57653450448172e-11	1.4473919015273e-09		0					0					0					0
ENSMUSG00000027684	Mecom	439.662636680898	-2.35145217839061	0.357197373037133	-6.58306123137744	4.60859229417479e-11	1.45524608712297e-09		0					0					0					0
ENSMUSG00000029576	Radil	102.330819386284	-2.50497135511236	0.380704398484444	-6.5798329756222	4.70977036424752e-11	1.48486750795196e-09		0					0					0					0
ENSMUSG00000045667	Smtnl2	226.053578188232	-1.96578189284776	0.298928631950625	-6.57609102219574	4.8297695651216e-11	1.52032090092093e-09		0					0					0					0
ENSMUSG00000024042	Sik1	660.662799842019	-2.38838220001346	0.363305924144104	-6.57402492304561	4.8973028692711e-11	1.539174159194e-09		0					0					0					0
ENSMUSG00000034813	Grip1	5395.36214342315	-0.724043236743629	0.110159901854959	-6.57265687924207	4.94252671460054e-11	1.55096796249755e-09		0					0					0					0
ENSMUSG00000029009	Mthfr	1620.9444162786	-2.16030022219722	0.328823220135731	-6.56979218592136	5.03855324059077e-11	1.5786422019431e-09		0					0					0					0
ENSMUSG00000028795	Ccdc28b	2497.85369623303	-0.881535189222112	0.134217658905898	-6.56795235744778	5.10118556446691e-11	1.59578391897128e-09		0					0					0					0
ENSMUSG00000024866	Acy3	452.692114729093	-1.99942551021064	0.304484790309416	-6.56658583234596	5.1481977747633e-11	1.60799368016095e-09		0					0					0					0
ENSMUSG00000044641	Pard6b	120.51549011678	-3.53517875343058	0.538822394949768	-6.56093508095585	5.34713981331488e-11	1.66754610958269e-09		0					0					0					0
ENSMUSG00000026643	Nmt2	6455.04127186142	0.677668489987975	0.103348870847998	6.55709621621962	5.48656163337109e-11	1.70838130859187e-09		0					0					0					0
ENSMUSG00000038963	Slco4a1	33.2037836140931	-4.1170325926754	0.628097758348878	-6.55476402829094	5.572993043458e-11	1.73261601625779e-09		0					0					0					0
ENSMUSG00000023452	Pisd	4910.42424853323	-0.896703495747424	0.136834331504332	-6.55320551420998	5.63149285780216e-11	1.74810562578247e-09		0					0					0					0
ENSMUSG00000038526	Car14	436.216076827487	-3.30472814235556	0.504526800632332	-6.55015380394795	5.74778551677855e-11	1.7814598003234e-09		0					0					0					0
ENSMUSG00000045672	Col27a1	669.413223454917	-2.3071142670581	0.35261198368923	-6.54292642842067	6.0326512606075e-11	1.86687852989552e-09		0					0					0					0
ENSMUSG00000021710	Nln	7466.65744431028	0.741160190492761	0.113288247983301	6.54225132515076	6.05995493405113e-11	1.87040006865207e-09		0					0					0					0
ENSMUSG00000049971	Glt1d1	218.811183327569	-1.78866882937028	0.273405372739574	-6.5421861006149	6.06259924962672e-11	1.87040006865207e-09		0					0					0					0
ENSMUSG00000038244	Mical2	2527.5355564952	2.64692965684942	0.404745367230728	6.53974046685139	6.16256813998754e-11	1.89683960677177e-09		0					0					0					0
ENSMUSG00000024526	Cidea	14.5292220122192	-4.00564261674815	0.612518252283525	-6.53962980174834	6.16712966561854e-11	1.89683960677177e-09		0					0					0					0
ENSMUSG00000035356	Nfkbiz	1483.0311048224	-0.769633282363257	0.117764709539074	-6.53534734960555	6.34620810199512e-11	1.94894372595722e-09		0					0					0					0
ENSMUSG00000070044	Fam149a	3367.26243804246	1.82489517758324	0.279465395475916	6.52995042364917	6.57914650037331e-11	2.01740464834887e-09		0					0					0					0
ENSMUSG00000076435	Acsf2	1465.62528647509	-0.986736738007086	0.151189116864337	-6.5265063945872	6.73214439837982e-11	2.0611820828231e-09		0					0					0					0
ENSMUSG00000017493	Igfbp4	11280.2744380242	1.62563535980109	0.24909646162784	6.5261278670022	6.74917089820764e-11	2.06325943725783e-09		0					0					0					0
ENSMUSG00000028556	Dock7	21233.8244951319	0.607337652201356	0.0930718756814441	6.52546913613391	6.77890165697584e-11	2.06920837547629e-09		0					0					0					0
ENSMUSG00000028919	Arhgef19	196.711336664558	-1.77650496048951	0.272375980091745	-6.52225265932452	6.92592166424366e-11	2.1108868055651e-09		0					0					0					0
ENSMUSG00000020640	Itsn2	4913.54051009259	0.589996720509757	0.0905128387577283	6.51837605147901	7.10726307889287e-11	2.16288401793619e-09		0					0					0					0
ENSMUSG00000055629	B4galnt4	2114.67298941715	-1.07332147611338	0.164872872479311	-6.50999439733822	7.51536080508633e-11	2.28362682924991e-09		0					0					0					0
ENSMUSG00000026393	Nek7	7419.93627654303	0.564529612727225	0.0867540468553961	6.50724240758703	7.65428454710162e-11	2.32233759767936e-09		0					0					0					0
ENSMUSG00000058135	Gstm1	9610.1826212054	-2.37895364040715	0.365632028841302	-6.50641479070124	7.69655260679183e-11	2.33165035814178e-09		0					0					0					0
ENSMUSG00000036867	Smad6	53.3404594133657	-3.55478435792291	0.546423766244493	-6.50554492231282	7.74122455153413e-11	2.34166230953764e-09		0					0					0					0
ENSMUSG00000036158	Prickle1	830.014366358315	-1.81414131150532	0.279014168246377	-6.50196842299198	7.92757438485398e-11	2.39443648511647e-09		0					0					0					0
ENSMUSG00000081540	Gm12538	30.3890086273745	-3.71520252851036	0.571418940499003	-6.50171400560504	7.94099639742964e-11	2.39489990153619e-09		0					0					0					0
ENSMUSG00000031980	Agt	1678.03663793077	-3.87418147216201	0.596109669798614	-6.49910858428256	8.07973300632657e-11	2.43309867183042e-09		0					0					0					0
ENSMUSG00000021061	Sptb	1267.16157820623	-1.86265902064451	0.286727609059869	-6.49626670675994	8.23376357877329e-11	2.47555491138842e-09		0					0					0					0
ENSMUSG00000000120	Ngfr	86.3557476181218	-3.14090712262295	0.48352654271397	-6.49583186270076	8.25758413805728e-11	2.47555491138842e-09		0					0					0					0
ENSMUSG00000076441	Ass1	397.446319214939	-2.50451994813987	0.385546433791526	-6.4960267522384	8.24689985704505e-11	2.47555491138842e-09		0					0					0					0
ENSMUSG00000072244	Trim6	127.456438853372	-4.23565387751025	0.652308940734319	-6.49332488489591	8.39623504221774e-11	2.51338114651588e-09		0					0					0					0
ENSMUSG00000073889	Il11ra1	1482.03497258577	-1.37663834204584	0.212225037445787	-6.48669147907447	8.77417499552744e-11	2.62261913145246e-09		0					0					0					0
ENSMUSG00000020492	Ska2	5165.62726543967	2.59214427066494	0.400120471983789	6.47840950954883	9.26944954805915e-11	2.76655304585481e-09		0					0					0					0
ENSMUSG00000056043	Rgs9bp	48.1689750142174	-2.70655754454736	0.417846182771109	-6.47740162802919	9.3315570476327e-11	2.78096964913622e-09		0					0					0					0
ENSMUSG00000032128	Robo3	139.243975805396	-3.68615820998764	0.569214618630446	-6.47586707955023	9.42690078017619e-11	2.80523401945982e-09		0					0					0					0
ENSMUSG00000040907	Atp1a3	156.535770985558	-1.39449771229965	0.215489448983403	-6.47130390317649	9.71607939995509e-11	2.88702264884211e-09		0					0					0					0
ENSMUSG00000020074	Ccar1	14154.5867907432	0.777500136506489	0.120302478769034	6.46287711161125	1.0273071881136e-10	3.04803101792882e-09		0					0					0					0
ENSMUSG00000019803	Nr2e1	133.055421493557	3.91159883265901	0.605686945960545	6.45811975765087	1.06011837775133e-10	3.14075659384976e-09		0					0					0					0
ENSMUSG00000059401	Mamld1	933.058564783353	1.25326096398497	0.194124128692981	6.45597727816248	1.07522741981455e-10	3.18084164457914e-09		0					0					0					0
ENSMUSG00000022548	Apod	461.664403022814	-3.4906606822496	0.540824529221467	-6.45433129165667	1.08697791815127e-10	3.21088814355946e-09		0					0					0					0
ENSMUSG00000019173	Rab5c	18486.9475539624	0.653913030567153	0.101321712852218	6.45382921547046	1.09058709829353e-10	3.21683274995922e-09		0					0					0					0
ENSMUSG00000079022	Col22a1	107.082308740467	-2.51397772403418	0.389843145592445	-6.4486903321429	1.1282081485527e-10	3.32293587145362e-09		0					0					0					0
ENSMUSG00000056515	Rab31	66403.0546496104	0.818669010964975	0.126967462966752	6.44786460905621	1.13437028629494e-10	3.33620785221868e-09		0					0					0					0
ENSMUSG00000046337	Fam178b	30.1714505109043	-3.04142948945319	0.472269607799689	-6.44002798237061	1.19451477500109e-10	3.50797298209504e-09		0					0					0					0
ENSMUSG00000071235	Vrtn	121.867404523409	-4.16682844607004	0.647156447023677	-6.4386725423715	1.20522900643604e-10	3.53428581712671e-09		0					0					0					0
ENSMUSG00000073125	Xlr3b	263.286865275892	-3.07923942691573	0.478375928024494	-6.43686115150439	1.2196941100857e-10	3.57150545665502e-09		0					0					0					0
ENSMUSG00000034949	Zfr2	394.598204619728	-3.21128985438436	0.499229567499338	-6.43249130949885	1.25529211105129e-10	3.67040854415666e-09		1					0					0					0
ENSMUSG00000028906	Epb41	9250.85546466304	-1.54665958218898	0.240673936643294	-6.42636923532484	1.30687740920567e-10	3.81570322983441e-09		0					0					0					0
ENSMUSG00000030110	Ret	16.2683618572035	-3.79677131037673	0.591095074064642	-6.42328362553994	1.33365666430878e-10	3.88825573938708e-09		0					0					0					0
ENSMUSG00000030246	Ldhb	11036.1032488479	-1.16498377710822	0.181445660294225	-6.42056566808558	1.35768886295076e-10	3.95260113193727e-09		0					0					0					0
ENSMUSG00000034290	Nek9	14238.3842424031	-0.732083281059748	0.114063124976088	-6.41822921485992	1.37868568365619e-10	4.00793676521467e-09		0					0					0					0
ENSMUSG00000020829	Slc46a1	1792.64436549544	1.72708069152681	0.269291588457095	6.41342234795418	1.42288606938353e-10	4.13047013743526e-09		0					0					0					0
ENSMUSG00000062760	1810041L15Rik	875.913904457448	-2.59123607484978	0.40429163764038	-6.40932394736965	1.46166323750295e-10	4.23693058744379e-09		0					0					0					0
ENSMUSG00000048126	Col6a3	1892.4260443147	-1.63387508351152	0.255081558697422	-6.40530460867079	1.50069461196361e-10	4.34382092710041e-09		0					0					0					0
ENSMUSG00000020349	Ppp2ca	54710.1098318632	0.407734385187905	0.0637755009027357	6.39327609217437	1.62368695736396e-10	4.68451550352498e-09		0					0					0					0
ENSMUSG00000029026	Trp73	34.885876713674	-2.93791303488787	0.459543102258412	-6.39311746917661	1.62537294597635e-10	4.68451550352498e-09		0					0					0					0
ENSMUSG00000029595	Lhx5	26.9672439460258	-4.04582191240547	0.632821426167576	-6.39330740886467	1.62335429732407e-10	4.68451550352498e-09		0					0					0					0
ENSMUSG00000061130	Ppm1b	5244.98658205956	-0.682842329675054	0.106895468911038	-6.38794456520265	1.6813026089256e-10	4.83878890848787e-09		0					0					0					0
ENSMUSG00000024451	Arap3	105.822056391257	-3.80993566512057	0.59662639691114	-6.38579802175265	1.70505928545012e-10	4.90016039439059e-09		0					0					0					0
ENSMUSG00000027544	Nfatc2	60.9241364241161	-2.35212920597373	0.368470960502156	-6.38348596798029	1.73101464030554e-10	4.96766680108195e-09		0					0					0					0
ENSMUSG00000086416	Gm14002	48.7830788617047	2.62280284357275	0.410914252276304	6.38284710020023	1.73825445049589e-10	4.98134767563162e-09		0					0					0					0
ENSMUSG00000054808	Actn4	9543.22697593563	0.482038226223998	0.0755929524481478	6.37676146535812	1.80871835233861e-10	5.17591476224627e-09		0					0					0					0
ENSMUSG00000024970	AI846148	2638.32247214706	-0.574515848233733	0.0901184131477245	-6.37512166677825	1.82817759211673e-10	5.22417954195512e-09		0					0					0					0
ENSMUSG00000008540	Mgst1	7320.75321122923	-1.50107698063395	0.235540080843018	-6.37291528160079	1.85468349267579e-10	5.29241553023322e-09		0					0					0					0
ENSMUSG00000036611	Eepd1	1660.73779720193	-2.44768865571129	0.384418656819177	-6.36724730262672	1.92450746076252e-10	5.48389353670745e-09		0					0					0					0
ENSMUSG00000011382	Dhdh	77.5995883427782	-2.3139196465247	0.363778793613272	-6.3607876191502	2.00721820004308e-10	5.71149969746721e-09		0					0					0					0
ENSMUSG00000034723	Tmx4	4650.44429097718	0.830958471364815	0.130642535113573	6.36055072448212	2.01031653184362e-10	5.7122477927393e-09		0					0					0					0
ENSMUSG00000031715	Smarca5	37695.1027216676	1.07870539410831	0.169632007603158	6.35909112525431	2.02950988208201e-10	5.75866282879213e-09		0					0					0					0
ENSMUSG00000029070	Mxra8	5324.32427488166	-1.58452290726892	0.249189770477819	-6.35869965380448	2.03468800101677e-10	5.76523550892882e-09		0					0					0					0
ENSMUSG00000020424	Gatsl3	221.551046658091	-3.26547859005967	0.513916989561733	-6.35409736666706	2.09654014273413e-10	5.93214855555082e-09		0					0					0					0
ENSMUSG00000059013	Sh2d3c	259.305940622024	-2.49515249223862	0.392829944663679	-6.35173699493516	2.12897097168692e-10	6.01546272028115e-09		0					0					0					0
ENSMUSG00000078952	Lncenc1	29.9285789854568	-3.20004185142384	0.50385041251959	-6.35117441984712	2.13677261685664e-10	6.02905057971902e-09		0					0					0					0
ENSMUSG00000063160	Numbl	1703.67429681542	-1.64088569375947	0.258591817154472	-6.34546642587409	2.21752556557046e-10	6.24814965650106e-09		0					0					0					0
ENSMUSG00000035757	Selenoo	3457.64920350963	-0.812053770850082	0.128151355945846	-6.33667716472107	2.34773193855382e-10	6.60578318912085e-09		0					0					0					0
ENSMUSG00000055994	Nod2	33.9580546551587	-2.88299800794975	0.455211699799798	-6.33331263062372	2.39952661413499e-10	6.74210086030174e-09		0					0					0					0
ENSMUSG00000042010	Acacb	318.53168709868	-1.81892504259771	0.287309794237013	-6.33088422003882	2.43760210964178e-10	6.83954486084170e-09		0					0					0					0
ENSMUSG00000019359	Gdpd2	2377.98948283345	-3.22798303278251	0.510158709047043	-6.32740944246989	2.49311192670062e-10	6.98556785470246e-09		0					0					0					0
ENSMUSG00000029660	Tex26	67.044975133677	-3.25017490837667	0.513728989029881	-6.32663325952124	2.50567917314757e-10	7.0110295308654e-09		0					0					0					0
ENSMUSG00000023411	Nfatc4	682.551949036087	-3.67371782378942	0.580695976834861	-6.32640481481096	2.50938971171418e-10	7.01167338865379e-09		0					0					0					0
ENSMUSG00000001123	Lgals9	63.623426203645	-2.31814906885716	0.366444501262134	-6.32605772735796	2.51503759152884e-10	7.01772123531024e-09		0					0					0					0
ENSMUSG00000037060	Cavin3	709.818512402648	1.59619756690326	0.252395341111222	6.32419584242592	2.5455471543016e-10	7.08755723189639e-09		0					0					0					0
ENSMUSG00000018593	Sparc	35012.3785724215	-1.59712383140848	0.252545570184894	-6.32410154824413	2.54710187426436e-10	7.08755723189639e-09		0					0					0					0
ENSMUSG00000026458	Ppfia4	91.3019806663446	-3.11233224098922	0.492180092528972	-6.32356385037255	2.55598516075687e-10	7.10246579980799e-09		0					0					0					0
ENSMUSG00000047003	Zfp41	4915.8668777104	-1.04864613546596	0.165881884909464	-6.3216434756471	2.58795929793962e-10	7.17153067624369e-09		0					0					0					0
ENSMUSG00000030555	Ttc23	2855.16557469898	-0.813342015668852	0.128656975012358	-6.32178718325011	2.58555311252232e-10	7.17153067624369e-09		0					0					0					0
ENSMUSG00000033721	Vav3	17801.5942089998	2.19110145528736	0.347208088387316	6.31062906818908	2.77903537401396e-10	7.690445967704e-09		0					0					0					0
ENSMUSG00000030022	Adamts9	5345.33072825741	1.04150211978555	0.16514784491168	6.30648326257323	2.8544683136393e-10	7.88835646729457e-09		0					0					0					0
ENSMUSG00000046318	Ccbe1	642.929465660646	2.35766948894579	0.373900053755024	6.30561420162435	2.8705325181122e-10	7.92188330272444e-09		0					0					0					0
ENSMUSG00000049550	Clip1	3734.57680650635	-0.568276241349748	0.0901334409210967	-6.3048324300325	2.8850586230292e-10	7.95107948283807e-09		0					0					0					0
ENSMUSG00000042099	Kank3	854.236824190732	-0.927399768187192	0.147233315363445	-6.29884456447854	2.99872506395362e-10	8.25304851617618e-09		0					0					0					0
ENSMUSG00000031839	Hsbp1	4745.29447786482	-0.678947204245147	0.107802686538105	-6.29805458517175	3.01404382871227e-10	8.28389181081e-09		0					0					0					0
ENSMUSG00000038521	C1s1	33.508942116495	-3.10169812793758	0.492916720921031	-6.29253988816195	3.12313037732014e-10	8.5720142481596e-09		0					0					0					0
ENSMUSG00000034457	Eda2r	7352.18533210411	0.787003277365183	0.125116436140991	6.29016699675116	3.17124632986646e-10	8.69223517843397e-09		0					0					0					0
ENSMUSG00000028218	Fam92a	4437.71521921434	0.781052213432034	0.12417658985076	6.28985072283537	3.17771394470469e-10	8.69812841440497e-09		0					0					0					0
ENSMUSG00000073609	D2hgdh	483.203943910411	-1.27429686667378	0.202806681764385	-6.28330810201912	3.31443267458452e-10	9.06004893652372e-09		0					0					0					0
ENSMUSG00000032198	Dock6	1236.70848782082	-1.20639921279421	0.192043706638672	-6.28189922965837	3.34461625218226e-10	9.13016788840974e-09		0					0					0					0
ENSMUSG00000024013	Fgd2	16.7675339171691	-3.89794230378035	0.62079007566212	-6.27900228531021	3.40752584557031e-10	9.28931200065758e-09		0					0					0					0
ENSMUSG00000016921	Srsf6	12751.3296882368	1.1313586795899	0.180209765877684	6.27800981861217	3.42934264330181e-10	9.32355423643162e-09		1					0					1					0
ENSMUSG00000041556	Fbxo2	657.783487052671	-2.32125463831903	0.369741274678415	-6.27805115979535	3.42843114899996e-10	9.32355423643162e-09		0					0					0					0
ENSMUSG00000043263	Ifi209	74.7600655947403	3.98682996562434	0.637412124489737	6.25471310075234	3.98247332984151e-10	1.08029034020919e-08		0					0					0					0
ENSMUSG00000004415	Col26a1	1243.6590208379	-2.67901254318238	0.428323630012358	-6.25464568253001	3.98419399769398e-10	1.08029034020919e-08		0					0					0					0
ENSMUSG00000000811	Txnrd3	1190.82168259039	1.10966184601494	0.177593802380143	6.24831402415548	4.14906859972939e-10	1.12348301088909e-08		0					0					0					0
ENSMUSG00000025810	Nrp1	2800.71236471429	1.2372527871957	0.198046712025614	6.2472775969928	4.17668374633844e-10	1.12944256045281e-08		0					0					0					0
ENSMUSG00000022905	Kpna1	6682.31330903754	0.892368163502366	0.142877541272708	6.2456853299226	4.21945888613063e-10	1.13948014369957e-08		0					0					0					0
ENSMUSG00000030376	Slc8a2	1320.6982204845	-2.96192499458566	0.474328252202937	-6.24446252321996	4.25259873869374e-10	1.14689229169644e-08		0					0					0					0
ENSMUSG00000026915	Strbp	7168.07271448876	-0.803103481912044	0.128682728549774	-6.24095782676386	4.34899503296046e-10	1.17132157665804e-08		1					0					0					0
ENSMUSG00000054814	Usp46	3866.71865463488	0.969376140790684	0.155380780289957	6.23871330148894	4.41184734033386e-10	1.18666323789541e-08		0					0					0					0
ENSMUSG00000029826	Zc3hav1	5373.35722517095	1.04627998441311	0.167731900992077	6.23781152079429	4.43734834846917e-10	1.19193093104347e-08		1					0					0					0
ENSMUSG00000032537	Ephb1	992.607107686405	-2.09495209106531	0.336210327263914	-6.23107596995629	4.63242378660906e-10	1.24267389620541e-08		0					0					0					0
ENSMUSG00000002409	Dyrk1b	985.34953745411	-2.23442479738501	0.358815413394299	-6.22722635086365	4.74764974270681e-10	1.27189031537994e-08		0					0					0					0
ENSMUSG00000018334	Ksr1	2076.626789814	-1.09399873958419	0.175766194441179	-6.22417037054472	4.8411079786661e-10	1.29520532985667e-08		0					0					0					0
ENSMUSG00000097320	Tmem147os	745.302114279382	-1.27105970690639	0.204347001415548	-6.22010451879174	4.96823816102066e-10	1.32569703300559e-08		0					0					0					0
ENSMUSG00000059970	Hspa2	1283.2619622207	-1.02812749413374	0.165288519488956	-6.22019906350748	4.96524529020787e-10	1.32569703300559e-08		0					0					0					0
ENSMUSG00000057766	Ankrd29	187.271371763987	1.8910738543712	0.304308036400481	6.2143408262885	5.15405494298765e-10	1.3734601968443e-08		0					0					0					0
ENSMUSG00000040877	Wdr25	466.4931580597	-1.21014658351973	0.194805287559926	-6.2120828375742	5.22868485552506e-10	1.39150706868438e-08		0					0					0					0
ENSMUSG00000040972	Igsf21	364.928538501858	-2.83749073235849	0.456795789150916	-6.21172698993739	5.24054194338744e-10	1.39282266479529e-08		0					0					0					0
ENSMUSG00000025887	Casp12	682.854945698919	2.15047380016463	0.346329092126871	6.20933629039989	5.32088477826876e-10	1.4123128424638e-08		0					0					0					0
ENSMUSG00000032497	Lrrfip2	3442.21921921991	0.529119955838082	0.085251173622583	6.20660025374617	5.41430862669102e-10	1.43521923149102e-08		0					0					0					0
ENSMUSG00000098530	Gm28051	38.6881554393075	-4.00989613946214	0.646144753989337	-6.20587896861315	5.43920282019889e-10	1.43992352188866e-08		0					0					0					0
ENSMUSG00000039431	Mtmr7	518.469268388812	-1.35034295727184	0.2177473647957	-6.20142043298106	5.59558082727348e-10	1.47937757672246e-08		0					0					0					0
ENSMUSG00000028525	Pde4b	4643.4244888402	0.886326132859475	0.14297622226358	6.19911562095629	5.67813091094136e-10	1.49923493226507e-08		0					0					0					0
ENSMUSG00000027248	Pdia3	25714.6857235449	1.1123628131516	0.179708050381963	6.18983295844185	6.02280051910158e-10	1.58815889080917e-08		0					0					0					0
ENSMUSG00000032024	Clmp	93.1462618528679	-2.99293391543898	0.483841488283261	-6.18577362197347	6.17986397935097e-10	1.62744496376477e-08		0					0					0					0
ENSMUSG00000038260	Trpm4	1046.96413464258	-1.10577674970941	0.178770570265104	-6.18545182280071	6.192484571119e-10	1.62789608011552e-08		0					0					0					0
ENSMUSG00000022044	Stmn4	82.8004836809774	-3.25892499124103	0.526880745581911	-6.18531806024099	6.1977379799891e-10	1.62789608011552e-08		0					0					0					0
ENSMUSG00000050315	Synpo2	83.7539496680673	-3.10805823963641	0.502694926449327	-6.1827921391399	6.29776161705631e-10	1.65201439501584e-08		0					0					0					0
ENSMUSG00000027955	Fam198b	135.34906688026	-2.93820507294348	0.475776709756065	-6.17559668788732	6.59140529259522e-10	1.72679390149055e-08		0					0					0					0
ENSMUSG00000069808	Fam57a	1069.42505511852	1.98300157692248	0.321193557730825	6.1738522744106	6.66458158236833e-10	1.74369689036873e-08		0					0					0					0
ENSMUSG00000029478	Ncor2	4880.6061050398	1.73300182494749	0.280797507572114	6.1717137019189	6.75537440937575e-10	1.7651591809505e-08		0					0					0					0
ENSMUSG00000026489	Coq8a	444.51423074472	-3.18696488775934	0.51713057016876	-6.16278570945691	7.14762059604057e-10	1.86523270113774e-08		0					0					0					0
ENSMUSG00000022429	Dmc1	23.3423411275591	-3.80003602651362	0.616662247353417	-6.16226474512192	7.17118241856381e-10	1.8689604269649e-08		0					0					0					0
ENSMUSG00000026579	F5	44.6570464748902	-3.42570908410973	0.556046664615643	-6.16083020024533	7.23645530649333e-10	1.8835352532896e-08		0					0					0					0
ENSMUSG00000018697	Aatf	3787.59762759305	1.1659362293357	0.189286458622125	6.15963887656259	7.29110163364119e-10	1.89531010982368e-08		0					0					0					0
ENSMUSG00000051232	Tmem199	2695.93936576069	1.64132353534577	0.266516803556657	6.15842420981482	7.34723311556961e-10	1.90744018487455e-08		0					0					0					0
ENSMUSG00000025790	Slco3a1	913.598556398451	1.60864964765968	0.261236088610779	6.15783851386798	7.37444937816229e-10	1.91204191985145e-08		0					0					0					0
ENSMUSG00000059003	Grin2a	300.608515620647	2.09193886461971	0.340418429099034	6.1451986314499	7.98635100206861e-10	2.06803376976445e-08		0					0					0					0
ENSMUSG00000033953	Ppp3r1	3177.82429369006	0.974506005384398	0.158657702679475	6.14219157927127	8.13906072809859e-10	2.10487185402149e-08		0					0					0					0
ENSMUSG00000038007	Acer2	71.3030750554676	-2.11071249352818	0.34378959731737	-6.13954729869175	8.27569811076743e-10	2.13746428384001e-08		0					0					0					0
ENSMUSG00000028080	Lrba	6963.3185154081	-0.628210420626298	0.10232708903494	-6.13923865665516	8.29179157955853e-10	2.13887878568228e-08		0					0					0					0
ENSMUSG00000079017	Ifi27l2a	37.8431432012699	-3.62261257246425	0.590723633278373	-6.13249981613166	8.65088089958801e-10	2.22865276986061e-08		0					0					0					0
ENSMUSG00000037857	Nufip2	9832.9087055388	0.527467901209979	0.0860409694846924	6.13042721820819	8.76434046844408e-10	2.25222713384677e-08		1					0					0					0
ENSMUSG00000048445	Ccdc57	692.11142881315	0.921264953544504	0.15027762855499	6.13041982631096	8.76474770642245e-10	2.25222713384677e-08		0					0					0					0
ENSMUSG00000102692	Dchs2	382.077597207278	-2.50506597954303	0.408653505648236	-6.13004891654928	8.78520575925893e-10	2.25460834682841e-08		0					0					0					0
ENSMUSG00000109156	Gm45194	109.684056323018	3.67564636318739	0.599977457878312	6.12630743859195	8.99419394435729e-10	2.30530574049646e-08		0					0					0					0
ENSMUSG00000041309	Nkx6-2	205.207960620222	-3.56860481029417	0.582649645570052	-6.12478671775852	9.08051590617921e-10	2.32447361430605e-08		0					0					0					0
ENSMUSG00000022836	Mylk	2628.96492651312	2.76254961593016	0.45195614954993	6.1124284262559	9.81263217857265e-10	2.50551695652122e-08		0					0					0					0
ENSMUSG00000039546	Ajap1	23.9133926134654	-3.89763222495244	0.637648968169199	-6.11250455896325	9.80795048947858e-10	2.50551695652122e-08		0					0					0					0
ENSMUSG00000024975	Pdcd4	5191.88866576744	-2.37311039310303	0.388686511681262	-6.10546114100577	1.02504292561355e-09	2.61398921258361e-08		1					0					0					0
ENSMUSG00000059456	Ptk2b	60.7634953963847	-3.36212048255839	0.551003789662824	-6.10181008848555	1.04873939935289e-09	2.67103716047576e-08		0					0					0					0
ENSMUSG00000048385	Scrt1	51.9526946918747	-2.60136058355737	0.426540159737144	-6.09874714999981	1.06903012198735e-09	2.71927788352995e-08		0					0					0					0
ENSMUSG00000038393	Txnip	9568.04792290064	-3.56687445225799	0.584950088394616	-6.09774153902123	1.07577497206428e-09	2.73298393281299e-08		0					0					0					0
ENSMUSG00000021559	Dapk1	5334.88416848922	-1.59271458805736	0.261211440711695	-6.09741511978901	1.07797324312068e-09	2.73511951585758e-08		0					0					0					0
ENSMUSG00000040380	Cbln3	114.191018495904	-2.57536646517556	0.422401717679164	-6.09696020964499	1.08104414325392e-09	2.73946104528219e-08		0					0					0					0
ENSMUSG00000023885	Thbs2	1031.44228816784	1.76830473518432	0.290105990695487	6.09537476611589	1.09181359354347e-09	2.76327596174959e-08		0					0					0					0
ENSMUSG00000032504	Pdcd6ip	6695.54504242804	0.728522974465735	0.11955543932614	6.09359957666477	1.1039960806713e-09	2.79060289099173e-08		0					0					0					0
ENSMUSG00000031256	Cstf2	13305.2539573455	1.03544078094636	0.169932364377954	6.09325236388397	1.10639432550944e-09	2.79316041124225e-08		1					0					0					0
ENSMUSG00000031586	Rbpms	680.050250201064	-1.56674218409916	0.257618336666656	-6.08164078835136	1.18958844122399e-09	2.99943038008742e-08		1					0					0					0
ENSMUSG00000046761	Fam83h	286.275634494323	-3.5411004229853	0.582417570688337	-6.08000273549475	1.20180497314867e-09	3.02644537363163e-08		0					0					0					0
ENSMUSG00000025176	Hoga1	61.7772715201989	-2.53947855916426	0.418013284371917	-6.07511448584686	1.2389929395309e-09	3.11619872157174e-08		0					0					0					0
ENSMUSG00000037300	Ttc13	8022.74606179259	0.846841747724368	0.139448423563404	6.07279541843893	1.25702557634765e-09	3.15761063105981e-08		0					0					0					0
ENSMUSG00000049555	Tmie	238.587730530334	-3.28321371150609	0.54132670817336	-6.06512418828342	1.31851731182713e-09	3.30795140274835e-08		0					0					0					0
ENSMUSG00000021025	Nfkbia	2556.48917279508	-1.13682183610122	0.187620222044405	-6.0591647516128	1.36830190471621e-09	3.42858335477771e-08		0					0					0					0
ENSMUSG00000001039	B9d1	1526.43358280495	0.818921595958714	0.1352367449836	6.05546662675164	1.40011201078037e-09	3.50393249306599e-08		0					0					0					0
ENSMUSG00000051354	Samd3	20.7625648350599	-3.2457138455808	0.536579431392331	-6.04889724743779	1.45840633923633e-09	3.64529207323263e-08		0					0					0					0
ENSMUSG00000020135	Apc2	2930.29431951531	-1.74887712543646	0.28928564027876	-6.04550272094811	1.48944836683681e-09	3.71826850040822e-08		0					0					0					0
ENSMUSG00000061740	Cyp2d22	37.0438842052509	-2.85836153825645	0.473747987611059	-6.03350644858701	1.60439584879341e-09	4.0002671744792e-08		0					0					0					0
ENSMUSG00000044037	Als2cl	1797.95752505178	-2.92434331182204	0.485229595953162	-6.02672082702951	1.67319648423403e-09	4.1666522090703e-08		0					0					0					0
ENSMUSG00000024826	Dpf2	5548.61120500947	-0.666404202406326	0.11061735884642	-6.02440891154843	1.69728759064953e-09	4.2214266421266e-08		0					0					0					0
ENSMUSG00000001663	Gstt1	992.227666901175	-2.3447010805154	0.389309065902928	-6.02272406648766	1.71505695092547e-09	4.26036218660229e-08		0					0					0					0
ENSMUSG00000021457	Syk	4793.66142489085	1.71295044516561	0.28452969736121	6.02028702470037	1.74108054558116e-09	4.31968087084705e-08		0					0					0					0
ENSMUSG00000044626	Liph	149.852489386843	3.12102589570147	0.518704567791068	6.01696242813618	1.77720309254978e-09	4.40387865959507e-08		0					0					0					0
ENSMUSG00000102147	Gm38055	15.9399846799934	-3.52102629129439	0.585254733180902	-6.01622864655422	1.78527363321595e-09	4.41844258166689e-08		0					0					0					0
ENSMUSG00000004791	Pgf	306.232794723585	-2.47270199265135	0.411466962025194	-6.00947881813158	1.86120677963103e-09	4.6007204641039e-08		0					0					0					0
ENSMUSG00000099928	Gm29202	18.7076783268436	-3.71526528375483	0.61828698671189	-6.00896568034364	1.8671063998062e-09	4.60964773658037e-08		0					0					0					0
ENSMUSG00000004558	Ndrg2	26953.661300191	-3.38063094289443	0.562765973061032	-6.00717012883044	1.88789389161261e-09	4.65526442355296e-08		0					0					0					0
ENSMUSG00000030417	Pdcd5	4517.70390620488	0.975737418813565	0.162437897258953	6.00683359781539	1.89181499853578e-09	4.65923043526916e-08		0					0					0					0
ENSMUSG00000027188	Pamr1	105.81485773602	-3.73586788462245	0.622352558361689	-6.00281598336628	1.93924362524576e-09	4.77020782346777e-08		0					0					0					0
ENSMUSG00000054196	Cthrc1	57.1985860175171	-2.28601137914005	0.380918228177722	-6.00131789459411	1.9572236990407e-09	4.80856446839927e-08		0					0					0					0
ENSMUSG00000040978	Gm11992	103.276628267954	2.45705586899518	0.409629410346305	5.99824086585473	1.99466507573241e-09	4.89458253540866e-08		0					0					0					0
ENSMUSG00000067081	Asb18	22.6914476296668	-2.90977512864983	0.485129417654787	-5.99793585537704	1.99841424197193e-09	4.89781670544604e-08		0					0					0					0
ENSMUSG00000060038	Dhps	2787.07622228578	0.905529034218122	0.150986074409442	5.9974341194044	2.00459648403196e-09	4.90699887816621e-08		0					0					0					0
ENSMUSG00000031891	Hsd11b2	38.6054372558481	-2.88475406838944	0.481491661062687	-5.99128562688413	2.08188623016745e-09	5.09000970788269e-08		0					0					0					0
ENSMUSG00000016664	Pacsin2	5462.99767175466	1.43469705106354	0.239581771230708	5.98833977933146	2.11993830286654e-09	5.17676085449082e-08		0					0					0					0
ENSMUSG00000020580	Rock2	16812.2047586598	1.07924171435655	0.180522909767027	5.9784196684474	2.25312672246024e-09	5.48869298073567e-08		0					0					0					0
ENSMUSG00000024059	Clip4	2032.72916342547	0.78951041561228	0.132056303012866	5.97858941678355	2.25078056720064e-09	5.48869298073567e-08		0					0					0					0
ENSMUSG00000032560	Dnajc13	16206.67264214	0.431605685443526	0.0722450330423128	5.97419182009012	2.31233600721384e-09	5.62612574895289e-08		0					0					0					0
ENSMUSG00000052488	Cherp	2484.68039761903	0.849348975517839	0.142200557958368	5.97289481639377	2.33080187019251e-09	5.66421405028931e-08		1					0					0					0
ENSMUSG00000051951	Xkr4	66.4857718285957	-3.39621277830298	0.568997005521776	-5.96877091679703	2.3904746339199e-09	5.80222915360847e-08		0					0					0					0
ENSMUSG00000024516	Sec11c	5413.10069059638	0.858482444122944	0.143857826081202	5.96757553974411	2.4080481388347e-09	5.8378505180462e-08		0					0					0					0
ENSMUSG00000030560	Ctsc	3189.47448071815	1.67009777974201	0.280042822269805	5.96372285568873	2.465547898256e-09	5.97006345652229e-08		0					0					0					0
ENSMUSG00000028890	Mtf1	2052.04555199477	1.11281510245101	0.186746836224885	5.95895022880564	2.53863394288565e-09	6.13965419128143e-08		0					0					0					0
ENSMUSG00000022199	Slc22a17	8458.55178656301	-1.29139089061001	0.216887421024052	-5.95419911635539	2.61348459255398e-09	6.31310079155786e-08		0					0					0					0
ENSMUSG00000024743	Syt7	2687.52171223201	-1.65769644403484	0.278583391458863	-5.95044964939922	2.67406827303139e-09	6.45171011119644e-08		0					0					0					0
ENSMUSG00000022663	Atg3	4955.65141028042	0.837278192085733	0.140716252077133	5.95011720200437	2.67950547496053e-09	6.45709537064052e-08		0					0					0					0
ENSMUSG00000090222	Ifi203-ps	46.0783894680576	3.63118471589698	0.610291710346692	5.94991649785672	2.68279321669871e-09	6.45729416291663e-08		0					0					0					0
ENSMUSG00000025170	Rab40b	136.755174269964	-2.08118729431879	0.350122151370418	-5.94417487203477	2.77852859560029e-09	6.67974189581902e-08		0					0					0					0
ENSMUSG00000059182	Skap2	18992.4343318646	-1.18006096113725	0.198638670415901	-5.94074134037693	2.8373600432836e-09	6.8130459394507e-08		0					0					0					0
ENSMUSG00000000942	Hoxa4	154.487131277559	-3.19414935930739	0.537793987164932	-5.93935491199124	2.86145788528705e-09	6.86272982821345e-08		0					0					0					0
ENSMUSG00000031545	Gpat4	21324.2704019716	0.842938275584674	0.141962859660871	5.93773806471871	2.88981248160315e-09	6.92249253916493e-08		0					0					0					0
ENSMUSG00000026255	Efhd1	948.07116875528	-2.00841442043425	0.338299358278407	-5.93679642389804	2.90645187887377e-09	6.95408308216044e-08		0					0					0					0
ENSMUSG00000097767	Miat	2115.54523011479	-3.77057583247591	0.635568856005717	-5.93260005874485	2.98174559618648e-09	7.12577067387578e-08		0					0					0					0
ENSMUSG00000079111	Kdelr2	8647.45815987818	1.96674645971623	0.331639409041759	5.93037620407949	3.02241385178818e-09	7.21440159456453e-08		0					0					0					0
ENSMUSG00000025500	Lmntd2	21.664231971248	-3.34802135905125	0.564746996876647	-5.92835619767364	3.05982202449891e-09	7.2950502373438e-08		0					0					1					0
ENSMUSG00000055235	Wdr86	59.9734956198711	-3.85387655214625	0.650672886782476	-5.92290939185026	3.16295137115725e-09	7.5320116221435e-08		0					0					0					0
ENSMUSG00000027875	Hmgcs2	90.7070938286919	-3.84658318488226	0.649629920577691	-5.92119153234451	3.19617352302113e-09	7.59814397891009e-08		0					0					0					0
ENSMUSG00000030533	Unc45a	2269.62899794756	-1.21659787135763	0.20546877655602	-5.9210839318252	3.1982657073939e-09	7.59814397891009e-08		0					0					0					0
ENSMUSG00000019039	Dalrd3	1812.03217588858	0.833534455735388	0.140793384755315	5.92026718573453	3.21419004935853e-09	7.62698147636948e-08		0					0					0					0
ENSMUSG00000000901	Mmp11	513.441957427563	-2.95324958745635	0.499421687266045	-5.91333869304545	3.35241829579861e-09	7.94562576319515e-08		0					0					0					0
ENSMUSG00000032350	Gclc	7590.55641023086	1.32492329032982	0.224178918431703	5.91011545420346	3.41868034937938e-09	8.09315326893031e-08		0					0					0					0
ENSMUSG00000054693	Adam10	12679.1009527109	1.04432850453728	0.176834583061075	5.90568024907544	3.51194560331431e-09	8.30418499112324e-08		0					0					0					0
ENSMUSG00000000378	Ccm2	5847.81103037686	0.805087654016189	0.13633247763137	5.90532548079315	3.51951188828024e-09	8.31231963672845e-08		0					0					0					0
ENSMUSG00000038457	Tmem255b	469.389511438443	-1.99095944830188	0.337261421550295	-5.90331215218747	3.5627524608773e-09	8.4045914609876e-08		0					0					0					0
ENSMUSG00000109780	Gm45447	109.028260664868	-2.99423975050943	0.507510448347259	-5.89985833840537	3.63813805211421e-09	8.57238937987052e-08		0					0					0					0
ENSMUSG00000005611	Mrvi1	28.3602805147248	-3.39589375607573	0.575682799500291	-5.8988973772075	3.65938737398047e-09	8.61238528460403e-08		0					0					0					0
ENSMUSG00000044303	Cdkn2a	2645.50941913199	-2.41028526301612	0.409012782501354	-5.89293383027252	3.79398362137237e-09	8.91873909406858e-08		0					0					0					0
ENSMUSG00000021339	Mrs2	2480.90441939295	0.750254702176445	0.127340573184668	5.89171764672703	3.8220183197934e-09	8.97417028794379e-08		0					0					0					0
ENSMUSG00000050103	Agmo	552.269606661719	1.27681066660229	0.216743266282694	5.8908896617668	3.84121976956534e-09	9.00875593453589e-08		0					0					0					0
ENSMUSG00000020024	Cep83	4583.74087229677	0.806915376276809	0.137041877976655	5.88809339298652	3.90676340978048e-09	9.15182042481833e-08		0					0					0					0
ENSMUSG00000030688	Stard10	416.355338843443	-1.77897903527793	0.302238623484609	-5.88600826316468	3.9563454151714e-09	9.2572049633035e-08		0					0					0					0
ENSMUSG00000036109	Mbnl3	125.428099429237	2.49354782436519	0.423789781269649	5.88392626385345	4.00646387259645e-09	9.36359874446961e-08		1					0					1					0
ENSMUSG00000037134	Prmt9	3613.05004138796	0.625262788023006	0.1063792619233	5.87767556118058	4.16067357126093e-09	9.71273809578478e-08		0					0					0					0
ENSMUSG00000036944	Tmem71	53.4937963199937	2.72393032821438	0.463621298368841	5.87533475661707	4.2198971883545e-09	9.83958897645715e-08		0					0					0					0
ENSMUSG00000032033	Barx2	77.3386784082022	2.90427242327177	0.494478113416372	5.87340944820797	4.26922272976728e-09	9.9430937703921e-08		0					0					0					0
ENSMUSG00000035299	Mid1	745.260372197284	1.00908086951206	0.171863146688197	5.87142088898668	4.32075768977307e-09	1.00514993554467e-07		0					0					0					0
ENSMUSG00000026824	Kcnj3	237.515975654144	-3.58968055592196	0.611694196666872	-5.86842343033849	4.39958493913364e-09	1.02230724548773e-07		0					0					0					0
ENSMUSG00000004364	Cul3	14781.5408113239	0.792666988754129	0.13510222323922	5.86716465317217	4.43310399067946e-09	1.02890913590125e-07		0					0					0					0
ENSMUSG00000086118	Gm14169	47.2925736505009	-2.8681112771755	0.488907165595494	-5.86637193930696	4.45433997869271e-09	1.03264825328819e-07		0					0					0					0
ENSMUSG00000005682	Pan2	5547.94973821247	-0.616692499258821	0.105305579785965	-5.85621864019228	4.73524741395852e-09	1.09650913105297e-07		0					0					0					0
ENSMUSG00000001052	Sec24b	3176.62459325834	0.956691206791597	0.16345007651401	5.85310956834943	4.82466042768338e-09	1.11593121671767e-07		0					0					0					0
ENSMUSG00000060791	Gmfg	26.7444595817368	-3.53477538631529	0.604340304270102	-5.84898171003909	4.94591463725378e-09	1.14191362202665e-07		0					0					0					0
ENSMUSG00000029864	Gstk1	622.679839055462	-1.44983493855681	0.247881621985942	-5.84890048298552	4.94833015005097e-09	1.14191362202665e-07		0					0					0					0
ENSMUSG00000000409	Lck	146.209284216731	-2.43216726787171	0.4161614282457	-5.84428806418784	5.0873927238057e-09	1.17266148528363e-07		0					0					0					0
ENSMUSG00000032503	Arpp21	822.179440221657	0.985256698308617	0.168595271630967	5.84391655102413	5.09875771636482e-09	1.17393797661584e-07		0					0					0					0
ENSMUSG00000018474	Chd3	2187.51870457933	-1.35513382703649	0.231921042316915	-5.84308268667026	5.12435655569509e-09	1.17714124482364e-07		0					0					0					0
ENSMUSG00000022860	Chodl	101.466112136069	-2.80144741621172	0.479443999831886	-5.84311706308564	5.12329876565588e-09	1.17714124482364e-07		0					0					0					0
ENSMUSG00000029098	Acox3	2104.51977194384	-1.37142655573706	0.23474366492643	-5.84223031606356	5.15065274745249e-09	1.18183428530954e-07		0					0					0					0
ENSMUSG00000039533	Mmd2	9664.39054654635	-3.53084532639395	0.604453680149984	-5.84138279300051	5.17692954529246e-09	1.18651220272425e-07		0					0					0					0
ENSMUSG00000029675	Eln	1001.33101871023	-1.34233929451924	0.229862849602888	-5.83974007473704	5.22823266808348e-09	1.19690881058193e-07		0					0					0					0
ENSMUSG00000036523	Greb1	374.982524643758	-1.37606807230471	0.235799969811889	-5.83574320812032	5.3551319193806e-09	1.22456853175757e-07		0					0					0					0
ENSMUSG00000096937	Gm10825	148.431975000452	3.0040223645404	0.514920414065125	5.83395468986099	5.41288260658045e-09	1.2363711223602e-07		0					0					0					0
ENSMUSG00000025912	Mybl1	5542.8088362886	1.78225413993974	0.305574609926562	5.83246801940797	5.46134747611797e-09	1.24602838339606e-07		0					0					0					0
ENSMUSG00000033900	Map9	2521.14149822232	1.11073857322842	0.190483938772165	5.83114030709412	5.50498705041806e-09	1.25456413029098e-07		0					0					0					0
ENSMUSG00000025544	Tm9sf2	12671.0097876541	0.527593617203094	0.0905084006297398	5.82922263052048	5.56861710373729e-09	1.26763118838295e-07		0					0					0					0
ENSMUSG00000004665	Cnn2	2829.21916634768	-1.82126145031673	0.312909474448269	-5.8204100515909	5.87034284279936e-09	1.33480730147896e-07		0					0					0					0
ENSMUSG00000001661	Hoxc6	144.916983976876	-3.07492157693751	0.528366023781098	-5.81968074883529	5.89601339874312e-09	1.33913287408206e-07		0					0					0					0
ENSMUSG00000081176	H3f3a-ps2	2619.5959763162	-0.641060357770009	0.110164574993964	-5.81911524467039	5.91599357872866e-09	1.34215773239941e-07		0					0					0					0
ENSMUSG00000030350	Prmt8	79.2603838259054	-3.73010213791636	0.641034673897329	-5.81887733972061	5.92441881552095e-09	1.34255727173774e-07		0					0					0					0
ENSMUSG00000003123	Lipe	1530.19970794224	-1.44958609567632	0.249193722026655	-5.81710519786396	5.9875463151161e-09	1.35533829285763e-07		1					0					0					0
ENSMUSG00000050711	Scg2	284.021479273987	-2.82354118408567	0.485438910878077	-5.8164706635864	6.01030848971124e-09	1.35896380284762e-07		0					0					0					0
ENSMUSG00000037617	Spag1	575.117520936846	-0.898395954572373	0.154491900317905	-5.81516540817803	6.05739590801215e-09	1.3680750892692e-07		0					0					0					0
ENSMUSG00000028019	Pdgfc	1066.46594141072	1.87902308794474	0.323192320963317	5.81394719510682	6.10166687590347e-09	1.3765305809849e-07		0					0					0					0
ENSMUSG00000019027	Dnah1	101.539796079632	-1.62032463957752	0.278720862858519	-5.8134314846751	6.12050293608738e-09	1.37923548266685e-07		0					0					0					0
ENSMUSG00000050447	Lypd6	391.19436640275	2.42014264540389	0.416399693875658	5.81206634154388	6.17063753406062e-09	1.3889794833652e-07		0					0					0					0
ENSMUSG00000038760	Trhr	271.008567476477	2.20902792867709	0.380204851037079	5.81009927319852	6.24358082881409e-09	1.40383012697867e-07		0					0					0					0
ENSMUSG00000024968	Rcor2	6422.83893366957	-1.35644404327787	0.233659439215867	-5.80521826051594	6.42822111115478e-09	1.44264675206862e-07		0					0					0					0
ENSMUSG00000001833	Sept7	39517.7148437124	0.535383620388249	0.092225506743138	5.80515780606523	6.43054096772374e-09	1.44264675206862e-07		0					0					0					0
ENSMUSG00000035713	Usp35	855.227071559203	-1.88327509497569	0.324964715390938	-5.79532178658252	6.8190305388049e-09	1.52809999148792e-07		0					0					0					0
ENSMUSG00000038253	Hoxa5	745.484925029284	-3.26457133445424	0.563354308968661	-5.79488127184245	6.83695313920779e-09	1.53041397713867e-07		0					0					0					0
ENSMUSG00000021360	Gcnt2	142.041054635333	-2.58141078779179	0.445500838690463	-5.79440163430392	6.85651957078593e-09	1.53309038038905e-07		0					0					0					0
ENSMUSG00000054342	Kcnn4	858.038911576192	3.2262646357288	0.556857125648069	5.79370270601114	6.88512932581366e-09	1.53778065851266e-07		0					0					0					0
ENSMUSG00000044288	Cnr1	2430.74693373227	-0.732331997009171	0.126481219289802	-5.79004536105241	7.03674178830314e-09	1.56990254780903e-07		0					0					0					0
ENSMUSG00000025576	Rbfox3	51.9899045414251	-2.62130017613217	0.45347619030026	-5.78045822956335	7.44974335643193e-09	1.66020497410042e-07		1					0					1					0
ENSMUSG00000033703	Fuk	2807.40023381968	-0.873755386979766	0.151199127954329	-5.77883879888311	7.52179507731794e-09	1.67440976384141e-07		0					0					0					0
ENSMUSG00000017132	Cyth1	2596.64111286684	-0.701610212683581	0.121488687302646	-5.77510736399489	7.69040318320607e-09	1.71005367029657e-07		0					0					0					0
ENSMUSG00000032042	Srpr	7211.77879160985	0.767407405621354	0.133110918521112	5.76517249033662	8.15743671757552e-09	1.81190430112763e-07		0					0					0					0
ENSMUSG00000032481	Smarcc1	26132.1750125487	0.742511039467313	0.128826357104388	5.76365781162045	8.23102162162417e-09	1.8262352597934e-07		0					0					0					0
ENSMUSG00000061393	Acvr2b	659.462942547494	-1.47610519516312	0.256169923247122	-5.76221117784837	8.30190313226785e-09	1.83993553908326e-07		0					0					0					0
ENSMUSG00000019971	Cep290	2467.67359863454	0.976560043207006	0.169520268297622	5.76072733375154	8.37522431311914e-09	1.85414581331976e-07		0					0					0					0
ENSMUSG00000029596	Sdsl	33.9501991504328	-3.1919441099053	0.554380797781687	-5.75767436873288	8.52806605363034e-09	1.88591019447241e-07		0					0					0					0
ENSMUSG00000020042	Btbd11	1099.74985122882	0.86116315044782	0.149590041155984	5.75682140196653	8.57125087856854e-09	1.89338180043467e-07		0					0					0					0
ENSMUSG00000026490	Cdc42bpa	10972.9795079871	0.508239971269787	0.0883206221152785	5.75448812629987	8.69047129705334e-09	1.91761483844947e-07		0					0					0					0
ENSMUSG00000025268	Maged2	19571.6578733466	-0.859606212317261	0.149392992992149	-5.75399284196973	8.71598484902559e-09	1.92114038039901e-07		0					0					0					0
ENSMUSG00000027243	Harbi1	797.219441101562	-1.0568470666244	0.183728583351674	-5.75221910137681	8.8079541813684e-09	1.93929010861036e-07		0					0					0					0
ENSMUSG00000006958	Chrd	362.173975745897	-2.04968173584995	0.356510315534601	-5.74929152548187	8.96181791140751e-09	1.97101292186917e-07		0					0					0					0
ENSMUSG00000026074	Map4k4	106232.687632747	0.824815121755478	0.143582969507107	5.74451917652152	9.21825489289996e-09	2.02520134211955e-07		0					0					0					0
ENSMUSG00000082319	Gm8822	2778.28115257139	0.715997356170379	0.124693680237372	5.74205007669496	9.3537149885052e-09	2.05272268146433e-07		0					0					0					0
ENSMUSG00000005320	Fgfr4	90.567551973617	-2.61999067559584	0.456478022193143	-5.73957682126321	9.49134215992669e-09	2.08065918557e-07		0					0					0					0
ENSMUSG00000090021	Gm6493	1500.7948833012	0.595158396367929	0.103701552295346	5.73914645629311	9.51549053414873e-09	2.0836855684887e-07		0					0					0					0
ENSMUSG00000105265	Sox2ot	726.954296056524	-2.60501035320643	0.454165486953234	-5.73581751154657	9.70431065597074e-09	2.12272575977401e-07		0					0					0					0
ENSMUSG00000040740	Slc25a34	108.257820584618	-3.55230215622084	0.620289848847317	-5.72684231867098	1.02317186883137e-08	2.23566382532285e-07		0					0					0					0
ENSMUSG00000025486	Sirt3	1066.255235396	-0.793526961025084	0.138581058401604	-5.72608529749763	1.02774561327242e-08	2.24322460725743e-07		0					0					0					0
ENSMUSG00000083847	Xlr3d-ps	19.0335911479479	-3.35851334581491	0.587069997968376	-5.72080562358397	1.06020133147632e-08	2.31156017574912e-07		0					0					0					0
ENSMUSG00000103653	Gstp-ps	983.948587334706	1.82849214949537	0.319724853344742	5.71895531538114	1.07180974158215e-08	2.33434368150421e-07		0					0					0					0
ENSMUSG00000074305	Peak1	3018.53749513635	0.883785199689726	0.154549586965613	5.71845720872984	1.07495579252554e-08	2.338667321406e-07		0					0					0					0
ENSMUSG00000042607	Asb4	56.0961311930838	-2.54860596898813	0.44570036657089	-5.71820478541778	1.07655352750492e-08	2.33961675999072e-07		0					0					0					0
ENSMUSG00000021190	Lgmn	6678.32095668931	-1.76400429645239	0.308761154805969	-5.71316782890296	1.10892216326193e-08	2.40736486002962e-07		0					0					0					0
ENSMUSG00000032232	Cgnl1	1129.51310385326	-1.29286831997813	0.226779691449073	-5.70098808988134	1.19114959300843e-08	2.58305152497732e-07		0					0					0					0
ENSMUSG00000031696	Vps35	29380.5418485829	0.844297942152301	0.148101472566433	5.70080720685327	1.1924143344728e-08	2.58305152497732e-07		0					0					0					0
ENSMUSG00000037747	Phyhipl	3685.57633486266	-2.04969320073448	0.359750302635936	-5.6975440624125	1.2154557479777e-08	2.62959182631679e-07		0					0					0					0
ENSMUSG00000020736	Nt5c	3304.54228107537	0.862535717383292	0.151391209535259	5.69739630214401	1.21650927336804e-08	2.62959182631679e-07		0					0					0					0
ENSMUSG00000026864	Hspa5	58749.1469709986	1.38541794651898	0.24321388093575	5.69629472293549	1.22439150746997e-08	2.64379328075992e-07		0					0					0					0
ENSMUSG00000107951	Gm6210	10965.9889252394	0.705975186470043	0.124037376158429	5.69163270245514	1.25830304847643e-08	2.71410848122121e-07		0					0					0					0
ENSMUSG00000064061	Dzip3	11410.1432838835	0.8016953889914	0.141501004008533	5.66565159455022	1.46466865421667e-08	3.15585184041165e-07		1					0					0					0
ENSMUSG00000004460	Dnajb11	8236.95734777968	1.20676591939575	0.213072631516938	5.66363643610337	1.48198232775563e-08	3.1897452964706e-07		0					0					0					0
ENSMUSG00000025318	Jph3	364.632284714852	-1.91598769745587	0.338401112932895	-5.66188355839067	1.49720410049574e-08	3.21906870956106e-07		0					0					0					0
ENSMUSG00000022350	Washc5	13182.9542122701	0.427558476103826	0.0755621179299562	5.6583707261906	1.52816757669385e-08	3.28213901919768e-07		0					0					0					0
ENSMUSG00000016481	Cr1l	3558.30345302903	0.489647079294278	0.086551063322419	5.65732020495521	1.53754748152284e-08	3.29876800455369e-07		0					0					0					0
ENSMUSG00000020034	Tcp11l2	1117.07742769012	-3.27834212656912	0.579567337827616	-5.65653361153388	1.54460741328091e-08	3.31038946254865e-07		0					0					0					0
ENSMUSG00000070047	Fat1	93169.0997708764	0.604971124860606	0.106993556643345	5.65427623718719	1.565043369006e-08	3.3506231362375e-07		0					0					0					0
ENSMUSG00000027201	Myef2	17822.0241143707	1.13454272368005	0.200774186608253	5.65083959669452	1.59666032357222e-08	3.41468353276922e-07		1					0					0					0
ENSMUSG00000020108	Ddit4	4361.91338888721	-1.69563764146456	0.300144308173583	-5.64940795240373	1.61001366083377e-08	3.43959016024996e-07		0					0					0					0
ENSMUSG00000069793	Slfn9	79.0466183650389	3.6497965437316	0.646670855375254	5.64397871559199	1.66164625244607e-08	3.54613616544263e-07		1					0					0					0
ENSMUSG00000025366	Esyt1	1424.28635076236	-0.909833285146991	0.161214140969314	-5.6436320019853	1.66499760462918e-08	3.54952822675761e-07		0					0					0					0
ENSMUSG00000028476	Reck	667.580912652422	-1.22174552011488	0.216515085931558	-5.64277318071537	1.67332731052976e-08	3.56351501035228e-07		0					0					0					0
ENSMUSG00000069755	Zfp125	118.690579305103	2.5199121714543	0.4466323549077	5.64202781944685	1.68058936046724e-08	3.57520097739948e-07		0					0					0					0
ENSMUSG00000053897	Slc39a8	308.529166359565	-2.33296120858133	0.413517695712743	-5.64174455596203	1.68335721323125e-08	3.5773116474427e-07		0					0					0					0
ENSMUSG00000016024	Lbp	28.7952679065082	-3.06556463847297	0.543663525723855	-5.63871676767603	1.71322058234287e-08	3.63693802443409e-07		0					0					0					0
ENSMUSG00000015766	Eps8	11694.0609970693	0.9578975177188	0.169893649609683	5.63821849680369	1.7181841246491e-08	3.64363551317692e-07		0					0					0					0
ENSMUSG00000007850	Hnrnph1	39904.6316334406	0.499055938179633	0.0885342296542504	5.63686994429814	1.73168792432836e-08	3.66841061235744e-07		1					0					1					0
ENSMUSG00000021065	Fut8	9277.70716604241	0.476139264663125	0.0846505952703532	5.62475979220764	1.85766287632199e-08	3.93114246915786e-07		0					0					0					0
ENSMUSG00000041261	Car8	822.697086871983	1.54892686466335	0.275424071476011	5.62378900421657	1.86813809315502e-08	3.9491615975552e-07		0					0					0					0
ENSMUSG00000028700	Pomgnt1	6179.4988077891	0.678876668270044	0.120737991040591	5.62272622245151	1.87967172778178e-08	3.96937805323813e-07		0					0					0					0
ENSMUSG00000074457	S100a16	1596.27332318769	-1.94393963192867	0.34583866436572	-5.62094361396496	1.89917256215855e-08	4.0063592080886e-07		0					0					0					0
ENSMUSG00000038070	Cntln	3077.62625708743	1.09814793526998	0.195430835134101	5.61911294354572	1.91940358042148e-08	4.044801729202e-07		0					0					0					0
ENSMUSG00000033192	Lpcat2	29.1589278968193	-3.06475809981329	0.54550551062891	-5.61819824016068	1.92959034911661e-08	4.0620195583389e-07		0					0					0					0
ENSMUSG00000070880	Gad1	222.458560529234	-2.04852723829032	0.364870419441141	-5.61439658887113	1.97249348762055e-08	4.14205590550502e-07		0					0					0					0
ENSMUSG00000087138	Gm15545	456.794278717499	-1.60212441806806	0.285365760181273	-5.61428398785595	1.97377825339264e-08	4.14205590550502e-07		0					0					0					0
ENSMUSG00000028064	Sema4a	63.0876110600838	-3.04441657231812	0.542252264775808	-5.61439162190835	1.97255014302304e-08	4.14205590550502e-07		0					0					0					0
ENSMUSG00000062822	4833420G17Rik	1559.66499975961	-1.1601595240439	0.206806107265421	-5.6098900529805	2.02455196402246e-08	4.24138813680516e-07		0					0					0					0
ENSMUSG00000041046	Ramp3	55.1165219466187	-2.3169522048665	0.413016902976665	-5.60982416982921	2.02532283709251e-08	4.24138813680516e-07		0					0					0					0
ENSMUSG00000063239	Grm4	201.127145708637	-2.71274625520319	0.483763329276156	-5.60758968494411	2.05163706436963e-08	4.29203326051823e-07		0					0					0					0
ENSMUSG00000049882	Vcpkmt	606.206493068451	1.35731880495119	0.242074958537998	5.60701864062544	2.05841499176614e-08	4.30174568714945e-07		0					0					0					0
ENSMUSG00000044338	Aplnr	47.2319155910207	-3.4979988608451	0.623921946217884	-5.60646869700516	2.06496301348487e-08	4.31095801758198e-07		0					0					0					0
ENSMUSG00000055301	Adh7	261.208252145049	3.56894737088752	0.636854908932874	5.60401956682366	2.09437049273134e-08	4.36782483918898e-07		0					0					0					0
ENSMUSG00000024411	Aqp4	4961.83880798038	-3.59317580631788	0.641466049461006	-5.60150581521353	2.12497657663591e-08	4.42707115955606e-07		0					0					0					0
ENSMUSG00000035773	Kiss1r	68.7957407990347	-2.31361339295981	0.413179399792805	-5.59953713597532	2.14924890075545e-08	4.47301325977473e-07		0					0					0					0
ENSMUSG00000039704	Lmbrd2	2269.49538059892	1.16947702367763	0.208969093181644	5.59641143994955	2.18834022919472e-08	4.54966999559925e-07		0					0					0					0
ENSMUSG00000009585	Apobec3	930.457559674136	0.963829789056072	0.172288737860686	5.59427041502524	2.21551420609259e-08	4.60141744288054e-07		1					0					0					0
ENSMUSG00000017969	Ptgis	80.6745640570534	-3.29729803394228	0.589501353335856	-5.59336804789949	2.22706494943055e-08	4.61952880127394e-07		0					0					0					0
ENSMUSG00000034842	Art3	156.80934048871	-2.95013896962692	0.527448055784258	-5.59323129031234	2.22882060698812e-08	4.61952880127394e-07		0					0					0					0
ENSMUSG00000044337	Ackr3	2298.95544738484	-3.03807184071453	0.543315063556963	-5.59173128907	2.24816562033763e-08	4.65483500383576e-07		0					0					0					0
ENSMUSG00000040624	Plekhg1	3144.97650144115	0.852996685481986	0.152569138639861	5.5908861588023	2.25913666137338e-08	4.67274817043409e-07		0					0					0					0
ENSMUSG00000100807	Gm29521	132.638816139746	3.31375721247035	0.592835286762755	5.58967606426653	2.27493600299031e-08	4.70060109910183e-07		0					0					0					0
ENSMUSG00000039530	Tusc3	9561.79785407584	1.48266015469348	0.265259322210291	5.58947426367192	2.27758118258118e-08	4.70124492871726e-07		0					0					0					0
ENSMUSG00000052707	Tnrc6a	15601.8715541107	0.628156389210939	0.112411923738445	5.58798718428222	2.2971659223503e-08	4.73681726424453e-07		1					0					0					0
ENSMUSG00000087507	Gm16141	306.346185495899	-1.48559130053041	0.26588598174809	-5.58732465233127	2.30594397087222e-08	4.75005595472308e-07		0					0					0					0
ENSMUSG00000021550	2210016F16Rik	213.735067516976	1.35368222876028	0.242295115402504	5.58691505815759	2.31138706152548e-08	4.75640487655692e-07		0					0					0					0
ENSMUSG00000061578	Ksr2	36.5273582990272	-3.25193392924863	0.582332305928618	-5.5843268459285	2.3460712697446e-08	4.82285222451783e-07		0					0					0					0
ENSMUSG00000078502	Gm13212	20.6780714508867	-3.38447546387511	0.606342538666627	-5.58178793016522	2.38058543133333e-08	4.88881489292979e-07		0					0					0					0
ENSMUSG00000051007	Gatd1	2015.50597972353	-0.852815066507072	0.152823482970171	-5.58039281615854	2.39975996633524e-08	4.92317355211709e-07		0					0					0					0
ENSMUSG00000022533	Atp13a3	16458.0152838517	1.44726339510259	0.259491190710087	5.57731224378838	2.44263196671911e-08	5.00602885061273e-07		0					0					0					0
ENSMUSG00000031314	Taf1	14257.8685436345	0.745843744931615	0.133860164015407	5.57181257334909	2.52102557846406e-08	5.16144118940416e-07		0					0					0					0
ENSMUSG00000047986	Palm3	74.2978955757721	-3.00834201068753	0.54001028890845	-5.57089757820808	2.53430287069418e-08	5.18335691705635e-07		0					0					0					0
ENSMUSG00000025616	Usp16	4337.72526755682	0.570837961167011	0.102490861932745	5.56964738516493	2.55255390149462e-08	5.2153905577597e-07		0					0					0					0
ENSMUSG00000056411	Gm12500	56.3000570278787	3.56318622245615	0.640032591632367	5.56719496638202	2.58872695674358e-08	5.28394055426101e-07		0					0					0					0
ENSMUSG00000030035	Wbp1	2359.20350300626	-1.49097737070049	0.267878694249472	-5.56586769574128	2.60851109950861e-08	5.31893366505065e-07		0					0					0					0
ENSMUSG00000029426	Scarb2	17395.6098492905	-1.49490246121425	0.268650485011338	-5.56448822771029	2.62922876693099e-08	5.35575760754214e-07		0					0					0					0
ENSMUSG00000047842	Diras2	584.930481673506	2.1243036175571	0.381834435519632	5.56341550144939	2.64544988483192e-08	5.38335690705291e-07		0					0					0					0
ENSMUSG00000029298	Gbp9	590.458320571054	-1.82691986107345	0.328441157315372	-5.56239624779798	2.66095237160092e-08	5.40943960426561e-07		0					0					0					0
ENSMUSG00000032355	Mlip	105.698217176188	3.35807588030042	0.603797545276263	5.56159246848868	2.67323970637533e-08	5.42894023433844e-07		0					0					0					0
ENSMUSG00000029869	Ephb6	150.116802871538	-1.73159379171036	0.311385348446488	-5.56093535019982	2.6833259306768e-08	5.44393597174368e-07		0					0					0					0
ENSMUSG00000039913	Pak7	128.873296912434	-2.52646146182171	0.454387838094215	-5.56014323010525	2.69553341595203e-08	5.46320082472531e-07		0					0					0					0
ENSMUSG00000037348	Paqr7	1534.76409801932	-3.42649790716289	0.616536849308281	-5.55765306000318	2.73426184169263e-08	5.53612452891856e-07		0					0					0					0
ENSMUSG00000022103	Gfra2	423.092200155168	1.70282738879266	0.306468137693249	5.55629502502168	2.75560967438338e-08	5.57374623495258e-07		0					0					0					0
ENSMUSG00000036676	Tmtc3	5013.96573984789	1.22981299452576	0.221363173138913	5.5556350095958	2.76604319985985e-08	5.58923834547408e-07		0					0					0					0
ENSMUSG00000031387	Renbp	3074.3704182915	-1.7344515640424	0.312211100263734	-5.555380838725	2.7700713482166e-08	5.5917692766705e-07		0					0					0					0
ENSMUSG00000037112	Sik2	2769.43235164545	0.995803895281312	0.179295503598868	5.55398141778944	2.79235178775274e-08	5.63110301462128e-07		0					0					0					0
ENSMUSG00000009376	Met	215.138173483931	1.44631544160702	0.260454210942984	5.55305071233283	2.80726589710082e-08	5.65551787629931e-07		0					0					0					0
ENSMUSG00000042498	D330045A20Rik	329.115445955722	2.5083105887214	0.451849763773012	5.55120482475554	2.83707436408503e-08	5.70986015373197e-07		0					0					0					0
ENSMUSG00000029378	Areg	710.730982705973	3.60332503307254	0.649151353469135	5.55082418578653	2.84325922557702e-08	5.71659684216315e-07		0					0					0					0
ENSMUSG00000032380	Dapk2	74.2238476913031	-2.98733800554409	0.538263616617472	-5.54995343047141	2.85745704096122e-08	5.73941471058871e-07		0					0					0					0
ENSMUSG00000025815	Dhtkd1	923.786491307771	-1.69139904565142	0.304815043415932	-5.54893559942658	2.87414016049496e-08	5.76717407104895e-07		0					0					0					0
ENSMUSG00000038576	Susd4	707.639084007728	-1.47133924765672	0.265278900025677	-5.54638626560311	2.91634178108556e-08	5.84566438521896e-07		0					0					0					0
ENSMUSG00000030731	Syt3	119.092186289768	-1.79001742615188	0.322745286833123	-5.54622328869953	2.91906004741898e-08	5.84566438521896e-07		0					0					0					0
ENSMUSG00000022620	Arsa	1626.43433544413	-1.69440695605181	0.30560013487488	-5.54452293270598	2.94756703239147e-08	5.89689031127691e-07		0					0					0					0
ENSMUSG00000097412	1810014B01Rik	850.462353845232	1.0784550615378	0.194572931939014	5.54267775476513	2.97880758272973e-08	5.94168886749239e-07		0					0					0					0
ENSMUSG00000039838	Slc45a1	72.5548955768213	-2.09873452044873	0.378639599232473	-5.54282891885317	2.9762362025572e-08	5.94168886749239e-07		0					0					0					0
ENSMUSG00000036422	Pcdh8	61.3511547319326	-3.28955176636299	0.593484617186993	-5.54277511345594	2.97715121355279e-08	5.94168886749239e-07		0					0					0					0
ENSMUSG00000029534	St7	2195.0285588732	0.622193486094795	0.112285757010083	5.5411612537726	3.0047236217763e-08	5.98745421209746e-07		0					0					0					0
ENSMUSG00000032744	Heyl	43.7979532672382	-3.45673570113605	0.624111520911352	-5.53865068231458	3.04810926222428e-08	6.06790604711169e-07		0					0					0					0
ENSMUSG00000028137	Celf3	146.313930005729	-2.05712989835035	0.371637880420945	-5.53530736969086	3.10683023532253e-08	6.17869712939858e-07		1					0					1					0
ENSMUSG00000027692	Tnik	14666.5045704209	0.886814094474245	0.16028530835534	5.53272226614959	3.1529851385032e-08	6.26430360949561e-07		0					0					0					0
ENSMUSG00000022037	Clu	1755.97434802633	-1.53451146061388	0.2774210514978	-5.5313446918647	3.17785156881406e-08	6.30503670107381e-07		0					0					0					0
ENSMUSG00000025938	Slco5a1	784.93576162828	-1.63022414772614	0.294730314583982	-5.53124014415427	3.17974649473394e-08	6.30503670107381e-07		0					0					0					0
ENSMUSG00000031434	Morc4	1635.35643753196	2.09988796665062	0.379721709577486	5.53007087476549	3.2010143118035e-08	6.34096699366698e-07		0					0					0					0
ENSMUSG00000038486	Sv2a	2138.06148825694	-1.94095861441823	0.351213909829314	-5.52642865244578	3.26815075602304e-08	6.46759971815718e-07		0					0					0					0
ENSMUSG00000033170	Card10	76.4558148260873	-1.97598227869755	0.357739446108894	-5.52352361527409	3.3226760835813e-08	6.56905126396751e-07		0					0					0					0
ENSMUSG00000056919	Cep162	3261.27395894389	0.57862393146511	0.104772483178639	5.52267078063377	3.33884999195387e-08	6.5945560723434e-07		0					0					0					0
ENSMUSG00000097960	A330074K22Rik	22.8357311325534	-3.05394284977513	0.553023197696493	-5.52226897984699	3.34649653710935e-08	6.60318503786533e-07		0					0					0					0
ENSMUSG00000021098	4930447C04Rik	12.2065930067903	-3.56113027070445	0.645145284289793	-5.51988886445123	3.39214130971088e-08	6.68201388280844e-07		0					0					0					0
ENSMUSG00000012519	Mlkl	144.661014533723	3.06420116803338	0.555124976504833	5.51984021206566	3.39308061258465e-08	6.68201388280844e-07		0					0					0					0
ENSMUSG00000020441	2310033P09Rik	1183.47245145758	0.808034504421185	0.146485662877477	5.51613371949608	3.46538625740773e-08	6.81774136149766e-07		0					0					0					0
ENSMUSG00000075592	Nynrin	2558.63379365452	-2.22490154109575	0.403400102723126	-5.51537177625066	3.48043422153464e-08	6.84066612946701e-07		1					0					0					0
ENSMUSG00000047037	Nipa1	731.413348534392	1.03798914368792	0.188428630320548	5.50865938961682	3.61576760329432e-08	7.09973237192664e-07		0					0					0					0
ENSMUSG00000019467	Arhgef25	1994.24606239567	-1.47288156464229	0.267433130032723	-5.5074760724749	3.64014868934819e-08	7.14064610473306e-07		0					0					0					0
ENSMUSG00000021071	Trim9	4268.46096184041	-1.81398765170084	0.329419629191309	-5.50661676158764	3.65795380245336e-08	7.16859312297912e-07		0					0					0					0
ENSMUSG00000054604	Cggbp1	11918.4197337911	0.828646504109395	0.150495149390829	5.50613430043142	3.66798749881572e-08	7.18127076298752e-07		0					0					0					0
ENSMUSG00000011305	Plin5	40.6919623893548	-2.58149842299844	0.469025498613704	-5.50396179019811	3.71350065597089e-08	7.25627392969831e-07		0					0					0					0
ENSMUSG00000059921	Unc5c	845.276184577093	-2.62110112387985	0.476209183237128	-5.5040961328431	3.71067041935462e-08	7.25627392969831e-07		0					0					0					0
ENSMUSG00000019590	Cyb561	44.4611153442346	-3.57554286192036	0.649829439803606	-5.50227897184986	3.74913093670597e-08	7.31879765996885e-07		0					0					0					0
ENSMUSG00000039963	Ccdc40	172.159137465784	-2.16010828715379	0.392615461495223	-5.50184213053482	3.7584342368951e-08	7.32985635396793e-07		0					0					0					0
ENSMUSG00000038781	Stap2	24.1860562090573	-2.87470140695971	0.522890915495705	-5.49770768963249	3.84760028136735e-08	7.49649470681109e-07		0					0					0					0
ENSMUSG00000027488	Snta1	391.826200438649	-1.70208064567022	0.309663766286053	-5.4965444168173	3.87305576129374e-08	7.53880013207959e-07		0					0					0					0
ENSMUSG00000007805	Twist2	12.3951689804737	-3.43119791152567	0.6243051143787	-5.49602723492078	3.88442544104723e-08	7.55363271576617e-07		0					0					0					0
ENSMUSG00000015312	Gadd45b	250.490562866179	-2.25186154641347	0.409838197779158	-5.49451358759607	3.9178876234407e-08	7.611356225828e-07		0					0					0					0
ENSMUSG00000109554	A230057D06Rik	72.282217503519	-2.03754038154486	0.370940817811107	-5.49289882296649	3.95389334408136e-08	7.67390513582497e-07		0					0					0					0
ENSMUSG00000025533	Asl	2329.72777875896	-0.609239184177646	0.110977639472385	-5.48974718757868	4.02509447999533e-08	7.80457684253954e-07		0					0					0					0
ENSMUSG00000022517	Mgrn1	6486.53621086814	-0.651875437287835	0.118831745544722	-5.48570110032175	4.11832745011949e-08	7.97767546251031e-07		0					0					0					0
ENSMUSG00000057021	Vmn2r-ps159	15.5865531569035	-3.37450589261215	0.615651208287267	-5.48119754690318	4.22456445014783e-08	8.17560762849934e-07		0					0					0					0
ENSMUSG00000108986	Gm32061	17.8814403182181	-3.47508446055216	0.63441261130332	-5.47764088959872	4.31033779985615e-08	8.33359551976026e-07		0					0					0					0
ENSMUSG00000029212	Gabrb1	115.801153099212	-2.0580097022684	0.375839475114997	-5.47576781720095	4.35618565503845e-08	8.41416262765144e-07		0					0					0					0
ENSMUSG00000020092	Pald1	11156.9222054381	-1.24638201626153	0.22769080826383	-5.47401111957633	4.3996143965286e-08	8.48990724448901e-07		0					0					0					0
ENSMUSG00000001504	Irx2	979.734943691873	0.977711159011554	0.178668222392102	5.47221630081419	4.44441898180329e-08	8.56815931171378e-07		0					0					0					0
ENSMUSG00000040276	Pacsin1	125.45187770231	-2.50279210782779	0.457387905483848	-5.47192454767733	4.45174377464876e-08	8.57407553385027e-07		0					0					0					0
ENSMUSG00000026532	Spta1	71.1308621205215	-3.14164196915357	0.574322535015666	-5.47017011802936	4.49603813928875e-08	8.6511159841558e-07		0					0					0					0
ENSMUSG00000037754	Ppp1r16b	2946.52678737413	-2.27126336413857	0.415355230325883	-5.46824308040268	4.54518275869393e-08	8.73733319242823e-07		0					0					0					0
ENSMUSG00000026933	Camsap1	10192.3094003559	0.527127170511512	0.0964261637282233	5.46664048563851	4.58644949260694e-08	8.80825657560147e-07		0					0					0					0
ENSMUSG00000041957	Pkp2	251.51107261527	-2.39403531271849	0.438043650137474	-5.46528938832273	4.62152216736415e-08	8.86716053178268e-07		0					0					0					0
ENSMUSG00000022816	Fstl1	17468.0054013099	-1.6899444600913	0.309271542800179	-5.46427403177918	4.64805043551654e-08	8.90957412691876e-07		0					0					0					0
ENSMUSG00000068114	Ccdc134	1735.16245115054	1.05818406656681	0.193670047627264	5.46384988040784	4.65917591801775e-08	8.92241046049292e-07		0					0					0					0
ENSMUSG00000010277	2610507B11Rik	59411.7170600507	0.826625929914924	0.151485711962438	5.45679139772528	4.84815353485565e-08	9.27345777214097e-07		0					0					0					0
ENSMUSG00000034401	Spata6	4547.70481648298	1.31642785741151	0.241251507387119	5.45666168750244	4.85169487334289e-08	9.27345777214097e-07		0					0					0					0
ENSMUSG00000053841	Txlna	10828.1693748285	0.418866945491865	0.0767775636886157	5.45559047940946	4.88103693147673e-08	9.32069858023983e-07		0					0					0					0
ENSMUSG00000030946	Lhpp	905.095538912123	-1.2351872823529	0.226564570096072	-5.45181129524856	4.98593488092901e-08	9.51199281356021e-07		0					0					0					0
ENSMUSG00000029843	Slc13a4	49.3362324066274	-2.67605865072339	0.491026805590457	-5.449923752137	5.03914195270499e-08	9.60440433104965e-07		0					0					0					0
ENSMUSG00000052942	Glis3	1262.69255346029	0.893951538021883	0.164095922141175	5.44773767901921	5.10145207304962e-08	9.71397480752907e-07		0					0					0					0
ENSMUSG00000045348	Nyap1	444.614882280999	-2.58473076765492	0.474551713999282	-5.44667881582835	5.1319009087364e-08	9.76272669569438e-07		0					0					0					0
ENSMUSG00000012123	Crybg2	23.5409622484667	-3.28965320586262	0.604584948795969	-5.44117615301863	5.29299432374116e-08	1.00596852496311e-06		0					0					0					0
ENSMUSG00000090523	Gypc	267.796607296756	2.73988629782575	0.503857227873172	5.43782275266957	5.39355894296444e-08	1.02411534839738e-06		0					0					0					0
ENSMUSG00000027956	Tmem144	272.16282705371	0.96399502025864	0.177286167091917	5.4375083858564	5.40308081343299e-08	1.02495730760284e-06		0					0					0					0
ENSMUSG00000023755	Rhebl1	379.492216918258	-1.40339538831899	0.258146621923367	-5.43642747622552	5.43594500219832e-08	1.02958596988594e-06		0					0					0					0
ENSMUSG00000031207	Msn	26324.7954116066	0.931235793313902	0.17129735777721	5.43636986231317	5.43770213421345e-08	1.02958596988594e-06		1					0					0					0
ENSMUSG00000040265	Dnm3	871.550804362617	-2.05390946028798	0.377834381616929	-5.43600466293816	5.44885293964374e-08	1.03072855701467e-06		0					0					0					0
ENSMUSG00000025175	Fn3k	104.291680123072	-3.39239492880971	0.624202347318319	-5.43476797769829	5.48677805592352e-08	1.03692899357069e-06		0					0					0					0
ENSMUSG00000039263	Npepl1	1203.19632861269	1.28518897701834	0.236586131630424	5.43222448484832	5.56558449489557e-08	1.05083660013277e-06		0					0					0					0
ENSMUSG00000026356	Dars	14898.6480617217	0.543314312327241	0.100025267085792	5.4317706731164	5.57976003473129e-08	1.05252664475371e-06		1					0					0					0
ENSMUSG00000023266	Frs3	607.159099948973	-1.04406262734195	0.192264050657395	-5.4303580090613	5.62411120718473e-08	1.05990032160845e-06		0					0					0					0
ENSMUSG00000067786	Nnat	14123.2631829965	-1.99430236109674	0.367340291623358	-5.42903244368722	5.66603843383954e-08	1.06680383446852e-06		0					0					0					0
ENSMUSG00000040666	Sh3bgr	57.5045842653	-2.31236426772725	0.426079143902495	-5.42707687249864	5.72844606486989e-08	1.07754691337879e-06		0					0					0					0
ENSMUSG00000036916	Zfp280c	3600.39583569718	0.611465956691561	0.112701067909569	5.42555601320654	5.77744078611377e-08	1.08574927310679e-06		0					0					0					0
ENSMUSG00000031732	Phlpp2	3023.13501995901	0.871469402172889	0.160695829064526	5.4230990763485	5.857450438185e-08	1.0997595202952e-06		0					0					0					0
ENSMUSG00000030091	Nup210	19273.2454566329	1.69209512161166	0.312063481229471	5.42227855353381	5.88440896478771e-08	1.1037923929666e-06		0					0					0					0
ENSMUSG00000028433	Ubap2	3050.05443144809	0.79460958992198	0.146604367354242	5.42009494165992	5.95673921816998e-08	1.11632063524886e-06		0					0					0					0
ENSMUSG00000027215	Cd82	401.577885022295	-2.7508825672027	0.507567550946672	-5.41973686472271	5.96868212984163e-08	1.11751923966347e-06		0					0					0					0
ENSMUSG00000029831	Npvf	78.7000409532499	1.66626007803103	0.307458183044211	5.41946895520239	5.97763286490672e-08	1.11815591175869e-06		0					0					0					0
ENSMUSG00000020922	Lsm12	5212.52568285461	2.60335692813158	0.480424846170601	5.41886405102186	5.99789029849123e-08	1.12090443370505e-06		0					0					0					0
ENSMUSG00000020462	Cfap36	6042.46238045499	0.543710101639061	0.10036166847989	5.41750759900938	6.04355817933341e-08	1.12839224356674e-06		0					0					0					0
ENSMUSG00000087179	Gm14230	439.382600141771	-1.19980440770047	0.221570667442541	-5.4149965857354	6.12898753953588e-08	1.14328317566194e-06		0					0					0					0
ENSMUSG00000023147	Wrb	2513.08072430673	1.01673767416505	0.187938096323985	5.40996048194672	6.30386580008276e-08	1.17481665502745e-06		0					0					0					0
ENSMUSG00000078451	Ppil6	265.727686031905	-1.685496908669	0.31156574105631	-5.40976329090165	6.31081067783485e-08	1.17502395485823e-06		0					0					0					0
ENSMUSG00000082361	Btc	31.0736267440951	2.88355718310344	0.533154523405752	5.40848301292371	6.35608146319288e-08	1.18236026922884e-06		0					0					0					0
ENSMUSG00000033955	Tnks1bp1	4868.485836961	-1.33305173301179	0.246609761733466	-5.4055108104461	6.46239527782109e-08	1.20102781611609e-06		0					0					0					0
ENSMUSG00000032423	Syncrip	17471.3060834088	1.0684719628982	0.197730532174845	5.40367717188659	6.52884047566366e-08	1.21225825090065e-06		1					1					1					0
ENSMUSG00000040021	Lats1	9118.83888485171	0.756047974056499	0.140020505966964	5.39955179304151	6.68075951157604e-08	1.23722414380632e-06		0					0					0					0
ENSMUSG00000063564	Col23a1	234.661834602018	-1.45673576517499	0.26978435928435	-5.39963016773557	6.6778416709322e-08	1.23722414380632e-06		0					0					0					0
ENSMUSG00000034522	Zfp395	239.281834872241	-1.20751126322757	0.223632829917829	-5.39952592681164	6.68172276611378e-08	1.23722414380632e-06		0					0					0					0
ENSMUSG00000039630	Hnrnpu	92226.8718989295	0.849342506139142	0.15731502610229	5.39899161054633	6.70165074547711e-08	1.23977461816696e-06		1					0					1					0
ENSMUSG00000035486	Plk5	19.9074336833567	-3.21864001689171	0.596303721325165	-5.39765207189874	6.75186391866975e-08	1.24791789454606e-06		0					0					0					0
ENSMUSG00000056222	Spock1	42.576797799752	-3.0206656076885	0.559882253614286	-5.39518012615826	6.84548436318095e-08	1.2640616680169e-06		0					0					0					0
ENSMUSG00000000826	Dnajc5	7535.63002123358	0.577175512885703	0.106992399989574	5.39454683642899	6.86967066945751e-08	1.26736616581402e-06		0					0					0					0
ENSMUSG00000033740	St18	77.303930319604	-2.334890335979	0.432995276828864	-5.39241525468611	6.95168878312168e-08	1.2813240825688e-06		0					0					0					0
ENSMUSG00000074218	Cox7a1	108.461939072678	-1.63776493312186	0.303766738669951	-5.39152160072841	6.98635591091477e-08	1.28653680238838e-06		0					0					0					0
ENSMUSG00000042750	Bex2	6674.83435347529	2.18261119319437	0.404930349208943	5.39009041297655	7.04222447039071e-08	1.29564067744741e-06		0					0					0					0
ENSMUSG00000101451	Gm29430	28.3021304191841	-2.92968378411991	0.543579932516778	-5.38960989703107	7.06107898615931e-08	1.29792424502888e-06		0					0					0					0
ENSMUSG00000022840	Adcy5	710.354294769807	-1.93884398706103	0.360022363696497	-5.38534319688956	7.23065471499043e-08	1.32788304364811e-06		0					0					0					0
ENSMUSG00000064215	Ifi27	1251.15029901065	-1.36900817518208	0.254261478025071	-5.38425319405677	7.27460439175011e-08	1.33352302162145e-06		0					0					0					0
ENSMUSG00000027387	Zc3h8	631.74364880475	1.18573531272248	0.220216125175665	5.38441638538789	7.26800797290555e-08	1.33352302162145e-06		1					0					0					0
ENSMUSG00000019997	Ctgf	263.11559252014	-2.61351202931687	0.485584687481661	-5.38219613734334	7.3582523153694e-08	1.34763046495847e-06		0					0					0					0
ENSMUSG00000028991	Mtor	16591.7371975154	-0.443703238662959	0.0824444412370054	-5.38184542226968	7.37260640016429e-08	1.34903295674577e-06		0					0					0					0
ENSMUSG00000022519	Srl	1862.02030574085	-0.83822709633451	0.155886082743877	-5.37717724109936	7.5662681734281e-08	1.38321269166863e-06		0					0					0					0
ENSMUSG00000041308	Sntb2	4442.29104727178	-0.454060684548334	0.0845319492202218	-5.3714682878709	7.80981040245114e-08	1.42644098248214e-06		0					0					0					0
ENSMUSG00000037625	Cldn11	361.317685599774	-1.59045534082058	0.296167945203215	-5.37011302735443	7.86873090243122e-08	1.43590084022083e-06		0					0					0					0
ENSMUSG00000075589	Gm11536	32.1968218370997	-3.32557004446273	0.619496648170592	-5.36818085179852	7.95347794839408e-08	1.45005218776785e-06		0					0					0					0
ENSMUSG00000039661	Dusp26	216.316822956038	-2.31202019134658	0.430794008154275	-5.3668810326596	8.01098584508137e-08	1.45921628241419e-06		0					0					0					0
ENSMUSG00000027184	Caprin1	63566.3375603889	0.690125448577502	0.128614763073631	5.36583384430299	8.05760928417981e-08	1.46638298680295e-06		1					0					0					0
ENSMUSG00000020873	Slc35b1	6354.83663764215	1.01418327912252	0.189017268823803	5.36555884778928	8.06989631106591e-08	1.46729360182973e-06		0					0					0					0
ENSMUSG00000009378	Slc16a12	57.5327654235069	-2.04637431204398	0.381517685270764	-5.36377313830593	8.15012557054046e-08	1.4805449030127e-06		0					0					0					0
ENSMUSG00000023932	Cdc5l	11959.5484260703	0.334263332469631	0.0623848685526482	5.35808346197825	8.41093866821946e-08	1.52654748117071e-06		1					0					1					0
ENSMUSG00000058013	Sept11	24607.8409847786	1.04264099671624	0.194665195274967	5.35607300135749	8.50501573694121e-08	1.54223264659242e-06		0					0					0					0
ENSMUSG00000031070	Mrgprf	24.4494042772814	-3.16810257425728	0.591735663326281	-5.35391522026685	8.60711997343467e-08	1.5579428480217e-06		0					0					0					0
ENSMUSG00000025239	Limd1	15377.7143732553	1.3020488617357	0.243190459066485	5.35402937571549	8.60168863524339e-08	1.5579428480217e-06		0					0					0					0
ENSMUSG00000034675	Dbn1	8734.78063561815	-0.904018187848051	0.168871476857247	-5.35329118138908	8.63686951182995e-08	1.56192435534404e-06		0					0					0					0
ENSMUSG00000031024	St5	2901.02579795067	-2.02432804353534	0.378158345271674	-5.35312275623861	8.64491581827757e-08	1.5619773459643e-06		0					0					0					0
ENSMUSG00000037989	Wnk2	502.31674728753	-1.86189891117871	0.347872110924652	-5.35225116560721	8.6866711016458e-08	1.56811537646735e-06		0					0					0					0
ENSMUSG00000087141	Plcxd2	1216.84641570646	-0.692711505512666	0.129475516655828	-5.35013509429766	8.78885987315004e-08	1.58514208598461e-06		0					0					0					0
ENSMUSG00000039275	Foxk2	14168.0025378663	1.39203395841368	0.260297995676318	5.34784739620001	8.9006460438244e-08	1.60386775669845e-06		0					0					0					0
ENSMUSG00000037492	Zmat4	54.3745605197911	-3.49067769087487	0.652841767348818	-5.34689700545734	8.94748960816175e-08	1.61086796823974e-06		0					0					0					0
ENSMUSG00000055322	Tns1	3187.00269179418	-2.04014561009861	0.381574971415602	-5.34664420606492	8.95998990622821e-08	1.6116781843828e-06		0					0					0					0
ENSMUSG00000036499	Eea1	6364.80654095409	1.04182501086978	0.194918718777702	5.34492026934543	9.04568618522401e-08	1.62564133708763e-06		0					0					0					0
ENSMUSG00000079235	Ccdc13	34.8249679766939	-2.62625223544406	0.491429717722984	-5.34410545543048	9.0864659406886e-08	1.63151464207765e-06		0					0					0					0
ENSMUSG00000046807	Lrrc75b	427.133021620102	-2.54377909313355	0.47616537254266	-5.34221772480033	9.18162796668596e-08	1.64713336613406e-06		0					0					0					0
ENSMUSG00000061576	Dpp6	767.682704707934	-2.75273722972844	0.515345444534563	-5.34153791194291	9.21613360982664e-08	1.65185255964028e-06		0					0					0					0
ENSMUSG00000038917	3930402G23Rik	219.109702856987	2.93599818355813	0.549709290617073	5.34100156877891	9.24344564380667e-08	1.65527516391226e-06		0					0					0					0
ENSMUSG00000024663	Rab3il1	430.321603612191	-1.93599809361231	0.362619190115631	-5.33892895462859	9.34972706608681e-08	1.67282061699276e-06		0					0					0					0
ENSMUSG00000036620	Mgat4b	2503.60161875623	0.856645355538372	0.160462306712011	5.33860800764777	9.3662903051175e-08	1.67409809335652e-06		0					0					0					0
ENSMUSG00000025658	Cnksr2	648.601683299653	1.10330121890792	0.20667619983542	5.33830803830584	9.38179662165942e-08	1.67409809335652e-06		0					0					0					0
ENSMUSG00000020044	Timp3	14880.1619731372	-2.75974144282765	0.516965738475521	-5.33834495679703	9.37988685367901e-08	1.67409809335652e-06		0					0					0					0
ENSMUSG00000024892	Pcx	4666.64317748385	-2.0961607580401	0.39300284790662	-5.33370373575043	9.62294814169212e-08	1.71560985188079e-06		0					0					0					0
ENSMUSG00000020654	Adcy3	1357.03818433879	1.62182647156327	0.304245332218947	5.33065358713915	9.78599305437452e-08	1.74313542063156e-06		0					0					0					0
ENSMUSG00000053141	Ptprt	479.760058402596	-2.15157438056046	0.403720037393273	-5.3293722908892	9.85527917191018e-08	1.75392627382776e-06		0					0					0					0
ENSMUSG00000014856	Tmem208	3011.79784779931	0.8285823851311	0.155547537232425	5.32687562833604	9.9916528705442e-08	1.77662699673419e-06		0					0					0					0
ENSMUSG00000025227	Mfsd13a	539.549142058179	-1.09761187046277	0.206080105839129	-5.32614182234356	1.00320812420764e-07	1.78224258115406e-06		0					0					0					0
ENSMUSG00000046707	Csnk2a2	6921.51531667345	0.791323218803669	0.148615751596988	5.32462548754292	1.01161245791934e-07	1.79558983059409e-06		0					0					0					0
ENSMUSG00000021662	Arhgef28	1098.81927625127	-1.61666122230173	0.303728784310018	-5.32271324225758	1.02230833988563e-07	1.81297744853309e-06		1					0					0					0
ENSMUSG00000024538	Ppic	6367.38222322902	0.727792489792111	0.136744470334512	5.32228095228818	1.02474142037458e-07	1.8156939889944e-06		0					0					0					0
ENSMUSG00000026827	Gpd2	7134.76119358824	0.967758641339146	0.18183792398896	5.32209464400783	1.02579175657351e-07	1.81595788470385e-06		0					0					0					0
ENSMUSG00000042686	Jph1	434.862785379802	-2.24155266202851	0.421228971033164	-5.32145891231216	1.02938362332311e-07	1.82071663524736e-06		0					0					0					0
ENSMUSG00000057315	Arhgap24	621.344866902277	-1.33104287962332	0.250152442108035	-5.32092698518799	1.03239834839053e-07	1.82444711637506e-06		0					0					0					0
ENSMUSG00000030325	Klrb1c	21.7454613684979	3.35185911674534	0.63008101386666	5.31972721440337	1.03922952027167e-07	1.83490954560851e-06		0					0					0					0
ENSMUSG00000026638	Irf6	358.019371970573	-1.41680821284045	0.266542312415069	-5.31550957145649	1.06359258531797e-07	1.87628163080699e-06		0					0					0					0
ENSMUSG00000034156	Tspoap1	302.208368492429	-2.59497073236484	0.488221822788155	-5.31514695010022	1.06571287156742e-07	1.87837721002601e-06		0					0					0					0
ENSMUSG00000031767	Nudt7	140.885267767004	-2.28947071262358	0.430791477642168	-5.31456825737231	1.06910502641531e-07	1.8827089040352e-06		1					0					0					0
ENSMUSG00000040649	Rimklb	2725.13769619065	-2.0590394414428	0.387544998284578	-5.31303319758196	1.07815387225876e-07	1.89698584371398e-06		0					0					0					0
ENSMUSG00000048572	Tmem252	44.2139741226702	-3.1833404264293	0.599180289802937	-5.31282567301448	1.07938285797235e-07	1.89749101716501e-06		0					0					0					0
ENSMUSG00000023236	Scg5	438.226027650626	-2.13255769187412	0.401682417980291	-5.30906406757081	1.10189598306297e-07	1.93537894287591e-06		0					0					0					0
ENSMUSG00000097294	Gm26888	88.142150858005	-1.82332198724851	0.343621286437921	-5.30619626667952	1.11936432324098e-07	1.96434787944363e-06		0					0					0					0
ENSMUSG00000021099	Six6	64.0765125478737	-3.45337535500709	0.651090421120144	-5.30398734643625	1.13300169704143e-07	1.98654936367248e-06		0					0					0					0
ENSMUSG00000031995	St14	79.3323490404443	-2.7340199063406	0.515497326287905	-5.30365487252528	1.13506818671391e-07	1.98844205995986e-06		0					0					0					0
ENSMUSG00000020932	Gfap	1215.67646007002	-2.95508444006808	0.557398533075067	-5.30156479559682	1.14814282808838e-07	2.00959908033609e-06		0					0					0					0
ENSMUSG00000029189	Sel1l3	4725.96898443057	2.51940542647902	0.475504597723275	5.29838289375535	1.16832770044171e-07	2.04185562655306e-06		0					0					0					0
ENSMUSG00000039382	Wdr45	1269.10766366521	-1.70617629703602	0.322020885608607	-5.29834049059087	1.16859899603677e-07	2.04185562655306e-06		0					0					0					0
ENSMUSG00000033059	Pygb	15541.0296511094	-2.54573137784388	0.480660453296615	-5.2963195960557	1.18159960710965e-07	2.06278212173578e-06		0					0					0					0
ENSMUSG00000028637	Ccdc30	200.07419996606	-1.92523256207754	0.36396231100434	-5.28964814176758	1.22551887600124e-07	2.13760201523126e-06		0					0					0					0
ENSMUSG00000050199	Lgr4	2393.57974323181	-1.21035620600793	0.228956287220641	-5.28640737802292	1.24741930725396e-07	2.17391949515037e-06		0					0					0					0
ENSMUSG00000025213	Kazald1	140.645836962833	-2.28181010680389	0.431663302044492	-5.28608778183487	1.24959947251646e-07	2.17583673062373e-06		0					0					0					0
ENSMUSG00000049230	Gm9833	6133.65946522717	0.997852361210991	0.188846805934926	5.28392501144467	1.26445026498735e-07	2.19979404476987e-06		0					0					0					0
ENSMUSG00000052397	Ezr	7180.83733521892	-1.22740102638929	0.232323860241054	-5.28314666050988	1.26983652747946e-07	2.20622574476776e-06		0					0					0					0
ENSMUSG00000035187	Nkx6-1	353.683346796912	-3.24256302478726	0.613775296080366	-5.28298066979009	1.27098806737596e-07	2.20622574476776e-06		0					0					0					0
ENSMUSG00000038009	Dnajc22	24.3709243504854	-2.6363768366701	0.499038129878827	-5.28291663266342	1.27143258695293e-07	2.20622574476776e-06		0					0					0					0
ENSMUSG00000050248	Evc2	3501.39824426682	1.32408951364181	0.250698390727756	5.28160356274364	1.28058061376336e-07	2.2201873532596e-06		0					0					0					0
ENSMUSG00000034555	Tex16	121.926532418046	3.30868151494232	0.626496106801416	5.28124832544424	1.2830664402002e-07	2.22258439417655e-06		1					0					0					0
ENSMUSG00000071454	Dtnb	2195.77177756324	-0.460540609471015	0.0872109447837645	-5.28076619984916	1.28644765507902e-07	2.22652701539707e-06		0					0					0					0
ENSMUSG00000002763	Pex6	2616.57742529211	-0.829047630244192	0.157097226468277	-5.27729005076739	1.31108279676562e-07	2.26721665438972e-06		0					0					0					0
ENSMUSG00000037108	Zcwpw1	1720.31008727452	-0.631849968564033	0.119867169803149	-5.2712512492093	1.35496834975475e-07	2.34109711613715e-06		0					0					0					0
ENSMUSG00000044712	Slc38a6	387.7388427468	-1.34898734751332	0.256125457085222	-5.26690069337567	1.38746211472414e-07	2.39518524106534e-06		0					0					0					0
ENSMUSG00000042104	Uggt2	3605.73693503264	0.652397260672626	0.123874264281716	5.26660856034582	1.38967081944562e-07	2.3969442062116e-06		0					0					0					0
ENSMUSG00000019066	Rab3d	581.267404143229	-1.92463452021246	0.365586883986107	-5.26450648127082	1.40566441088823e-07	2.42245639193792e-06		0					0					0					0
ENSMUSG00000029699	Ssc4d	71.0065740254167	-1.88943970284452	0.359139806344552	-5.26101442799082	1.43262790704538e-07	2.46681383037062e-06		0					0					0					0
ENSMUSG00000022829	Stxbp5l	62.5254483964819	-2.88604138473028	0.548682466900059	-5.25994825574764	1.44095944842976e-07	2.47692568669504e-06		0					0					0					0
ENSMUSG00000029163	Emilin1	4093.5590010402	-0.863428449033402	0.164149464665303	-5.26001379775386	1.44044592515424e-07	2.47692568669504e-06		0					0					0					0
ENSMUSG00000046032	Snx12	3142.38679112633	0.549382864868513	0.104453645186788	5.25958537766765	1.44380581300568e-07	2.47970263502238e-06		0					0					0					0
ENSMUSG00000021611	Tert	136.214363981507	-1.97443292161671	0.3755764958175	-5.25707264326819	1.46366508260533e-07	2.51166922948611e-06		1					0					0					0
ENSMUSG00000030222	Rerg	439.013147003811	1.31098075288513	0.249478408581429	5.25488662662056	1.48115683789344e-07	2.53952218350649e-06		0					0					0					0
ENSMUSG00000061048	Cdh3	27.9961496729818	-3.31230533118286	0.630378232754877	-5.25447288480669	1.48449013415554e-07	2.54307297982122e-06		0					0					0					0
ENSMUSG00000104968	Gm43803	26.8584589822858	-2.94268184535605	0.560090947497669	-5.25393573758536	1.48882846674978e-07	2.54833800264579e-06		0					0					0					0
ENSMUSG00000064293	Cntn4	223.849095714302	1.76410870395563	0.335858689466414	5.25253256587854	1.50021927951669e-07	2.56565514474899e-06		0					0					0					0
ENSMUSG00000046179	E2f8	2075.93161076378	2.22204192794338	0.423113976037259	5.25163916530071	1.50751568618231e-07	2.57594665087607e-06		0					0					0					0
ENSMUSG00000004035	Gstm7	732.83610186114	-1.58180492378841	0.301297094799028	-5.24998398953533	1.52112430633162e-07	2.59699748096244e-06		0					0					0					0
ENSMUSG00000090150	Acad11	3583.4705960304	-1.78759845194616	0.34068271424268	-5.24710640491373	1.54506671680534e-07	2.63564048067404e-06		0					0					0					0
ENSMUSG00000070372	Capza1	10425.9609139349	0.682543313625626	0.130105077849789	5.24609281133243	1.55358660933868e-07	2.64793196546e-06		0					0					0					0
ENSMUSG00000035403	Crb2	104.397324474284	-3.01255401022723	0.574452791382575	-5.24421511291938	1.56949004123213e-07	2.67277653175506e-06		0					0					0					0
ENSMUSG00000001288	Rarg	697.439122694738	-1.41680207773423	0.270380455380713	-5.24003140589166	1.60549271399322e-07	2.73177839663069e-06		0					0					0					0
ENSMUSG00000020893	Per1	821.391357714464	-0.819507562114142	0.156433957484357	-5.23868075252198	1.61728527252241e-07	2.74952144305793e-06		0					0					0					0
ENSMUSG00000029238	Clock	5837.09689850766	0.878472917018428	0.167731838757438	5.23736532983947	1.62885071505674e-07	2.76684877786956e-06		0					0					0					0
ENSMUSG00000018171	Vmp1	4136.75055449262	0.928437870604376	0.177308475698421	5.236285896358	1.63840099702472e-07	2.78072674693008e-06		0					0					0					0
ENSMUSG00000025701	Alox5	105.384174024997	-1.59238400036773	0.304205387798511	-5.23456869679915	1.65370558811645e-07	2.80433945944394e-06		0					0					0					0
ENSMUSG00000028268	Gbp3	956.450687917758	1.76580471254288	0.33735401951637	5.2342779702887	1.65631034226389e-07	2.80639429396538e-06		0					0					0					0
ENSMUSG00000026494	Kif26b	109.349645060836	-2.12249127114743	0.405660422308328	-5.23218720492828	1.67515967748365e-07	2.83594679517525e-06		0					0					0					0
ENSMUSG00000070337	Gpr179	237.683952730872	-2.88871080329584	0.552682449229976	-5.22670985358868	1.72552953471314e-07	2.91876725493963e-06		0					0					0					0
ENSMUSG00000026946	Nmi	242.031664006696	1.39525448042015	0.267056053189128	5.22457537943182	1.74555208663418e-07	2.9501587531319e-06		0					0					0					0
ENSMUSG00000109224	AC167978.1	219.992625556494	-1.95828180088112	0.374956493047076	-5.22269073130908	1.76341770619794e-07	2.97785524803551e-06		0					0					0					0
ENSMUSG00000073002	Vamp5	113.556914643052	1.71794245429501	0.3289816694936	5.22200053559041	1.77000457301778e-07	2.98647505259767e-06		0					0					0					0
ENSMUSG00000021314	Amph	4978.92765973468	-0.731261043386371	0.140085363191781	-5.22011027222919	1.78816626621145e-07	3.01459394134693e-06		0					0					0					0
ENSMUSG00000020875	Hoxb9	1098.78921893497	-3.25425972751915	0.623669379537578	-5.2179244873815	1.80939197823795e-07	3.04528076805193e-06		0					0					0					0
ENSMUSG00000038417	Fig4	3992.27925065681	-0.33500376863996	0.0642006698856262	-5.21807279015579	1.80794417108635e-07	3.04528076805193e-06		0					0					0					0
ENSMUSG00000026234	Ncl	21085.5170009367	1.19878877366836	0.229789214839288	5.21690617423789	1.81936358311551e-07	3.05950740780009e-06		1					0					1					0
ENSMUSG00000060923	Acyp2	667.046157999123	1.55244322020014	0.297610226237771	5.21636383206752	1.82469600794946e-07	3.06591541085486e-06		0					0					0					0
ENSMUSG00000030082	Sec61a1	18853.7090597187	0.9953204904856	0.190833208586714	5.2156566346959	1.83167202396764e-07	3.075072049571e-06		0					0					0					0
ENSMUSG00000063354	Slc39a4	24.3966564095878	-3.38791092541335	0.649659152394412	-5.21490525135638	1.83911215111658e-07	3.08499195640254e-06		0					0					0					0
ENSMUSG00000015243	Abca1	13453.8515436411	-3.20506902642158	0.614660675837361	-5.21437136360688	1.84441640225916e-07	3.09131554408594e-06		0					0					0					0
ENSMUSG00000032087	Dscaml1	886.327496123341	-2.94910992240024	0.565605697094471	-5.21407393445625	1.84737781445122e-07	3.09370519118323e-06		0					0					0					0
ENSMUSG00000058126	Tpm3-rs7	6889.2362490398	1.72317975749814	0.330561692257442	5.21288400277225	1.85927165020319e-07	3.11103709842139e-06		0					0					0					0
ENSMUSG00000049721	Gal3st1	327.464239172349	-2.48821230846041	0.477822709251682	-5.20739650980005	1.91508582441511e-07	3.20176921316737e-06		0					0					0					0
ENSMUSG00000024645	Timm21	1984.46049077181	0.528681905839097	0.101567182710922	5.20524338401528	1.93742509820464e-07	3.23643167731598e-06		0					0					0					0
ENSMUSG00000051243	Islr2	75.3139544122672	-3.32524244643753	0.639195136403236	-5.20223364831706	1.96907449646639e-07	3.28657620594962e-06		0					0					0					0
ENSMUSG00000056228	Cars2	2651.91723942235	1.02340661045322	0.19675216856452	5.2015010452991	1.97685360404939e-07	3.29682886648832e-06		0					0					0					0
ENSMUSG00000070426	Rnf121	1927.64615426921	0.771482092872943	0.148327997114678	5.2011899835503	1.98016557341119e-07	3.2996208140564e-06		0					0					0					0
ENSMUSG00000057457	Phex	197.413451675708	2.18752403600022	0.420755843572256	5.19903423664408	2.00326628952686e-07	3.33535559246349e-06		0					0					0					0
ENSMUSG00000024070	Prkd3	21760.7001222578	0.690985056725338	0.132979223089575	5.19618810120352	2.03416437538389e-07	3.38400293199701e-06		0					0					0					0
ENSMUSG00000024039	Cbs	6692.1792032003	-2.16582303620307	0.41682422100185	-5.19601051732898	2.03610744319021e-07	3.38444063948101e-06		0					0					0					0
ENSMUSG00000028688	Toe1	2378.32087684178	0.985498380077891	0.189762046435732	5.19333764885201	2.06557072637125e-07	3.4305843242766e-06		1					0					0					0
ENSMUSG00000062380	Tubb3	1594.64255715415	-2.52925542691689	0.487246705972757	-5.19091334207667	2.09265011015681e-07	3.47269597357654e-06		0					0					0					0
ENSMUSG00000083580	Rpsa-ps3	25.1539917952878	3.06152316976145	0.589955857577737	5.18941058121123	2.10960777844956e-07	3.49795541602015e-06		0					0					0					0
ENSMUSG00000059901	Adamts14	1056.06187033027	2.9529002465185	0.569201477322981	5.18779441755199	2.12799331687386e-07	3.52553892777473e-06		0					0					0					0
ENSMUSG00000037206	Islr	46.9955482581046	-3.38608038956249	0.652771482859831	-5.18723700172666	2.13437033903107e-07	3.53319842646836e-06		0					0					0					0
ENSMUSG00000023143	Nagpa	792.958405151509	1.07492021985208	0.207276588736091	5.18592199151201	2.14948775055402e-07	3.55530215292786e-06		0					0					0					0
ENSMUSG00000071470	Ccnb1ip1	93.9490294787528	-3.3058298875087	0.637967422365054	-5.18181614235634	2.19735759722308e-07	3.63149845395047e-06		0					0					0					0
ENSMUSG00000032558	Nphp3	1567.21343847074	-0.783009385573017	0.151140851804526	-5.1806601340695	2.2110202270207e-07	3.64809283321531e-06		0					0					0					0
ENSMUSG00000057969	Sema3b	92.1092085349322	-1.69376362200644	0.326935748226623	-5.1807232191457	2.21027252434265e-07	3.64809283321531e-06		0					0					0					0
ENSMUSG00000015843	Rxrg	91.5065270717945	-3.32105256796319	0.641094670797305	-5.18028415964357	2.21548145680442e-07	3.65246231004761e-06		0					0					0					0
ENSMUSG00000027423	Snx5	20797.2004153817	0.693548200974015	0.133904942857519	5.1794070194405	2.22592325206928e-07	3.66667619265639e-06		0					0					0					0
ENSMUSG00000017428	Psmd11	6780.12389545812	0.873169502097755	0.168752603042396	5.1742579750215	2.28818495984199e-07	3.76171746638757e-06		0					0					0					0
ENSMUSG00000030041	M1ap	12.3337995473792	-3.20009350631902	0.618474344796855	-5.1741734046707	2.28922149001845e-07	3.76171746638757e-06		0					0					0					0
ENSMUSG00000020634	Ubxn2a	939.992391326352	0.865629473227439	0.167289319669636	5.17444553505799	2.28588776210826e-07	3.76171746638757e-06		0					0					0					0
ENSMUSG00000025130	P4hb	67494.9300400278	1.47582137789408	0.285275205969441	5.17332508052652	2.29964404272332e-07	3.77576437528149e-06		0					0					0					0
ENSMUSG00000038112	AW551984	171.597431863158	-2.69325580352874	0.52081233786083	-5.17125960300968	2.32521267463931e-07	3.81463636345957e-06		0					0					0					0
ENSMUSG00000032459	Mrps22	3584.62568026277	0.864179754163631	0.167126390040602	5.17081565606535	2.33074406501555e-07	3.81749349055311e-06		0					0					0					0
ENSMUSG00000028252	Ccnc	2947.80221661384	0.780360159470901	0.150915385748914	5.17084560728108	2.33037048601208e-07	3.81749349055311e-06		0					0					0					0
ENSMUSG00000025971	Maip1	2328.03640261309	0.942975374542657	0.182386278033422	5.17021008767918	2.33830969206251e-07	3.82677392821213e-06		0					0					0					0
ENSMUSG00000042605	Atxn2	3610.38711460613	0.577970181986727	0.111798906288817	5.16973019837618	2.34432200236777e-07	3.83349927432638e-06		1					0					0					0
ENSMUSG00000040550	Otud6b	7648.55488667766	0.943299785895427	0.182474094346905	5.16949975431638	2.34721443450081e-07	3.83511613929061e-06		0					0					0					0
ENSMUSG00000097524	Gm26846	81.2221150678228	-2.52824699640376	0.489176554340515	-5.16837320589131	2.36140407218614e-07	3.85504264643555e-06		0					0					0					0
ENSMUSG00000030761	Myo7a	27.9584438619657	-2.71767238563695	0.525842185852903	-5.16822814668047	2.36323720259501e-07	3.85504264643555e-06		0					0					0					0
ENSMUSG00000033542	Arhgef5	31.6545052974266	-3.37316236677774	0.652818962601235	-5.16707166920669	2.37790099963561e-07	3.87269147442676e-06		0					0					0					0
ENSMUSG00000032300	1700017B05Rik	2326.59279719673	1.48369776948214	0.287137112869208	5.16721002957903	2.3761420120004e-07	3.87269147442676e-06		0					0					0					0
ENSMUSG00000020758	Itgb4	149.391548420789	-1.40351738022649	0.271750752072284	-5.16472307628854	2.40795148340031e-07	3.91846450602444e-06		0					0					0					0
ENSMUSG00000058756	Thra	12905.1435306092	-1.62688924730012	0.31527316543876	-5.16025283990156	2.46616548991781e-07	4.00995722032963e-06		1					0					0					0
ENSMUSG00000061950	Ppp4r1	10921.8404969847	0.873765143742202	0.169378404803671	5.15865729609979	2.48727098287296e-07	4.04101300169022e-06		0					0					0					0
ENSMUSG00000002996	Hbp1	8224.4653381506	-2.08336951433002	0.40390822027936	-5.15802702130962	2.49565610054851e-07	4.05136888006852e-06		1					0					0					0
ENSMUSG00000074346	Kcnd3os	204.761193331637	2.03450654824004	0.394620855373369	5.15559814068898	2.52822582284108e-07	4.10093699089827e-06		0					0					0					0
ENSMUSG00000007827	Ankrd26	4979.95072508425	0.904983127022877	0.175547683750063	5.15519833523609	2.53362616197788e-07	4.10633446847168e-06		0					0					0					0
ENSMUSG00000000420	Galnt1	15814.932837345	0.69477198989214	0.134775019292146	5.15505019803494	2.53562994082139e-07	4.10633446847168e-06		0					0					0					0
ENSMUSG00000024197	Plin3	2063.3045770251	-1.60316598891308	0.311167982960104	-5.15209172120587	2.57596985288875e-07	4.16503121399139e-06		0					0					0					0
ENSMUSG00000023341	Mx2	177.147329833914	-2.59645863337602	0.503962318784527	-5.15208883005033	2.57600957640885e-07	4.16503121399139e-06		0					0					0					0
ENSMUSG00000031796	Cfap20	6986.40588637461	1.40130136896145	0.272005412655408	5.15174075133826	2.58079638910138e-07	4.16942454329081e-06		0					0					0					0
ENSMUSG00000017221	Psmd3	14893.53999602	1.08386311975074	0.210419079649645	5.15097357880002	2.59137697764319e-07	4.18316350894229e-06		0					0					0					0
ENSMUSG00000027332	Ivd	5912.22242265597	-1.08531355807919	0.210765983524839	-5.14937723786572	2.61352764742219e-07	4.21554267293574e-06		0					0					0					0
ENSMUSG00000079042	Apela	28.4779748453586	-3.19930973338391	0.621575465672722	-5.1470978345668	2.64547370094303e-07	4.26365705433586e-06		0					0					0					0
ENSMUSG00000024778	Fas	405.325944646931	-0.95567185963315	0.185711264177467	-5.14600912263407	2.66086487893131e-07	4.28503468033174e-06		0					0					0					0
ENSMUSG00000039154	Shd	1425.58314440908	-1.84224509680026	0.358054579966574	-5.14515160502134	2.67304850443117e-07	4.30121686663502e-06		0					0					0					0
ENSMUSG00000002109	Ddb2	447.165058587742	-1.89375935587214	0.368175093684244	-5.14363787327851	2.69468726264226e-07	4.33257538652761e-06		0					0					0					0
ENSMUSG00000039997	Ifi203	807.575100351145	3.11816453160067	0.606388487701721	5.14218952839764	2.71554963766785e-07	4.36263660290722e-06		0					0					0					0
ENSMUSG00000078706	Gm53	162.473892885234	-2.78309066101023	0.541402660658477	-5.14051899491094	2.73980623080292e-07	4.39809851201241e-06		0					0					0					0
ENSMUSG00000039959	Hip1	64802.7111939481	1.47719759502102	0.287382115230472	5.14018624240537	2.74466281621902e-07	4.402386711429e-06		0					0					0					0
ENSMUSG00000031751	Amfr	22166.4927740205	0.885885168080852	0.17238052233986	5.13912567415401	2.76019755387499e-07	4.42378201434889e-06		0					0					0					0
ENSMUSG00000062397	Zfp706	9454.30720030763	0.592595783733378	0.115329805529242	5.13827090069207	2.77277966716492e-07	4.44041487875234e-06		0					0					0					0
ENSMUSG00000014444	Piezo1	3648.2101861384	1.34613652172817	0.261994649616863	5.13803058076469	2.7763270979878e-07	4.44256439365069e-06		0					0					0					0
ENSMUSG00000015357	Clpx	5373.26247780037	-0.471722438302702	0.0918301292076708	-5.13690269601948	2.79303476782415e-07	4.46378835317284e-06		0					0					0					0
ENSMUSG00000021240	Abcd4	1503.18876250468	-0.824203908953306	0.160449714599337	-5.13683624188081	2.7940221946545e-07	4.46378835317284e-06		0					0					0					0
ENSMUSG00000040274	Cdk6	1740.09988281361	-2.91261546156983	0.567108560359458	-5.13590459598016	2.80790085182319e-07	4.4824065420626e-06		0					0					0					0
ENSMUSG00000097248	Gm2694	58.2071586077576	-3.08187817589405	0.600114923881511	-5.13547997766933	2.81424842301793e-07	4.48898248061119e-06		0					0					0					0
ENSMUSG00000034751	Mast4	3061.28258347306	0.990517113456823	0.192905545050784	5.13472597791868	2.82555404769957e-07	4.50345030418953e-06		0					0					0					0
ENSMUSG00000027646	Src	7498.39552151295	-1.07100353792304	0.20861016571788	-5.13399495291827	2.83655705414929e-07	4.51741331327206e-06		0					0					0					0
ENSMUSG00000022307	Oxr1	15461.1076303528	0.847965233434769	0.165214688124147	5.13250512446922	2.85910941244824e-07	4.54973287702861e-06		0					0					0					0
ENSMUSG00000022635	Zcrb1	2982.77967468266	0.691147848029446	0.134846588435044	5.12543814456509	2.96846612842491e-07	4.71707446838987e-06		1					0					1					0
ENSMUSG00000082280	Gm5847	46.2262474301062	-2.93898448743377	0.57341481455722	-5.12540731913807	2.96895186434943e-07	4.71707446838987e-06		0					0					0					0
ENSMUSG00000029122	Evc	3316.70468036217	1.4645828859162	0.285833066869073	5.12390991692737	2.99264002635526e-07	4.75096343348724e-06		0					0					0					0
ENSMUSG00000038871	Bpgm	4543.70973760122	-0.778680963330713	0.151984718122639	-5.1234161759762	3.00049069541208e-07	4.75967602754109e-06		0					0					0					0
ENSMUSG00000029048	Rer1	8007.41114306091	0.883133284703514	0.172385028179285	5.12302775960934	3.00668063537196e-07	4.76574257121979e-06		0					0					0					0
ENSMUSG00000032258	Lca5	1472.04152098865	0.944074645861253	0.184334027949451	5.12154297480085	3.03045654283999e-07	4.79965232013007e-06		0					0					0					0
ENSMUSG00000022867	Usp25	5599.2482963595	0.782267104215613	0.152801524938425	5.11949801895528	3.06349987550211e-07	4.84817505827695e-06		0					0					0					0
ENSMUSG00000028558	Calr4	181.122605627248	-3.09567957620137	0.604791083625776	-5.11859327958755	3.07822982217375e-07	4.86766232319563e-06		0					0					0					0
ENSMUSG00000027533	Fabp5	26954.6450654305	1.193068096777	0.233104738843958	5.11816320291818	3.08525580280353e-07	4.87494614927685e-06		0					0					0					0
ENSMUSG00000041757	Plekha6	130.686355634511	-1.98541894718687	0.388092699787027	-5.11583688195218	3.12352913226716e-07	4.9276912998163e-06		0					0					0					0
ENSMUSG00000050822	Slc29a4	463.939041904386	-0.908502928512935	0.177584176476177	-5.11590022568711	3.12248093741175e-07	4.9276912998163e-06		0					0					0					0
ENSMUSG00000073680	Tmem88b	120.115683625709	-2.00018225798934	0.391190077580801	-5.11307002048434	3.169647389382e-07	4.99653492226055e-06		0					0					0					0
ENSMUSG00000035279	Ssc5d	141.520631688263	-1.81676681503281	0.355428223759082	-5.11148719653805	3.1963249075926e-07	5.03071574909067e-06		0					0					0					0
ENSMUSG00000021182	Ccdc88c	8251.26016797773	-0.760232846522949	0.148726155180159	-5.11162845299164	3.1939353352819e-07	5.03071574909067e-06		0					0					0					0
ENSMUSG00000034059	Ypel4	669.893288058806	-1.87058722280202	0.366289497069645	-5.106854653947	3.27565510429971e-07	5.15154939353801e-06		0					0					0					0
ENSMUSG00000020061	Mybpc1	934.041500969661	-3.04270714762344	0.595903453494031	-5.10604046642586	3.2897926924821e-07	5.16974754935603e-06		0					0					0					0
ENSMUSG00000053617	Sh3pxd2a	2015.08579887139	-1.81469197777543	0.355479690933777	-5.10491041839432	3.30951254801274e-07	5.19668275855531e-06		0					0					0					0
ENSMUSG00000020019	Ntn4	5695.48758840536	1.3153785862074	0.257762269210515	5.10306877044569	3.34189490520988e-07	5.24344351716186e-06		0					0					0					0
ENSMUSG00000036880	Acaa2	7315.94547050384	-1.37299517211018	0.269076438431175	-5.10262132245876	3.34980860766344e-07	5.25176997743095e-06		0					0					0					0
ENSMUSG00000014496	Ankrd28	8543.822964852	-0.505034048644554	0.0990046983222014	-5.10111193916241	3.37663768485881e-07	5.28971561424304e-06		0					0					0					0
ENSMUSG00000035671	Zswim4	5978.49113337246	-1.14362055067425	0.224222309238427	-5.10038699787977	3.38959703646065e-07	5.30589136725223e-06		0					0					0					0
ENSMUSG00000020363	Gfpt2	3975.37432286826	2.17325121142085	0.426129353360116	5.09998007479262	3.39689238772555e-07	5.3131827673229e-06		0					0					0					0
ENSMUSG00000021130	Galnt16	2913.2387810808	-1.98517958224121	0.389399338306083	-5.09805586952688	3.43159548870868e-07	5.36329889181731e-06		0					0					0					0
ENSMUSG00000063838	Cdc42ep5	49.7917214067012	-3.06534728293759	0.601673080428204	-5.09470571752357	3.49283380638936e-07	5.45055227447871e-06		0					0					0					0
ENSMUSG00000049571	Cfap46	68.6134917025141	-2.35953310491143	0.463124854117636	-5.0948099285384	3.4909131092275e-07	5.45055227447871e-06		0					0					0					0
ENSMUSG00000042377	Fam83g	101.235025442427	-1.78760253479974	0.350947389365185	-5.09364819049733	3.51238271051546e-07	5.47681595093224e-06		0					0					0					0
ENSMUSG00000110142	Gm45872	147.05758412932	1.34242095556123	0.263671060841949	5.09127149287694	3.55670326337844e-07	5.54163526249203e-06		0					0					0					0
ENSMUSG00000029817	Tra2a	7218.33838542082	0.755397978368022	0.148385131930802	5.09079291529218	3.56569281655506e-07	5.54706158164619e-06		1					0					1					0
ENSMUSG00000002633	Shh	34.0712356180584	-3.29099860605013	0.646448902490194	-5.09088745200562	3.56391531207699e-07	5.54706158164619e-06		0					0					0					0
ENSMUSG00000043857	Mgat5b	593.82979648726	-1.2460350351141	0.244899084749707	-5.08795300883865	3.61949022014595e-07	5.62640817708798e-06		0					0					0					0
ENSMUSG00000054545	Ugt1a6a	349.364425171265	-1.95298433180774	0.384165865688797	-5.08370083402935	3.701507984795e-07	5.7450369693128e-06		0					0					0					0
ENSMUSG00000040875	Osbpl10	933.514527669285	0.882628015685826	0.173616603904215	5.08377652734629	3.70003242209054e-07	5.7450369693128e-06		0					0					0					0
ENSMUSG00000028417	Tal2	58.2137890310972	-2.38766538766725	0.469685699007909	-5.08353861467483	3.70467219585764e-07	5.74552163647021e-06		0					0					0					0
ENSMUSG00000038893	Fam117a	984.674524529026	-1.88226975412855	0.370284290594187	-5.08330977560002	3.70914031401515e-07	5.74802621278071e-06		0					0					0					0
ENSMUSG00000093264	Gm23419	276.735899509464	1.08039899744635	0.212558389466084	5.08283394581675	3.7184476199412e-07	5.75802042669758e-06		0					0					0					0
ENSMUSG00000022454	Nell2	16680.1965770561	-2.57334118931722	0.50632031993322	-5.08243712133975	3.72622680246151e-07	5.76563480509904e-06		0					0					0					0
ENSMUSG00000082100	Glns-ps1	692.111461277154	-2.57568376203944	0.506946860656932	-5.08077662953019	3.75894910110271e-07	5.81180265470569e-06		0					0					0					0
ENSMUSG00000021743	Fezf2	20.1180578290171	-3.28843026571681	0.647472999848564	-5.07886856515396	3.7968926144696e-07	5.86147115793905e-06		0					0					0					0
ENSMUSG00000050240	Hic2	1318.87350733859	-1.97893681214879	0.389639693368145	-5.07888915280256	3.79648124556916e-07	5.86147115793905e-06		0					0					0					0
ENSMUSG00000040322	Slc25a24	1431.92645529515	1.09026994871969	0.214888616227309	5.07365149378784	3.90253510338169e-07	6.0199442720312e-06		0					0					0					0
ENSMUSG00000030124	Lag3	43.8238189942347	-2.23529635914214	0.440742471124863	-5.07166090310566	3.94358627380702e-07	6.07861431309229e-06		0					0					0					0
ENSMUSG00000005089	Slc1a2	15614.8473492166	-2.82075018178434	0.556231436716101	-5.0711807991968	3.953549461693e-07	6.08931249658006e-06		0					0					0					0
ENSMUSG00000029651	Mtus2	48.0487283276941	-2.7064692192012	0.533755533775463	-5.07061575560121	3.96530644710088e-07	6.10275505601943e-06		0					0					0					0
ENSMUSG00000030835	Nomo1	9022.29216011706	1.5093535771976	0.297742351476571	5.06932779200666	3.99223161542092e-07	6.13950367360839e-06		0					0					0					0
ENSMUSG00000052712	BC004004	5071.25207645061	0.312990954985191	0.0618147645565285	5.06336887684764	4.11911729447523e-07	6.32980450148725e-06		0					0					0					0
ENSMUSG00000060519	Tor3a	1153.8792839924	-1.74741978653791	0.34520621050517	-5.06195929667883	4.14969632255632e-07	6.3719346123643e-06		0					0					0					0
ENSMUSG00000020483	Dynll2	3679.25999781805	0.464977826597175	0.0918668723418983	5.06143090260742	4.16121549731956e-07	6.38475608598627e-06		0					0					0					0
ENSMUSG00000060671	Atp8b2	3275.68006348004	-0.735808919583292	0.145565091274593	-5.05484462751628	4.30741291156693e-07	6.60404417933237e-06		0					0					0					0
ENSMUSG00000063142	Kcnma1	1018.9849048061	1.32871411278471	0.262868927232607	5.05466403645709	4.31149053166097e-07	6.60526906850509e-06		0					0					0					0
ENSMUSG00000001100	Poldip2	11936.5343412624	0.442501473840118	0.0875556006237777	5.05394824188947	4.32768933672704e-07	6.62297085096929e-06		0					0					0					0
ENSMUSG00000042473	Tbc1d8b	1432.83433966502	1.91693741539097	0.379301413201337	5.0538630985101	4.32962007878812e-07	6.62297085096929e-06		0					0					0					0
ENSMUSG00000031755	Bbs2	1820.8668488876	-1.03850898829439	0.205500854822216	-5.0535506978442	4.33671130987317e-07	6.6287849809336e-06		0					0					0					0
ENSMUSG00000000631	Myo18a	9078.66678717811	0.685646170915055	0.135757501674174	5.05052142577466	4.40605685030455e-07	6.72967561078359e-06		0					0					0					0
ENSMUSG00000038859	Baiap2l1	105.082545160334	-2.06509491893887	0.409009275161372	-5.04901733126737	4.44088452360262e-07	6.77260103046923e-06		0					0					0					0
ENSMUSG00000016382	Pls3	8295.15300163418	-0.659662830460362	0.130649297138853	-5.04911120768815	4.43870304419407e-07	6.77260103046923e-06		0					0					0					0
ENSMUSG00000021285	Ppp1r13b	187.95249376017	-1.5155765883208	0.300300716183223	-5.04686304975744	4.49123037451195e-07	6.84420023637805e-06		0					0					0					0
ENSMUSG00000063919	Srrm4	26.8365135173674	-3.29323203447167	0.652644248814966	-5.04598338290935	4.51194623104421e-07	6.87057209150542e-06		1					0					1					0
ENSMUSG00000015023	Ddx19a	5539.91694456312	0.814775523534565	0.161500311093582	5.04503996318894	4.53426587485463e-07	6.89934443465418e-06		1					0					0					0
ENSMUSG00000000690	Hoxb6	173.626317915275	-3.05742877059175	0.606407702979197	-5.04186994256674	4.61004582081662e-07	7.00935721556012e-06		0					0					0					0
ENSMUSG00000093460	Six3os1	1790.19794810718	2.52525646004539	0.501352925037916	5.03688386749597	4.73171659374206e-07	7.18892628186482e-06		0					0					0					0
ENSMUSG00000025429	Pstpip2	203.235934958697	-1.92367047124684	0.382063594656714	-5.03494836501046	4.77977655917087e-07	7.25647163233281e-06		0					0					0					0
ENSMUSG00000023942	Slc29a1	8808.16489384002	2.0138112916382	0.400089327463199	5.03340417602976	4.81845723707969e-07	7.30968670920237e-06		0					0					0					0
ENSMUSG00000034673	Pbx2	2904.8014784809	-1.20521796933778	0.239497553367505	-5.03227674935115	4.84688885365444e-07	7.34728539094976e-06		0					0					0					0
ENSMUSG00000039883	Lrrc17	92.3327994560015	-2.85127423742309	0.566695262070831	-5.03140652174132	4.8689449592654e-07	7.37517031198201e-06		0					0					0					0
ENSMUSG00000021458	2010111I01Rik	940.405930965586	-1.03701236956358	0.206396990083081	-5.0243580061228	5.05119353795158e-07	7.64548046698516e-06		0					0					0					0
ENSMUSG00000026208	Des	136.375450120568	-3.24873179993688	0.646792920674859	-5.02283141341	5.09152343332619e-07	7.70073806965385e-06		0					0					0					0
ENSMUSG00000028111	Ctsk	60.8339707812783	-2.28366030796228	0.455039764925188	-5.01859504155144	5.20507407881807e-07	7.8659525665005e-06		0					0					0					0
ENSMUSG00000024212	Mllt1	4732.26380385751	1.21171119543153	0.241450508545214	5.01846611436987	5.20856781679324e-07	7.8659525665005e-06		0					0					0					0
ENSMUSG00000028047	Thbs3	2244.53934392297	-1.15633066227312	0.230444149710988	-5.01783474964904	5.22570955365536e-07	7.88002579849856e-06		0					0					0					0
ENSMUSG00000022040	Ephx2	77.0751106573331	-3.182420861119	0.6342046284341	-5.01797167418447	5.22198739920515e-07	7.88002579849856e-06		0					0					0					0
ENSMUSG00000030122	Ptms	7421.79863822545	-1.3266490698551	0.264628330163624	-5.01325413282398	5.35171385731169e-07	8.0639960635304e-06		0					0					0					0
ENSMUSG00000022090	Pdlim2	83.1255297222788	-2.5494430473096	0.50856877672646	-5.01297595129567	5.35945974254542e-07	8.06963198604783e-06		0					0					0					0
ENSMUSG00000070867	Trabd2b	29.9659903878119	-2.63608734107509	0.525901863906449	-5.01250807801665	5.37251192652577e-07	8.08324311215744e-06		0					0					0					0
ENSMUSG00000036529	Sbf1	13470.51688934	0.404378210157104	0.0807063934720201	5.01048544930083	5.42929035724446e-07	8.16257339828708e-06		0					0					0					0
ENSMUSG00000024867	Pip5k1b	450.198850946187	-1.2192823520363	0.24344879715311	-5.00837287468487	5.4892112905597e-07	8.24650638774166e-06		0					0					0					0
ENSMUSG00000024998	Plce1	7690.57417701651	-1.804543047249	0.360323497130003	-5.00811926400106	5.49644741010708e-07	8.25122425663318e-06		0					0					0					0
ENSMUSG00000000392	Fap	16.7558072823029	-3.18066554646	0.635130580454366	-5.00789230489356	5.50293089372026e-07	8.25480608971618e-06		0					0					0					0
ENSMUSG00000000301	Pemt	443.918159671356	1.31589939112362	0.26302001807148	5.00303893510495	5.64335373085377e-07	8.45915210281101e-06		0					0					0					0
ENSMUSG00000026698	Pigc	1576.4292673498	-2.67834057012923	0.535493741549526	-5.00162814672507	5.68481602942181e-07	8.51496681998006e-06		0					0					0					0
ENSMUSG00000037995	Igsf9	434.552166765763	-2.05969581502522	0.411940466005985	-4.99998418459645	5.73350171755972e-07	8.58151007443968e-06		0					0					0					0
ENSMUSG00000025427	Rnf165	242.685063510697	-1.59825090793701	0.319905266022368	-4.99601312541464	5.8527678773237e-07	8.75351608437738e-06		0					0					0					0
ENSMUSG00000060429	Sntb1	609.941116995981	-1.79010344157339	0.358706299837715	-4.99044327457663	6.02408897831914e-07	9.00306354282028e-06		0					0					0					0
ENSMUSG00000022285	Ywhaz	25953.7880999518	0.898960674843749	0.180147977728447	4.99012359827227	6.03406708806476e-07	9.01129099749094e-06		0					0					0					0
ENSMUSG00000046768	Rhoj	1422.12945834017	1.88526778921791	0.37786373974229	4.98927944370555	6.06049246268403e-07	9.04405045579499e-06		0					0					0					0
ENSMUSG00000042699	Dhx9	21278.1776218669	1.05563502715258	0.211609610038808	4.98859681731366	6.08194290675211e-07	9.06934284229666e-06		1					0					1					0
ENSMUSG00000003810	Mast2	8572.73182090426	1.3322766909929	0.267141626028117	4.98715498142802	6.1274910834857e-07	9.13050557454903e-06		0					0					0					0
ENSMUSG00000035413	Tmem98	3527.7255652643	1.52640137745457	0.30623715684611	4.9843767920743	6.21618405400162e-07	9.25581995210027e-06		0					0					0					0
ENSMUSG00000074925	Ptar1	1724.91913066723	1.05947914439608	0.21257745360436	4.98396761477789	6.22935102449769e-07	9.26857501769058e-06		0					0					0					0
ENSMUSG00000011148	Adssl1	38.8976623615344	-2.31442865948543	0.46440697921819	-4.98362161434713	6.24050599047831e-07	9.27831982909047e-06		0					0					0					0
ENSMUSG00000018509	Cenpv	3233.30640553765	1.75958632526266	0.353165274672397	4.98233108250773	6.28228247957627e-07	9.333544456751e-06		0					0					0					0
ENSMUSG00000040746	Rnf167	2564.26388017612	-1.26523911189294	0.253987929290829	-4.98149307892573	6.30955414048908e-07	9.36715384777399e-06		0					0					0					0
ENSMUSG00000056267	Cep70	1247.79543162793	-0.898830428077845	0.180458120788699	-4.98082560180431	6.33135785594384e-07	9.39260201515793e-06		0					0					0					0
ENSMUSG00000024036	Slc37a1	40.3732989764301	-2.54325061851946	0.510676509636814	-4.98015978907701	6.35317953996128e-07	9.41803936806917e-06		0					0					0					0
ENSMUSG00000023723	Mrps23	2760.86690213926	0.718531014039631	0.144327736478543	4.97846797553326	6.40895448880088e-07	9.49373508318989e-06		0					0					0					0
ENSMUSG00000031527	Eri1	13304.8899628158	1.67695194477911	0.336937743920029	4.97703796929656	6.45646603705887e-07	9.55708778711153e-06		1					0					0					0
ENSMUSG00000021832	Psmc6	16510.341300264	0.439590556675299	0.0883352222139074	4.97639045510989	6.47809099186293e-07	9.58205735110651e-06		0					0					0					0
ENSMUSG00000024008	Cpne5	26.8808168111898	-2.66839677134375	0.536272340119112	-4.97582398292455	6.49706662689636e-07	9.60307441419326e-06		0					0					0					0
ENSMUSG00000062012	Zfp13	1129.37371723276	-0.702886020458709	0.141312309162893	-4.97399005523631	6.55886750955707e-07	9.6873126721068e-06		0					0					0					0
ENSMUSG00000046186	Cd109	18997.8337785448	1.03268403654538	0.207699203587372	4.97201731498678	6.62597857137636e-07	9.77926478380573e-06		0					0					0					0
ENSMUSG00000073599	Ecscr	44.6775126092509	-2.95459972900921	0.594301976112441	-4.97154619665979	6.64210326096859e-07	9.79588669805807e-06		0					0					0					0
ENSMUSG00000053475	Tnfaip6	1114.33734719008	1.54162490377777	0.310182610014533	4.97005587678025	6.69336095838671e-07	9.8642611461345e-06		0					0					0					0
ENSMUSG00000035246	Pcyt1b	2309.67947213977	1.55399034541192	0.312725990031772	4.96917555606439	6.72381735041581e-07	9.90190236414304e-06		0					0					0					0
ENSMUSG00000049295	Zfp219	7275.96181270719	-1.22768734965877	0.247082471121038	-4.96873511135222	6.7391054631752e-07	9.90479435613567e-06		0					0					0					0
ENSMUSG00000032595	Cdhr4	18.0751401523125	-2.90815381063875	0.585267537539855	-4.96893065838409	6.7323137728026e-07	9.90479435613567e-06		0					0					0					0
ENSMUSG00000047419	Cmya5	417.26602781535	-2.66894049143652	0.537151299137461	-4.9686941011261	6.74053065733248e-07	9.90479435613567e-06		0					0					0					0
ENSMUSG00000037816	Fbxw17	681.367012657812	0.938237984589666	0.188862585762817	4.96783405140895	6.77048624823614e-07	9.94156092980796e-06		0					0					0					0
ENSMUSG00000068206	Pick1	1697.26854131906	-0.884886570487322	0.17824761813654	-4.96436687198528	6.89255454159779e-07	1.01134307206868e-05		0					0					0					0
ENSMUSG00000059119	Nap1l4	19261.6245135724	0.878144417393789	0.176930094564719	4.96322810177764	6.93310762207822e-07	1.01655302878011e-05		0					0					0					0
ENSMUSG00000037958	Nsrp1	2628.54519300411	0.455771115670547	0.091833576087578	4.96301173370289	6.94083871634563e-07	1.01694644930545e-05		1					0					1					0
ENSMUSG00000089827	1700023H06Rik	182.696886521938	-1.80483472945588	0.363804769665214	-4.96099798558647	7.01319193187095e-07	1.02680061525779e-05		0					0					0					0
ENSMUSG00000036632	Alg5	2919.59814072559	0.375000452860076	0.0756010692186624	4.96025329715186	7.04013193023486e-07	1.02999635342419e-05		0					0					0					0
ENSMUSG00000050830	Vwc2	337.14897639493	1.3882295068718	0.27989707199654	4.95978574184213	7.05709723001741e-07	1.03172917849006e-05		0					0					0					0
ENSMUSG00000046182	Gsg1l	211.005338334343	-2.92646826709919	0.590371473484293	-4.95699470339846	7.15919275377145e-07	1.04589628149006e-05		0					0					0					0
ENSMUSG00000056158	Car10	171.149708287516	-3.04728779752296	0.614767442357401	-4.95681389020499	7.16585571067566e-07	1.04611108077733e-05		0					0					0					0
ENSMUSG00000092060	Bend4	3374.2521961685	0.915776503159657	0.18478725488734	4.95584234809908	7.20175941026408e-07	1.05059120260087e-05		0					0					0					0
ENSMUSG00000062093	Gm10110	2612.78505600783	0.789529637067402	0.159376125052589	4.95387647809156	7.27493977093173e-07	1.06049881783785e-05		0					0					0					0
ENSMUSG00000021156	Zmynd11	15481.4845447172	0.522147307397161	0.105422505502523	4.95290170640713	7.31149124352817e-07	1.06505641787504e-05		0					0					0					0
ENSMUSG00000038543	BC028528	519.879253958485	-1.15168178440779	0.232605719149148	-4.95121869152893	7.3750168910854e-07	1.07353388936276e-05		0					0					0					0
ENSMUSG00000038677	Scube3	266.028560141902	-1.56363778181418	0.315861883966087	-4.95038452307232	7.40669946439516e-07	1.07736727371628e-05		0					0					0					0
ENSMUSG00000014243	Zswim7	635.100277836719	1.41245491886738	0.285448903265711	4.94818828416583	7.49074320436385e-07	1.08880600717976e-05		0					0					0					0
ENSMUSG00000022844	Pdia5	1220.39595124596	1.27332290572479	0.257361484984411	4.94760475057844	7.51322737178161e-07	1.09128679619259e-05		0					0					0					0
ENSMUSG00000007107	Atp1a4	324.618236181984	-2.69671207409516	0.545419329487458	-4.94429135217727	7.64213400096359e-07	1.10841203443781e-05		0					0					0					0
ENSMUSG00000083282	Ctsf	2634.90373468294	-2.18844574630556	0.442613886119211	-4.94436757394488	7.63914482069689e-07	1.10841203443781e-05		0					0					0					0
ENSMUSG00000027452	Acss1	6169.90987116816	-2.25269199767123	0.456009487510817	-4.94001124837955	7.81180643203668e-07	1.13220613222886e-05		0					0					0					0
ENSMUSG00000060376	Bckdha	6138.729097016	-1.81682635218296	0.3680550849955	-4.93628923019816	7.96229994003571e-07	1.15318831482358e-05		0					0					0					0
ENSMUSG00000005087	Cd44	2248.27496249087	2.07185665175381	0.419966036319325	4.9333909711176	8.08141611794188e-07	1.16959920339122e-05		0					0					0					0
ENSMUSG00000083554	Gm6645	102.722154555959	1.28412928531142	0.260428896863617	4.93082488455151	8.18831126218354e-07	1.1842190860585e-05		0					0					0					0
ENSMUSG00000032698	Lmo2	129.779626329497	-2.16451665568652	0.439337036659175	-4.92677938592664	8.35960498331505e-07	1.20812483496316e-05		0					0					0					0
ENSMUSG00000031841	Cdh13	17006.7055404437	-1.62105739033612	0.32908476716948	-4.92595693285697	8.39484877802205e-07	1.21234855542675e-05		0					0					0					0
ENSMUSG00000049588	Ccdc69	117.041454685914	2.03561576629613	0.413548650484137	4.92231268053481	8.55274161961287e-07	1.23426599332895e-05		0					0					0					0
ENSMUSG00000027350	Chgb	110.181766131153	-2.73251569851684	0.555258313835922	-4.92116125130958	8.60322086026763e-07	1.2406620433139e-05		0					0					0					0
ENSMUSG00000026675	Hsd17b7	5118.56858163936	1.66666929779425	0.338786337235408	4.91952925668357	8.67526011163946e-07	1.2501558670178e-05		0					0					0					0
ENSMUSG00000033318	Gstt2	33.2652315370273	-3.10273618032741	0.63077684325677	-4.9189126289222	8.70263011326805e-07	1.25320361874123e-05		0					0					0					0
ENSMUSG00000020570	Sypl	1713.11103496879	0.661398011791914	0.134525225694816	4.91653523252479	8.80893501185655e-07	1.26760574820616e-05		0					0					0					0
ENSMUSG00000094526	Gm21451	195.321782469249	-1.32176293711839	0.269002792039277	-4.9135658670985	8.94346674712925e-07	1.28512896638849e-05		0					0					0					0
ENSMUSG00000001627	Ifrd1	4728.15339871906	1.42193263766903	0.289386085003782	4.91361786676939	8.9410938920757e-07	1.28512896638849e-05		0					0					0					0
ENSMUSG00000041362	Shtn1	73.2718908588724	-1.80568123992113	0.367701975011578	-4.91071944844538	9.0742839502096e-07	1.30299732331377e-05		0					0					0					0
ENSMUSG00000034807	Colgalt1	13106.23657367	1.11913246876022	0.227926241643887	4.91006415359912	9.10466019538947e-07	1.30642795082846e-05		0					0					0					0
ENSMUSG00000024308	Tapbp	2421.6256454736	-1.74133312367571	0.354706849877054	-4.90921763783044	9.14404545702812e-07	1.31114547884191e-05		0					0					0					0
ENSMUSG00000103677	Pcdhga4	469.23957790985	-3.07255061538387	0.626116452639701	-4.90731492908392	9.2331711232452e-07	1.32298339579586e-05		0					0					0					0
ENSMUSG00000091144	Phf11c	70.4466917853733	1.847985243028	0.376743815406969	4.90515084111402	9.3355568433315e-07	1.33670311418448e-05		0					0					0					0
ENSMUSG00000026499	Acbd3	4736.35482307741	0.538807865242713	0.109853113406576	4.90480286388005	9.35212176375576e-07	1.33812389952147e-05		0					0					0					0
ENSMUSG00000054843	Atrnl1	11943.1460476048	-0.472246462494962	0.0963064616969094	-4.90358023931136	9.41054759924402e-07	1.34552797682307e-05		0					0					0					0
ENSMUSG00000004070	Hmox2	3899.41107941498	0.765748176167194	0.156203631810541	4.90224309954564	9.47484810038385e-07	1.3537609207825e-05		0					0					0					0
ENSMUSG00000020790	Ankfy1	17674.330213242	0.569446918033326	0.116164484174372	4.90207417594644	9.4830013447426e-07	1.35396559242512e-05		0					0					0					0
ENSMUSG00000052013	Btla	143.771868589507	2.92386673180946	0.596952237846389	4.89799107271602	9.68214326103255e-07	1.38141967518953e-05		0					0					0					0
ENSMUSG00000029291	Rufy3	5219.06077834453	-0.863875505689108	0.176387236123961	-4.89760781263103	9.70104101923654e-07	1.38313639330176e-05		0					0					0					0
ENSMUSG00000032125	Robo4	24.6521831677678	-2.99719252370591	0.611994716127276	-4.89741568795276	9.71052764421762e-07	1.38350982970586e-05		0					0					0					0
ENSMUSG00000028861	Mrps15	3251.09026814217	0.625188228562787	0.127716113536724	4.89513978502814	9.82358760266117e-07	1.39862894588842e-05		0					0					0					0
ENSMUSG00000021054	Sgpp1	3860.40071827981	1.13478253695089	0.231830107758922	4.89488853678548	9.83614624080269e-07	1.39942798140686e-05		0					0					0					0
ENSMUSG00000019230	Lhx9	15.888824101787	-3.17734824170128	0.649274002526598	-4.89369392480968	9.89607064054747e-07	1.40696005027854e-05		0					0					0					0
ENSMUSG00000020366	Mapk9	3158.65000084024	0.798663650407932	0.163268898524355	4.89170722425616	9.99650695746244e-07	1.42023715913285e-05		0					0					0					0
ENSMUSG00000092607	Scnm1	1285.84022794497	-0.855551442804925	0.174935166295329	-4.89067727732095	1.00489607046928e-06	1.42668331470571e-05		0					0					1					0
ENSMUSG00000029394	Cdk2ap1	17253.6552623797	0.960874681004986	0.196480907441625	4.89042265488552	1.00619690539037e-06	1.42752414478833e-05		0					0					0					0
ENSMUSG00000056537	Rlim	12134.5588386736	1.92108433418842	0.392915705651703	4.88930400733677	1.01193116769156e-06	1.43464921212626e-05		0					0					0					0
ENSMUSG00000057722	Lepr	28.3986603353962	-2.5329219584534	0.518133892799965	-4.8885471374313	1.01582876087466e-06	1.43916218119416e-05		0					0					0					0
ENSMUSG00000000093	Tbx2	48.7064162386695	-2.40836762329492	0.492790074574421	-4.88720805786279	1.02275993828744e-06	1.44796357812641e-05		0					0					0					0
ENSMUSG00000007415	Gatad1	6586.74860607594	0.998142772226949	0.20427061266905	4.88637479070028	1.02709594447054e-06	1.452918656184e-05		0					0					0					0
ENSMUSG00000038463	Olfml2b	1251.70088513699	1.84921695576109	0.378452540664659	4.88625853195065	1.02770231562702e-06	1.452918656184e-05		0					0					0					0
ENSMUSG00000069372	Ctxn3	28.9089021313203	2.56900767497443	0.526078714301177	4.88331423632489	1.04317425570354e-06	1.47375796321203e-05		0					0					0					0
ENSMUSG00000032621	Srek1	7576.12313544334	0.66317881859837	0.135823652706311	4.88264602949789	1.046716691643e-06	1.47772631183181e-05		1					0					1					0
ENSMUSG00000031557	Plekha2	6904.3993228238	1.08552692513199	0.222339771768887	4.88228856446048	1.04861650976207e-06	1.47921334448592e-05		0					0					0					0
ENSMUSG00000028514	Usp24	21981.3136111939	0.491942953000474	0.100763141150565	4.88217166895768	1.04923849363168e-06	1.47921334448592e-05		0					0					0					0
ENSMUSG00000079484	Phyhd1	135.548281114489	-2.99751034895249	0.614031348339483	-4.88168943989362	1.0518081197685e-06	1.48179904761233e-05		0					0					0					0
ENSMUSG00000076439	Mog	39.0987846686251	-2.38542161745868	0.489104407725054	-4.87712148936433	1.07645141423896e-06	1.51545703642614e-05		0					0					0					0
ENSMUSG00000084761	Gm12406	38.8662784412482	-2.5119204946118	0.515066117257787	-4.87688941370336	1.07771814114421e-06	1.51618084298123e-05		0					0					0					0
ENSMUSG00000062184	Hs6st2	1573.09490554306	1.87567973508254	0.384698803199944	4.87570982670219	1.08417882977383e-06	1.52420563186486e-05		0					0					0					0
ENSMUSG00000029552	Tes	242.921811348872	-1.85047877555637	0.379639098824219	-4.8743103154746	1.0918924106014e-06	1.53397939358269e-05		0					0					0					0
ENSMUSG00000047921	Trappc9	4816.74319261905	-0.753312960140139	0.154635098298994	-4.87155224413267	1.10724875081662e-06	1.55446922187816e-05		0					0					0					0
ENSMUSG00000002107	Celf2	5911.8700816278	0.879898135627531	0.180680279190235	4.86991795436126	1.11644595780834e-06	1.56628971211746e-05		1					0					1					0
ENSMUSG00000031391	L1cam	40.0464730108492	-2.73441315765972	0.56164562770892	-4.86857374607191	1.12406574580553e-06	1.57588229053571e-05		0					0					0					0
ENSMUSG00000031442	Mcf2l	1423.12822817048	-1.67613999810195	0.344303679922903	-4.86820239178761	1.12617961373883e-06	1.57774787888612e-05		0					0					0					0
ENSMUSG00000071665	Foxr2	151.262272242369	-1.80014907689266	0.369850343487925	-4.86723646087795	1.13169593340857e-06	1.584374306772e-05		0					0					0					0
ENSMUSG00000019966	Kitl	5852.73243999825	1.10015250305128	0.226072353902552	4.8663734599123	1.13664641656455e-06	1.59019991028537e-05		0					0					0					0
ENSMUSG00000031902	Nfatc3	6817.32560180199	0.941866197256009	0.19355194821851	4.86621915162896	1.13753377748642e-06	1.59033695220274e-05		0					0					0					0
ENSMUSG00000110656	Gm20735	166.636094102821	-1.16790385342997	0.240076994274618	-4.86470541235631	1.14627406154838e-06	1.60144502385254e-05		0					0					0					0
ENSMUSG00000055567	Unc80	713.937368480528	-0.914495845743291	0.188002813779648	-4.86426680195938	1.14881863518248e-06	1.60388774943771e-05		0					0					0					0
ENSMUSG00000026072	Il1r1	161.19895900583	2.24652256925116	0.461944027383769	4.86319215333164	1.15507614197535e-06	1.61150719918528e-05		0					0					0					0
ENSMUSG00000049382	Krt8	38.2865387352801	-3.07164508379155	0.631732727828502	-4.86225415984055	1.16056472168783e-06	1.61804407495662e-05		0					0					0					0
ENSMUSG00000026199	Ankzf1	1990.37340634462	-1.05239217391586	0.216465460570746	-4.86170944381175	1.16376358424705e-06	1.62138182352981e-05		0					0					0					0
ENSMUSG00000020571	Pdia6	20354.7829500171	1.24866207814815	0.256849669594536	4.86145098072071	1.16528438318168e-06	1.6223786581602e-05		0					0					0					0
ENSMUSG00000020271	Fbxw11	14513.4152513264	0.745774698700679	0.153419505356624	4.86101618543953	1.16784703716142e-06	1.62482364714461e-05		0					0					0					0
ENSMUSG00000010461	Eya4	155.75664074031	2.05354599009552	0.422597073058021	4.85934740445677	1.17773315663215e-06	1.63744735496972e-05		0					0					0					0
ENSMUSG00000021012	Zc3h14	19228.6883233677	0.404024797171791	0.0831696716076823	4.85783807200306	1.18674398604896e-06	1.64883754089258e-05		1					0					0					0
ENSMUSG00000031808	Slc27a1	13053.9654632791	-1.31994781009275	0.271944065360525	-4.85374743641804	1.21150012927662e-06	1.68207316363933e-05		0					0					0					0
ENSMUSG00000052921	Arhgef15	35.7322643563789	-2.28387764086448	0.470739274583296	-4.85168279805461	1.22418305033908e-06	1.69851182728175e-05		0					0					0					0
ENSMUSG00000051375	Pcdh1	982.102467315321	-1.81098380268458	0.373623728776724	-4.84707919546197	1.25292421005448e-06	1.73719278291518e-05		0					0					0					0
ENSMUSG00000040441	Slc26a10	22.653081027681	-3.11284660281148	0.642414983650257	-4.84553860360482	1.26268655975701e-06	1.7495243076248e-05		0					0					0					0
ENSMUSG00000034245	Hdac11	1674.84855884515	-2.45764176378198	0.507480534427948	-4.84282962015939	1.28003043916195e-06	1.77233630428567e-05		0					0					0					0
ENSMUSG00000028179	Cth	1090.44958454582	-2.59089465277993	0.53508914717233	-4.84198692212592	1.2854722634272e-06	1.77864864141514e-05		0					0					0					0
ENSMUSG00000016319	Slc25a5	49370.5314181005	0.678919589849362	0.140245829783812	4.84092533015713	1.29235930206752e-06	1.78695061767003e-05		0					0					0					0
ENSMUSG00000002496	Tsc2	7796.10732400221	0.327939540927455	0.0677605717286902	4.8396808433156	1.30047805803447e-06	1.79694313835133e-05		0					0					0					0
ENSMUSG00000024500	Ppp2r2b	2776.40399327285	-2.16875731536163	0.448173529994368	-4.83910175460135	1.30427260813406e-06	1.80095105986764e-05		0					0					0					0
ENSMUSG00000036564	Ndrg4	760.704614166957	-1.55322767059874	0.32111412279211	-4.83699582283495	1.3181619714538e-06	1.81888295047317e-05		0					0					0					0
ENSMUSG00000039830	Olig2	16251.2143917854	2.55463348840097	0.528265122742661	4.83589277129968	1.32549364704333e-06	1.82774777640896e-05		0					0					0					0
ENSMUSG00000089889	0610040B10Rik	254.12476645957	-1.21114541771234	0.250479020918717	-4.83531679926747	1.32933754336903e-06	1.83142853562316e-05		0					0					0					0
ENSMUSG00000030956	Fam53b	2746.93886302207	-0.981316759000045	0.202951810430527	-4.83522052312985	1.32998111169298e-06	1.83142853562316e-05		0					0					0					0
ENSMUSG00000105651	1700017M07Rik	7.13450098234895	-3.12120297054226	0.646006228434842	-4.83153696227416	1.35483058905344e-06	1.86437274911685e-05		0					0					0					0
ENSMUSG00000029228	Lnx1	292.318016199602	2.48438660176476	0.514412032256318	4.82956549610189	1.36831302434994e-06	1.88164055894565e-05		0					0					0					0
ENSMUSG00000022574	Naprt	250.724832932176	-1.87659470187077	0.388588037400007	-4.82926524045059	1.37037769741791e-06	1.88319434462355e-05		0					0					0					0
ENSMUSG00000033453	Adamts15	136.534818409756	-2.91388867536379	0.603404771490138	-4.829077947408	1.37166711325983e-06	1.88368136767093e-05		0					0					0					0
ENSMUSG00000041605	5730559C18Rik	747.31392622524	-1.68285421945974	0.348587763244113	-4.82763423419787	1.38164556843347e-06	1.89609207232021e-05		0					0					0					0
ENSMUSG00000026764	Kif5c	2739.44155814041	-1.43630410396536	0.297678557206553	-4.82501701648849	1.39991314758645e-06	1.91985366040004e-05		0					0					0					0
ENSMUSG00000007097	Atp1a2	79216.0815185994	-2.01707108839807	0.418167520019334	-4.82359578836925	1.40993007414792e-06	1.93227559685606e-05		0					0					0					0
ENSMUSG00000067279	Ppp1r3c	953.913234915323	-2.64498066473292	0.548368613273594	-4.82336260812447	1.41158011480136e-06	1.93322182139961e-05		0					0					0					0
ENSMUSG00000031169	Porcn	989.194666541871	-1.67003452878249	0.346274227423994	-4.82286695491669	1.41509364947641e-06	1.93671716456194e-05		0					0					0					0
ENSMUSG00000025927	Tfap2b	59.4577002036883	-3.11323078790388	0.645692498799566	-4.82153779653909	1.42455721209497e-06	1.94834552578854e-05		0					0					0					0
ENSMUSG00000001334	Fndc5	271.628712695163	-1.62739277893455	0.337601815566967	-4.8204503171925	1.4323452655036e-06	1.95766809490065e-05		0					0					0					0
ENSMUSG00000024597	Slc12a2	10912.2884077809	1.84894683312575	0.383657430485572	4.81926501667295	1.44088050048512e-06	1.9679985466287e-05		0					0					0					0
ENSMUSG00000025359	Pmel	82.7094393851606	-1.66973602269894	0.346535666739109	-4.81836700507947	1.44737953596514e-06	1.97553578127058e-05		0					0					0					0
ENSMUSG00000029312	Klhl8	1897.11305431519	-0.811640145379585	0.168490347463856	-4.81713141195636	1.45636778459637e-06	1.98517194431323e-05		0					0					0					0
ENSMUSG00000029648	Flt1	78.3731179538141	-3.09424789084423	0.642343205263715	-4.81712558876353	1.45641027186288e-06	1.98517194431323e-05		0					0					0					0
ENSMUSG00000079460	4933403O08Rik	44.2873188511623	3.10718437433448	0.645064511808408	4.81685834122798	1.45836145031671e-06	1.98648747654365e-05		0					0					0					0
ENSMUSG00000031441	Atp11a	10365.5497450794	0.761767881776181	0.158227026134206	4.81439802281349	1.47644274908031e-06	2.00975781236297e-05		0					0					0					0
ENSMUSG00000097860	Gm26857	100.988031990853	2.73559520526443	0.568347385399459	4.8132449898432	1.48499057970199e-06	2.0200283739822e-05		0					0					0					0
ENSMUSG00000034591	Slc41a2	1314.44302320689	1.9712444577778	0.409726513561422	4.81112252327378	1.50084971984566e-06	2.04022391740963e-05		0					0					0					0
ENSMUSG00000029001	Fbxo44	942.643931818502	-2.10682855124151	0.438012105157145	-4.80997791256394	1.50946974758097e-06	2.0505581614812e-05		0					0					0					0
ENSMUSG00000017386	Traf4	19864.4193076794	0.986032604306493	0.205019159889291	4.80946563647486	1.51334308342284e-06	2.05443461985421e-05		0					0					0					0
ENSMUSG00000025035	Arl3	3198.3845882217	-0.458909036377985	0.0955175017312093	-4.80444974020967	1.55177673401579e-06	2.10519152077321e-05		0					0					0					0
ENSMUSG00000055053	Nfic	599.798713474889	0.896320083625025	0.186663493632782	4.80179635654057	1.57248568149891e-06	2.13185037277773e-05		0					0					0					0
ENSMUSG00000031311	Nono	49856.0826766781	0.34001568327539	0.0708234650474426	4.80089025646547	1.57961820903971e-06	2.14007992194445e-05		1					0					1					0
ENSMUSG00000068762	Gstm6	144.78379767352	-2.87717360641293	0.599533912417437	-4.79901728129375	1.59446037976889e-06	2.15873647922204e-05		0					0					0					0
ENSMUSG00000028546	Elavl4	1227.63014956497	-1.39531536166283	0.290809630295419	-4.79803698469478	1.60228197606072e-06	2.16786922026322e-05		1					0					1					0
ENSMUSG00000026223	Itm2c	25762.8512624359	-1.77485332368431	0.369961708161935	-4.79739736445222	1.60740525108277e-06	2.17334135492036e-05		0					0					0					0
ENSMUSG00000086328	2700033N17Rik	90.5642316567433	-2.21036096818522	0.460760791084941	-4.79719848336171	1.60900146957295e-06	2.17404048330092e-05		0					0					0					0
ENSMUSG00000054667	Irs4	59.1773506687221	-2.18133265870197	0.454743649710783	-4.79684028592658	1.61188020435215e-06	2.17647041534037e-05		0					0					0					0
ENSMUSG00000033191	Tie1	8.87932537689043	-3.10979904384831	0.648336841904696	-4.79657925147718	1.61398118471421e-06	2.17784761870411e-05		0					0					0					0
ENSMUSG00000047143	Dmrta2	135.08767939902	2.5463998314114	0.531160239559795	4.79403321589311	1.63461191416396e-06	2.20420961330302e-05		0					0					0					0
ENSMUSG00000054793	Cadm4	9758.43818408486	-1.67309999174007	0.349180828047178	-4.79150015508303	1.65538892664251e-06	2.23073346596254e-05		0					0					0					0
ENSMUSG00000040690	Col16a1	3916.79048148248	-0.970665104844634	0.202817431415416	-4.78590571860903	1.70217953534464e-06	2.29196881822529e-05		0					0					0					0
ENSMUSG00000032383	Ppib	22290.2345953119	0.352890532137806	0.0737370542131871	4.78579644797765	1.70310598673844e-06	2.29196881822529e-05		0					0					0					0
ENSMUSG00000090272	Mndal	206.818874205624	3.05611526055636	0.63867807286539	4.7850636970286	1.70933115082732e-06	2.29881077200049e-05		0					0					0					0
ENSMUSG00000024232	Bambi	1090.94125082158	-1.76295816471499	0.368564460675892	-4.78331025591017	1.72431660047805e-06	2.31741709361113e-05		0					0					0					0
ENSMUSG00000034656	Cacna1a	813.741132945031	-0.75334278664884	0.157621847021115	-4.77943128370981	1.7579174017322e-06	2.36100026501979e-05		0					0					0					0
ENSMUSG00000029334	Prkg2	821.284144673068	-0.933822693903853	0.195397908580678	-4.77908233863355	1.76097072544378e-06	2.36195181323505e-05		0					0					0					0
ENSMUSG00000069072	Slc7a14	16.7849454586654	-2.87797396600094	0.602189856396745	-4.77918041200751	1.76011205364513e-06	2.36195181323505e-05		0					0					0					0
ENSMUSG00000037337	Map4k1	338.142332400591	-1.07332894224515	0.224789370656871	-4.77482070930981	1.79867427877544e-06	2.4109176327485e-05		0					0					0					0
ENSMUSG00000011877	Git1	5056.82593179596	0.880487529701782	0.184433974160886	4.77399857432836	1.80603660111902e-06	2.41917642062127e-05		0					0					0					0
ENSMUSG00000037370	Enpp1	597.007564426549	-1.39623452606784	0.29251932375454	-4.77313603814924	1.81379184529926e-06	2.42795020035873e-05		0					0					0					0
ENSMUSG00000020357	Flt4	66.8807399175298	-3.0690978210575	0.643150942773291	-4.77197126979778	1.82431532027468e-06	2.4404154344126e-05		0					0					0					0
ENSMUSG00000026213	Stk11ip	2639.10080586837	0.853927425315716	0.179016811283776	4.77009627862312	1.84137887196253e-06	2.46160708391222e-05		0					0					0					0
ENSMUSG00000035769	Xylb	389.260770382096	1.66527724530809	0.349127731816204	4.76982231301167	1.84388492932264e-06	2.46226683819396e-05		0					0					0					0
ENSMUSG00000039680	Mrps6	2935.41258600928	1.27228890684366	0.266744564081569	4.76969010118084	1.84509548830272e-06	2.46226683819396e-05		1					0					0					0
ENSMUSG00000058153	Sez6l	5919.16998674845	-2.53563875611709	0.531620387001803	-4.76964168063121	1.84553902793253e-06	2.46226683819396e-05		0					0					0					0
ENSMUSG00000027574	Nkain4	429.597952879908	-2.36186217909713	0.495301079928282	-4.7685383190344	1.85567379819477e-06	2.47414985694454e-05		0					0					0					0
ENSMUSG00000020864	Ankrd40	5958.96544236565	0.506347804305522	0.106217627383923	4.76707884347041	1.86916177887394e-06	2.49048499981444e-05		0					0					0					0
ENSMUSG00000020926	Adam11	133.704291113907	-1.4788499177937	0.310300352323353	-4.76586606080501	1.88044151847346e-06	2.50385821752586e-05		0					0					0					0
ENSMUSG00000048240	Gng7	645.057403071517	-1.69889541750013	0.356588009563376	-4.76430887168735	1.89502040663982e-06	2.52160377226987e-05		0					0					0					0
ENSMUSG00000022051	Bnip3l	3153.74075844549	-0.563913201757268	0.118385036733881	-4.76338241145202	1.90374567460036e-06	2.53154193798673e-05		0					0					0					0
ENSMUSG00000020432	Tcn2	5154.66685519043	-1.31403525558751	0.275908387945836	-4.76257813461428	1.9113515232131e-06	2.53997940545192e-05		0					0					0					0
ENSMUSG00000087242	C78197	96.6774822064404	2.4671800880598	0.518129505815562	4.76170544307516	1.91963737589858e-06	2.54595224324245e-05		0					0					0					0
ENSMUSG00000052353	Cemip	1014.48952569171	2.57071758369913	0.539872760198576	4.7617101162014	1.91959291469428e-06	2.54595224324245e-05		0					0					0					0
ENSMUSG00000031955	Bcar1	3115.69373941773	-0.800043619051444	0.168008879364535	-4.76191271602712	1.91766628401809e-06	2.54595224324245e-05		0					0					0					0
ENSMUSG00000043913	Ccdc60	51.5801190028289	-3.10486941850531	0.652335865868624	-4.75961783025833	1.93959866294501e-06	2.5707338594533e-05		0					0					0					0
ENSMUSG00000021470	Ercc6l2	4026.90846934068	0.718428650509915	0.150951729573138	4.75932705469152	1.94239476621559e-06	2.57274720316761e-05		0					0					0					0
ENSMUSG00000022477	Aco2	54683.1273972043	-0.517090164890931	0.108748159413097	-4.75493256788544	1.98512665048947e-06	2.62761902107495e-05		0					0					0					0
ENSMUSG00000030515	Tarsl2	2492.08818149329	1.32146919073355	0.277984235195236	4.75375587326183	1.99672120221883e-06	2.6412308168024e-05		0					0					0					0
ENSMUSG00000028583	Pdpn	1473.56049080495	-2.20365880016572	0.463914130296654	-4.75014373620517	2.03272113402004e-06	2.68708661194014e-05		0					0					0					0
ENSMUSG00000035770	Dync1li2	14556.2962519394	0.526168272128669	0.110801642567945	4.74874072201609	2.04687153758305e-06	2.70401796696054e-05		0					0					0					0
ENSMUSG00000097009	Gm26861	56.3732590234549	2.76463456575691	0.582372591587892	4.74719209950949	2.06260035713001e-06	2.72301093019274e-05		0					0					0					0
ENSMUSG00000102548	Gm16701	85.7299230839618	-2.93256789320825	0.617876768362104	-4.74620190201039	2.07271822558537e-06	2.7345763832772e-05		0					0					0					0
ENSMUSG00000029377	Ereg	45.9398573019462	2.87592563238939	0.605972205911536	4.74596954172719	2.07509938673569e-06	2.7359261940561e-05		0					0					0					0
ENSMUSG00000050640	Tmem150c	30.1566980448774	-1.82906312103054	0.38569359887606	-4.74226983896173	2.11336869161508e-06	2.78274023929917e-05		0					0					0					0
ENSMUSG00000023050	Map3k12	2787.214914653	-0.611760693162715	0.129001208877102	-4.74228651411733	2.11319469462912e-06	2.78274023929917e-05		0					0					0					0
ENSMUSG00000038456	Dennd2a	17996.6733400958	1.48398966953276	0.312987536109788	4.74136985765533	2.12277998984567e-06	2.79148339917956e-05		0					0					0					0
ENSMUSG00000022211	Carmil3	996.60494707651	-1.21150496549379	0.255510920099973	-4.74149975672181	2.12141912602116e-06	2.79148339917956e-05		0					0					0					0
ENSMUSG00000063200	Nol7	5324.10681874017	0.835567591921072	0.176258749575566	4.74057369596194	2.13113916784598e-06	2.80064772833824e-05		0					0					0					0
ENSMUSG00000026688	Mgst3	990.643097271229	-0.958196913151394	0.202198851500837	-4.7388840541828	2.14898416853448e-06	2.82225782655122e-05		0					0					0					0
ENSMUSG00000051367	Six1	552.419986240713	-2.24704204158814	0.474264005236545	-4.73795611047354	2.15884552104387e-06	2.83336168514331e-05		0					0					0					0
ENSMUSG00000024347	Psd2	122.274147906984	-1.96830852274444	0.415741125440961	-4.73445709913045	2.19642221782066e-06	2.88080221355566e-05		0					0					0					0
ENSMUSG00000027996	Sfrp2	1311.94749189213	-0.977318194007985	0.206503218249086	-4.73270199997143	2.21550639616954e-06	2.90394221582509e-05		0					0					0					0
ENSMUSG00000063236	1110038F14Rik	2624.34089857737	-0.559281175576859	0.118183687222553	-4.73230433675395	2.21985248537657e-06	2.90774695516231e-05		0					0					0					0
ENSMUSG00000033885	Pxk	1703.57981376423	-0.432685236065274	0.0914358258184451	-4.73211929998219	2.22187755520171e-06	2.90850846179945e-05		0					0					0					0
ENSMUSG00000087211	Lhx1os	15.4876253704624	-3.06432569386978	0.647833142707519	-4.73011566074391	2.24391959702953e-06	2.9354548182959e-05		0					0					0					0
ENSMUSG00000027763	Mbnl1	9807.21823646076	1.34888388750336	0.285264874963913	4.72853129104659	2.26149776773146e-06	2.9565304366462e-05		1					0					1					0
ENSMUSG00000031351	Zfp185	31.4001439919692	-2.55694970397188	0.540835213718523	-4.72777962513115	2.26988348031685e-06	2.96556891014678e-05		0					0					0					0
ENSMUSG00000025192	Entpd7	1072.66158089813	1.35161590074988	0.285899875207987	4.72758478738965	2.27206199118573e-06	2.96649130748074e-05		0					0					0					0
ENSMUSG00000050963	Kcns2	55.3482047966993	-3.03931187081529	0.642977561222178	-4.72693302863966	2.27936400657344e-06	2.97409762153034e-05		0					0					0					0
ENSMUSG00000031954	Cfdp1	12213.7259471153	0.741585130887234	0.156890003656929	4.72678382052215	2.28103883504721e-06	2.97435652885832e-05		0					0					0					0
ENSMUSG00000022558	Mroh1	4179.78540501454	-1.38243718486649	0.292516439590672	-4.7260153542173	2.2896834332299e-06	2.98176874245958e-05		0					0					0					0
ENSMUSG00000037331	Larp1	15526.0398591874	1.29395856895599	0.273789675119879	4.72610432949829	2.28868092838958e-06	2.98176874245958e-05		1					0					0					0
ENSMUSG00000033308	Dpyd	274.321439047691	0.750604891640769	0.158952233220476	4.72220412656698	2.33302347858367e-06	3.0362461886012e-05		0					0					0					0
ENSMUSG00000026687	Aldh9a1	3121.95137807105	-0.839366707118092	0.177865194650818	-4.71911724362894	2.3687027835541e-06	3.08068988234221e-05		0					0					0					0
ENSMUSG00000042105	Inpp5f	6725.79546424004	1.0995784167227	0.233057621099428	4.7180538938634	2.38111423318477e-06	3.09483402204776e-05		0					0					0					0
ENSMUSG00000019139	Isyna1	1702.72634556248	-1.61391668010726	0.34219149636385	-4.71641375445283	2.40038049273496e-06	3.11786366258146e-05		0					0					0					0
ENSMUSG00000005610	Eif4g2	93330.2995407756	0.772807593672974	0.163981160859218	4.71278279543616	2.44356618420223e-06	3.17125147634945e-05		1					0					0					0
ENSMUSG00000037621	Atoh8	78.2658789255072	-2.76460413311775	0.586629240729071	-4.71269405132595	2.44463096533838e-06	3.17125147634945e-05		0					0					0					0
ENSMUSG00000040883	Tmem205	1074.23047824328	-0.991157766686571	0.21032250603868	-4.71256160529149	2.44622092507508e-06	3.17127199205679e-05		0					0					0					0
ENSMUSG00000037347	Chst7	976.88990316641	2.16421268363579	0.459373200951815	4.71122973467231	2.46226476233748e-06	3.19001838598398e-05		0					0					0					0
ENSMUSG00000037826	Ppm1k	3087.59936695606	-2.02369682292749	0.429623861387392	-4.710392054092	2.47240723441785e-06	3.2011000092919e-05		0					0					0					0
ENSMUSG00000031608	Galnt7	3868.13208930025	1.6201394521387	0.343969823765438	4.71012088910311	2.47569903079761e-06	3.20330331884706e-05		0					0					0					0
ENSMUSG00000085794	Vax2os	73.6630027041703	-2.61894657924971	0.556167991907944	-4.70891280576103	2.49041570446482e-06	3.22027694365522e-05		0					0					0					0
ENSMUSG00000021508	Cxcl14	59.9394587309466	-2.29793549619283	0.488123112373052	-4.70769655839737	2.50531664311025e-06	3.23746690776775e-05		0					0					0					0
ENSMUSG00000026821	Ralgds	7243.30035290699	-0.787251862223853	0.167249207665071	-4.70705884478917	2.51316379904421e-06	3.24552550612466e-05		0					0					0					0
ENSMUSG00000079531	Gm5936	39.5447210129921	2.41902281647244	0.51463733047518	4.70044179313397	2.59599245728654e-06	3.35034362873124e-05		0					0					0					0
ENSMUSG00000093661	Eif4e3	53.1389912106124	-2.29728084251487	0.488843698616208	-4.69941793055303	2.60904042110903e-06	3.36502742148928e-05		1					0					0					0
ENSMUSG00000058740	Kcnt1	229.718814735272	-1.73053849610443	0.368274502748209	-4.69904509595552	2.61380738939732e-06	3.36901878866273e-05		0					0					0					0
ENSMUSG00000078700	D030028A08Rik	213.984187746818	-1.28647427868289	0.27381882916049	-4.69826813089199	2.62376834346705e-06	3.37969546339432e-05		0					0					0					0
ENSMUSG00000022947	Cbr3	2067.22276608959	1.69184863977693	0.360160129949052	4.69749008591332	2.63377964626901e-06	3.39042330694796e-05		0					0					0					0
ENSMUSG00000055866	Per2	1498.66575082067	-0.912571846183233	0.194311374690875	-4.69644068771075	2.64734060670638e-06	3.40570395036441e-05		1					0					0					0
ENSMUSG00000097182	A830009L08Rik	34.2964688269681	-2.08989175216689	0.445150096993022	-4.69480241896846	2.66864537076496e-06	3.43092084489029e-05		0					0					0					0
ENSMUSG00000063383	Zfp947	63.7387508491588	-1.98490992724395	0.422946413702371	-4.69305298008921	2.69157748644192e-06	3.458196431241e-05		0					0					0					0
ENSMUSG00000028186	Uox	21.9465769712771	3.02804954791053	0.645271341421813	4.69267632626984	2.69653944849965e-06	3.46236352641644e-05		0					0					0					0
ENSMUSG00000030330	Ing4	3518.86903839761	-0.849776768971747	0.181140025167711	-4.69127001713161	2.71514357581866e-06	3.484030731111e-05		0					0					0					0
ENSMUSG00000030683	Sez6l2	85.2321127101009	-2.90256723576847	0.618757316576329	-4.69096228522805	2.71923096979838e-06	3.48705455872426e-05		0					0					0					0
ENSMUSG00000041842	Fhdc1	231.176592391272	-2.1846022264061	0.465770458924644	-4.69029794515059	2.72807509179355e-06	3.49172813210119e-05		0					0					0					0
ENSMUSG00000034959	Rubcnl	54.0081504388412	-1.99470564448548	0.425273336266601	-4.69040843706931	2.7266022410666e-06	3.49172813210119e-05		0					0					0					0
ENSMUSG00000033728	Lrrc14	1545.49993157257	0.479969306269614	0.102331088461108	4.69035669890321	2.72729181272658e-06	3.49172813210119e-05		0					0					0					0
ENSMUSG00000030263	Lrmp	157.046271179293	-2.72778458776646	0.581729971512166	-4.68909068012394	2.74421768952707e-06	3.51015933798174e-05		0					0					0					0
ENSMUSG00000038264	Sema7a	184.571448974239	-0.963602156651078	0.205511848864107	-4.68879123990681	2.74823573317806e-06	3.51306834267799e-05		0					0					0					0
ENSMUSG00000022313	Utp23	1344.8982731663	0.593933083733568	0.126848287114156	4.68223180025333	2.83768332152788e-06	3.62510895342426e-05		1					0					0					0
ENSMUSG00000054889	Dsp	29.456246969589	-2.9561723841702	0.631524830554314	-4.68100736684487	2.85468679700098e-06	3.64451965857933e-05		0					0					0					0
ENSMUSG00000040183	Ankrd6	1220.58870662495	-0.989571310517438	0.211436070913646	-4.68023883645471	2.86540912437658e-06	3.6558918441856e-05		0					0					0					0
ENSMUSG00000047153	Khnyn	1620.57508999662	-1.11226733592304	0.238019420036434	-4.67301086504949	2.96816058370474e-06	3.78459260248833e-05		1					0					0					0
ENSMUSG00000051950	B3glct	2640.14700911284	0.908433484391364	0.194422803875967	4.67246365282801	2.97608195347275e-06	3.79229266506401e-05		0					0					0					0
ENSMUSG00000024201	Kdm4b	5491.66939666272	-1.16119351508258	0.248533651006351	-4.67217823574687	2.98022165647591e-06	3.79276977203814e-05		0					0					0					0
ENSMUSG00000019775	Rgs17	322.281527205607	0.80894118941086	0.17313931067594	4.67219827925115	2.97993076426941e-06	3.79276977203814e-05		0					0					0					0
ENSMUSG00000022214	Dcaf11	3686.37289680317	-1.24933750165043	0.267420768787757	-4.67180431540073	2.98565337518379e-06	3.79728364245282e-05		0					0					0					0
ENSMUSG00000002812	Flii	14496.4857965151	0.603091361375636	0.129332232927087	4.66311721158975	3.11455237844835e-06	3.95842049698061e-05		0					0					0					0
ENSMUSG00000056820	Tsnax	7445.93501078068	2.44388874465094	0.524101877002535	4.66300322873891	3.11627862017832e-06	3.95842049698061e-05		0					0					0					0
ENSMUSG00000041660	Bbox1	40.5877512886794	-2.56141027536116	0.549456302322964	-4.66171789190906	3.13580836041362e-06	3.9782112864542e-05		0					0					0					0
ENSMUSG00000081885	Gm13231	790.345835823396	1.01135056896273	0.216945966410699	4.66176249180937	3.1351287361971e-06	3.9782112864542e-05		0					0					0					0
ENSMUSG00000085112	A530072M11Rik	38.5765005968656	-1.86896720273693	0.401157569620967	-4.6589354016249	3.17848919471741e-06	4.02982022132013e-05		0					0					0					0
ENSMUSG00000024210	Ip6k3	44.1766792405927	-2.89496292484249	0.621695869342545	-4.65655808185435	3.21539598046626e-06	4.07404826556436e-05		0					0					0					0
ENSMUSG00000022108	Itm2b	28362.5952072407	-1.63424334243338	0.35098399198625	-4.65617629221506	3.22136126130857e-06	4.07904110435716e-05		0					0					0					0
ENSMUSG00000026247	Ecel1	37.4301900646811	-2.27746265270766	0.489343521407634	-4.6541183301178	3.2536991907887e-06	4.11481631497986e-05		0					0					0					0
ENSMUSG00000033826	Dnah8	50.1115136801084	-2.12448895890286	0.456465101244016	-4.65421990227278	3.25209585185789e-06	4.11481631497986e-05		0					0					0					0
ENSMUSG00000033715	Akr1c14	38.1131140744943	2.61095882845702	0.561351606356383	4.65120042214579	3.30008408296143e-06	4.1708590925559e-05		0					0					0					0
ENSMUSG00000046687	Gm5424	145.741105781213	-2.25390946946086	0.484652336722939	-4.65056969435257	3.31019355424958e-06	4.18101312501016e-05		0					0					0					0
ENSMUSG00000024331	Dsc2	373.388718713619	-1.86986006165953	0.402228954341202	-4.64874555021062	3.33959885558447e-06	4.21551118700531e-05		0					0					0					0
ENSMUSG00000016262	Sertad4	447.949169898355	-2.09800999276739	0.451324496370338	-4.64856219779805	3.34256832291816e-06	4.21661749740195e-05		0					0					0					0
ENSMUSG00000039126	Prune2	1360.52423108833	1.48780881086661	0.320088244242168	4.64812075304141	3.34972809210012e-06	4.22300514039105e-05		0					0					0					0
ENSMUSG00000025221	Kcnip2	102.710950907455	-1.77342903889595	0.381674796307625	-4.64643999565167	3.37712304264948e-06	4.25487935067019e-05		0					0					0					0
ENSMUSG00000033557	Fam20b	11420.0893669005	0.829875327075177	0.178621194972214	4.64600702735345	3.38421479266474e-06	4.26114945081399e-05		0					0					0					0
ENSMUSG00000042589	Cux2	413.738119363942	-1.78935543087141	0.385277047946932	-4.64433435733206	3.41174647395697e-06	4.2931320714764e-05		0					0					0					0
ENSMUSG00000040136	Abcc8	24.1196071400865	-2.99646150645962	0.64526097993031	-4.64379778052478	3.42062378820948e-06	4.30161590744496e-05		0					0					0					0
ENSMUSG00000022687	Boc	3069.06519906581	-1.65492300273548	0.356479371606865	-4.64240888687543	3.44370511827602e-06	4.32794031895125e-05		0					0					0					0
ENSMUSG00000010663	Fads1	22799.4166269599	0.381443903708035	0.0821755475092124	4.64181761204904	3.45357647638682e-06	4.33764037988085e-05		0					0					0					0
ENSMUSG00000042367	Gjb3	12.7536363968871	-2.62403904676278	0.56546056704722	-4.64053410561458	3.47509813216022e-06	4.36195183616821e-05		0					0					0					0
ENSMUSG00000039813	Tbc1d2	78.2821477939886	-1.81879612014344	0.391983057147945	-4.63998656823827	3.48431824164474e-06	4.37080169963729e-05		0					0					0					0
ENSMUSG00000000632	Sez6	1518.90785110121	-1.68077959351469	0.36243066582991	-4.63752036452536	3.52613877945756e-06	4.42050976048239e-05		0					0					0					0
ENSMUSG00000085886	D030047H15Rik	470.93551444119	-2.48109900065261	0.535198757993336	-4.63584596114385	3.5548062524654e-06	4.45367703744826e-05		0					0					0					0
ENSMUSG00000049511	Htr1b	69.4638879978123	2.93545322311868	0.63326346485873	4.63543751694807	3.56183305801338e-06	4.45970719619251e-05		0					0					0					0
ENSMUSG00000016028	Celsr1	1418.07094361488	-2.68969421822577	0.580385273172873	-4.63432540857152	3.58103314531357e-06	4.4809623444402e-05		0					0					0					0
ENSMUSG00000052229	Gpr17	8001.38746527175	-2.9301659393631	0.632293024824875	-4.63418988399352	3.58337969255137e-06	4.48111528778025e-05		0					0					0					0
ENSMUSG00000022577	Ly6h	65.6098210362008	-2.86469868037936	0.618335335240899	-4.63292087175204	3.60542371984518e-06	4.50588500372215e-05		0					0					0					0
ENSMUSG00000039384	Dusp10	2494.7797158829	0.929961456192734	0.200766707370844	4.63205014601831	3.62062425474908e-06	4.52169282143284e-05		0					0					0					0
ENSMUSG00000043621	Ubxn10	23.9296733555746	-2.65515286917505	0.57322702676231	-4.63193943274419	3.62256140861343e-06	4.52169282143284e-05		0					0					0					0
ENSMUSG00000022758	P2rx6	108.353879013198	-2.76593427928336	0.597361355551776	-4.63025311827964	3.65219002395365e-06	4.55585264536039e-05		0					0					0					0
ENSMUSG00000041828	Abca8a	90.8373575832451	-3.00992085851079	0.650132935526967	-4.62970062587445	3.66194776531074e-06	4.56519799999692e-05		0					0					0					0
ENSMUSG00000053040	Aph1c	274.438647123538	-2.0548692927208	0.443880984442283	-4.62932489730925	3.66859789810351e-06	4.57066006525623e-05		0					0					0					0
ENSMUSG00000025198	Erlin1	2762.49555109627	1.52242898421915	0.328928843055513	4.62844477266535	3.68422084387054e-06	4.5872875847105e-05		0					0					0					0
ENSMUSG00000025188	Hps1	801.887363382965	-1.42429699046194	0.307972132680274	-4.62475931853419	3.75033621511941e-06	4.66384403640714e-05		0					0					0					0
ENSMUSG00000086254	3100003L05Rik	280.952647895128	1.76845660547702	0.382381323200822	4.62485089667481	3.7486796514212e-06	4.66384403640714e-05		0					0					0					0
ENSMUSG00000041781	Cpsf2	14775.0280452773	1.06409917752524	0.230247222642363	4.62155054603235	3.80882503645069e-06	4.73073916056323e-05		1					0					0					0
ENSMUSG00000035529	Prdm4	5440.82090205409	0.812974627176049	0.175907065496062	4.62161440123761	3.80765261672844e-06	4.73073916056323e-05		0					0					0					0
ENSMUSG00000018166	Erbb3	99.6609914028251	-1.93093006576514	0.417939099351007	-4.62012304846226	3.83512526266054e-06	4.76047033527783e-05		0					0					0					0
ENSMUSG00000003657	Calb2	55.6731961968419	-2.50832324568421	0.543132076227434	-4.61825650789563	3.86977713664155e-06	4.8005252582993e-05		0					0					0					0
ENSMUSG00000084834	4930565N06Rik	184.890603508507	-1.34640859929456	0.291611946594248	-4.61712428115288	3.8909426740181e-06	4.82381114527807e-05		0					0					0					0
ENSMUSG00000038822	Hace1	2741.41704806632	0.361958953487989	0.0784064496237864	4.61644361177885	3.90372027866936e-06	4.83667581390362e-05		0					0					0					0
ENSMUSG00000029338	Antxr2	2202.09529713039	0.958546362534466	0.207678894062777	4.61552131650276	3.92109789603417e-06	4.85522054170279e-05		0					0					0					0
ENSMUSG00000042784	Muc1	173.885595281615	-2.31511211949572	0.501877370423287	-4.61290397999641	3.97081768466725e-06	4.91376493091562e-05		0					0					0					0
ENSMUSG00000024112	Cacna1h	2213.81538209434	-0.972772555007801	0.21089665324576	-4.61255567614068	3.97747956011002e-06	4.91898730619868e-05		0					0					0					0
ENSMUSG00000021495	Fam193b	3777.86819349773	-0.558982339381561	0.121262719483396	-4.60968005470221	4.0328912735709e-06	4.98445568081959e-05		0					0					0					0
ENSMUSG00000046352	Gjb2	42.286538077288	-3.008605321468	0.6529091173044	-4.60800016683689	4.06560337377975e-06	5.02180536898632e-05		0					0					0					0
ENSMUSG00000027331	Knstrn	6578.40827216727	1.29695760032291	0.28149679124969	4.60736193320405	4.0780980962445e-06	5.03415222101358e-05		0					0					0					0
ENSMUSG00000027618	Nfs1	3842.43942827384	-0.639328773664357	0.138786976494571	-4.60654731310014	4.09409941130342e-06	5.05080996571456e-05		0					0					0					0
ENSMUSG00000063430	Wscd2	38.8598872632351	-3.00056930509469	0.651695316516762	-4.60425175545591	4.13951461825067e-06	5.10371245405619e-05		0					0					0					0
ENSMUSG00000003573	Homer3	3889.95687616321	0.815909254284354	0.177218646662379	4.60396955766596	4.14513081518232e-06	5.10751103380202e-05		0					0					0					0
ENSMUSG00000006344	Ggt5	87.0867753455278	-2.61525743092702	0.568142381884094	-4.60317257489964	4.16103153269789e-06	5.12396951453128e-05		0					0					0					0
ENSMUSG00000058355	Abce1	48426.367396915	1.23755657076616	0.268868785154155	4.60282724919745	4.16793931031375e-06	5.12934058311428e-05		0					0					0					0
ENSMUSG00000057133	Chd6	20989.6327163489	-0.763964320310237	0.166012348967853	-4.6018523625503	4.18749996404848e-06	5.14712472701164e-05		0					0					0					0
ENSMUSG00000038949	Cnst	3433.7116071725	0.649082936044224	0.14104764429542	4.60187009351776	4.18714341617807e-06	5.14712472701164e-05		0					0					0					0
ENSMUSG00000028860	Sytl1	33.2201436423045	-2.47599101630616	0.538296690644643	-4.59967720280988	4.23146114502411e-06	5.19798879436925e-05		0					0					0					0
ENSMUSG00000071650	Ganab	24703.2513554941	0.351447268640945	0.0764358996353083	4.59793461341821	4.26699855797882e-06	5.23844929610246e-05		0					0					0					0
ENSMUSG00000022475	Hdac7	1863.83103152475	-0.697597828943057	0.151736771504593	-4.59742106033895	4.27752612022123e-06	5.24817547003513e-05		0					0					0					0
ENSMUSG00000063065	Mapk3	4763.95826239633	-1.07287055090986	0.233372148257766	-4.59725189539262	4.28099935668496e-06	5.24923999024804e-05		0					0					0					0
ENSMUSG00000079592	C1qtnf5	133.693994965676	-2.85108250636147	0.620443003175415	-4.59523677722157	4.3225814427174e-06	5.29700278254165e-05		0					0					0					0
ENSMUSG00000026999	Nup35	2966.23064053341	1.36874147618642	0.297917687070252	4.59436124671462	4.34076841601297e-06	5.31605595799376e-05		0					0					0					0
ENSMUSG00000020961	Ston2	637.716869543501	-2.12819811223017	0.463241438107155	-4.59414451549536	4.34528177725684e-06	5.31835034535944e-05		0					0					0					0
ENSMUSG00000038025	Phf2	5103.60014847975	0.593982850504826	0.129421477871724	4.58952300864277	4.44260029048721e-06	5.43416062247451e-05		0					0					0					0
ENSMUSG00000020514	Mrpl22	2742.90808055768	0.868344463096137	0.189313218247936	4.5868137002399	4.50061950927323e-06	5.49845243382769e-05		0					0					0					0
ENSMUSG00000110935	Gm8834	161.192911243887	-2.1445546343417	0.467541936381852	-4.58687118194718	4.4993810489882e-06	5.49845243382769e-05		0					0					0					0
ENSMUSG00000027479	Mapre1	31103.2203914108	0.568486126344975	0.123949742285488	4.58642443189276	4.50901500860505e-06	5.50537068868833e-05		0					0					0					0
ENSMUSG00000024376	Epb41l4a	2374.72865262438	1.27088537284189	0.27712266965163	4.58600292224204	4.51812278686338e-06	5.51314970709568e-05		0					0					0					0
ENSMUSG00000089679	Gm16299	45.6263090962934	-2.18862239639185	0.477327143596827	-4.58516224302649	4.53634043605639e-06	5.53202871820775e-05		0					0					0					0
ENSMUSG00000022191	Drosha	7419.0215544851	0.663318667574704	0.144680004408649	4.58472938458834	4.54574796920129e-06	5.54014752495639e-05		1					0					0					0
ENSMUSG00000060301	2610008E11Rik	1760.64224200119	-1.29464720560479	0.282392317859946	-4.58456949330637	4.54922769259221e-06	5.54103634189617e-05		0					0					0					0
ENSMUSG00000022453	Naga	1767.87183564774	-1.9569915099356	0.426880558176724	-4.58440065364942	4.55290492992232e-06	5.54216451469578e-05		0					0					0					0
ENSMUSG00000040548	Tex2	4108.33716291512	0.59170692073824	0.129093459748602	4.58355459595348	4.57137453933159e-06	5.56128692447912e-05		0					0					0					0
ENSMUSG00000000489	Pdgfb	32.4460325034549	-2.93940085031739	0.641517605804755	-4.58194884087405	4.6066260645989e-06	5.60078990328362e-05		0					0					0					0
ENSMUSG00000097323	4930426I24Rik	47.6183418666791	-2.01509236529393	0.440224796521735	-4.57741676801353	4.70752994900906e-06	5.71657012373337e-05		0					0					0					0
ENSMUSG00000034810	Scn7a	126.359324850423	1.67152744005925	0.365167568835927	4.57742577027777	4.70732743631013e-06	5.71657012373337e-05		0					0					0					0
ENSMUSG00000027074	Slc43a3	35.4063929420857	2.82343683153969	0.617073103426847	4.57553054226485	4.75014657582359e-06	5.76484656123747e-05		0					0					0					0
ENSMUSG00000026603	Smyd2	6231.25345136007	1.40470620919072	0.307032941127195	4.57509934938478	4.7599405386877e-06	5.77325479183638e-05		0					0					0					0
ENSMUSG00000039671	Zmynd8	6974.0767103645	-0.612412037790512	0.133871833892372	-4.57461453977593	4.77097543170286e-06	5.78315710271275e-05		0					0					0					0
ENSMUSG00000075054	Yae1d1	1259.01468525697	1.18573643711286	0.259285942662512	4.57308415927595	4.80596985136125e-06	5.82207267742175e-05		0					0					0					0
ENSMUSG00000020635	Fkbp1b	100.321043090982	-2.00338070866059	0.438202577528091	-4.57181406819125	4.83519891991924e-06	5.85396138465703e-05		0					0					0					0
ENSMUSG00000032776	Mctp2	50.1335892035818	-2.67870348308647	0.585939292556569	-4.57163995846524	4.8392190156621e-06	5.85530968705878e-05		0					0					0					0
ENSMUSG00000015961	Adss	11848.0654009237	0.792838849645617	0.173434415116455	4.57140440732742	4.84466285446125e-06	5.85837802316784e-05		0					0					0					0
ENSMUSG00000041895	Wipi1	1859.89869862058	-1.90569099973845	0.416979043768481	-4.57023207333303	4.87184410127386e-06	5.88768810112279e-05		0					0					0					0
ENSMUSG00000045180	Shroom2	4285.26777783031	-0.733413660473766	0.160480622548201	-4.57010727418807	4.87474622886568e-06	5.88768810112279e-05		0					0					0					0
ENSMUSG00000019777	Hdac2	25576.7780802058	0.762527167339744	0.167044285619819	4.56482042777088	4.99922077535314e-06	6.03440993051314e-05		0					0					0					0
ENSMUSG00000025754	Agbl1	78.5373195493407	2.52076537774121	0.552377722101751	4.56348125002201	5.03123050962389e-06	6.06941136807682e-05		0					0					0					0
ENSMUSG00000068329	Htra2	2297.20956737212	1.13276451447741	0.248309912477734	4.56189808604191	5.06932532278413e-06	6.10805191105317e-05		0					0					0					0
ENSMUSG00000036989	Trim3	2198.46098376119	-0.478414881168238	0.10486959392406	-4.56199803266785	5.06691221563803e-06	6.10805191105317e-05		0					0					0					0
ENSMUSG00000051159	Cited1	268.830491951438	2.2240822054815	0.487630529228763	4.56099869095382	5.0910898468204e-06	6.13060944734272e-05		0					0					0					0
ENSMUSG00000053024	Cntn2	153.927349293748	-1.81596468375235	0.398279567439006	-4.55952258718483	5.12700425231643e-06	6.1701689167961e-05		0					0					0					0
ENSMUSG00000021991	Cacna2d3	115.672674320868	-2.16821830159209	0.475606557372225	-4.55884862810075	5.14348259577756e-06	6.18630449997223e-05		0					0					0					0
ENSMUSG00000025224	Gbf1	9017.77337732186	0.316226955751894	0.0693868709608499	4.55744655109637	5.1779261134226e-06	6.2240154821606e-05		0					0					0					0
ENSMUSG00000030701	Plekhb1	2677.72780297691	-1.48714192695531	0.326398029529068	-4.55622213498341	5.20818575649355e-06	6.25292671336823e-05		0					0					0					0
ENSMUSG00000022216	Psme1	3251.31109822947	-0.636353996831746	0.139663693795387	-4.55633085119482	5.2054921604574e-06	6.25292671336823e-05		0					0					0					0
ENSMUSG00000079259	Trim71	2280.04734531279	-2.66428132293729	0.585149898733986	-4.55316035891257	5.28459593419042e-06	6.34088562776654e-05		1					0					0					0
ENSMUSG00000001131	Timp1	569.376940782386	2.16033096715881	0.474543039262029	4.5524447487806	5.3026089448347e-06	6.35871189301427e-05		0					0					0					0
ENSMUSG00000026617	Bpnt1	5785.86107911849	0.969621226746401	0.213045557270924	4.55123889541317	5.33309519959349e-06	6.39146554973292e-05		0					0					0					0
ENSMUSG00000105243	Gm43444	402.025768916713	-1.61130151159997	0.354049919618625	-4.5510574139817	5.33769789703944e-06	6.3931784681187e-05		0					0					0					0
ENSMUSG00000044352	Sowaha	73.1938911006814	-2.9440235428566	0.646928123020197	-4.55077378474809	5.34489886507159e-06	6.39799955649033e-05		0					0					0					0
ENSMUSG00000029366	Dck	7668.52939567959	1.5011661228267	0.329887739022434	4.55053627417361	5.35093609641918e-06	6.39819836650854e-05		0					0					0					0
ENSMUSG00000048826	Dact2	52.3738495152054	-2.97211235100019	0.653137238327248	-4.55051737459049	5.3514167812801e-06	6.39819836650854e-05		0					0					0					0
ENSMUSG00000038725	Pkhd1l1	52.8869846194406	-2.01374103116527	0.442753040717421	-4.5482263157409	5.40999397942864e-06	6.46439731373485e-05		0					0					0					0
ENSMUSG00000027954	Efna1	115.170383416516	-1.72166162982777	0.378554656535682	-4.54798692897729	5.41614985837159e-06	6.46791671883546e-05		0					0					0					0
ENSMUSG00000021363	Mak	24.3063976375397	-2.25089528967147	0.495061655454143	-4.54669689092891	5.44943905968954e-06	6.5012678723186e-05		0					0					0					0
ENSMUSG00000024991	Eif3a	53612.2201719206	0.510353792819704	0.112248197790991	4.54665467119566	5.45053183577192e-06	6.5012678723186e-05		1					0					0					0
ENSMUSG00000059991	Nptx2	277.535378730807	-2.77349906378329	0.610046751385724	-4.54637133544811	5.45787086318632e-06	6.50616961004448e-05		0					0					0					0
ENSMUSG00000073424	Cyp4f15	202.986119558263	-2.82165941246919	0.621324798181831	-4.54135972155972	5.58925702562097e-06	6.65885109628386e-05		0					0					0					0
ENSMUSG00000042616	Oscp1	1191.09511182834	0.732103309254642	0.161225901776579	4.54085417533694	5.60267744593031e-06	6.67089478875366e-05		0					0					0					0
ENSMUSG00000054893	Zfp667	1671.05243080275	-0.912239255940575	0.200918928607255	-4.54033506083327	5.61649015183341e-06	6.68339105722599e-05		0					0					0					0
ENSMUSG00000018427	Ypel2	771.89520379824	-2.44917640324197	0.539669954223681	-4.53828563934994	5.67134063300608e-06	6.74467700074028e-05		0					0					0					0
ENSMUSG00000027950	Chrnb2	403.620783443311	-1.87222519415461	0.412693247657711	-4.53660243965862	5.71677273157007e-06	6.79469636874399e-05		0					0					0					0
ENSMUSG00000031103	Elf4	59.8976948586201	2.03329730742904	0.448235228099479	4.53622825686913	5.72691971390649e-06	6.80274319318162e-05		0					0					0					0
ENSMUSG00000010057	Nprl2	2142.84291917352	-1.16815142561873	0.257542221519163	-4.53576667440456	5.7394605263605e-06	6.81362237855384e-05		0					0					0					0
ENSMUSG00000028645	Slc2a1	4011.60666412082	-1.92699943574481	0.425091412466873	-4.53314129439154	5.81129137332688e-06	6.89483368710503e-05		0					0					0					0
ENSMUSG00000019795	Pcmt1	5391.8596108629	0.614603539300166	0.135589138615859	4.53283755302418	5.81965710683032e-06	6.90069523685719e-05		0					0					0					0
ENSMUSG00000019494	Cops6	6808.7207610885	0.580119439050765	0.127998956106374	4.53222007973762	5.83669928445459e-06	6.91683198733071e-05		0					0					0					0
ENSMUSG00000051451	Crebzf	3345.8064029159	-0.558959148635554	0.123430642449742	-4.52852822882411	5.93959471542632e-06	7.03463110740615e-05		0					0					0					0
ENSMUSG00000042350	Arel1	10459.976364305	-0.60078342495734	0.13267706157606	-4.52816348071538	5.94985430613017e-06	7.04264188315501e-05		0					0					0					0
ENSMUSG00000003279	Dlgap1	512.560933540523	1.6483381806709	0.364333237917404	4.5242596862507	6.06072725594716e-06	7.16966595997131e-05		0					0					0					0
ENSMUSG00000026604	Ptpn14	4538.23019986934	0.877037179551298	0.19396594928393	4.52160383195651	6.13728424710355e-06	7.2559699789993e-05		0					0					0					0
ENSMUSG00000022498	Txndc11	3261.70531760145	0.455000117426312	0.10064568041401	4.52081118190716	6.1603117113094e-06	7.27465649097534e-05		0					0					0					0
ENSMUSG00000101209	Gm8524	352.842969404115	-1.27575916641232	0.28219298245541	-4.52087488254216	6.1584580781192e-06	7.27465649097534e-05		0					0					0					0
ENSMUSG00000025780	Itih5	775.439802266078	-2.00361977740073	0.443280406551928	-4.51998271925879	6.18446793216038e-06	7.28551635796089e-05		0					0					0					0
ENSMUSG00000059851	Kmt5c	2003.77901928558	-0.99287266912113	0.219663196408373	-4.51997733509847	6.18462521895415e-06	7.28551635796089e-05		0					0					0					0
ENSMUSG00000020361	Hspa4	51270.6461519589	1.15147954385994	0.254751881849805	4.52000407415565	6.18384413195888e-06	7.28551635796089e-05		0					0					0					0
ENSMUSG00000038700	Hoxb5	25.5944674607416	-2.88654934539553	0.638626756866545	-4.51993173533557	6.18595747255476e-06	7.28551635796089e-05		0					0					0					0
ENSMUSG00000042369	Rbm45	4752.67498787348	0.692473664296519	0.153206345318215	4.51987587627803	6.18758983841511e-06	7.28551635796089e-05		1					0					0					0
ENSMUSG00000035181	Heatr5a	8218.24158867743	0.617592450054126	0.136746634331297	4.51632651197747	6.29216213992167e-06	7.40431649946624e-05		0					0					0					0
ENSMUSG00000027238	Frmd5	430.099048620208	-2.14478750169518	0.474929328852477	-4.51601400755226	6.30144979147044e-06	7.41091695849173e-05		0					0					0					0
ENSMUSG00000085810	Gm16325	68.5012875746565	2.0851361694262	0.461871433229772	4.51453807143965	6.34549226825692e-06	7.45835981542029e-05		0					0					0					0
ENSMUSG00000050931	Sgms2	435.162119383013	1.39879778848653	0.309944307149018	4.51306172180799	6.38984165084933e-06	7.50610786577321e-05		0					0					0					0
ENSMUSG00000007987	Ift22	1052.72842124877	1.2612375999451	0.279502224974705	4.51244207468918	6.4085440075254e-06	7.5236904181589e-05		0					0					0					0
ENSMUSG00000026623	Lpgat1	2059.04788750783	1.61822712243628	0.358672370347467	4.51171391001936	6.4305886073701e-06	7.54517402935807e-05		0					0					0					0
ENSMUSG00000052681	Rap1b	7878.00195177604	1.21066528524167	0.268367940274088	4.51121428291768	6.44575636557592e-06	7.55856855302051e-05		0					0					0					0
ENSMUSG00000032334	Loxl1	183.066217422791	-1.72736133038678	0.382919745732457	-4.51102704845539	6.45144927115821e-06	7.56084334012527e-05		0					0					0					0
ENSMUSG00000025370	Cdh9	34.3990456024585	-2.70867226704973	0.600589254633186	-4.5100245236723	6.48201318978023e-06	7.59224637914608e-05		0					0					0					0
ENSMUSG00000026235	Epha4	6925.25212659577	-2.47777860395639	0.549678465738068	-4.50768723608157	6.55380885061784e-06	7.66742352523502e-05		0					0					0					0
ENSMUSG00000021647	Cartpt	18.5206649660164	-2.74673698595265	0.609344091796637	-4.50769445856766	6.55358582647142e-06	7.66742352523502e-05		0					0					0					0
ENSMUSG00000000037	Scml2	541.764395387679	1.3062415673796	0.289873076784482	4.50625350194484	6.59822540432009e-06	7.71490708040816e-05		0					0					0					0
ENSMUSG00000045053	Kcng3	25.4632726851995	-2.86151334128602	0.635093443051158	-4.50565719516571	6.61678343610157e-06	7.73211827747693e-05		0					0					0					0
ENSMUSG00000058498	Rnf207	28.1682524786187	-2.5939577450941	0.575734663172849	-4.50547432874531	6.62248453233903e-06	7.73429410947838e-05		0					0					0					0
ENSMUSG00000063600	Egfem1	18.2514541158737	-2.48360104667963	0.551279051526686	-4.50516129680906	6.63225461499455e-06	7.74121677136038e-05		0					0					0					0
ENSMUSG00000034653	Ythdc2	3651.20178167554	0.957526748348366	0.212700126330543	4.50176859255992	6.73903321325132e-06	7.86129491106896e-05		1					0					0					1
ENSMUSG00000042628	Zfyve1	8534.98094606598	-1.38570486424201	0.307842771553613	-4.50133961973079	6.7526508118431e-06	7.87262171616847e-05		0					0					0					0
ENSMUSG00000040612	Ildr2	1500.00955167425	-0.886674865235449	0.19705743871595	-4.49957571261014	6.80892260513976e-06	7.93363532696042e-05		0					0					0					0
ENSMUSG00000048856	Slc25a47	254.809648831208	-0.791127130101236	0.175899369212873	-4.49761209287691	6.87209316184791e-06	8.00261207159468e-05		0					0					0					0
ENSMUSG00000053461	Hhipl2	64.5992146690408	1.70526190464334	0.37922890982588	4.49665587316721	6.90305778414636e-06	8.03402669667317e-05		0					0					0					0
ENSMUSG00000026880	Stom	3679.06714215287	-1.83810507286249	0.408896072939608	-4.49528668653653	6.94762768198504e-06	8.0812302125445e-05		0					0					0					0
ENSMUSG00000028343	Erp44	4735.08183066539	0.676883222994064	0.15058925543732	4.49489720251525	6.96035640498947e-06	8.08669781631591e-05		0					0					0					0
ENSMUSG00000054400	Cklf	713.850465525681	1.38027690641861	0.307072276217202	4.49495774552535	6.95837633646157e-06	8.08669781631591e-05		0					0					0					0
ENSMUSG00000020660	Pomc	25.732989397492	1.94338855043381	0.432423850913139	4.49417520872171	6.98401089700674e-06	8.10950337355031e-05		0					0					0					0
ENSMUSG00000019818	Cd164	9298.78758886973	0.515819066473044	0.114803599821555	4.49305655288518	7.02081304388456e-06	8.14754029850797e-05		0					0					0					0
ENSMUSG00000057858	Fam204a	3248.919729716	0.831970070473996	0.185401767971589	4.48739016664334	7.21009609088365e-06	8.36238318059539e-05		0					0					0					0
ENSMUSG00000000794	Kcnn3	502.658130392716	-2.4056635524403	0.536233376131675	-4.48622495263998	7.24961993004807e-06	8.40338567955975e-05		0					0					0					0
ENSMUSG00000020946	Gosr2	9224.54145437304	0.577923331305017	0.128848772715761	4.48528394274976	7.28168995523916e-06	8.43570591364279e-05		0					0					0					0
ENSMUSG00000021238	Aldh6a1	5998.83586778294	-2.14234096527543	0.477836506732039	-4.48341835563604	7.34567153154619e-06	8.50005161829578e-05		0					0					0					0
ENSMUSG00000036995	Asap3	443.254360382696	-1.85090008461218	0.412829085414125	-4.48345368581641	7.34445488028361e-06	8.50005161829578e-05		0					0					0					0
ENSMUSG00000049411	Tmem241	550.599565469684	-1.32040369311509	0.294713578500156	-4.48029473170132	7.45400365996475e-06	8.62045681593857e-05		0					0					0					0
ENSMUSG00000096237	NA	16.4404837922849	-2.40755969793227	0.538012863621748	-4.47491103042644	7.6443137009346e-06	8.83396376669728e-05		0					0					0					0
ENSMUSG00000028149	Rap1gds1	11584.7340267806	0.475585972742454	0.106280350080731	4.47482504885613	7.64739045424405e-06	8.83396376669728e-05		0					0					0					0
ENSMUSG00000023272	Creld2	2689.94466826786	1.11463491699708	0.249113359087775	4.47440844232018	7.6623150230993e-06	8.84613171663946e-05		0					0					0					0
ENSMUSG00000022895	Ets2	2609.21745998532	0.982806765319217	0.219693319982807	4.47353959326633	7.69353044229518e-06	8.87708271995869e-05		0					0					0					0
ENSMUSG00000041329	Atp1b2	1373.50949185374	-2.1050531618313	0.470691981780349	-4.47225201047431	7.74001353957005e-06	8.92560462325004e-05		0					0					0					0
ENSMUSG00000018559	Ctdnep1	1740.84373966449	0.570496939809518	0.127578963804306	4.47171636136352	7.75943001930907e-06	8.94287626824946e-05		0					0					0					0
ENSMUSG00000031660	Brd7	17568.2984112535	0.425494720140162	0.0951777319137442	4.47052804878532	7.80267095948073e-06	8.98757056316173e-05		0					0					0					0
ENSMUSG00000009905	Kdsr	3656.37847133956	-0.586996361215215	0.131331254122135	-4.46958620123524	7.83710696546352e-06	9.0220775386416e-05		0					0					0					0
ENSMUSG00000038173	Enpp6	548.026701319996	-1.5573147862929	0.348742718575317	-4.46551197586245	7.9877503760591e-06	9.1902466633973e-05		0					0					0					0
ENSMUSG00000038777	Sema6c	542.966876763153	-1.50397488709794	0.336904237727717	-4.46410201676786	8.04052501274917e-06	9.24568589650941e-05		0					0					0					0
ENSMUSG00000062949	Atp11c	3846.13454242106	1.17306771044697	0.262806259285851	4.46362165663276	8.05858084887798e-06	9.26116199552172e-05		0					0					0					0
ENSMUSG00000006676	Usp19	13044.9715756646	-0.563109344768859	0.126216791314583	-4.46144557236734	8.14086239537047e-06	9.35038847304068e-05		0					0					0					0
ENSMUSG00000044250	Pced1b	70.2214116385993	-1.62887662844459	0.365145071544227	-4.4609026805591	8.1615149065146e-06	9.36876805166058e-05		0					0					0					0
ENSMUSG00000001855	Nup214	4064.26725973256	0.653805087524044	0.146641891891753	4.45851508794407	8.25293886848178e-06	9.46832041255318e-05		0					0					0					0
ENSMUSG00000032652	Crebl2	335.451884799773	-0.791631976429629	0.177572625002449	-4.45807441557342	8.26991943778073e-06	9.48240165017249e-05		0					0					0					0
ENSMUSG00000010936	Vac14	5496.247539138	1.57070286314894	0.352376763181958	4.45745300843764	8.29392107520929e-06	9.50451274068068e-05		0					0					0					0
ENSMUSG00000034098	Fstl5	63.6930790660247	-2.23009389007798	0.500441686228193	-4.45625125054249	8.34052758776874e-06	9.55248827647464e-05		0					0					0					0
ENSMUSG00000023873	1700010I14Rik	36.0923158403227	-2.17887602346647	0.48906288350074	-4.45520626687094	8.38125746622629e-06	9.59368255196562e-05		0					0					0					0
ENSMUSG00000097324	Carmn	44.7815161217167	-2.78785910544381	0.6257852299598	-4.45497747785275	8.39020020982895e-06	9.59692542806001e-05		0					0					0					0
ENSMUSG00000033429	Mcee	841.125378654914	-1.05796652720667	0.237490805116876	-4.4547683717103	8.39838157930596e-06	9.59692542806001e-05		0					0					0					0
ENSMUSG00000029920	Smarcad1	12093.4626700167	0.697612710780967	0.156596797527169	4.45483382672581	8.39581980365044e-06	9.59692542806001e-05		0					0					0					0
ENSMUSG00000021474	Sfxn1	14825.7606082307	0.743765149356456	0.166964997215504	4.45461720576361	8.40430076117406e-06	9.59824507565831e-05		0					0					0					0
ENSMUSG00000078794	Dact3	1063.64618129614	-1.01881412583834	0.228817314546017	-4.45252199493604	8.48675436355566e-06	9.6869208729854e-05		0					0					0					0
ENSMUSG00000040351	Ankib1	16841.7211907617	0.533056969804918	0.119728771917256	4.45220443899075	8.4993185309633e-06	9.6957684668622e-05		0					0					0					0
ENSMUSG00000075020	Mir670hg	249.969188031434	-2.01414813844252	0.452641110779123	-4.44976845999605	8.59629151227807e-06	9.80084260364199e-05		0					0					0					0
ENSMUSG00000097195	Snhg5	3812.48241610378	0.864713132036104	0.194333528772741	4.44963428337332	8.60166350972818e-06	9.80142042234072e-05		0					0					0					0
ENSMUSG00000029063	Nadk	13334.899424405	0.971090516544207	0.218353092788295	4.44734033369397	8.69400363194035e-06	9.90103997563993e-05		0					0					0					0
ENSMUSG00000050141	Fam205c	18.9770212815486	-2.80283889013634	0.630568401116247	-4.44494028748458	8.7916282670231e-06	0.00010006561755223		0					0					0					0
ENSMUSG00000034187	Nsf	6872.56125238744	0.761262987504866	0.171297863934675	4.44408920239178	8.82649806086491e-06	0.000100405776360353		0					0					0					0
ENSMUSG00000090643	Gm3453	164.460824520402	1.71856074426093	0.386735454182118	4.44376310906224	8.83989341309045e-06	0.000100501406715643		0					0					0					0
ENSMUSG00000004591	Pkn2	14765.2258154577	0.696752240974008	0.156800111335546	4.44356981024706	8.84784296377936e-06	0.000100535050393852		0					0					0					0
ENSMUSG00000039715	Wdr34	1480.99898117504	0.590339551008869	0.132871266975277	4.44294364347944	8.87364144956399e-06	0.000100771353237269		0					0					0					0
ENSMUSG00000109704	Gm38414	254.448027079916	2.09787430745479	0.472245841688176	4.44233516160851	8.89878015993133e-06	0.000100943032152014		0					0					0					0
ENSMUSG00000001036	Epn2	19664.2245234706	1.90764300179536	0.429412410195599	4.44244962768175	8.89404593834217e-06	0.000100943032152014		0					0					0					0
ENSMUSG00000021775	Nr1d2	3447.30148727554	-0.891037065559676	0.200629070430299	-4.44121613906013	8.94518901570378e-06	0.000101412367985576		0					0					0					0
ENSMUSG00000037490	Slc2a12	579.584239601563	-1.36780955070208	0.308024522246659	-4.4405865504655	8.97140130715866e-06	0.000101652334496073		0					0					0					0
ENSMUSG00000024997	Prdx3	10479.8079911862	1.00696018901445	0.22681525776231	4.43956107251695	9.01425325472297e-06	0.00010208046434494		0					0					0					0
ENSMUSG00000097929	Tunar	12.8579766050835	-2.88534622851731	0.650003812081116	-4.43896816432399	9.03911843875143e-06	0.000102304539363532		0					0					0					0
ENSMUSG00000039000	Ube3c	18061.0669228484	1.0484151463182	0.236236924239104	4.43798169864869	9.0806337936464e-06	0.000102659061956678		0					0					0					0
ENSMUSG00000038175	Mylip	212.053021636371	-1.1569106163037	0.260682301865	-4.43800982278739	9.07944767186615e-06	0.000102659061956678		0					0					0					0
ENSMUSG00000006678	Pola1	11281.4968024052	1.80526961759426	0.407091050327345	4.43455982670863	9.2260597304395e-06	0.000104244643482577		0					0					0					0
ENSMUSG00000035547	Capn5	1775.71837757129	-1.60487446058874	0.362014193415918	-4.43318104587379	9.28528313529705e-06	0.000104854996661264		0					0					0					0
ENSMUSG00000029814	Igf2bp3	8177.81155757013	-0.38178529030425	0.086179366122686	-4.43012414086146	9.41788578747701e-06	0.000106292844299446		1					0					0					0
ENSMUSG00000026051	1500015O10Rik	198.564506800393	2.03139931955628	0.458783536720248	4.42779471573534	9.52014430736848e-06	0.000107386801352881		0					0					0					0
ENSMUSG00000091243	Vgll3	91.4671124119697	2.59783887201774	0.586840723248064	4.42682105910978	9.56320005777707e-06	0.000107812103169545		0					0					0					0
ENSMUSG00000025784	Clec3b	65.1401213358763	-2.68341326474937	0.606290992851053	-4.42594941437403	9.60190252345683e-06	0.000108127405387122		0					0					0					0
ENSMUSG00000005312	Ubqln1	20787.6590755854	0.65319686782419	0.147582083761868	4.42599027723556	9.60008480701871e-06	0.000108127405387122		0					0					0					0
ENSMUSG00000020674	Pxdn	11767.9442360302	-1.28669398050643	0.290824268071815	-4.424300588934	9.67552267967854e-06	0.000108895575365812		0					0					0					0
ENSMUSG00000025156	Gps1	11133.1485646379	1.01834522389798	0.230248557129653	4.42280827551309	9.74261915864564e-06	0.000109589506180946		0					0					0					0
ENSMUSG00000032965	Ift57	2766.06239659359	0.597386874282659	0.135078778903926	4.42250721490122	9.75620903111052e-06	0.000109681131216938		0					0					0					0
ENSMUSG00000035456	Prdm8	66.4286844290988	-2.05388374859468	0.464480354449839	-4.42189584321049	9.78386208415933e-06	0.000109930666786098		0					0					0					0
ENSMUSG00000041708	Mpped1	33.022925023488	-2.83256175898713	0.640645341480308	-4.42141942754483	9.80546280529146e-06	0.000110111958570458		0					0					0					0
ENSMUSG00000042851	Zc3h6	902.732436796114	-1.72645795491223	0.39058636558699	-4.42016953745336	9.86234964946185e-06	0.000110689078572734		0					0					0					0
ENSMUSG00000021870	Slmap	6196.92546446524	0.634366671446271	0.143703339743816	4.41441843019916	1.0128189496935e-05	0.00011360941292052		0					0					0					0
ENSMUSG00000032420	Nt5e	468.477900034743	1.60691398361737	0.364212017623921	4.41202899920958	1.02406393172646e-05	0.000114806855695944		0					0					0					0
ENSMUSG00000040463	Mybbp1a	28025.9269319516	1.19805391602323	0.271550761069924	4.41189673452886	1.02468985702238e-05	0.000114813136037668		0					0					0					0
ENSMUSG00000021549	Rasa1	9324.64659512662	0.615232434023211	0.139461150019297	4.41149692181716	1.02658414062542e-05	0.000114961445786769		0					0					0					0
ENSMUSG00000027010	Slc25a12	7430.51629272604	0.531969314177111	0.120593348756398	4.41126579254138	1.02768073935404e-05	0.00011502031208348		0					0					0					0
ENSMUSG00000087496	Gm13523	22.4781432418304	-2.18984474723568	0.49650009976739	-4.41056255227666	1.03102416491839e-05	0.000115330443234013		0					0					0					0
ENSMUSG00000018554	Ybx2	20.9193089573963	-2.61557472690769	0.593262200597203	-4.40880056790193	1.03944687321724e-05	0.00011620808383926		1					0					0					0
ENSMUSG00000036596	Cpz	40.1168608977604	-2.80155852130125	0.635872000268815	-4.40585293914009	1.05368434381743e-05	0.000117734469165534		0					0					0					0
ENSMUSG00000017210	Med24	10196.0094819071	-0.413855878877351	0.0939366423897405	-4.40569162734468	1.05446885320311e-05	0.000117756815502383		0					0					0					0
ENSMUSG00000058704	Memo1	4236.60187093096	0.815923592958928	0.185224622848627	4.40504928778142	1.05759828606613e-05	0.000118040859119602		0					0					0					0
ENSMUSG00000002015	Bcap31	6795.9334595053	0.428712591360527	0.0973295810948703	4.40475122298787	1.05905344723347e-05	0.000118137822524726		0					0					0					0
ENSMUSG00000097504	4930516B21Rik	233.317768963007	-1.67651314938828	0.38071577347678	-4.40358205828455	1.06477982298168e-05	0.000118710870579906		0					0					0					0
ENSMUSG00000062590	Armc9	2221.91834070246	0.780759859757261	0.177326952666568	4.40293958711026	1.06793911565221e-05	0.000118997242388991		0					0					0					0
ENSMUSG00000038523	1700003F12Rik	23.3492376232052	-2.6397407788957	0.599711831304572	-4.40168200976357	1.07414906208469e-05	0.000119623034852174		0					0					0					0
ENSMUSG00000024978	Gpam	8800.09342534654	-1.48037565166003	0.336399094705545	-4.40065289996047	1.07925646786288e-05	0.00012012541879318		0					0					0					0
ENSMUSG00000031604	Msmo1	24759.7085622884	1.59326277009109	0.362123267540155	4.39978016578129	1.08360595381535e-05	0.000120542935094224		0					0					0					0
ENSMUSG00000039096	Rsad1	526.918228162408	1.30108522480947	0.295751381580459	4.39925324391262	1.08624009633184e-05	0.000120769276935437		0					0					0					0
ENSMUSG00000031189	Aff2	914.108600180343	1.10792940357852	0.251858053794365	4.39902312785722	1.08739238977513e-05	0.000120830706477715		1					0					1					0
ENSMUSG00000021758	Ddx4	27.2421589087117	-2.64203657657815	0.600735226313472	-4.39800507919524	1.0925042300104e-05	0.000121264959877629		1					0					0					0
ENSMUSG00000061815	Rufy4	162.989385203588	-1.59220709343546	0.362025160134267	-4.39805645785764	1.09224569793946e-05	0.000121264959877629		0					0					0					0
ENSMUSG00000025789	St8sia2	108.548189559657	-2.1225825302459	0.482739851164566	-4.39694905056079	1.09783101570575e-05	0.000121789116973612		0					0					0					0
ENSMUSG00000031400	G6pdx	8642.77345039983	0.900010531188427	0.204772093530652	4.39518156830147	1.1068020186149e-05	0.000122649248993486		0					0					0					0
ENSMUSG00000020359	Phykpl	3522.34612910443	0.917762643721962	0.208808989814381	4.39522572537609	1.10657704576673e-05	0.000122649248993486		0					0					0					0
ENSMUSG00000002324	Rec8	37.3972443660687	-1.70427768422951	0.387795138159036	-4.39478868229282	1.10880563019236e-05	0.00012280372856435		0					0					0					0
ENSMUSG00000009734	Pou6f2	14.1687850327419	-2.8202079024109	0.642197181091145	-4.39149841427073	1.12572156855941e-05	0.000124608718242845		0					0					0					0
ENSMUSG00000050697	Prkaa1	4742.9987512782	1.08627784263806	0.247389903016142	4.39095464040494	1.12854083669237e-05	0.000124852189434402		0					0					0					0
ENSMUSG00000078429	Ctdsp2	10891.1060565548	-1.17800359602466	0.268319056456218	-4.3903091028381	1.13189646303162e-05	0.000125154698925549		0					0					0					0
ENSMUSG00000034858	Fam214a	6033.08025293454	-1.67542055599334	0.381629756378524	-4.39017274725179	1.13260648258901e-05	0.000125164510138443		0					0					0					0
ENSMUSG00000026556	Vangl2	6404.18985503454	-0.87782034906091	0.199986972175873	-4.38938766615726	1.13670277055124e-05	0.000125548322453538		0					0					0					0
ENSMUSG00000019853	Hebp2	133.341573638989	-1.32061679955043	0.300895309830191	-4.38895774179969	1.13895195963023e-05	0.000125727814677866		0					0					0					0
ENSMUSG00000042035	Igsf3	2738.09319388141	-1.19342651131561	0.272044725286785	-4.38687612875978	1.14990232678319e-05	0.000126867098988905		0					0					0					0
ENSMUSG00000035021	Baz1a	9855.81983503946	1.59314995599351	0.363226661610452	4.3861041172746	1.15398899864777e-05	0.000127248288816409		0					0					0					0
ENSMUSG00000029833	Trim24	10946.656579029	-0.602896779534747	0.137475719821736	-4.38547825257087	1.15731220867546e-05	0.000127544922078642		0					0					0					0
ENSMUSG00000004655	Aqp1	76.4293216256804	-2.35832778786891	0.537822623171476	-4.38495460447931	1.1600996869889e-05	0.000127782221400101		0					0					0					0
ENSMUSG00000029055	Plch2	25.2701795858332	-2.04110043788729	0.465521590646344	-4.38454516159682	1.16228369255121e-05	0.000127883098478582		0					0					0					0
ENSMUSG00000097236	4831440E17Rik	66.9913900536114	-2.17742948692076	0.49661470830713	-4.38454490070024	1.16228508544765e-05	0.000127883098478582		0					0					0					0
ENSMUSG00000032946	Rasgrp2	277.216555338751	-0.947949429779658	0.216258889178235	-4.38340099397432	1.16840761330927e-05	0.000128486570839129		0					0					0					0
ENSMUSG00000028572	Hook1	1621.78914356686	-1.57087337280418	0.358417165088484	-4.38280731453353	1.17159728374249e-05	0.000128767042434676		0					0					0					0
ENSMUSG00000026554	Dcaf8	15030.6267483172	-0.879506344964838	0.200745459339096	-4.38120168625677	1.18026555585968e-05	0.00012964901792993		0					0					0					0
ENSMUSG00000032803	Cdv3	8670.08538332646	1.56064313132661	0.356305504400513	4.38007022639858	1.18641067481259e-05	0.000130253021551904		0					0					0					0
ENSMUSG00000034303	Ccdc15	905.208091846348	0.543265042783152	0.124040387075674	4.3797432077644	1.18819244016484e-05	0.000130377586598916		0					0					0					0
ENSMUSG00000025586	Cpeb1	322.463353963225	-2.26725907648226	0.517817454810786	-4.37849102114707	1.19503863682327e-05	0.000131057421760706		1					0					0					0
ENSMUSG00000028780	Sema3c	325.667010568189	1.60273551038659	0.366110581612773	4.37773610182555	1.19918425108382e-05	0.000131440511002909		0					0					0					0
ENSMUSG00000030062	Rpn1	18892.5246531774	0.971519627913394	0.221966076773068	4.37688336000392	1.20388356242151e-05	0.000131812164394259		0					0					0					0
ENSMUSG00000002289	Angptl4	146.433334846236	-2.81103946879985	0.642231602180276	-4.37698714802698	1.2033106667701e-05	0.000131812164394259		0					0					0					0
ENSMUSG00000022371	Col14a1	70.4113297515197	-2.2458738678154	0.513206877279765	-4.3761569987518	1.20790026887112e-05	0.000132180113072665		0					0					0					0
ENSMUSG00000019789	Hey2	241.106077757812	-2.79224562515085	0.638107390666026	-4.37582398510764	1.20974607477627e-05	0.00013231023030642		0					0					0					0
ENSMUSG00000033793	Atp6v1h	8696.38279769716	0.426188072868758	0.0974746786241553	4.37229523486876	1.2294711080275e-05	0.000134394600880749		0					0					0					0
ENSMUSG00000033174	Mgll	573.694414635144	-2.38528601269719	0.545648579949297	-4.37146929424583	1.23413208448528e-05	0.000134830938037095		0					0					0					0
ENSMUSG00000042705	Commd10	2697.68457924287	0.726080551126001	0.16615533448476	4.3698900993913	1.24309083368258e-05	0.000135736086370565		0					0					0					0
ENSMUSG00000056900	Usp13	974.75669323404	0.739652169298695	0.169313876130483	4.36852658625969	1.25087591535503e-05	0.000136512167880512		0					0					0					0
ENSMUSG00000030592	Ryr1	124.427670146435	-1.60043394376656	0.366394579427354	-4.36806119312112	1.25354374627001e-05	0.000136655261430496		0					0					0					0
ENSMUSG00000053714	4732471J01Rik	97.3564197054311	-1.80797492278706	0.413902088868292	-4.36812224777724	1.2531934459159e-05	0.000136655261430496		0					0					0					0
ENSMUSG00000031575	Ash2l	15729.3233586325	0.404767394755866	0.0926747523684652	4.36761236918717	1.25612173773352e-05	0.000136862241905784		0					0					0					0
ENSMUSG00000029510	Gpc2	2256.5907236148	-1.16813078917202	0.267544581063998	-4.36611642264061	1.26475085850179e-05	0.000137727950245282		0					0					0					0
ENSMUSG00000032766	Gng11	167.216380744835	2.47028569272567	0.565899380051929	4.36523837947832	1.26984201788155e-05	0.000138207656900279		0					0					0					0
ENSMUSG00000060268	Gm1661	18.3317315954804	-2.58507507929733	0.592503544735452	-4.36296981219165	1.28308654187109e-05	0.000139573766050405		0					0					0					0
ENSMUSG00000040260	Daam2	895.095826791695	-2.28852862780353	0.524662101125472	-4.36190954691471	1.28932176344806e-05	0.000140176342398406		0					0					0					0
ENSMUSG00000034614	Pik3ip1	2764.90052470571	-2.54356109413208	0.583436888513455	-4.35961651415776	1.30290567671409e-05	0.00014157679483863		0					0					0					0
ENSMUSG00000022617	Chkb	2103.15236298545	-0.5950312999596	0.136491732383183	-4.35946770965679	1.30379189543779e-05	0.00014159671981396		0					0					0					0
ENSMUSG00000009630	Ppp2cb	10807.7440002334	0.475129376524896	0.109008071284042	4.35866235342201	1.30859825549337e-05	0.000142042136073111		0					0					0					0
ENSMUSG00000028932	Psmc2	11599.9003849706	0.684497145967911	0.157073916371845	4.35780275795432	1.31374696331509e-05	0.000142524212832233		0					0					0					0
ENSMUSG00000047787	Flrt1	75.5580012202281	-2.20182456797477	0.505313824195749	-4.35734084947937	1.31652162755785e-05	0.000142748356882564		0					0					0					0
ENSMUSG00000078441	NA	987.224375389924	1.1773343653024	0.270333143403705	4.35512401653323	1.3299160296401e-05	0.000144123121748948		0					0					0					0
ENSMUSG00000039954	Stk32a	770.473086594502	-2.17625400886642	0.499741507231745	-4.35475936533971	1.3321317146819e-05	0.000144285621096676		0					0					0					0
ENSMUSG00000053898	Ech1	5194.27955432344	-1.33260522458267	0.306050859898353	-4.35419532892429	1.33556583707658e-05	0.000144579846070633		0					0					0					0
ENSMUSG00000057530	Ece1	5537.74529400225	-1.15117909673974	0.264495912272003	-4.35235118324207	1.34685291765911e-05	0.000145723409662516		0					0					0					0
ENSMUSG00000023495	Pcbp4	8925.85091325482	-0.852812291252314	0.195957647172508	-4.35202352935761	1.34886781720769e-05	0.000145863075928428		1					0					1					0
ENSMUSG00000031565	Fgfr1	12407.1883991714	0.842203204827619	0.193653514552816	4.34902101711107	1.36746607994269e-05	0.000147794912266767		0					0					0					0
ENSMUSG00000002319	Ipo4	9727.99306320754	1.05830935181037	0.243355393680684	4.34882225457893	1.36870585501739e-05	0.00014784329540818		0					0					0					0
ENSMUSG00000071266	Zfp946	1045.37703023178	-1.69051428707881	0.388738896639416	-4.34871401265228	1.36938146148945e-05	0.00014784329540818		0					0					0					0
ENSMUSG00000026114	Cnga3	18.0433020853282	-2.77786114283383	0.639065562836539	-4.34675454972741	1.38166685090891e-05	0.000149089771710824		0					0					0					0
ENSMUSG00000030064	Frmd4b	2906.08132413944	-1.1416714886043	0.26271041481627	-4.34574125811776	1.38806112877949e-05	0.000149699569059912		0					0					0					0
ENSMUSG00000020267	Hint1	8862.55344011925	1.03481616319443	0.238190664694831	4.34448665114661	1.39601731684379e-05	0.000150477072579642		0					0					0					0
ENSMUSG00000030452	Nipa2	4219.27945576826	0.905911495199403	0.208556583814003	4.34372043611589	1.40089770287214e-05	0.000150922380331883		0					0					0					0
ENSMUSG00000031385	Plxnb3	2479.61862768546	-1.27669711580563	0.294057764968169	-4.34165415065246	1.41414009698654e-05	0.000152267591629561		0					0					0					0
ENSMUSG00000049577	Zfpm1	321.488211479258	-1.17414012265701	0.270515612752072	-4.34037840075837	1.42237563198053e-05	0.000153072539967307		0					0					0					0
ENSMUSG00000062518	Zfp534	11.543361070348	-2.77265288297456	0.638999627202648	-4.33905242654432	1.43098385514374e-05	0.00015391671514002		0					0					0					0
ENSMUSG00000027219	Slc28a2	7.98579740322805	-2.80328651237737	0.646101246724379	-4.33877279542416	1.43280555285581e-05	0.000154030419785663		0					0					0					0
ENSMUSG00000042426	Dhx29	5937.85015277064	0.839956188753289	0.19362780181922	4.33799372229361	1.43789261027193e-05	0.000154494850808204		1					0					0					0
ENSMUSG00000003161	Sri	3890.04892096794	0.6386388280096	0.147263267956615	4.33671503336289	1.44627932695165e-05	0.000155313130707719		0					0					0					0
ENSMUSG00000019996	Map7	319.394061839029	-1.89420874984909	0.436866832781253	-4.33589507765987	1.45168181114151e-05	0.000155810238504299		0					0					0					0
ENSMUSG00000070000	Fcho1	1291.81857517742	-0.648829765294764	0.14964722130789	-4.33572878683685	1.45277980472508e-05	0.000155845058285365		0					0					0					0
ENSMUSG00000030307	Slc6a11	34651.6726777343	-2.08014672635367	0.47996096672109	-4.33399145052241	1.46429863731025e-05	0.000156997127978991		0					0					0					0
ENSMUSG00000022899	Slc15a2	8421.86645356114	-1.17674099637866	0.271540109202219	-4.33358077315323	1.46703419642118e-05	0.000157206760218623		0					0					0					0
ENSMUSG00000029504	Ddx51	1453.43814864561	0.774788408465808	0.178896660678393	4.33092717062319	1.48482791042717e-05	0.00015902893717951		0					0					0					0
ENSMUSG00000033099	Nol12	2942.65894783045	0.951018390571124	0.219654780951918	4.32960478460654	1.49377180725082e-05	0.000159901842873937		1					0					0					0
ENSMUSG00000062939	Stat4	18.5410350012237	-2.79961285328926	0.646718507381543	-4.32895119180125	1.49821129827302e-05	0.000160291900239024		0					0					0					0
ENSMUSG00000004113	Cacna1b	885.562477733364	-0.947684116414956	0.218998206782349	-4.32736016581547	1.50907089603021e-05	0.000161367659365339		0					0					0					0
ENSMUSG00000044393	Dsg2	20.9800991399968	-2.53882962608195	0.586708248594566	-4.32724379137945	1.50986815200865e-05	0.000161367659365339		0					0					0					0
ENSMUSG00000009772	Nuak2	776.621564829077	-1.73624521682674	0.401343142011042	-4.32608667019149	1.51781721673492e-05	0.00016213120704317		0					0					0					0
ENSMUSG00000008028	1700008O03Rik	22.8969329686249	-2.31865138047244	0.536245786528359	-4.3238593919466	1.53323038512521e-05	0.000163623938718009		0					0					0					0
ENSMUSG00000042436	Mfap4	580.065026221907	-2.38598639213673	0.551822089615477	-4.32383269361207	1.53341604437407e-05	0.000163623938718009		0					0					0					0
ENSMUSG00000027091	Zc3h15	9524.61621664906	0.739769164123583	0.17111739668553	4.32316747713905	1.53804886169863e-05	0.000164031404805615		0					0					0					0
ENSMUSG00000029385	Ccng2	6215.84675999773	-1.5994742939998	0.370005342344695	-4.32284108079103	1.54032688557952e-05	0.000164187436173995		0					0					0					0
ENSMUSG00000021728	Emb	621.595894300392	-1.64080604208093	0.379588682449555	-4.32258947103615	1.54208514525158e-05	0.000164287928800838		0					0					0					0
ENSMUSG00000035697	Arhgap45	53.0760808832637	-2.65070939875207	0.613365082682554	-4.32158509440933	1.54912285426501e-05	0.000164950470518092		0					0					0					0
ENSMUSG00000030180	Kdm5a	14458.9344592081	-0.857631095744352	0.198485666948546	-4.32087167264666	1.5541404185555e-05	0.000165397321036551		0					0					0					0
ENSMUSG00000060843	Ctnna3	132.45117204898	-2.48513396699279	0.575519446024717	-4.31807123835405	1.57398632109313e-05	0.000167420952612155		0					0					0					0
ENSMUSG00000028848	Gpn2	1662.96389393823	0.937611948595809	0.217249764804677	4.31582491902252	1.59007974100481e-05	0.000169043516951361		0					0					0					0
ENSMUSG00000031622	Sin3b	14442.0606866619	0.414605828070361	0.0960722056604286	4.31556479025582	1.59195349632325e-05	0.000169153455363545		0					0					0					0
ENSMUSG00000003546	Klc4	1752.81142780915	-1.41614943927768	0.328184785785471	-4.31509777605412	1.59532276806117e-05	0.00016942210060812		0					0					0					0
ENSMUSG00000071226	Cecr2	2548.84739065383	-1.62717039203899	0.377121479405781	-4.31471152108036	1.59811453745153e-05	0.000169450607744729		0					0					0					0
ENSMUSG00000057967	Fgf18	31.5316702085229	-2.12483907723329	0.492438143202185	-4.31493601087859	1.59649140634025e-05	0.000169450607744729		0					0					0					0
ENSMUSG00000041189	Chrnb1	171.051783118806	-1.86692204397994	0.432686007650523	-4.3147271022636	1.59800182986594e-05	0.000169450607744729		0					0					0					0
ENSMUSG00000085314	Gm14866	61.3536554250992	-2.51085996718042	0.582035213468166	-4.31393137232882	1.60376749640063e-05	0.000169960546988359		0					0					0					0
ENSMUSG00000020493	Prr11	2159.48383165397	1.52440225470471	0.353429777860386	4.31316869770632	1.60931225898178e-05	0.000170458489849879		0					0					0					0
ENSMUSG00000049044	Rapgef4	1034.48863317232	2.37038858269374	0.54964316221625	4.31259541760867	1.61349211866189e-05	0.000170811414727075		0					0					0					0
ENSMUSG00000027165	B230118H07Rik	3269.83975127194	0.869474815696738	0.20162481578256	4.31234028570379	1.61535564408168e-05	0.000170918880281878		0					0					0					0
ENSMUSG00000025144	Cenpx	1163.21399315279	1.53579957761747	0.356274486754399	4.31072006196218	1.62723799363374e-05	0.000172085756534096		0					0					0					0
ENSMUSG00000037235	Mxd4	14339.635649978	-1.49526527218721	0.346890163734364	-4.31048622448756	1.62895976816871e-05	0.000172177457972334		0					0					0					0
ENSMUSG00000068615	Gjd2	244.964891874425	-2.62286729063197	0.608511176040436	-4.31030257767637	1.63031319980534e-05	0.000172230150620233		0					0					0					0
ENSMUSG00000033788	Dysf	543.423319665655	-1.48887663920446	0.345444899006765	-4.31002641372136	1.63235047785685e-05	0.00017235499332759		0					0					0					0
ENSMUSG00000030287	Itpr2	10417.7017953753	-0.940968678254679	0.218363069652873	-4.30919330704829	1.63851106728932e-05	0.000172914845267735		0					0					0					0
ENSMUSG00000034354	Mtmr3	15066.7993739332	-0.782316517166055	0.181590271434064	-4.30814112996201	1.64632329183082e-05	0.000173648319566617		0					0					0					0
ENSMUSG00000049112	Oxtr	42.8943655333591	2.31512984500359	0.537560110956581	4.30673667524148	1.65680644735711e-05	0.000174662599102336		0					0					0					0
ENSMUSG00000051251	Nhlh1	32.9085933176336	-2.39253649908899	0.555759427497168	-4.30498589985894	1.66996371665585e-05	0.000175957578638854		0					0					0					0
ENSMUSG00000040133	Gpr176	89.5168205076154	2.07618054870558	0.482364291714831	4.30417546316424	1.67608789820514e-05	0.000176510542588817		0					0					0					0
ENSMUSG00000020871	Dlx4	43.7164066947976	-1.9811666994371	0.46042829731566	-4.30287780092469	1.68593846477802e-05	0.000177455153142205		0					0					0					0
ENSMUSG00000030760	Acer3	2351.54015099635	-1.22657409339741	0.285071294902903	-4.30269239775682	1.6873503583927e-05	0.000177511019948717		0					0					0					0
ENSMUSG00000057147	Dph6	965.465028072714	1.2725279532751	0.295967544912091	4.29955235008308	1.71143447223521e-05	0.000179950724831161		0					0					0					0
ENSMUSG00000037926	Ssh2	4548.93525489508	1.08282033830576	0.252011452815979	4.2967108288386	1.73351093414745e-05	0.000182176897649111		0					0					0					0
ENSMUSG00000042942	Greb1l	665.380063333095	-1.50237175760582	0.349666096663588	-4.29658972357061	1.73445783318614e-05	0.000182181373865318		0					0					0					0
ENSMUSG00000042133	Ppig	5929.324173186	0.574271988307566	0.133682532809104	4.29578925713216	1.74072893355536e-05	0.000182744789449746		0					0					0					0
ENSMUSG00000109179	Gm35339	141.388422838128	-1.67565389191545	0.39016332630101	-4.29474986232479	1.74890411760469e-05	0.000183507408089917		0					0					0					0
ENSMUSG00000002985	Apoe	31201.2014232581	-2.68099720291252	0.624798280930635	-4.29098044078991	1.77885984015413e-05	0.000186553411451042		0					0					0					0
ENSMUSG00000042312	S100a13	1122.78134565828	-1.73610663666204	0.404626400837537	-4.29064102853514	1.78158102120487e-05	0.000186741577800173		0					0					0					0
ENSMUSG00000021884	Hacl1	1615.06134840916	-1.71003358757867	0.398660397781783	-4.28944935863609	1.79116647635087e-05	0.000187648673076259		0					0					0					0
ENSMUSG00000104917	Gm43289	16.0120483939111	2.54111747644095	0.592609277878524	4.28801500634258	1.80276916812492e-05	0.000188766048134327		0					0					0					0
ENSMUSG00000024521	Pmaip1	142.893387338939	2.02751084569923	0.472847285037414	4.28787667785552	1.80389190604358e-05	0.000188785487476125		0					0					0					0
ENSMUSG00000071691	Gm960	76.875320021123	-1.26865541962658	0.295893717543255	-4.28753753259774	1.8066473850932e-05	0.000188975691693082		0					0					0					0
ENSMUSG00000024164	C3	9.54007699718552	-2.76984366411123	0.646042264478005	-4.28740318769893	1.80774001567526e-05	0.000188991854467015		0					0					0					0
ENSMUSG00000023017	Asic1	2438.39455369821	-1.14933458748265	0.268149775904973	-4.28616650378986	1.81782761210908e-05	0.000189849430137634		0					0					0					0
ENSMUSG00000038014	Fam120a	31119.845015534	0.814067846361342	0.189925235482194	4.28625424259466	1.8171101653727e-05	0.000189849430137634		1					0					0					0
ENSMUSG00000030748	Il4ra	255.718104217909	-0.986357894980976	0.230389710082428	-4.28125845823618	1.85839364244042e-05	0.000193885024964291		0					0					0					0
ENSMUSG00000024206	Rfx2	263.153797757539	-1.33001487372652	0.31065535238273	-4.28131967959119	1.85788236512431e-05	0.000193885024964291		0					0					0					0
ENSMUSG00000032184	Lysmd2	1025.27368492259	1.61118374054407	0.376548095129288	4.27882589604089	1.87881748490271e-05	0.000195914373969203		0					0					0					0
ENSMUSG00000111684	AC073947.2	99.1677551159154	1.10070362865627	0.257251709477101	4.27870287390354	1.8798560404292e-05	0.000195921261202725		0					0					0					0
ENSMUSG00000106631	Gm42669	55.9018214620602	-2.61204193475522	0.610548574885597	-4.27818857040925	1.8842037260937e-05	0.000196272845221736		0					0					0					0
ENSMUSG00000039716	Dock3	2855.75507596886	0.797743223231217	0.186573231437605	4.275764626492	1.90482389903031e-05	0.000198318254624624		0					0					0					0
ENSMUSG00000059187	Fam19a1	57.6742583370144	1.9320236603092	0.45189183025664	4.27541179315405	1.90784326681905e-05	0.000198530012672193		0					0					0					0
ENSMUSG00000023999	Kif6	86.3814359014543	-2.03137865898915	0.475237913628144	-4.27444570548012	1.91613389870679e-05	0.000199289796196938		0					0					0					0
ENSMUSG00000035919	Bbs9	2363.20997868651	-0.796896695754574	0.186456143595591	-4.27390956601024	1.92074965689122e-05	0.000199586719289097		0					0					0					0
ENSMUSG00000041058	Wwp1	6621.14952144217	0.541556504641574	0.126712963346762	4.27388398422625	1.92097016133009e-05	0.000199586719289097		0					0					0					0
ENSMUSG00000063506	Arhgap22	65.2531318723304	-1.43884523558841	0.336684994553314	-4.27356507971896	1.92372101125271e-05	0.000199703350705773		0					0					0					0
ENSMUSG00000024393	Prrc2a	11146.4514325738	0.574836341651331	0.134511081709599	4.27352404237122	1.92407526913484e-05	0.000199703350705773		0					0					0					0
ENSMUSG00000040896	Kcnd3	7006.66966158343	1.23056929741251	0.288035561660163	4.27228252761508	1.93482215677544e-05	0.000200715381927899		0					0					0					0
ENSMUSG00000103649	Gm37768	140.293665212582	0.921558816194324	0.215747103982748	4.27147710992226	1.94182461822209e-05	0.000201338130513135		0					0					0					0
ENSMUSG00000022619	Mapk8ip2	760.887441640491	-1.46153273480251	0.342201912349025	-4.27096600591712	1.94628076893568e-05	0.000201696359933015		0					0					0					0
ENSMUSG00000039410	Prdm16	24.4732888343625	-2.75425917861694	0.644942454740238	-4.27055027680922	1.94991255759924e-05	0.000201968834886346		0					0					0					0
ENSMUSG00000020283	Pex13	6013.23846825691	0.538010309462315	0.126036413830294	4.2686894454704	1.9662479336034e-05	0.000203451622343986		0					0					0					0
ENSMUSG00000039934	Gsap	884.855750370512	1.16585442306955	0.273115497630504	4.26872306106489	1.96595168539177e-05	0.000203451622343986		0					0					0					0
ENSMUSG00000027808	Serp1	15396.9076232936	0.759944042586672	0.17803604316665	4.26848422976537	1.96805738501894e-05	0.000203534312518437		0					0					0					0
ENSMUSG00000009073	Nf2	9457.06793962774	0.425847055079665	0.0997730244818903	4.26815822504168	1.97093513211743e-05	0.000203727343107428		0					0					0					0
ENSMUSG00000029455	Aldh2	5795.568815118	-1.2400363200802	0.290546684112974	-4.26794173840249	1.97284834195843e-05	0.000203820526651766		0					0					0					0
ENSMUSG00000107385	C330024D21Rik	46.3913685230531	-1.88992687277322	0.442943407028989	-4.26674568981571	1.9834503903833e-05	0.000204810822986478		0					0					0					0
ENSMUSG00000058301	Upf1	9635.29300580228	0.711727748533054	0.166871444293573	4.26512607681951	1.99789351853821e-05	0.000206196530863067		1					1					0					0
ENSMUSG00000032562	Gnai2	28915.8586517335	-0.80376918008961	0.188499636992236	-4.2640356921362	2.00767352806405e-05	0.000207099799776643		0					0					0					0
ENSMUSG00000062232	Rapgef2	9043.54329976256	0.535517892471333	0.125607305444888	4.26342950813716	2.01313028596523e-05	0.000207556411162004		0					0					0					0
ENSMUSG00000033918	Parl	3660.20063978755	0.470702026232116	0.11041234613811	4.26312856030913	2.01584460676766e-05	0.000207729951140364		0					0					0					0
ENSMUSG00000063446	Plppr1	403.211041676848	-1.93557840323434	0.454052590671734	-4.26289474611478	2.01795583832454e-05	0.000207744960518658		0					0					0					0
ENSMUSG00000028382	Ptbp3	6533.27309197863	0.804737485577046	0.188777710113405	4.26288402954783	2.01805265429869e-05	0.000207744960518658		1					0					1					0
ENSMUSG00000045763	Basp1	12513.7880611531	0.863959414674022	0.202776110114226	4.26065681103826	2.03827013484584e-05	0.000209719050748745		0					0					0					0
ENSMUSG00000074794	Arrdc3	3006.50813069165	-1.69038521119815	0.39695086844448	-4.25842426752263	2.05872941128518e-05	0.000211715991422926		0					0					0					0
ENSMUSG00000016349	Eef1a2	14.8923274158107	-2.54997827251968	0.598982947223788	-4.25718008223526	2.07021595760155e-05	0.00021278862592776		1					0					0					0
ENSMUSG00000086308	G630016G05Rik	63.9224631140885	-2.02069514363198	0.474773835772308	-4.25612152856937	2.08003673596481e-05	0.000213689036627981		0					0					0					0
ENSMUSG00000043635	Adamts3	429.740052684586	1.62626909674891	0.382302404038625	4.25388142886124	2.10096580957691e-05	0.000215729139652072		0					0					0					0
ENSMUSG00000021009	Ptpn21	1681.47957001252	0.498690380864543	0.117236412262365	4.25371581440512	2.10252106537069e-05	0.000215778855746093		0					0					0					0
ENSMUSG00000040964	Arhgef10l	6721.53606910571	-1.16306532021071	0.273452494234038	-4.25326279604269	2.10678088153106e-05	0.000216105945210411		0					0					0					0
ENSMUSG00000028447	Dctn3	4735.72898385458	-0.484431640331844	0.113912808595684	-4.25265293959401	2.11252845284198e-05	0.000216585232625723		0					0					0					0
ENSMUSG00000024575	Pde6a	23.8230127882521	2.14484220114845	0.504506830295654	4.25136404970278	2.12472470218673e-05	0.000217724841557751		0					0					0					0
ENSMUSG00000032714	Syde1	2646.05143402086	1.31132408314038	0.308511886016665	4.25048156189854	2.13311395958295e-05	0.000218362367021129		0					0					0					0
ENSMUSG00000024589	Nedd4l	2216.69279506613	-0.961283007772438	0.226156181819307	-4.25052722432536	2.13267910307699e-05	0.000218362367021129		0					0					0					0
ENSMUSG00000031292	Cdkl5	3355.23560011262	-0.76889116340015	0.180931088209932	-4.24963543306619	2.1411871791557e-05	0.000219077485582888		0					0					0					0
ENSMUSG00000074398	Gm15441	23.989888900263	-2.73470622944074	0.64368958854882	-4.24848603751081	2.15220057884699e-05	0.0002200925525962		0					0					0					0
ENSMUSG00000014329	Bicc1	1592.31802964954	1.37109085662884	0.322749029682552	4.24816414778199	2.15529454833477e-05	0.000220297128212848		1					0					0					0
ENSMUSG00000091476	Gm16432	58.4722718692376	-2.42932030497678	0.572441084951031	-4.24379096616483	2.19775086810952e-05	0.000224317684831748		0					0					0					0
ENSMUSG00000027931	Npr1	695.144499668858	-0.973735074892029	0.229450560180988	-4.24376856663134	2.19797036562033e-05	0.000224317684831748		0					0					0					0
ENSMUSG00000036872	Abcc12	1613.86125390955	2.03571188934714	0.479681748246446	4.2438802326522	2.19687633517336e-05	0.000224317684831748		0					0					0					0
ENSMUSG00000041390	Mdfic	956.303415582932	1.7193578022552	0.405453579470142	4.24057867364769	2.22944274056919e-05	0.000227414447855731		0					0					0					0
ENSMUSG00000027475	Kif3b	6540.69165974445	0.772348056786251	0.182157138818407	4.24000981677806	2.23510011710144e-05	0.000227876148578571		0					0					0					0
ENSMUSG00000021417	Eci2	13642.8689784363	-0.967951136749304	0.228363961859067	-4.23863349045707	2.24884448693684e-05	0.00022916146198194		0					0					0					0
ENSMUSG00000046223	Plaur	224.264518204548	2.71920408403186	0.641763162987562	4.23708346140235	2.26441980140171e-05	0.000230631958134676		0					0					0					0
ENSMUSG00000025092	Hspa12a	210.916889948719	-1.74773874147201	0.412718259544007	-4.23470176338456	2.28855228236975e-05	0.000232854415558692		0					0					0					0
ENSMUSG00000021185	Dglucy	2713.71455458479	1.8384948921523	0.434147412737847	4.23472497638133	2.28831590069188e-05	0.000232854415558692		0					0					0					0
ENSMUSG00000061802	Armc4	12.7494965352376	2.53202306391203	0.598001258483024	4.2341433700911	2.29424549875097e-05	0.000233315849660964		0					0					0					0
ENSMUSG00000024038	Ndufv3	7247.46723719637	-0.996154769731201	0.235308382006411	-4.233401127649	2.30183405552803e-05	0.0002339694696401		0					0					0					0
ENSMUSG00000050812	AI314180	19611.1950547667	0.52318464244742	0.123630049307512	4.23185661882311	2.31770147872812e-05	0.000235463509785459		0					0					0					0
ENSMUSG00000026421	Csrp1	10341.7812386347	-1.56619850019013	0.370136881386062	-4.23140351300616	2.32237614680343e-05	0.00023581950530999		0					0					0					0
ENSMUSG00000020664	Dld	12740.2539936448	0.396758085767175	0.09383509200446	4.22824848669959	2.35517599731048e-05	0.000239029600210664		0					0					0					0
ENSMUSG00000034105	Tldc1	1526.04569221378	-0.990128486211518	0.234190466440651	-4.22787699798378	2.35906689594666e-05	0.000239303935980571		0					0					0					0
ENSMUSG00000032869	Psmf1	2472.23532368488	0.597112556786702	0.141295981869486	4.22596983216586	2.37913866223196e-05	0.000241218558074107		0					0					0					0
ENSMUSG00000078676	Casc3	4954.49887731577	0.770344751899564	0.182340886592932	4.22475050052447	2.39205643067653e-05	0.00024240628195377		1					1					1					0
ENSMUSG00000032515	Csrnp1	377.472424485018	-1.84125683697881	0.435975559796378	-4.22330287926866	2.40747937883701e-05	0.000243846553876573		0					0					0					0
ENSMUSG00000085762	Lrrc75aos2	262.666535759695	1.44769364316025	0.342869612575793	4.22228622794686	2.41836727931456e-05	0.000244826267382267		0					0					0					0
ENSMUSG00000033488	BC026585	172.2250464609	-1.72692558934431	0.409092169310141	-4.22136065878858	2.4283204553016e-05	0.000245710416336043		0					0					0					0
ENSMUSG00000022711	Pmm2	1532.99168072719	0.791438786454273	0.187514115079145	4.22068912583049	2.435566216783e-05	0.000246319864474449		0					0					0					0
ENSMUSG00000040533	Matn1	40.4363859407714	-2.68677102783657	0.636633378505143	-4.22027986365604	2.43999219017336e-05	0.00024664366614768		0					0					0					0
ENSMUSG00000038861	Pi4kb	6714.52801973693	-0.41334882949487	0.0979494758109036	-4.22002084312183	2.44279732532148e-05	0.000246679673764043		0					0					0					0
ENSMUSG00000095134	Mid1-ps1	133.267217834568	1.28665492711309	0.304892715498441	4.22002514887788	2.44275066986838e-05	0.000246679673764043		0					0					0					0
ENSMUSG00000036036	Zfp57	1003.70281364325	-1.61093171557263	0.38179150825653	-4.2194016386824	2.449515611677e-05	0.000247176399481312		0					0					0					0
ENSMUSG00000022841	Ap2m1	19135.0295510423	0.416991505865578	0.0988285768128184	4.21934140218735	2.45017010703951e-05	0.000247176399481312		0					0					0					0
ENSMUSG00000006764	Tph2	19.1289502192857	2.73696498931557	0.648885630771261	4.21794667584553	2.46537101157642e-05	0.000248585407403496		0					0					0					0
ENSMUSG00000025607	Copg2	9685.5248739126	-0.438031090372622	0.103873203496768	-4.21697873587053	2.47597312888304e-05	0.000249525729937099		0					0					0					0
[truncated: 3,890 more rows]

## Sheet: Q92vsQ20
	geneSymbol	baseMean	log2FoldChange	lfcSE	stat	pvalue	padj		isRBP		DE RBPs		isNMD		DE NMDs
ENSMUSG00000110631	Gm42047	103569143186937	-622582512781603	0.150855288955018	-412701813170928	0	0		0		Aco1		0		Apobec1
ENSMUSG00000068240	Gm11808	414027683341655	-122831091088812	0.32709387955015	-37552243795494	0	0		0		Actn1		0		Ctif
ENSMUSG00000026043	Col3a1	110859617164717	-523948329970389	0.156414450198252	-334974376923803	5.25204e-232	3.598e-228		0		Adad2		0		Pabpc1
ENSMUSG00000019989	Enpp3	253235803972649	-427693459408359	0.163960120437109	-260852125668212	5.36546e-136	2.75677e-132		0		Adar		0		Secisbp2
ENSMUSG00000025892	Gria4	643572802176942	-338609132365171	0.13532912545568	-250211572139409	3.59838e-124	1.47908e-120		0		Adarb2		0		Smg1
ENSMUSG00000016918	Sulf1	156090762446508	-61641016079758	0.255256201102914	-241486850518885	7.70796e-115	2.64023e-112		0		Alkbh1		0		Smg6
ENSMUSG00000024044	Epb41l3	18318007987154	-47387048490232	0.196979360235206	-240568597814761	7.076e-114	2.07751e-110		0		Ankrd17		0		Syncrip
ENSMUSG00000024406	Pou5f1	112731683452129	-101829691695531	0.436172147548107	-233462159993377	1.5057e-106	3.86814e-103		1		Api5		0
ENSMUSG00000050966	Lin28a	889361644706527	-934782261960187	0.412859317336833	-226416656402486	1.68553e-99	3.849e-96		1		Apobec1		0
ENSMUSG00000000031	H19	126836120716021	-916347255265606	0.420489202512544	-217924086942106	2.73861e-91	5.62838e-88		0		Arhgef28		0
ENSMUSG00000027500	Stmn2	153185155641124	-104005681359669	0.480097208005709	-216634630706771	4.53804e-90	8.47871e-87		0		Auh		0
ENSMUSG00000026600	Soat1	192076057911322	-164658569225118	0.0764195642802791	-215466511456688	5.69178e-89	9.74812e-86		0		Bicc1		0
ENSMUSG00000038227	Hoxa9	714719335426021	677108142522674	0.321376222818868	210690180058623	1.53073e-84	2.41996e-81		0		Cbx7		0
ENSMUSG00000031209	Heph	680267984317097	-593130727465047	0.284281832605697	-208641798186143	1.13322e-82	1.66356e-79		0		Cdc5l		0
ENSMUSG00000029661	Col1a2	236406666188207	-776941871145441	0.373663997924067	-207925268546563	5.05763e-82	6.92962e-79		0		Celf1		0
ENSMUSG00000071984	Fndc1	238084103773777	438801132993409	0.213655541530372	205377838482618	9.89769e-80	1.27136e-76		0		Celf3		0
ENSMUSG00000034330	Plcg2	726795221730391	-361457649812634	0.176808806470387	-204434189126871	6.87502e-79	8.31149e-76		0		Celf4		0
ENSMUSG00000001119	Col6a1	20275044303368	-478518560682721	0.237269612350836	-201677136798776	1.88137e-76	2.14811e-73		0		Celf6		0
ENSMUSG00000057836	Xlr3a	526133818787342	-426862362237409	0.213195870873017	-200220745593922	3.53684e-75	3.82574e-73		0		Cirbp		0
ENSMUSG00000029086	Prom1	290118328841648	-204107826831655	0.102385747396594	-19935179653574	2.0158e-74	2.07144e-71		0		Cluh		0
ENSMUSG00000027547	Sall4	643454191178945	-965889154828147	0.494233772749483	-195431637432381	4.71661e-71	4.61599e-68		0		Cnbp		0
ENSMUSG00000027478	Dnmt3b	318542142373707	-486958415152198	0.251873249535195	-193334709442478	2.80871e-70	2.62385e-66		0		Cnp		0
ENSMUSG00000001020	S100a4	331444754760032	-373418039847312	0.195447469625419	-191058006820441	2.25935e-67	2.01888e-64		0		Cpsf2		0
ENSMUSG00000048960	Prex2	833487598339637	-355938320657886	0.188009190722396	-189319638731622	6.21997e-66	5.32637e-63		0		Cpsf6		0
ENSMUSG00000070527	Mkrn3	47753643114318	932463880031691	0.493530680212904	188937368519711	1.28425e-65	1.05575e-62		0		Cryz		0
ENSMUSG00000018865	Sult4a1	24158957375017	-629471682311588	0.33742071219804	-186553954619756	1.14154e-63	9.02347e-62		0		Csde1		0
ENSMUSG00000039579	Grin3a	379368469193457	-4474692906611	0.24084041659347	-185794933005955	4.70931e-63	3.58465e-61		0		Cstf2		0
ENSMUSG00000032878	Ccdc85a	553587738931519	-633829937103794	0.342082841012612	-185285510149404	1.21515e-62	8.91922e-60		0		Ctif		0
ENSMUSG00000026147	Col9a1	607204402623429	-608333531840534	0.330770088196496	-183914311949257	1.53864e-61	1.09042e-58		0		Ddx17		0
ENSMUSG00000034958	Atcay	947367285173198	-577348715870226	0.314278331188135	-183706179706234	2.25826e-61	1.54706e-58		0		Ddx23		0
ENSMUSG00000041607	Mbp	882587935530525	-708711950739221	0.387531669726298	-182878460291971	1.03422e-60	6.85653e-58		0		Ddx25		0
ENSMUSG00000025776	Crispld1	256413265044258	-62720486934826	0.347069311159294	-180714586159533	5.34809e-59	3.43481e-56		0		Ddx39b		0
ENSMUSG00000030772	Dkk3	699124884742518	-422174874319594	0.236972074160572	-178153850328174	5.36872e-57	3.34357e-54		0		Ddx4		0
ENSMUSG00000038173	Enpp6	548026701319996	-787632653381471	0.450356445228542	-174890947321021	1.73491e-55	1.0487e-51		0		Ddx5		0
ENSMUSG00000023964	Calcr	464433491673182	-900452845182032	0.516779276657858	-174243218692028	5.39442e-55	3.1676e-51		0		Ddx58		0
ENSMUSG00000039706	Ldb2	396945795191095	-540108007961727	0.312590745666303	-172784388357518	6.83738e-53	3.90338e-50		0		Ddx60		0
ENSMUSG00000001247	Lsr	348039911158537	-539651929516102	0.313698459221178	-172028874753131	2.52623e-53	1.40322e-49		0		Dhx15		0
ENSMUSG00000024238	Zeb1	544802281155896	144811555571031	0.0862750685085057	167848670623489	3.14934e-49	1.70329e-46		0		Dhx32		0
ENSMUSG00000073062	Zxdb	381911212612274	-836920900420976	0.50363101593473	-166177394548996	5.18512e-48	2.73242e-45		0		Dhx33		0
ENSMUSG00000017639	Rab11fip4	105282214842538	-387523173872518	0.235717076178431	-164401824490295	9.86216e-47	5.06718e-44		0		Dhx36		0
ENSMUSG00000048126	Col6a3	18924260443147	-45422200004541	0.276366035011235	-164355218262239	1.06504e-46	5.33871e-44		0		Dhx37		0
ENSMUSG00000111197	Gm10608	88421934812679	-675609688728695	0.416123672584174	-162357907814541	2.81596e-46	1.37794e-42		0		Dhx8		0
ENSMUSG00000063972	Nr6a1	10844794251722	-245971323119485	0.152208885642177	-161601158882229	9.63803e-45	4.60653e-42		0		Dhx9		0
ENSMUSG00000097451	Rian	678466662346886	-608489718767234	0.376869474141204	-161459009157968	1.21363e-44	5.66878e-42		0		Dimt1		0
ENSMUSG00000037138	Aff3	300750471516463	-515660205475766	0.321784466638625	-160250185741523	8.54653e-44	3.9033e-41		0		Dis3l		0
ENSMUSG00000021814	Anxa7	154816608677949	-234152850754168	0.148778875600288	-157383129701321	8.2617e-43	3.69119e-39		0		Dnd1		0
ENSMUSG00000027199	Gatm	624128272819733	-321074683388237	0.205458353329235	-156272392037395	4.74939e-42	2.0768e-38		0		Eef1a1		0
ENSMUSG00000030630	Fah	498248069815677	-28858761400927	0.185873763699471	-155260004567332	2.31367e-40	9.90638e-38		0		Eef1a2		0
ENSMUSG00000042846	Lrrtm3	931626336259346	-282521387389572	0.182690372293393	-154644924000622	6.02463e-41	2.5269e-37		0		Eif2ak2		0
ENSMUSG00000055022	Cntn1	130754386366232	-381354217851719	0.249645647534568	-152758208131353	1.10824e-38	4.5553e-36		0		Eif2b2		0
ENSMUSG00000038608	Dock10	292083479050533	168430898625686	0.110620914882378	152259542243686	2.37863e-38	9.5854e-36		0		Eif2s3y		0
ENSMUSG00000022037	Clu	175597434802633	-432904601424635	0.285177693123784	-151801705344719	4.78536e-38	1.89132e-35		0		Eif3a		0
ENSMUSG00000034457	Eda2r	735218533210411	187528045192629	0.124784183696482	15028190243145	4.79939e-37	1.86108e-34		0		Eif4e3		0
ENSMUSG00000036103	Colec12	783780571596451	-547729466464565	0.365655216071233	-149793970492099	1.00121e-36	3.81054e-34		0		Eif4g2		0
ENSMUSG00000030638	Sh3gl3	121800169512525	-317388685299442	0.21296077150516	-14903622064111	3.12187e-36	1.16656e-33		0		Eif4g3		0
ENSMUSG00000032363	Adamts7	423133904108965	171247278601816	0.115075549292978	148812914345363	4.36001e-36	1.60013e-33		0		Eif5		0
ENSMUSG00000051257	Trap1a	742542095674315	-680827412465995	0.458555178148909	-148472298407871	7.25033e-36	2.61419e-33		0		Elavl2		0
ENSMUSG00000001227	Sema6b	412483540024332	-266680976044577	0.179873889394395	-148259970884294	9.94915e-36	3.46568e-34		0		Elavl3		0
ENSMUSG00000027562	Car2	105982032764055	-400211914694074	0.269923094398901	-148268867317677	9.8182e-36	3.46568e-34		0		Elavl4		0
ENSMUSG00000033419	Snap91	722344769829713	-21847694195141	0.148381484954113	-147240029319679	4.52088e-36	1.54855e-32		0		Esf1		0
ENSMUSG00000049550	Clip1	373457680650635	-133994422092935	0.0917146732893644	-146099219772801	2.42796e-34	8.18023e-32		0		Ewsr1		0
ENSMUSG00000022661	Cd200	423830762391968	-251144569382868	0.172240817979296	-145810135094143	3.70968e-35	1.2297e-31		0		Exosc1		0
ENSMUSG00000021268	Meg3	174325203083088	-56521302838778	0.388438912652533	-14550885865891	5.76516e-34	1.88072e-31		0		Exosc5		0
ENSMUSG00000028464	Tpm2	286679874069004	-329291727105217	0.227031990942557	-14504199418686	1.13959e-33	3.65952e-31		0		Ezh2		0
ENSMUSG00000064329	Scn1a	151498833801434	-378555516602749	0.261727000443432	-144637548270289	2.05286e-33	6.49084e-31		0		Fam120a		0
ENSMUSG00000037625	Cldn11	361317685599774	-4682196810119	0.324355216824671	-144353984990781	3.0985e-33	9.64853e-31		0		Fbl		0
ENSMUSG00000041716	Gm20604	118843222545465	-671695732904201	0.467500037324905	-143678220166084	8.23815e-33	2.52702e-30		0		Fus		0
ENSMUSG00000030088	Aldh1l1	574540106546282	-53521274178189	0.375430174189485	-142559862945849	4.11448e-32	1.24354e-29		0		Gtf3a		0
ENSMUSG00000067586	S1pr3	48581242907544	-296251272042887	0.208513925626569	-142077451735021	8.20243e-33	2.44313e-29		0		Hdlbp		0
ENSMUSG00000006457	Actn3	156439344078878	-329567869039947	0.232065014799378	-142015318131801	8.96315e-32	2.63158e-29		0		Helz2		0
ENSMUSG00000042082	Arsb	547683266826014	-296815250294524	0.210554084926931	-140968649645305	3.97019e-31	1.14923e-28		0		Hmgb1		0
ENSMUSG00000031343	Gabra3	283131900816883	-370712759396171	0.264857979574413	-139966619088408	1.63366e-30	4.66318e-28		0		Hnrnpa2b1		0
ENSMUSG00000022091	Sorbs3	598729769190408	-298756898142647	0.213804437760937	-139733721746552	2.26636e-30	6.38059e-28		0		Hnrnpd		0
ENSMUSG00000036139	Hoxc9	158585741265052	687078974403217	0.493488197478581	139229059157598	4.59822e-31	1.27706e-27		0		Hnrnpf		0
ENSMUSG00000021848	Otx2	488939429568284	-70820637572249	0.508701908371969	-139218344587896	4.66768e-30	1.27907e-27		0		Hnrnph3		0
ENSMUSG00000000938	Hoxa10	175528536926351	502830584657686	0.361241513986513	139195127134934	4.8218e-30	1.30392e-27		0		Hnrnpk		0
ENSMUSG00000042724	Map3k9	141858149936766	-467464654986696	0.336480040181458	-138927900369543	7.00525e-30	1.86976e-27		0		Hnrnpll		0
ENSMUSG00000021948	Prkcd	309245367120767	-344924015861222	0.249420865680285	-138289960192567	1.70382e-29	4.48935e-27		0		Hnrnpm		0
ENSMUSG00000040152	Thbs1	305059240650928	-350864777643549	0.254120991390817	-1380699704197	2.31273e-29	6.01662e-27		0		Hnrnpu		0
ENSMUSG00000059049	Frem1	160244920609509	-407174294008692	0.295073412470562	-137990844583232	2.5811e-29	6.63084e-27		0		Hsd17b10		0
ENSMUSG00000032359	Ctsh	669557453242387	-401717916699694	0.291329050905406	-137891472014623	2.96241e-29	7.51648e-27		0		Hsp90b1		0
ENSMUSG00000035299	Mid1	745260372197284	232871433801357	0.169658289418905	1372590956793	7.10321e-29	1.78031e-26		0		Hspa8		0
ENSMUSG00000029762	Akr1b8	1251975161389	-573525506194625	0.418848949529518	-136928958957364	1.11957e-28	2.77221e-26		0		Hspd1		0
ENSMUSG00000039431	Mtmr7	518469268388812	-313451460942901	0.229038331140849	-136855459687288	1.23873e-28	3.03076e-26		0		Ifih1		0
ENSMUSG00000056220	Pla2g4a	268438972395887	-244114201794419	0.179483936033565	-136008941629611	3.95568e-28	9.56436e-26		0		Ifit1		0
ENSMUSG00000040612	Ildr2	150000955167425	-276639302910343	0.203480016640013	-13595403985039	4.264e-28	1.019e-25		0		Ifit1bl1		0
ENSMUSG00000042195	Slc35f2	136831023763666	-414994474314695	0.305331201713512	-135916169715298	4.49049e-28	1.06079e-25		0		Ifit2		0
ENSMUSG00000022367	Has2	559735175529776	-48539494960405	0.357923358268913	-135614214157928	6.78092e-28	1.58365e-25		0		Ifit3b		0
ENSMUSG00000057182	Scn3a	397080709372481	-462435335222518	0.341123157397583	-135562574745855	7.27546e-28	1.68006e-25		0		Igf2bp1		0
ENSMUSG00000047045	Tmem164	22487207671173	175428081494484	0.129593517348038	135367945159905	9.48379e-28	2.16568e-25		0		Ilf3		0
ENSMUSG00000025592	Dach2	222037871088881	-363211788041076	0.268852161972783	-135097216766234	1.37039e-27	3.09496e-25		0		Jakmip1		0
ENSMUSG00000097391	Mirg	115955627407028	-678790040676407	0.502570059603272	-135063764286365	1.43408e-27	3.20361e-25		0		Kdm1a		0
ENSMUSG00000002799	Jag2	176193495139612	-405577585197131	0.300588762774212	-134927726989509	1.7249e-27	3.81183e-25		0		Kdm2b		0
ENSMUSG00000036030	Prtg	178353047089365	-277527503528617	0.205975388209542	-134738186897497	2.23026e-27	4.87621e-26		0		Khdrbs2		0
ENSMUSG00000031503	Col4a2	289692896931206	-219213793614883	0.16319748223752	-13432424974292	3.90414e-27	8.4461e-25		0		Khsrp		0
ENSMUSG00000035722	Abca7	238039364418448	-18025824076551	0.134281426137568	-134239146805634	4.37954e-27	9.37586e-25		0		Krr1		0
ENSMUSG00000024565	Sall3	142290912033715	190833830534304	0.14238885935619	134023006713557	5.86175e-27	1.24197e-24		0		Lactb2		0
ENSMUSG00000042453	Reln	231920112431351	-341290127088314	0.258331515882603	-132113236715342	7.54852e-26	1.58303e-23		0		Larp4b		0
ENSMUSG00000033308	Dpyd	274321439047691	-274043583851755	0.210168500821574	-130392319867385	7.31906e-25	1.51941e-22		0		Lin28a		0
ENSMUSG00000020340	Cyfip2	414095179124073	-312605506641134	0.2413381553996	-129530080365258	2.25925e-24	4.6432e-22		0		Lin28b		0
ENSMUSG00000039934	Gsap	884855750370512	-377097265981947	0.295615673690651	-127563353212645	2.87407e-23	5.84831e-21		0		Lipe		0
ENSMUSG00000033837	Foxh1	13064577974199	-660651358697212	0.518539569648519	-127406160950267	3.51607e-23	7.08454e-21		0		Lrpprc		0
ENSMUSG00000041731	Pgm5	342303500769232	-320026673623111	0.251743409245892	-127124151763005	5.04518e-23	1.00668e-20		0		Lsm14b		0
ENSMUSG00000078689	Mup6	938244117930803	-722380033029303	0.568314147071574	-127109282208019	5.14204e-23	1.01615e-20		0		Lsm2		0
ENSMUSG00000008153	Clstn3	343340434803341	-607394441056218	0.480622322971402	-126376660430805	1.30882e-22	2.56179e-20		0		Luc7l		0
ENSMUSG00000001025	S100a6	60340850954324	-578023585651717	0.457683991713536	-126293162119924	1.45537e-22	2.82178e-21		0		Luc7l2		0
ENSMUSG00000044788	Fads6	181114853672866	-335328073837974	0.266888263462742	-125643619351132	3.31539e-22	6.36803e-20		0		Mbd2		0
ENSMUSG00000039007	Cpq	159758712024148	-361856331883208	0.2880681248393	-125614846170527	3.4382e-22	6.54277e-20		0		Mbnl1		0
ENSMUSG00000055567	Unc80	713937368480528	-246833859365988	0.196529647744046	-125596245757005	3.51999e-22	6.63696e-20		0		Mbnl3		0
ENSMUSG00000039661	Dusp26	216316822956038	-602989938347683	0.483306371947835	-124763498548032	1.00489e-21	1.87749e-19		0		Mcts1		0
ENSMUSG00000029231	Pdgfra	887869760677416	-561118499753623	0.450910761651487	-12444114167923	1.50545e-21	2.78739e-19		0		Mdm2		0
ENSMUSG00000031155	Pim2	240024881469563	-419107455516206	0.337343956094933	-124237428281734	1.94256e-21	3.5646e-19		0		Mettl1		0
ENSMUSG00000032679	Cd59a	260467199190338	-663465350650832	0.534403845280614	-124150557019747	2.16536e-21	3.93827e-19		0		Mettl3		0
ENSMUSG00000033579	Fa2h	916704805183779	-667684987166812	0.538095802514396	-12408292055929	2.35625e-21	4.24787e-20		0		Mif4gd		0
ENSMUSG00000019978	Epb41l2	794004449225949	-160363891775144	0.129256101709423	-124066786522507	2.40421e-21	4.29663e-19		0		Mov10		0
ENSMUSG00000019889	Ptprk	136920173938706	-221255490601445	0.178730430598779	-12379284817935	3.38344e-21	5.99453e-19		0		Mrm3		0
ENSMUSG00000031636	Pdlim3	306570030104354	-512038264617367	0.413879661855523	-123716701207732	3.72005e-21	6.53457e-19		0		Mrpl21		0
ENSMUSG00000027956	Tmem144	27216282705371	-272092551476406	0.220456983634404	-123422060390535	5.36651e-21	9.34681e-19		0		Msn		0
ENSMUSG00000031028	Tub	356299315461063	-343597039678376	0.279966302938209	-122727998359935	1.26792e-20	2.18977e-18		0		Mtdh		0
ENSMUSG00000063558	Aox1	209016605520045	215862997174358	0.17689226312292	122030773626519	2.99295e-20	5.12592e-18		0		Mthfsd		0
ENSMUSG00000005892	Trh	313667573948996	-749865123919313	0.6147638006495	-121976135082625	3.20068e-20	5.43639e-18		0		Mtif2		0
ENSMUSG00000017466	Timp2	239555098577357	-231634490646213	0.190049742724264	-121880980908394	3.59719e-20	6.05979e-18		0		Mtrf1		0
ENSMUSG00000033207	Mamdc2	12930279474144	-246815577635945	0.202621984174598	-121810858106722	3.92028e-21	6.55037e-18		0		Mtrf1l		0
ENSMUSG00000022018	Rgcc	643309004531655	-28600927419916	0.235078787704081	-121665283793785	4.68592e-20	7.76653e-18		0		Myef2		0
ENSMUSG00000020553	Pctp	33975169317166	-477155705260073	0.392290741194376	-121633180484279	4.87381e-20	8.01332e-18		0		Nat10		0
ENSMUSG00000059565	Gm5292	107423866220491	553791777554625	0.456306216359631	121364065993386	6.77359e-20	1.10485e-17		0		Ncl		0
ENSMUSG00000027580	Helz2	223988202584754	-286888782020822	0.237682848516873	-120702349290658	1.51701e-19	2.45492e-17		1		Nemf		0
ENSMUSG00000034412	Tbc1d10a	174476082246853	-126770961235112	0.105053749638286	-120672476395751	1.57308e-19	2.52578e-17		0		Nono		0
ENSMUSG00000036617	Etl4	329800603327167	-348516691905418	0.288953136833726	-120613569288215	1.68976e-19	2.69208e-17		0		Npm3		0
ENSMUSG00000004626	Stxbp2	257274239517013	-523728853437026	0.436962902755194	-119856594263436	4.22469e-19	6.67891e-17		0		Nsun7		0
ENSMUSG00000055817	Mta3	16987529995393	-11680768989141	0.0977409763818027	-119507390058318	6.43505e-19	1.00957e-16		0		Nucks1		0
ENSMUSG00000031548	Sfrp1	256415379106861	-221614765452956	0.185602604161773	-119402831901967	7.29743e-19	1.13619e-16		0		Nudt7		0
ENSMUSG00000039720	Got1l1	185217321279727	-577623322803221	0.48582439196863	-118895496469951	1.34128e-18	2.07263e-16		0		Nxf3		0
ENSMUSG00000004032	Gstm5	492810523110018	-203654974949015	0.171390299175004	-11882526369889	1.4589e-18	2.23757e-16		0		Oas1b		0
ENSMUSG00000038932	Tcfl5	359062635176567	-364384038971805	0.30718731047506	-118619495840597	1.86579e-18	2.84043e-16		0		Oas1c		0
ENSMUSG00000031285	Dcx	866985294679528	-491650028962597	0.415461638858233	-118338249065243	2.60973e-18	3.94376e-16		0		Oasl1		0
ENSMUSG00000023232	Serinc2	210429775619456	-281636162247458	0.238259934606123	-118205422457217	3.05705e-18	4.58602e-16		0		Oasl2		0
ENSMUSG00000009376	Met	215138173483931	-410151389953653	0.350911426165933	-116881742619492	1.46502e-17	2.18182e-15		0		Pa2g4		0
ENSMUSG00000053930	Shisa6	184043311079392	-494550415288849	0.423488870012415	-116780026656746	1.6513e-18	2.44155e-15		0		Pabpc1		0
ENSMUSG00000031111	Igsf1	108395424995878	-616484409088886	0.530538706877364	-116199704394309	3.26249e-17	4.78934e-15		0		Pabpn1		0
ENSMUSG00000038264	Sema7a	184571448974239	-276281867220276	0.240656479193474	-114803419440937	1.65624e-16	2.41412e-14		0		Paip2b		0
ENSMUSG00000022061	Nkx3-1	839691741185115	-479100275520765	0.417738995803647	-114688903916923	1.89068e-16	2.73643e-15		0		Pan3		0
ENSMUSG00000022483	Col2a1	634851222632591	-542019722563184	0.474110084000384	-114323601385948	2.88168e-16	4.14156e-14		0		Papola		0
ENSMUSG00000036073	Galt	43324513745829	-251725323588564	0.220314366518345	-11425733490131	3.11018e-17	4.43892e-14		0		Papolg		0
ENSMUSG00000021699	Pde4d	943433388377717	-297649532959819	0.260607639283089	-114213663796897	3.27051e-16	4.63556e-14		0		Pcbp2		0
ENSMUSG00000049502	Dtx3l	85476902655018	-23449896398842	0.205475948684826	-114124774938069	3.62262e-16	5.09946e-14		0		Pcf11		0
ENSMUSG00000028164	Manba	108643218776403	-199717528447454	0.175326850604876	-113911547351949	4.62815e-16	6.4706e-14		0		Pcp4		0
ENSMUSG00000029798	Herc6	151791964963722	-363941745811898	0.321236351543023	-113294072748537	9.38376e-16	1.30307e-13		0		Pdcd4		0
ENSMUSG00000030560	Ctsc	318947448071815	-325391372893133	0.28791343268849	-113017086370261	1.28689e-15	1.77505e-13		0		Pou5f1		0
ENSMUSG00000040907	Atp1a3	156535770985558	-266901989202438	0.236207154572173	-112994879298157	1.31985e-15	1.80838e-13		0		Ppargc1b		0
ENSMUSG00000016763	Scube1	145778738748592	-458082493343939	0.405767323927873	-112892898548274	1.48229e-17	2.01749e-13		0		Prkcsh		0
ENSMUSG00000000915	Hip1r	278563894594849	-142596168851761	0.128067422670443	-111344607300098	8.52595e-15	1.1528e-12		0		Prpf40a		0
ENSMUSG00000041817	Fam169a	140472990461745	-189770027809773	0.170483491583715	-111312846802288	8.83529e-15	1.18682e-12		0		Pspc1		0
ENSMUSG00000041261	Car8	822697086871983	-324704994271342	0.292617299334336	-110965754591407	1.30343e-14	1.73949e-12		0		Puf60		0
ENSMUSG00000024620	Pdgfrb	396537542802781	-51253202437637	0.462321126223638	-110860610797276	1.46602e-14	1.94385e-12		0		Pum3		0
ENSMUSG00000036446	Lum	240149156109797	-469583527046363	0.424306457675835	-110670841452316	1.81201e-14	2.38721e-12		0		Pura		0
ENSMUSG00000000792	Slc5a5	107819156564363	-4592917119155	0.417892188497249	-10990674737595	4.23746e-14	5.54703e-13		0		Pus1		0
ENSMUSG00000048118	Arid4a	472562331055846	0.739497196468572	0.0673294808175128	109832600443315	4.60017e-15	5.98372e-12		0		Pus3		0
ENSMUSG00000069805	Fbp1	312390819099048	-42042822782754	0.383385412074921	-109662030579656	5.55567e-14	7.18114e-12		0		Pus7		0
ENSMUSG00000078706	Gm53	162473892885234	441708982077319	0.402874647779293	109639309525205	5.69698e-14	7.31777e-12		0		Pusl1		0
ENSMUSG00000057335	Cep170	218285478234451	0.802935552729966	0.0732847605487582	109563781981078	6.19284e-14	7.9053e-13		0		Ranbp2		0
ENSMUSG00000067818	Myl9	280250394869914	-373451126819873	0.342692899608255	-108975449227801	1.18409e-13	1.50219e-11		0		Raver2		0
ENSMUSG00000037016	Frem2	7118783853872	-484409367115525	0.444737074940409	-108920392386992	1.25792e-13	1.58605e-11		0		Rbfox1		0
ENSMUSG00000057000	Nxf3	172132514073948	-606073832714536	0.556669139361728	-108875055191573	1.32212e-13	1.65684e-11		1		Rbfox2		0
ENSMUSG00000058586	Serhl	470394413383056	-220198266575887	0.202654930962857	-108656752406506	1.67976e-13	2.09227e-11		0		Rbfox3		0
ENSMUSG00000050908	Tvp23a	668933534397872	-178322797391391	0.164438267760799	-108443612195422	2.12112e-13	2.6261e-12		0		Rbm11		0
ENSMUSG00000061751	Kalrn	316873909696339	-128393033912765	0.118606712052469	-108251069177237	2.61773e-13	3.22154e-11		0		Rbm14		0
ENSMUSG00000063804	Lin28b	538351145531625	-423200619302056	0.392051574408935	-107945139600595	3.65391e-13	4.46995e-11		1		Rbm15		0
ENSMUSG00000020782	Llgl2	692691218651099	-47578586876949	0.441302830014084	-10781391743042	4.2146e-13	5.12536e-11		0		Rbm15b		0
ENSMUSG00000035131	Brinp3	180908899608678	-4560912740438	0.424060238899906	-107553416285146	5.59264e-13	6.76117e-11		0		Rbm17		0
ENSMUSG00000056427	Slit3	220211766598445	-486157773025698	0.452297524911302	-107486277560559	6.01498e-13	7.22923e-11		0		Rbm18		0
ENSMUSG00000025855	Prkar1b	182852467324517	-240666253528826	0.224171444316098	-107358122379525	6.91085e-13	8.25767e-11		0		Rbm20		0
ENSMUSG00000028351	Brinp1	100293844531222	-556655154392174	0.519805078161141	-107089210509715	9.24328e-13	1.09808e-10		0		Rbm24		0
ENSMUSG00000021294	Kif26a	179755961022265	-303739410190432	0.285874106315441	-106249360638238	2.28168e-12	2.69501e-10		0		Rbm25		0
ENSMUSG00000028226	Mmp16	276004972138541	-240564456424472	0.226655968550164	-106136387214189	2.57521e-12	3.02432e-10		0		Rbm26		0
ENSMUSG00000033396	Spg11	702680302456387	-170927411245508	0.161291598347123	-105974156742899	3.06328e-12	3.57708e-11		0		Rbm27		0
ENSMUSG00000001506	Col1a1	838682217379296	-3669778574106	0.346418001093794	-105934984975345	3.19426e-12	3.70895e-10		0		Rbm41		0
ENSMUSG00000067377	Tspan6	122923069916072	268644738713447	0.254266397680983	105654833341567	4.30744e-12	4.9734e-10		0		Rbm43		0
ENSMUSG00000039384	Dusp10	24947797158829	211156240002975	0.200102684196985	105523941795358	4.95189e-12	5.68555e-10		0		Rbm6		0
ENSMUSG00000007653	Gabrb2	105999245269941	-499992458575315	0.474196089803675	-105440021401762	5.41446e-12	6.18211e-10		0		Rbms1		0
ENSMUSG00000029695	Aass	151630499322394	-393900240978511	0.373870291851915	-105357459408551	5.91127e-12	6.71207e-10		0		Rbms2		0
ENSMUSG00000004661	Arid3b	319504545905264	-429945527722015	0.41058927127481	-104714262598023	1.16869e-11	1.31972e-09		0		Rbmx		0
ENSMUSG00000036523	Greb1	374982524643758	-254452650372064	0.243077001571882	-104679854007833	1.21195e-11	1.36109e-09		0		Rbmx2		0
ENSMUSG00000041797	Abca9	363597415999216	-506547882068026	0.483938313675193	-104671993878957	1.22205e-11	1.36498e-09		0		Rbpms		0
ENSMUSG00000029859	Epha1	295479701637049	-33446562474828	0.319614497924278	-104646574833261	1.2553e-11	1.39453e-09		0		Rbpms2		0
ENSMUSG00000038530	Rgs4	4514822349806	-330419599365196	0.316064292987787	-104541894385382	1.40192e-11	1.54905e-09		0		Rnf20		0
ENSMUSG00000037060	Cavin3	709818512402648	-293268886618843	0.280820205313186	-10443297208325	1.57252e-12	1.72826e-09		0		Rnpc3		0
ENSMUSG00000033342	Plppr5	192378475500604	-426533119308844	0.408514008465778	-104410891785753	1.60953e-11	1.75953e-10		0		Rpf1		0
ENSMUSG00000024747	Aldh1a7	117168237431264	-444754716187628	0.426015745798545	-104398656757148	1.63041e-11	1.77292e-09		0		Rpl10a		0
ENSMUSG00000070880	Gad1	222458560529234	-477619479281288	0.457654805475214	-104362387014672	1.6939e-11	1.83226e-09		0		Rpl11		0
ENSMUSG00000019256	Ahr	224536403894117	-318001551836143	0.304951753319084	-104279299389174	1.84872e-11	1.98926e-09		0		Rpl14		0
ENSMUSG00000090223	Pcp4	146738071640463	-506451764247839	0.487516431902063	-10388403982034	2.79999e-11	2.99716e-09		1		Rpl22l1		0
ENSMUSG00000026425	Srgap2	223015717369304	155083879258192	0.149666396156748	103619705719226	3.69275e-11	3.9323e-09		0		Rpl30		0
ENSMUSG00000031409	Tceal6	126873408363602	-256121248751952	0.247338344778613	-103550967392945	3.96785e-11	4.20347e-09		0		Rpl7		0
ENSMUSG00000017390	Aldoc	573883856070209	-187642129778423	0.181483911875625	-103393258299953	4.67817e-11	4.93055e-09		0		Rpl7l1		0
ENSMUSG00000022594	Lynx1	284237885290715	-257689776011012	0.249822755927947	-103149040628362	6.03415e-11	6.32724e-09		0		Rps11		0
ENSMUSG00000022015	Tnfsf11	907391016174675	-479251122214834	0.464980176405652	-103069151446304	6.55724e-11	6.84083e-09		0		Rps26		0
ENSMUSG00000027750	Postn	54868120539297	-438606735497592	0.426229647775944	-102903854245295	7.78641e-11	8.08213e-10		0		Rps27l		0
ENSMUSG00000023911	Flywch2	73381262778252	-589051296409544	0.573157503043853	-102773023694409	8.9189e-11	9.21112e-09		0		Rps4x		0
ENSMUSG00000002428	Hltf	424898023905655	-144688827908482	0.140983860627546	-102627937172698	1.03663e-10	1.06525e-08		0		Rpusd2		0
ENSMUSG00000024197	Plin3	20633045770251	-32136108868406	0.313301301623732	-10257253545343	1.09785e-10	1.12254e-08		0		Rpusd3		0
ENSMUSG00000021575	Ahrr	204545415221403	-244102862898262	0.238027300411559	-102552464560241	1.1209e-10	1.14043e-08		0		Safb		0
ENSMUSG00000030917	Tmem159	220640680788563	-299623732058067	0.292226725554822	-102531255992826	1.14577e-10	1.16e-08		0		Safb2		0
ENSMUSG00000060429	Sntb1	609941116995981	-377177560397742	0.368412700107733	-102379087443903	1.34104e-10	1.35103e-08		0		Samd4		0
ENSMUSG00000067860	Zic3	275877148647207	-551227903691524	0.538960074161382	-10227620377061	1.49139e-10	1.49517e-08		0		Scaf8		0
ENSMUSG00000023236	Scg5	438226027650626	-419704127516762	0.410740040701027	-102182423413222	1.64293e-10	1.6391e-09		0		Secisbp2		0
ENSMUSG00000015829	Tnr	199875344726189	-388875880552385	0.381087581668113	-102043703143036	1.89547e-10	1.88191e-08		0		Sf1		0
ENSMUSG00000045827	Serpinb9	891960641760479	-459918948617484	0.451494858279562	-101865821987436	2.27626e-11	2.24912e-08		0		Sf3b1		0
ENSMUSG00000060090	Rp2	57004456443597	0.895804043143333	0.0882679635263676	101486882369925	3.35847e-10	3.30255e-08		0		Sidt2		0
ENSMUSG00000053897	Slc39a8	308529166359565	-431583595850066	0.425497773883125	-101430282915796	3.55892e-10	3.483e-08		0		Slc4a1ap		0
ENSMUSG00000027239	Mdk	625005083642745	-326003679170751	0.321557638384549	-101382657494481	3.73674e-10	3.63969e-08		0		Sltm		0
ENSMUSG00000000958	Slc7a7	29748164276571	-41706377740358	0.411518869252567	-101347425006558	3.87393e-10	3.75552e-08		0		Smad1		0
ENSMUSG00000049971	Glt1d1	218811183327569	-286756565805849	0.283468745438208	-10115985286581	4.69271e-10	4.52792e-08		0		Smad2		0
ENSMUSG00000038112	AW551984	171597431863158	-555691240672896	0.549431530980728	-101139306599495	4.79221e-10	4.60232e-08		0		Smarca4		0
ENSMUSG00000038352	Arl5c	14897528310872	-289943285574354	0.286706396993524	-101128990707837	4.84296e-10	4.62942e-08		0		Smg6		0
ENSMUSG00000001665	Gstt3	363849798793993	-301088632483887	0.300068631154558	-100339922678823	1.08057e-09	1.02814e-07		0		Snd1		0
ENSMUSG00000026824	Kcnj3	237515975654144	-626190215514893	0.625145042761996	-100167188841213	1.28705e-09	1.21896e-07		0		Snrpn		0
ENSMUSG00000017314	Mpp2	177329963189238	-193691072211768	0.193888531131257	-998981585355578	1.68895e-09	1.59226e-07		0		Son		0
ENSMUSG00000048583	Igf2	145489210857966	-375362819978947	0.376709239534964	-99642583877773	2.18498e-11	2.05049e-07		0		Srek1		0
ENSMUSG00000102252	Snrpn	825047935465404	-178458244739996	0.179164323195079	-996059045447826	2.26712e-09	2.1179e-07		1		Srp9		0
ENSMUSG00000043441	Gpr149	142106285506839	-548587027696901	0.553009119636011	-992003582251915	3.40634e-09	3.16774e-07		0		Srrm2		0
ENSMUSG00000012396	Nanog	207912224463611	-490260679789944	0.49454247592952	-991341904188254	3.63973e-09	3.36954e-08		0		Srrm3		0
ENSMUSG00000024030	Abcg1	11227905860608	-452630591319206	0.457259857498258	-989876071334186	4.21465e-09	3.88428e-07		0		Srsf11		0
ENSMUSG00000024172	St6gal2	20492691446431	-418621505307035	0.42306458591192	-989497866867519	4.37704e-09	4.01593e-07		0		Srsf3		0
ENSMUSG00000027220	Syt13	359424502855806	388173803109458	0.392585108703671	988763441362361	4.71027e-09	4.30246e-07		0		Srsf4		0
ENSMUSG00000040710	St8sia4	53142988832146	-252916086942557	0.255935911277236	-988200857317723	4.98241e-09	4.5309e-07		0		Srsf5		0
ENSMUSG00000054580	Pla2r1	703573722321511	-572335588795205	0.581002503433689	-985082827376366	6.79814e-09	6.15486e-08		0		Srsf6		0
ENSMUSG00000039838	Slc45a1	725548955768213	-42409458543418	0.430566581295967	-984968652601169	6.87581e-09	6.19788e-07		0		Ssb		0
ENSMUSG00000064023	Klk8	638948160279829	-448234467262643	0.455682617175515	-983654961518966	7.8352e-09	7.03183e-07		0		Sugp1		0
ENSMUSG00000027546	Atp9a	440678561069757	-268790613976554	0.273362285782976	-983276142891011	8.13568e-11	7.26976e-07		0		Supt4a		0
ENSMUSG00000037257	Aagab	303991842901745	-116068577433386	0.118574771851912	-978864016524062	1.25979e-08	1.12083e-07		0		Supv3l1		0
ENSMUSG00000037541	Shank2	132852501985864	-299420373405764	0.305995857665934	-978511198451094	1.30451e-08	1.15561e-06		0		Syncrip		0
ENSMUSG00000020932	Gfap	121567646007002	-55135007942156	0.564197467176779	-977228916287932	1.48068e-09	1.30605e-06		0		Synj2		0
ENSMUSG00000032503	Arpp21	822179440221657	162778337513295	0.166938571509503	975079252454424	1.83034e-08	1.60757e-06		0		Tardbp		0
ENSMUSG00000055200	Sertad3	815202354746291	333023024258863	0.341570835953752	974974995534903	1.84923e-08	1.61725e-08		0		Tdrd7		0
ENSMUSG00000022952	Runx1	446613656690236	337731423469433	0.34646383326017	974795609375541	1.8822e-08	1.6391e-06		0		Tep1		0
ENSMUSG00000028572	Hook1	162178914356686	-35118197772857	0.360492810898371	-974171931066812	2.00139e-09	1.73555e-06		0		Tert		0
ENSMUSG00000034037	Fgd5	107224120725265	-435334028183878	0.447120083829297	-973640066568965	2.10892e-08	1.82111e-06		0		Tex19.1		0
ENSMUSG00000004872	Pax3	429591656856002	-453009128735207	0.465413015307355	-97334864697766	2.17024e-08	1.86561e-06		0		Tfb1m		0
ENSMUSG00000037553	Zdhhc18	18240004422075	0.886328139731219	0.0910633359289046	973309544055356	2.1786e-08	1.86561e-06		0		Tfrc		0
ENSMUSG00000022895	Ets2	260921745998532	213086739098727	0.219264029078075	971827161959394	2.52023e-08	2.1492e-06		0		Thoc1		0
ENSMUSG00000029120	Ppp2r2c	125731148242884	-35634145287002	0.367211584744821	-970398178253675	2.89957e-09	2.46248e-06		0		Thoc2		0
ENSMUSG00000082079	Dnmt3c	684935639726695	-403011066571561	0.415454790673498	-970047946536458	3.00085e-08	2.538e-06		0		Thoc5		0
ENSMUSG00000031980	Agt	167803663793077	-580160392890195	0.598115894077258	-969979896262808	3.02093e-08	2.54452e-06		0		Thoc7		0
ENSMUSG00000015224	Cyp2j9	231659658202784	-350067928384241	0.361250513907936	-96904478999151	3.31074e-08	2.77723e-06		0		Thra		0
ENSMUSG00000037108	Zcwpw1	172031008727452	111758755274689	0.115493733489405	967660771698414	3.79086e-08	3.16706e-06		0		Tia1		0
ENSMUSG00000054196	Cthrc1	571985860175171	-421174901527169	0.436029290253723	-965932589716826	4.48807e-08	3.73437e-06		0		Tial1		0
ENSMUSG00000049001	Ndnf	314491284339609	-404130414579482	0.418697560044961	-965208430008727	4.81666e-08	3.99161e-07		0		Tnrc6a		0
ENSMUSG00000041272	Tox	380249162100225	-509547331044925	0.527988546494357	-965072697936584	4.88085e-08	4.02856e-08		0		Tnrc6c		0
ENSMUSG00000026994	Galnt3	418660825023616	-570473965959188	0.592053701553063	-963551050289412	5.66099e-08	4.65379e-06		0		Toe1		0
ENSMUSG00000017652	Cd40	931889110187248	-459915101691364	0.477817475922386	-962533027498706	6.25058e-08	5.0977e-06		0		Tpr		0
ENSMUSG00000001663	Gstt1	992227666901175	-37951109298603	0.394280694785437	-962540388117545	6.24611e-08	5.0977e-06		0		Tra2a		0
ENSMUSG00000042686	Jph1	434862785379802	-412227039888324	0.428729747818001	-96150790092438	6.90563e-09	5.60967e-06		0		Trim21		0
ENSMUSG00000006360	Crip1	224987466431377	-346772352685239	0.360702287499874	-961381074372479	6.99126e-08	5.65686e-06		0		Trmt10a		0
ENSMUSG00000063446	Plppr1	403211041676848	-447605019387684	0.466103562800754	-960312374996848	7.75575e-08	6.25083e-06		0		Trnau1ap		0
ENSMUSG00000022906	Parp9	827061943567497	-238022558584506	0.247963934028888	-959907978217414	8.06613e-08	6.47559e-06		0		Trp53		0
ENSMUSG00000005917	Otx1	147631772077693	-442507421400249	0.462582662171451	-956601830520484	1.11102e-07	8.88472e-06		0		Trub1		0
ENSMUSG00000026825	Dnm1	37119840800201	-180653223317966	0.188982560176334	-955925367660401	1.18609e-07	9.44826e-06		0		U2af1l4		0
ENSMUSG00000037852	Cpe	431029267959396	-221503516111739	0.232434511448674	-95297171978117	1.57712e-07	1.25147e-05		0		Ubr5		0
ENSMUSG00000045294	Insig1	128619015696334	217495336769974	0.228392083616718	952289297097398	1.68424e-07	1.33133e-05		0		Utp23		0
ENSMUSG00000029552	Tes	242921811348872	-374868071105275	0.39367773783749	-952220649215426	1.6954e-07	1.33502e-05		0		Vim		0
ENSMUSG00000079157	Fam155a	699079914431414	-422688422605144	0.444531146862893	-950863455998762	1.93181e-08	1.5126e-05		0		Wbp4		0
ENSMUSG00000051043	Gprc5c	21282388526635	-415661157160045	0.437150215264572	-95084285137199	1.93564e-07	1.5126e-05		0		Wt1		0
ENSMUSG00000004110	Cacna1e	198895121072814	-404031286918639	0.425113659196732	-950407680811929	2.0183e-07	1.57122e-05		0		Ybx2		0
ENSMUSG00000067889	Sptbn2	739671247443062	-161194846107707	0.16979873589084	-949328893775368	2.23857e-08	1.73612e-06		0		Ythdf1		0
ENSMUSG00000029053	Prkcz	360497236558746	-322516115311	0.340024799830845	-948507624948075	2.42206e-07	1.87136e-05		0		Ythdf2		0
ENSMUSG00000061654	NA	233231809769575	-341771132711559	0.360428145439554	-948236526575242	2.48583e-07	1.91344e-05		0		Zc3h7a		0
ENSMUSG00000022311	Csmd3	916982589966125	-414508100377815	0.437330160782407	-947815032094374	2.5883e-07	1.98488e-05		0		Zc3hav1		0
ENSMUSG00000046844	Vat1l	136795387769984	-524332333695564	0.553586105047779	-947155878578834	2.75698e-07	2.10638e-05		0		Zcrb1		0
ENSMUSG00000041703	Zic5	4445680362029	-221277949898453	0.234247911216426	-944631475044446	3.5097e-07	2.67153e-05		0		Zfp106		0
ENSMUSG00000028494	Plin2	431481860064066	-193933990855798	0.20537352020397	-94429890797601	3.62294e-07	2.74755e-05		0		Zfr2		0
ENSMUSG00000045394	Epcam	293468496852374	-594444499881127	0.630087901612367	-943431064713303	3.93574e-07	2.9738e-05		0		Zranb2		0
ENSMUSG00000038188	Scarf1	491209301970288	-45345211292919	0.480754033710448	-943210209656396	4.01951e-07	3.02597e-05		0				0
ENSMUSG00000026442	Nfasc	885684207758956	-371693920924915	0.394940195629532	-941139759989326	4.89583e-07	3.67223e-05		0				0
ENSMUSG00000066232	Ipo7	439572205053777	112370917543698	0.119504744048348	940305076911726	5.30035e-07	3.96119e-05		0				0
ENSMUSG00000029697	Fezf1	388393186906729	-521960926980884	0.55556636681487	-939511385423402	5.7156e-07	4.25605e-05		0				0
ENSMUSG00000015994	Fnta	894134843298401	-105806125691497	0.112646252797647	-939277810523914	5.84382e-07	4.33582e-05		0				0
ENSMUSG00000005397	Nid1	199214528553749	-184279803897466	0.196781408251032	-936469585898998	7.62696e-07	5.63847e-05		0				0
ENSMUSG00000006586	Runx1t1	772852906858588	-411217610942713	0.439755073730239	-935106006747218	8.67736e-07	6.39201e-05		0				0
ENSMUSG00000019853	Hebp2	133341573638989	-304883423694611	0.326362748001996	-934185735232091	9.46588e-07	6.94795e-05		0				0
ENSMUSG00000033737	Fndc3c1	55347941064077	-356606184726559	0.3828072804661	-93155538811164	1.21318e-07	8.87304e-05		0				0
ENSMUSG00000024812	Tjp2	797868276221377	-107986067226055	0.115955231217794	-931273786373896	1.24579e-06	9.07924e-05		0				0
ENSMUSG00000053825	Ppfia2	208284285549581	-338429131839658	0.363790550164577	-930285659389873	1.36722e-06	9.92902e-05		0				0
ENSMUSG00000087141	Plcxd2	121684641570646	-122353155596127	0.131536316058923	-930185360682579	1.38018e-06	9.98785e-05		0				0
ENSMUSG00000037341	Slc9a7	436606160400312	181980328726356	0.195696025131839	929913260137794	1.41596e-06	0.000102108		0				0
ENSMUSG00000032946	Rasgrp2	277216555338751	-208801342996602	0.225205793112371	-927157956777854	1.83409e-07	0.000131798		0				0
ENSMUSG00000032348	Gsta4	275962906184467	-167014120459918	0.181039913575724	-922526514519467	2.8286e-06	0.000202556		0				0
ENSMUSG00000022297	Fzd6	254905965166019	-479969395279228	0.520298858464125	-92248788839563	2.83882e-06	0.000202581		0				0
ENSMUSG00000042312	S100a13	112278134565828	-375879449240276	0.408467092256605	-920219661181769	3.50706e-06	0.000249402		0				0
ENSMUSG00000028573	Fggy	32966964953694	-311401704502886	0.338525670090282	-919876192608488	3.62098e-06	0.000256615		0				0
ENSMUSG00000046774	8030474K03Rik	13769255693761	511139006436165	0.555742000189367	919741546008752	3.66662e-06	0.000258957		0				0
ENSMUSG00000055639	Dach1	219373705911145	-352251108000497	0.383041673396076	-919615625311503	3.70983e-06	0.000261111		0				0
ENSMUSG00000020241	Col6a2	573826467659885	-457277497245158	0.497310987134298	-919500089632386	3.74991e-06	0.000263032		0				0
ENSMUSG00000032332	Col12a1	217428268875541	203766379058499	0.221777578849573	918787102445147	4.00693e-06	0.000280103		0				0
ENSMUSG00000050315	Synpo2	837539496680673	-501479392174422	0.546205952952843	-91811410963827	4.26547e-06	0.000297166		0				0
ENSMUSG00000058589	Anks1b	399036621410194	-345373048033074	0.376235203482875	-917971111782991	4.32249e-06	3.00121e-06		0				0
ENSMUSG00000055653	Gpc3	933911115274107	-243337677630475	0.265280772635441	-917283507632416	4.60739e-06	0.000318825		0				0
ENSMUSG00000029994	Anxa4	802500657567177	-167370340483332	0.182533947048198	-916927197323677	4.76224e-06	0.000328435		0				0
ENSMUSG00000026782	Abi2	132402729971765	113684786393081	0.123990049087889	916886372974146	4.78031e-06	0.000328578		0				0
ENSMUSG00000001661	Hoxc6	144916983976876	33937278076143	0.370199803280951	916728690165927	4.85073e-06	0.000332308		0				0
ENSMUSG00000018845	Unc45b	642279597406081	-526167443255621	0.574093213058848	-916519184144554	4.94589e-06	0.000337701		0				0
ENSMUSG00000020827	Mink1	269563661935407	-0.847763346483218	0.0925227953391892	-916275111852503	5.05908e-06	0.000344285		0				0
ENSMUSG00000086454	Platr14	105518829889302	-461265017264337	0.505110494762259	-91319626506957	6.72685e-06	0.000456272		0				0
ENSMUSG00000031782	Coq9	676474960062673	-0.789989461469298	0.0865318902938777	-912946035024027	6.88416e-06	0.000465405		0				0
ENSMUSG00000001507	Itga3	144399610598652	-347311771221915	0.381214603374554	-911066281688772	8.18802e-06	0.000551738		0				0
ENSMUSG00000078495	Zfp984	852594691135769	-505235799347712	0.554690983733444	-910841917687456	8.3591e-06	0.000561426		0				0
ENSMUSG00000061603	Akap6	43171052970628	-253400636622382	0.278229058500934	-910762657170589	8.42038e-06	0.000563699		0				0
ENSMUSG00000028876	Epha10	787371249890334	-273348413077787	0.300629239735679	-909254247251936	9.67496e-06	0.000645584		0				0
ENSMUSG00000029627	Zkscan14	291051510722802	-304393066293189	0.335224876475376	-908026485067699	1.08311e-05	0.000720391		0				0
ENSMUSG00000010066	Cacna2d2	616965565545629	-348450731955884	0.384739520005708	-9056795931718	1.34339e-05	0.000890622		0				0
ENSMUSG00000070866	Zfp804a	814617717704643	-52030101840425	0.574886824637729	-905049474271955	1.42322e-05	0.000940515		0				0
ENSMUSG00000064215	Ifi27	125115029901065	-232659046280514	0.25742737492008	-903785179617142	1.59781e-05	0.0010525		0				0
ENSMUSG00000024043	Arhgap28	299510548173495	-258834541988267	0.286467688813521	-903538346891044	1.63428e-05	0.00107309		0				0
ENSMUSG00000049721	Gal3st1	327464239172349	-439240519370687	0.486811309411878	-902280844504904	1.83328e-05	0.00119992		0				0
ENSMUSG00000078503	Zfp990	717680197024123	-428121951533606	0.475212214131767	-900906876553675	2.07814e-05	0.00135587		0				0
ENSMUSG00000038417	Fig4	399227925065681	-0.583102009923065	0.0648717752943402	-898853171933986	2.50555e-05	0.00162956		0				0
ENSMUSG00000010358	Ifi35	142605149883284	-305025195104219	0.339364476406958	-898812976342404	2.51473e-05	0.00163037		0				0
ENSMUSG00000063506	Arhgap22	652531318723304	-362747137381096	0.403722720660884	-898505629773048	2.58602e-06	0.00167132		0				0
ENSMUSG00000021009	Ptpn21	168147957001252	104739910747334	0.116576289513447	898466670919838	2.5952e-05	0.00167199		0				0
ENSMUSG00000037813	D630003M21Rik	253187235807107	-246562660603844	0.27463650964977	-897778161098365	2.76281e-05	0.00177441		0				0
ENSMUSG00000034098	Fstl5	636930790660247	-504297207287624	0.562527091911902	-896485190737449	3.10698e-05	0.00198924		0				0
ENSMUSG00000024228	Nudt12	103497770756873	-120477340651991	0.134474089910147	-895914898791961	3.27194e-05	0.00208835		0				0
ENSMUSG00000074657	Kif5a	981785334902358	-286715505573952	0.320244018464717	-895303234541261	3.45848e-06	0.00220058		0				0
ENSMUSG00000019810	Fuca2	923511298265512	-175816151375175	0.196461184156163	-894915461954164	3.58215e-05	0.00227223		0				0
ENSMUSG00000018339	Gpx3	119606377911403	-3433439799528	0.383836861151488	-89450496995726	3.71782e-05	0.00235104		0				0
ENSMUSG00000042155	Klhl23	108737265078001	-130394566511769	0.146815111046131	-888154942516766	6.59354e-06	0.00415676		0				0
ENSMUSG00000033705	Stard9	101247426799946	187190452418379	0.210793341415031	888028299005044	6.66905e-05	0.00419151		0				0
ENSMUSG00000040219	Ttc12	323645931942869	-329302381695093	0.37084908274043	-887968710241043	6.70487e-05	0.00420117		0				0
ENSMUSG00000068699	Flnc	412977873824071	-241651114339702	0.272209216817741	-887740382800854	6.8439e-05	0.00427525		0				0
ENSMUSG00000033623	Pcgf3	105034683765269	0.847263118985846	0.0954687037025698	887477347158156	7.00759e-05	0.000436424		0				0
ENSMUSG00000031274	Col4a5	905454877611014	-254248397313443	0.28673893649222	-886689475882679	7.52139e-05	0.00467008		0				0
ENSMUSG00000038658	Ric1	94845238063918	0.819895462783754	0.0925225584136009	88615736188206	7.88928e-05	0.00488375		0				0
ENSMUSG00000031586	Rbpms	680050250201064	-229510266635037	0.259911999822142	-883030667272349	0.000104389	0.00644266		1				0
ENSMUSG00000025533	Asl	232972777875896	-0.986978256615488	0.111830011577703	-882570110376594	0.000108776	0.00669332		0				0
ENSMUSG00000024645	Timm21	198446049077181	0.89261100533006	0.101169341685109	882293974105634	0.000111493	0.00684003		0				0
ENSMUSG00000010154	Spire2	206507836449253	-356738052160824	0.404366022721806	-882215695966748	0.000112276	0.00686753		0				0
ENSMUSG00000026796	Fam129b	198571414201621	-239286991377925	0.271738889081191	-880576910382634	1.29958e-05	0.00792553		0				0
ENSMUSG00000096536	NA	12779982417505	-457323714591798	0.519606839858109	-880134131253316	0.000135191	0.00822022		0				0
ENSMUSG00000037747	Phyhipl	368557633486266	-316899189710846	0.360685063635405	-878603584292528	0.00015493	0.0093927		0				0
ENSMUSG00000021728	Emb	621595894300392	-336919549773142	0.383636463467319	-87822608604003	0.000160221	0.000968489		0				0
ENSMUSG00000020926	Adam11	133704291113907	-292936074256145	0.334229054504548	-876453050110756	0.000187557	0.011304		0				0
ENSMUSG00000059921	Unc5c	845276184577093	-420065622711005	0.479465155483051	-876112931059189	0.000193304	0.0116163		0				0
ENSMUSG00000031139	Mcf2	109138884659874	-279413392918369	0.319067298684485	-875719304580541	0.000200173	0.011994		0				0
ENSMUSG00000030852	Tacc2	589606811048383	0.846240464764375	0.0968068900460296	87415313554852	0.000229972	0.0137395		0				0
ENSMUSG00000029298	Gbp9	590458320571054	-293616907950857	0.336065205651589	-873690292875068	0.000239588	0.0142725		0				0
ENSMUSG00000032036	Kirrel3	340291427727918	109167708599319	0.124962132765822	873606317234504	0.000241375	0.0143374		0				0
ENSMUSG00000031673	Cdh11	363723305645206	-365278818845748	0.418260088352724	-873329368538037	0.000247362	0.0146507		0				0
ENSMUSG00000027499	Pkia	513581318071004	178762790145665	0.20477524262818	872970715850905	0.000255333	0.0150793		0				0
ENSMUSG00000024026	Glo1	199007068217208	0.614970360478652	0.070511916444369	872150966090728	0.000274517	0.0161658		0				0
ENSMUSG00000069835	Sat2	560516619603062	-157323539431286	0.180437106297792	-871902363428733	0.000280611	0.00164775		0				0
ENSMUSG00000029819	Npy	335001377735712	-477543090277947	0.548861688114341	-870060892605905	0.000330108	0.0193287		0				0
ENSMUSG00000024500	Ppp2r2b	277640399327285	-390547697811078	0.449428556188086	-868987278253038	0.000362846	0.0211852		0				0
ENSMUSG00000034402	Kcnh5	189697138676649	-292994670645094	0.337353243666553	-868510014786447	0.000378409	0.0220313		0				0
ENSMUSG00000048218	Amigo2	223860743020061	-281235277308795	0.324682708659282	-866184954751993	0.000464171	0.0269481		0				0
ENSMUSG00000056671	Prelid2	150308268777698	-283985410344004	0.328908287791554	-863418225946254	0.000591486	0.0342429		0				0
ENSMUSG00000020007	Il20ra	334486282424082	-5263762963809	0.610244472648006	-862566266428961	0.000637226	0.0367873		0				0
ENSMUSG00000027603	Ggt7	902845763681129	-133833300651845	0.155336125921768	-861572283058275	0.000695017	0.0400112		0				0
ENSMUSG00000025597	Klhl4	255725888854558	-400786020608443	0.465515537456127	-860950899294561	0.000733742	0.0421225		0				0
ENSMUSG00000030688	Stard10	416355338843443	-265164468674047	0.308458129623231	-859644934623493	8.22204e-05	0.0470695		0				0
ENSMUSG00000053024	Cntn2	153927349293748	-35569517410389	0.413868331817543	-859440422855793	0.000836979	0.0477822		0				0
ENSMUSG00000063268	Parp10	134553973063652	-261190132805945	0.304255802139649	-858455717094471	0.00091187	0.0519134		0				0
ENSMUSG00000041046	Ramp3	551165219466187	-39127879977654	0.455992281777067	-858082067204451	0.000941986	0.0534798		0				0
ENSMUSG00000021792	Fam213a	104750412213835	-247084056436088	0.288166604942432	-857434734623219	0.000996503	0.0564191		0				0
ENSMUSG00000027488	Snta1	391826200438649	-270663624800662	0.315980210796761	-856584101004838	0.0010729	0.0605775		0				0
ENSMUSG00000032369	Plscr1	114465764360157	-239398538179844	0.279615645082392	-856170040518664	0.00111215	0.0626216		0				0
ENSMUSG00000031557	Plekha2	69043993228238	189592482508976	0.222221455415921	853169115259931	0.00144224	0.0809859		0				0
ENSMUSG00000020806	Rhbdf2	24738012527248	-354855052123165	0.416072522998748	-85286826817024	0.00148024	0.0828932		0				0
ENSMUSG00000049336	Tenm2	104378927851736	-42821515730255	0.50260141552904	-851997515470206	0.00159588	0.0891262		0				0
ENSMUSG00000033854	Kcnk10	201760484407911	-35124312415007	0.413286739943349	-849877555225256	0.00191601	0.106715		0				0
ENSMUSG00000038648	Creb3l2	29963176739835	147222564503352	0.173396558000753	849051251079114	0.00205728	0.00114273		0				0
ENSMUSG00000039419	Cntnap2	552285670454327	-541935997700913	0.639794333265209	-847047198644487	0.00244401	0.135389		0				0
ENSMUSG00000033491	Prss35	746508927776536	-451557836563713	0.533635382613547	-846191709313111	0.00263017	0.14531		0				0
ENSMUSG00000029026	Trp73	34885876713674	-434072157146457	0.513558064818234	-845225081413315	0.00028574	0.15744		0				0
ENSMUSG00000017969	Ptgis	806745640570534	-514376590267576	0.608656097518909	-845102172416166	0.00288765	0.158682		0				0
ENSMUSG00000010086	Rnf112	669999129090708	-381422652077358	0.451362800911615	-845046714764709	0.0029014	0.159012		0				0
ENSMUSG00000042607	Asb4	560961311930838	-405656819741555	0.480187889409929	-844787693917146	0.00296648	0.162146		0				0
ENSMUSG00000021451	Sema4d	290783798356918	-290627082186807	0.344164047955659	-84444346791345	0.0030552	0.166553		0				0
ENSMUSG00000052613	Pcdh15	662205862677314	-422150321426998	0.499955783953817	-844375312729643	0.00307308	0.167084		0				0
ENSMUSG00000053411	Cbx7	125767515322885	-341027724416876	0.404096807556746	-843925806983731	0.00319358	0.173178		1				0
ENSMUSG00000032854	Ugt8a	120533596743105	-2435354717802	0.288862071901473	-84308566430025	0.00343144	0.185587		0				0
ENSMUSG00000037736	Limch1	691589892643191	-264453158622284	0.313736979942156	-84291357260799	0.00348228	0.187842		0				0
ENSMUSG00000036510	Cdh8	68569895260587	-430802537907903	0.51153648980163	-842173621035255	0.00370946	0.000199573		0				0
ENSMUSG00000004113	Cacna1b	885562477733364	179344573914875	0.213652529856356	839421719159854	0.00469008	0.251673		0				0
ENSMUSG00000028364	Tnc	249392303114279	270154237076459	0.32194840434355	839122770703899	0.00481091	0.257484		0				0
ENSMUSG00000059003	Grin2a	300608515620647	28491296749497	0.33960183537047	838961801205109	0.00487724	0.260356		0				0
ENSMUSG00000024654	Asrgl1	773269971088888	-24809038466265	0.295816965334822	-838661786628252	0.000500328	0.266392		0				0
ENSMUSG00000039904	Gpr37	271909449358812	-458596007061047	0.546947717548655	-838464065846022	0.00508809	0.270208		0				0
ENSMUSG00000026748	Plxdc2	101904258762182	-172227834904587	0.205506900475271	-838063512739865	0.00526429	0.278844		0				0
ENSMUSG00000016150	Tenm1	100880805583372	-397446434547396	0.474562325220151	-837501026578585	0.00552191	0.291738		0				0
ENSMUSG00000033020	Polr2f	542513339648902	-0.916693406964938	0.109533949558427	-83690345382457	0.00580922	0.306131		0				0
ENSMUSG00000058145	Adamts17	300293511733061	144779965468022	0.173044594274688	836662746241011	0.00592908	0.311648		0				0
ENSMUSG00000004885	Crabp2	257784087292903	-48436234053013	0.579002187032145	-83654665108068	0.00598775	0.313929		0				0
ENSMUSG00000027894	Slc6a17	224159825259682	-353558735523084	0.42392848489085	-834005612088357	0.00742553	0.388319		0				0
ENSMUSG00000066842	Hmcn1	463604868228324	178433182482368	0.214074224310909	833510821102976	0.00774273	0.40388		0				0
ENSMUSG00000039372	March4	44340675610188	-459477585395815	0.551856035953703	-832604076897987	0.0083591	0.434927		0				0
ENSMUSG00000032508	Myd88	524130935213288	-155853184019383	0.187497427757783	-831228384747338	0.00938775	0.487215		0				0
ENSMUSG00000001497	Pax9	705365079281112	355193553397376	0.42772161222841	830431624782377	0.0100396	0.519732		0				0
ENSMUSG00000060147	Serpinb6a	145102032657611	-200141726112687	0.241072135274524	-830215096758374	0.0102243	0.527965		0				0
ENSMUSG00000001986	Gria3	490033013965961	104395606360724	0.125850528148078	829520605888043	0.0108397	0.55834		0				0
ENSMUSG00000050473	Slc35d3	315767576441483	-414332084446624	0.49968247089162	-829190753294389	0.0111447	0.572612		0				0
ENSMUSG00000042388	Dlgap3	101917806479448	137675921574376	0.166274390029095	828004370067363	0.012313	0.631065		0				0
ENSMUSG00000024059	Clip4	203272916342547	109056786239713	0.131861178372392	827057573622799	0.0133314	0.681558		0				0
ENSMUSG00000078952	Lncenc1	299285789854568	-455484689330689	0.551034403386565	-826599367537411	0.00138536	0.706499		0				0
ENSMUSG00000049422	Chchd10	428946310183729	-458130655123899	0.555416767641523	-824841239614115	0.0160513	0.816548		0				0
ENSMUSG00000030657	Xylt1	134452458207596	107765964190444	0.130675138587677	824686052413387	0.016261	0.825176		0				0
ENSMUSG00000033885	Pxk	170357981376423	-0.765550803781147	0.0928396547683166	-824594625746505	0.0163858	0.829462		0				0
ENSMUSG00000041309	Nkx6-2	205207960620222	-486927746354515	0.590532617820832	-824556902803038	0.0164376	0.830039		0				0
ENSMUSG00000028556	Dock7	212338244951319	0.767102822727174	0.0930678055068033	824240797932104	0.0168779	0.850182		0				0
ENSMUSG00000019970	Sgk1	604508179947778	151726815975467	0.184234868352452	823551032072846	0.0178794	0.898428		0				0
ENSMUSG00000018659	Pnpo	409722302571688	-341377120892721	0.414618136193912	-823353083457649	0.00181775	0.911178		0				0
ENSMUSG00000093661	Eif4e3	531389912106124	-434917139394757	0.528617016420902	-822745250123507	0.0191237	0.956278		1				0
ENSMUSG00000029657	Hsph1	832147297195967	140782417664042	0.171152329985641	822556243761644	0.0194277	0.969122		0				0
ENSMUSG00000042662	Dusp15	200924674510601	-224592790881557	0.273101085333963	-822379708256792	0.019716	0.981119		0				0
ENSMUSG00000028128	F3	108931359521306	-236178842717447	0.287441119098303	-821659905368918	0.0209356	1.03929		0				0
ENSMUSG00000041073	Nacad	398172751451574	-169724520018636	0.206959141634475	-820087089066105	0.0238652	1.18187		0				0
ENSMUSG00000022565	Plec	254844837251624	-234856615047272	0.28654701494206	-819609358327322	0.0248325	1.22388		0				0
ENSMUSG00000021754	Map3k1	148751726160578	0.685180982390192	0.0835957991116307	819635663121333	0.0247782	1.22388		0				0
ENSMUSG00000015533	Itga2	278618046764372	-284407113846484	0.347156489543767	-819247579730547	0.0255907	1.25823		0				0
ENSMUSG00000049313	Sorl1	881041305614771	-223252466569364	0.272845840639108	-818236649847481	0.0278323	1.36194		0				0
ENSMUSG00000028927	Padi2	359516512313943	-399209963921869	0.487890675336559	-818236510969355	0.0278326	1.36194		0				0
ENSMUSG00000074218	Cox7a1	108461939072678	-266673060673177	0.326155481614059	-817625567270805	0.02928	1.42937		0				0
ENSMUSG00000039153	Runx2	973186841490685	275011522600406	0.336500659935766	817268895261314	0.0301591	1.46879		0				0
ENSMUSG00000025370	Cdh9	343990456024585	-513185551416237	0.628106212145477	-817036261531795	0.0307464	1.49385		0				0
ENSMUSG00000036158	Prickle1	830014366358315	-228816022960685	0.280581540347595	-815506332587733	0.0348997	1.69165		0				0
ENSMUSG00000028957	Per3	230258513040365	-200138012355153	0.245558157268038	-815033043828773	0.0362931	1.75505		0				0
ENSMUSG00000040488	Ltbp4	107561148509422	123350185597253	0.151448908024203	814467315786395	0.0380308	1.83476		0				0
ENSMUSG00000021835	Bmp4	277188822689626	-48166514825315	0.59164340607929	-814113946515612	0.00391575	0.0018847		0				0
ENSMUSG00000044433	Camsap3	144432413135503	-356786334332249	0.439069968684346	-812595622063026	0.0443849	2.12634		0				0
ENSMUSG00000063889	Crem	802875073681136	139077376780524	0.171148716284994	812611276317928	0.0443277	2.12634		0				0
ENSMUSG00000024647	Cbln2	124620109978321	-495229143413039	0.609625673032807	-812349553701273	0.00452945	2.16487		0				0
ENSMUSG00000029913	Prdm5	135905979650788	-106924380831688	0.131643247824076	-812228371747399	0.0457492	2.18153		0				0
ENSMUSG00000052914	Cyp2j6	329409015127772	-244139813516377	0.300731138629484	-81182086640243	0.0473115	2.2508		0				0
ENSMUSG00000032033	Barx2	773386784082022	398070940332559	0.490625149966231	811354534841839	0.0491638	2.33352		0				0
ENSMUSG00000020774	Aspa	440900781880796	-43168468817541	0.532162491045861	-811189618657676	0.0498359	2.35997		0				0
ENSMUSG00000073406	H2-Bl	290867875950348	-489183667103971	0.603286040911441	-810865218039713	0.00511843	2.41825		0				0
ENSMUSG00000026532	Spta1	711308621205215	-492289042133102	0.607345479743098	-81055850179594	0.0524923	2.47436		0				0
ENSMUSG00000022176	Rem2	190284670431194	-161937268806425	0.200111801568389	-809233975893634	0.0585294	2.75262		0				0
ENSMUSG00000032911	Cspg4	243383010960497	195807602295945	0.242211974200815	808414212146272	0.0626033	2.9375		0				0
ENSMUSG00000029059	Fam213b	314396296086816	-158539379319086	0.196151285447362	-80825052437207	0.0634496	2.97042		0				0
ENSMUSG00000068122	Agtr2	486199692995805	338702181080777	0.420156996913267	806132430422658	0.0754723	3.52524		0				0
ENSMUSG00000071037	Camkmt	450353059088522	134036266881826	0.166467164554079	805181413649191	0.0815757	3.80169		0				0
ENSMUSG00000014776	Nol3	785297491358459	-206285159688654	0.256370509245615	-80463685271625	0.0852869	3.96565		0				0
ENSMUSG00000026728	Vim	143088353639799	142453111528685	0.177270035877721	803593855122518	0.0928653	4.30828		1				0
ENSMUSG00000074274	D930028M14Rik	412704958861885	-403597979878419	0.502572238632311	-803064612117775	0.0969607	4.48814		0				0
ENSMUSG00000015843	Rxrg	915065270717945	-518702801890525	0.646400651432399	-802447832843454	0.101958	4.70887		0				0
ENSMUSG00000004266	Ptpn6	24002384420852	-31483742481426	0.392397461130262	-802343174972135	0.102831	4.73853		0				0
ENSMUSG00000029420	Rimbp2	105060229310709	-35508395838038	0.442763187382854	-801972631191991	0.105981	4.87276		0				0
ENSMUSG00000072825	Cep170b	927014903460581	-138871673907453	0.17353745848879	-800240334950068	0.122014	0.559739		0				0
ENSMUSG00000040972	Igsf21	364928538501858	330096901478856	0.412745463630486	799759005405758	0.126878	5.80756		0				0
ENSMUSG00000039787	Cercam	221522219282243	-224056512855675	0.280347926715519	-799208738515248	0.132673	6.05932		0				0
ENSMUSG00000044080	S100a1	639540857382746	-444172010544293	0.555784206364222	-799180699016146	0.132975	6.05966		0				0
ENSMUSG00000060600	Eno3	550629975902574	-166327128303846	0.208177877559401	-798966394766834	0.135307	6.15228		0				0
ENSMUSG00000030310	Slc6a1	457641149907153	-344401544619376	0.431482450665568	-798182044456574	0.144191	6.54174		0				0
ENSMUSG00000030307	Slc6a11	346516726777343	-382843338087457	0.480072047325344	-797470588467745	0.152744	6.91453		0				0
ENSMUSG00000038725	Pkhd1l1	528869846194406	-3913923164531	0.492141376573541	-795284312768232	0.0182279	0.823341		0				0
ENSMUSG00000040624	Plekhg1	314497650144115	-123146433241463	0.155075212207304	-794107784787951	0.200432	9.0335		0				0
[truncated: 4,724 more rows]

## Sheet: Q50vsQ20
	geneSymbol	baseMean	log2FoldChange	lfcSE	stat	pvalue	padj		isRBP		DE RBPs		isNMD		DE NMDs
[truncated: 3,784 more rows]

[truncated: 6 more sheets: mHtt_interactors_Spl.Fact_JHD, miRNA DE Results, miRs and targets (mirDB), NPC_miRNA targets, DE_RBP_SF_NMD_M6A, Enrichments_Fig. 5_S11 A]
