# Supplementary material for: CAG repeat expansion in the Huntington’s disease gene shapes linear and circular RNAs biogenesis
Source: PLoS Genet. 2023 Oct 13;19(10):e1010988. doi: 10.1371/journal.pgen.1010988 (PMC10617732; doi:10.1371/journal.pgen.1010988)
Supplement: S6 Table — (XLSX) [file pgen.1010988.s018.xlsx]

## Sheet: Tabelle1
Primers	Sequence (5' to 3')	Type of PCR
Crem Fb	TGAGGGTCTTCGTGAAAGAAT	end-point PCR
Crem Rc	AGGCAAATGACCATGGAAAC
Dnmt3b F	GCAAGACCTTCTCCAGCAGT	end-point PCR
Dnmt3b R	GCAGAGTCATTGGTTGTGCG
Kif17 F	ACAGAACAAGCCAGCTCGAA	end-point PCR
Kif17 R	AATTTAGCCCCGGTGGTGAG
Polr2ad F	AATCCGCATCATGAACAGTG	qPCR
Polr2a R	TCATCCATTTTATCCACCACCT
Actb F	GACGGCCAGGTCATCACTAT	qPCR
Actb R	ATGCCACAGGATTCCATACC
Oct4 F	TCCGCCCGCATACGAGTT	qPCR
Oct4 R	GCAAAGTCTCCACGCCAAC
Nanog F	CAGTGATTTGGAGGTGAA	qPCR
Nanog R	GATGTTGCGTAAGTCTCA
Nestin F	TTAGTCTGGAAGTGGCTA	qPCR
Nestin R	GGAAGAGAAGGATGTTGG
Musashi F	TGGGAAGGAATTGGCTCTC	qPCR
Musashi R	CATGAAGGTCCCATCTAGGC
Vimentin F	AGATCGCCACCTACAGGAAG	qPCR
Vimentin R	CCAGAGGAAGTGACTCCAGGT
circGigyf2 F	TGGCAGGGAAATGCATAGAT	qPCR
circGigyf2 R	AGAGCACGGAGCCTACAT
circRps6kb1 F	TAACAGGAGCAAATACTGGG	qPCR
circRps6kb1 R	CATGGTCCATGCTTTCATTT
circKansl1 F	CACCTTTCCCAGATCATACA	qPCR
circKansl1 R	CTCCATTCAGACCTACGTTT
circHomer1 F	CTCAGAATGCATTGCCATTT	qPCR
circHomer1 R	TCAATCTGGAAGACATGAGC
circZeb1 F	CCAGCAGACCAGACAGTATT	qPCR
circZeb1 R	GAATCTGAATTTGCTTCTACCACA
circVav3 F	AAAATGGCTGGAACAGTTTGA	qPCR
circVav3 R	TTATTCGGATTTCACCGTCTC
circS100pbp F	ATAGAAGATCCAGGGGACTC	qPCR
circS100pbp R	CAGGAGACTTGTCAAAGTGA
circMed13l F	AGAGCTCTGGATATTCTGGT	qPCR
circMed13l R	ATTGTACCTACGCCATTTGA
circTsg 101 F	TGCCACAACAAGCTCACAGT	qPCR
circTsg 101 R	CATGTAGGAGGCAACAGTGG
circChsy1 F	AGATGTGTCCGGAGATTC	qPCR
circChsy1 R	TAGATGTATCTGAACCCTCG
circPalb2 F	CTTGGTACTACCACTGTGAA	qPCR
circPalb2 R	GGGTTTAGATTGTCACAAGC
circ Snrk F	ATACTCTGCTCCAGAAATCC	qPCR
circSnrk R	ATTCTTGCAAACAGCATACC
Gigyf2 F	CCGTCGAAGCTCCTGGTAT	qPCR
Gigyf2 R	AGTGTTTGAGGCCCTCTTCA
Rps6kb1 F	ATGAGAAGCGGCCACAAC	qPCR
Rps6kb1 R	AGGTGCTCCAGTCAGCATGT
Kansl1 F	ATTTTGTGGGGCCGAATC	qPCR
Kansl1 R	GCCTCCCCTGAGAACACAC
Homer1 F	TGAACATGTGGACTTGCAGTG	qPCR
Homer1 R	AACTTATACACAGATGGGACTGACC
Zeb1 F	CCCAAGTGGCATATACATATTCAG	qPCR
Zeb1 R	TTGGCTGGATCACCTTCACT
Vav3 F	CGCGTGCTGAAGTATCACC	qPCR
Vav3 R	CTCCATAGGGTCATGGGTGT
S100pbp F	AGACTGGGCTGGCCTTAACT	qPCR
S100pbp R	CAGTCCAACAATGGTGATTCAT
Med13l F	GCACTGTTTCTACCCGATGG	qPCR
Med13l R	ATACCCCAGCTCAGCCTCTT
Tsg101 F	CCAGTGCGTTATCGAGGTAAT	qPCR
Tsg101 R	GGGGTTATATGGGTATGTGTCC
Chsy1 F	GATTATTCCCCCACGTGCT	qPCR
Chsy1 R	AGGCCACGGGAGTTCAGT
Palb2 F	AAAGAGCAGAACACGCTTCC	qPCR
Palb2 R	GGAGCGCCAGAGAATTAGTG
Snrk F	TGATCCTTTTCATGCTGGTG	qPCR
Snrk R	CATGGTCAGTGTCTCGCTGT
Ptbp3 F	TCCAGTATTCCAATCACCGAGA	qPCR
Ptbp3 R	CTGACTGGACTGCACTGACA
Upf1 F	ACGAGGGCTCATTGCAGAAT	qPCR
Upf1 R	AGAGCTGGCAATCTCCTCCT
Mettl3 F	GTGCATGAAAGCCAGTGACG	qPCR
Mettl3 R	CTTGCTGCCAGGACTCTCAG
Ptbp2 F	CCTGTAACACTTGATGTCCTTCAC	qPCR
Ptbp2 R	CACCATACTGGAGCAAAGCCTG
Ptbp1 F	CACCGCTTCAAGAAACCAGGCT	qPCR
Ptbp1 R	GTTGCTGGAGAAGAGGCTCTTG
a Primers were purchased from metabion international AG unless stated otherwise.
b Forward primer
c Reverse primer
d RNA Polymerase II subunit A
